# Supplementary material for: Crystallography in school
Source: J Appl Crystallogr. 2025 Sep 12;58(Pt 5):1802–9. doi: 10.1107/S1600576725007459 (PMC12502877; doi:10.1107/S1600576725007459)
Supplement: Supplementary file 2 [file j-58-01802-sup2.zip]

Archive with 2 entries (2 files):
- Quick guide Jmol with lysozyme.docx
- 1iee.pdb
