# Supplementary material for: Crystallography in school
Source: J Appl Crystallogr. 2025 Sep 12;58(Pt 5):1802–9. doi: 10.1107/S1600576725007459 (PMC12502877; doi:10.1107/S1600576725007459)
Supplement: Supplementary file 2 [file j-58-01802-sup2.zip › 1iee.pdb]

HEADER    HYDROLASE                               09-APR-01   1IEE              
TITLE     STRUCTURE OF TETRAGONAL HEN EGG WHITE LYSOZYME AT 0.94 A FROM CRYSTALS
TITLE    2 GROWN BY THE COUNTER-DIFFUSION METHOD                                
COMPND    MOL_ID: 1;                                                            
COMPND   2 MOLECULE: LYSOZYME C;                                                
COMPND   3 CHAIN: A;                                                            
COMPND   4 SYNONYM: 1,4-BETA-N-ACETYLMURAMIDASE C;                              
COMPND   5 EC: 3.2.1.17                                                         
SOURCE    MOL_ID: 1;                                                            
SOURCE   2 ORGANISM_SCIENTIFIC: GALLUS GALLUS;                                  
SOURCE   3 ORGANISM_COMMON: CHICKEN;                                            
SOURCE   4 ORGANISM_TAXID: 9031;                                                
SOURCE   5 OTHER_DETAILS: EGG WHITE                                             
KEYWDS    LYSOZYME, 1, 4-BETA-N-ACETYLMURAMIDASE C, HYDROLASE                   
EXPDTA    X-RAY DIFFRACTION                                                     
AUTHOR    C.SAUTER,F.OTALORA,J.-A.GAVIRA,O.VIDAL,R.GIEGE,J.-M.GARCIA-RUIZ       
REVDAT   6   20-NOV-24 1IEE    1       REMARK                                   
REVDAT   5   09-AUG-23 1IEE    1       REMARK LINK                              
REVDAT   4   24-JUL-19 1IEE    1       REMARK                                   
REVDAT   3   24-FEB-09 1IEE    1       VERSN                                    
REVDAT   2   01-APR-03 1IEE    1       JRNL                                     
REVDAT   1   08-AUG-01 1IEE    0                                                
JRNL        AUTH   C.SAUTER,F.OTALORA,J.A.GAVIRA,O.VIDAL,R.GIEGE,               
JRNL        AUTH 2 J.M.GARCIA-RUIZ                                              
JRNL        TITL   STRUCTURE OF TETRAGONAL HEN EGG-WHITE LYSOZYME AT 0.94 A     
JRNL        TITL 2 FROM CRYSTALS GROWN BY THE COUNTER-DIFFUSION METHOD.         
JRNL        REF    ACTA CRYSTALLOGR.,SECT.D      V.  57  1119 2001              
JRNL        REFN                   ISSN 0907-4449                               
JRNL        PMID   11468395                                                     
JRNL        DOI    10.1107/S0907444901008873                                    
REMARK   1                                                                      
REMARK   1 REFERENCE 1                                                          
REMARK   1  AUTH   J.-M.GARCIA-RUIZ,F.OTALORA,M.-L.NOVELLA,J.-A.GAVIRA,         
REMARK   1  AUTH 2 C.SAUTER,O.VIDAL                                             
REMARK   1  TITL   A SUPERSATURATION WAVE OF PROTEIN CRYSTALLIZATION            
REMARK   1  REF    TO BE PUBLISHED                                              
REMARK   1  REFN                                                                
REMARK   2                                                                      
REMARK   2 RESOLUTION.    0.94 ANGSTROMS.                                       
REMARK   3                                                                      
REMARK   3 REFINEMENT.                                                          
REMARK   3   PROGRAM     : SHELXL-97                                            
REMARK   3   AUTHORS     : G.M.SHELDRICK                                        
REMARK   3                                                                      
REMARK   3  DATA USED IN REFINEMENT.                                            
REMARK   3   RESOLUTION RANGE HIGH (ANGSTROMS) : 0.94                           
REMARK   3   RESOLUTION RANGE LOW  (ANGSTROMS) : 31.00                          
REMARK   3   DATA CUTOFF            (SIGMA(F)) : 0.000                          
REMARK   3   COMPLETENESS FOR RANGE        (%) : 98.9                           
REMARK   3   CROSS-VALIDATION METHOD           : THROUGHOUT                     
REMARK   3   FREE R VALUE TEST SET SELECTION   : RANDOM                         
REMARK   3                                                                      
REMARK   3  FIT TO DATA USED IN REFINEMENT (NO CUTOFF).                         
REMARK   3   R VALUE   (WORKING + TEST SET, NO CUTOFF) : 0.123                  
REMARK   3   R VALUE          (WORKING SET, NO CUTOFF) : 0.123                  
REMARK   3   FREE R VALUE                  (NO CUTOFF) : 0.151                  
REMARK   3   FREE R VALUE TEST SET SIZE (%, NO CUTOFF) : 5.000                  
REMARK   3   FREE R VALUE TEST SET COUNT   (NO CUTOFF) : 3655                   
REMARK   3   TOTAL NUMBER OF REFLECTIONS   (NO CUTOFF) : 72390                  
REMARK   3                                                                      
REMARK   3  FIT/AGREEMENT OF MODEL FOR DATA WITH F>4SIG(F).                     
REMARK   3   R VALUE   (WORKING + TEST SET, F>4SIG(F)) : 0.116                  
REMARK   3   R VALUE          (WORKING SET, F>4SIG(F)) : 0.117                  
REMARK   3   FREE R VALUE                  (F>4SIG(F)) : 0.143                  
REMARK   3   FREE R VALUE TEST SET SIZE (%, F>4SIG(F)) : 5.300                  
REMARK   3   FREE R VALUE TEST SET COUNT   (F>4SIG(F)) : 3288                   
REMARK   3   TOTAL NUMBER OF REFLECTIONS   (F>4SIG(F)) : 64761                  
REMARK   3                                                                      
REMARK   3  NUMBER OF NON-HYDROGEN ATOMS USED IN REFINEMENT.                    
REMARK   3   PROTEIN ATOMS      : 1001                                          
REMARK   3   NUCLEIC ACID ATOMS : 0                                             
REMARK   3   HETEROGEN ATOMS    : 6                                             
REMARK   3   SOLVENT ATOMS      : 233                                           
REMARK   3                                                                      
REMARK   3  MODEL REFINEMENT.                                                   
REMARK   3   OCCUPANCY SUM OF NON-HYDROGEN ATOMS      : 1173.6                  
REMARK   3   OCCUPANCY SUM OF HYDROGEN ATOMS          : 956.30                  
REMARK   3   NUMBER OF DISCRETELY DISORDERED RESIDUES : 37                      
REMARK   3   NUMBER OF LEAST-SQUARES PARAMETERS       : 13632                   
REMARK   3   NUMBER OF RESTRAINTS                     : 19082                   
REMARK   3                                                                      
REMARK   3  RMS DEVIATIONS FROM RESTRAINT TARGET VALUES.                        
REMARK   3   BOND LENGTHS                         (A) : 0.016                   
REMARK   3   ANGLE DISTANCES                      (A) : 0.037                   
REMARK   3   SIMILAR DISTANCES (NO TARGET VALUES) (A) : 0.000                   
REMARK   3   DISTANCES FROM RESTRAINT PLANES      (A) : 0.031                   
REMARK   3   ZERO CHIRAL VOLUMES               (A**3) : 0.104                   
REMARK   3   NON-ZERO CHIRAL VOLUMES           (A**3) : 0.115                   
REMARK   3   ANTI-BUMPING DISTANCE RESTRAINTS     (A) : 0.067                   
REMARK   3   RIGID-BOND ADP COMPONENTS         (A**2) : 0.006                   
REMARK   3   SIMILAR ADP COMPONENTS            (A**2) : 0.048                   
REMARK   3   APPROXIMATELY ISOTROPIC ADPS      (A**2) : 0.072                   
REMARK   3                                                                      
REMARK   3  BULK SOLVENT MODELING.                                              
REMARK   3   METHOD USED: MOEWS & KRETSINGER                                    
REMARK   3                                                                      
REMARK   3  STEREOCHEMISTRY TARGET VALUES : ENGH & HUBER                        
REMARK   3   SPECIAL CASE: NULL                                                 
REMARK   3                                                                      
REMARK   3  OTHER REFINEMENT REMARKS: WATER OCCUPANCIES REFINED.                
REMARK   3  SIX SECTIONS OF THE MAIN CHAIN MODELED IN TWO DISCRETE              
REMARK   3  CONFORMATIONS (17-19,58-62,68-75,77-78,86-88,108-110).              
REMARK   4                                                                      
REMARK   4 1IEE COMPLIES WITH FORMAT V. 3.30, 13-JUL-11                         
REMARK 100                                                                      
REMARK 100 THIS ENTRY HAS BEEN PROCESSED BY RCSB ON 10-APR-01.                  
REMARK 100 THE DEPOSITION ID IS D_1000013204.                                   
REMARK 200                                                                      
REMARK 200 EXPERIMENTAL DETAILS                                                 
REMARK 200  EXPERIMENT TYPE                : X-RAY DIFFRACTION                  
REMARK 200  DATE OF DATA COLLECTION        : 10-DEC-98; 10-DEC-98               
REMARK 200  TEMPERATURE           (KELVIN) : 110; 110                           
REMARK 200  PH                             : 4.5                                
REMARK 200  NUMBER OF CRYSTALS USED        : 1                                  
REMARK 200                                                                      
REMARK 200  SYNCHROTRON              (Y/N) : Y; Y                               
REMARK 200  RADIATION SOURCE               : EMBL/DESY, HAMBURG; EMBL/DESY,     
REMARK 200                                   HAMBURG                            
REMARK 200  BEAMLINE                       : BW7B; X11                          
REMARK 200  X-RAY GENERATOR MODEL          : NULL; NULL                         
REMARK 200  MONOCHROMATIC OR LAUE    (M/L) : M; NULL                            
REMARK 200  WAVELENGTH OR RANGE        (A) : 0.8337; 0.9057                     
REMARK 200  MONOCHROMATOR                  : NULL; NULL                         
REMARK 200  OPTICS                         : NULL; NULL                         
REMARK 200                                                                      
REMARK 200  DETECTOR TYPE                  : IMAGE PLATE; IMAGE PLATE           
REMARK 200  DETECTOR MANUFACTURER          : MARRESEARCH; MARRESEARCH           
REMARK 200  INTENSITY-INTEGRATION SOFTWARE : DENZO                              
REMARK 200  DATA SCALING SOFTWARE          : SCALEPACK                          
REMARK 200                                                                      
REMARK 200  NUMBER OF UNIQUE REFLECTIONS   : 72390                              
REMARK 200  RESOLUTION RANGE HIGH      (A) : 0.940                              
REMARK 200  RESOLUTION RANGE LOW       (A) : 31.000                             
REMARK 200  REJECTION CRITERIA  (SIGMA(I)) : -3.000                             
REMARK 200                                                                      
REMARK 200 OVERALL.                                                             
REMARK 200  COMPLETENESS FOR RANGE     (%) : 98.9                               
REMARK 200  DATA REDUNDANCY                : 5.500                              
REMARK 200  R MERGE                    (I) : 0.05200                            
REMARK 200  R SYM                      (I) : NULL                               
REMARK 200  <I/SIGMA(I)> FOR THE DATA SET  : 15.5000                            
REMARK 200                                                                      
REMARK 200 IN THE HIGHEST RESOLUTION SHELL.                                     
REMARK 200  HIGHEST RESOLUTION SHELL, RANGE HIGH (A) : 0.94                     
REMARK 200  HIGHEST RESOLUTION SHELL, RANGE LOW  (A) : 0.96                     
REMARK 200  COMPLETENESS FOR SHELL     (%) : 88.6                               
REMARK 200  DATA REDUNDANCY IN SHELL       : NULL                               
REMARK 200  R MERGE FOR SHELL          (I) : 0.32900                            
REMARK 200  R SYM FOR SHELL            (I) : NULL                               
REMARK 200  <I/SIGMA(I)> FOR SHELL         : 2.600                              
REMARK 200                                                                      
REMARK 200 DIFFRACTION PROTOCOL: SINGLE WAVELENGTH; NULL                        
REMARK 200 METHOD USED TO DETERMINE THE STRUCTURE: MOLECULAR REPLACEMENT        
REMARK 200 SOFTWARE USED: CNS                                                   
REMARK 200 STARTING MODEL: PDB ENTRY 1LSA                                       
REMARK 200                                                                      
REMARK 200 REMARK: NULL                                                         
REMARK 280                                                                      
REMARK 280 CRYSTAL                                                              
REMARK 280 SOLVENT CONTENT, VS   (%): 26.70                                     
REMARK 280 MATTHEWS COEFFICIENT, VM (ANGSTROMS**3/DA): 1.67                     
REMARK 280                                                                      
REMARK 280 CRYSTALLIZATION CONDITIONS: CRYSTALLISATION TOOK PLACE IN THE        
REMARK 280  EUROPEAN SPACE AGENCY (ESA) ADVANCED PROTEIN CRYSTALLISATION        
REMARK 280  FACILITY (APCF) ONBOARD THE NASA SPACE SHUTTLE'S STS-95 MISSION.    
REMARK 280  A NEW APCF REACTOR WITH A LONG PROTEIN CHAMBER (67 MM) WAS          
REMARK 280  DESIGNED TO PERFORM CRYSTALLIZATION USING THE COUNTER-DIFFUSION     
REMARK 280  METHOD UNDER MICROGRAVITY CONDITIONS. THE PROTEIN CHAMBER WAS       
REMARK 280  FILLED WITH A SOLUTION OF 99 MG/ML OF HEN EGG WHITE LYSOZYME        
REMARK 280  (SUPPLIED BY SEIKAGAKU, BATCH NUMBER 100940, LOT E96302)            
REMARK 280  DISSOLVED IN 0.05 M ACETATE BUFFER (PH 4.5). THE SALT CHAMBER       
REMARK 280  CONTAINED 20% W/V NACL AND 0.05 M ACETATE BUFFER (PH 4.5). THE      
REMARK 280  ROTATORY PLUG CONNECTING THE PROTEIN AND THE SALT CHAMBERS WAS      
REMARK 280  FILLED WITH 10% W/V NACL, 0.5% W/V AGAROSE GEL AND 0.05 M           
REMARK 280  ACETATE BUFFER. CRYSTALLISATION TOOK PLACE IN MICROGRAVITY AT 20+   
REMARK 280  /-0.1 C., COUNTER-DIFFUSION IN MODIFIED APCF REACTORS,              
REMARK 280  TEMPERATURE 293K                                                    
REMARK 290                                                                      
REMARK 290 CRYSTALLOGRAPHIC SYMMETRY                                            
REMARK 290 SYMMETRY OPERATORS FOR SPACE GROUP: P 43 21 2                        
REMARK 290                                                                      
REMARK 290      SYMOP   SYMMETRY                                                
REMARK 290     NNNMMM   OPERATOR                                                
REMARK 290       1555   X,Y,Z                                                   
REMARK 290       2555   -X,-Y,Z+1/2                                             
REMARK 290       3555   -Y+1/2,X+1/2,Z+3/4                                      
REMARK 290       4555   Y+1/2,-X+1/2,Z+1/4                                      
REMARK 290       5555   -X+1/2,Y+1/2,-Z+3/4                                     
REMARK 290       6555   X+1/2,-Y+1/2,-Z+1/4                                     
REMARK 290       7555   Y,X,-Z                                                  
REMARK 290       8555   -Y,-X,-Z+1/2                                            
REMARK 290                                                                      
REMARK 290     WHERE NNN -> OPERATOR NUMBER                                     
REMARK 290           MMM -> TRANSLATION VECTOR                                  
REMARK 290                                                                      
REMARK 290 CRYSTALLOGRAPHIC SYMMETRY TRANSFORMATIONS                            
REMARK 290 THE FOLLOWING TRANSFORMATIONS OPERATE ON THE ATOM/HETATM             
REMARK 290 RECORDS IN THIS ENTRY TO PRODUCE CRYSTALLOGRAPHICALLY                
REMARK 290 RELATED MOLECULES.                                                   
REMARK 290   SMTRY1   1  1.000000  0.000000  0.000000        0.00000            
REMARK 290   SMTRY2   1  0.000000  1.000000  0.000000        0.00000            
REMARK 290   SMTRY3   1  0.000000  0.000000  1.000000        0.00000            
REMARK 290   SMTRY1   2 -1.000000  0.000000  0.000000        0.00000            
REMARK 290   SMTRY2   2  0.000000 -1.000000  0.000000        0.00000            
REMARK 290   SMTRY3   2  0.000000  0.000000  1.000000       18.61150            
REMARK 290   SMTRY1   3  0.000000 -1.000000  0.000000       38.53050            
REMARK 290   SMTRY2   3  1.000000  0.000000  0.000000       38.53050            
REMARK 290   SMTRY3   3  0.000000  0.000000  1.000000       27.91725            
REMARK 290   SMTRY1   4  0.000000  1.000000  0.000000       38.53050            
REMARK 290   SMTRY2   4 -1.000000  0.000000  0.000000       38.53050            
REMARK 290   SMTRY3   4  0.000000  0.000000  1.000000        9.30575            
REMARK 290   SMTRY1   5 -1.000000  0.000000  0.000000       38.53050            
REMARK 290   SMTRY2   5  0.000000  1.000000  0.000000       38.53050            
REMARK 290   SMTRY3   5  0.000000  0.000000 -1.000000       27.91725            
REMARK 290   SMTRY1   6  1.000000  0.000000  0.000000       38.53050            
REMARK 290   SMTRY2   6  0.000000 -1.000000  0.000000       38.53050            
REMARK 290   SMTRY3   6  0.000000  0.000000 -1.000000        9.30575            
REMARK 290   SMTRY1   7  0.000000  1.000000  0.000000        0.00000            
REMARK 290   SMTRY2   7  1.000000  0.000000  0.000000        0.00000            
REMARK 290   SMTRY3   7  0.000000  0.000000 -1.000000        0.00000            
REMARK 290   SMTRY1   8  0.000000 -1.000000  0.000000        0.00000            
REMARK 290   SMTRY2   8 -1.000000  0.000000  0.000000        0.00000            
REMARK 290   SMTRY3   8  0.000000  0.000000 -1.000000       18.61150            
REMARK 290                                                                      
REMARK 290 REMARK: NULL                                                         
REMARK 300                                                                      
REMARK 300 BIOMOLECULE: 1                                                       
REMARK 300 SEE REMARK 350 FOR THE AUTHOR PROVIDED AND/OR PROGRAM                
REMARK 300 GENERATED ASSEMBLY INFORMATION FOR THE STRUCTURE IN                  
REMARK 300 THIS ENTRY. THE REMARK MAY ALSO PROVIDE INFORMATION ON               
REMARK 300 BURIED SURFACE AREA.                                                 
REMARK 350                                                                      
REMARK 350 COORDINATES FOR A COMPLETE MULTIMER REPRESENTING THE KNOWN           
REMARK 350 BIOLOGICALLY SIGNIFICANT OLIGOMERIZATION STATE OF THE                
REMARK 350 MOLECULE CAN BE GENERATED BY APPLYING BIOMT TRANSFORMATIONS          
REMARK 350 GIVEN BELOW.  BOTH NON-CRYSTALLOGRAPHIC AND                          
REMARK 350 CRYSTALLOGRAPHIC OPERATIONS ARE GIVEN.                               
REMARK 350                                                                      
REMARK 350 BIOMOLECULE: 1                                                       
REMARK 350 AUTHOR DETERMINED BIOLOGICAL UNIT: MONOMERIC                         
REMARK 350 APPLY THE FOLLOWING TO CHAINS: A                                     
REMARK 350   BIOMT1   1  1.000000  0.000000  0.000000        0.00000            
REMARK 350   BIOMT2   1  0.000000  1.000000  0.000000        0.00000            
REMARK 350   BIOMT3   1  0.000000  0.000000  1.000000        0.00000            
REMARK 375                                                                      
REMARK 375 SPECIAL POSITION                                                     
REMARK 375 THE FOLLOWING ATOMS ARE FOUND TO BE WITHIN 0.15 ANGSTROMS            
REMARK 375 OF A SYMMETRY RELATED ATOM AND ARE ASSUMED TO BE ON SPECIAL          
REMARK 375 POSITIONS.                                                           
REMARK 375                                                                      
REMARK 375 ATOM RES CSSEQI                                                      
REMARK 375      HOH A1092  LIES ON A SPECIAL POSITION.                          
REMARK 375      HOH A1103  LIES ON A SPECIAL POSITION.                          
REMARK 375      HOH A1139  LIES ON A SPECIAL POSITION.                          
REMARK 375      HOH A1169  LIES ON A SPECIAL POSITION.                          
REMARK 500                                                                      
REMARK 500 GEOMETRY AND STEREOCHEMISTRY                                         
REMARK 500 SUBTOPIC: COVALENT BOND ANGLES                                       
REMARK 500                                                                      
REMARK 500 THE STEREOCHEMICAL PARAMETERS OF THE FOLLOWING RESIDUES              
REMARK 500 HAVE VALUES WHICH DEVIATE FROM EXPECTED VALUES BY MORE               
REMARK 500 THAN 6*RMSD (M=MODEL NUMBER; RES=RESIDUE NAME; C=CHAIN               
REMARK 500 IDENTIFIER; SSEQ=SEQUENCE NUMBER; I=INSERTION CODE).                 
REMARK 500                                                                      
REMARK 500 STANDARD TABLE:                                                      
REMARK 500 FORMAT: (10X,I3,1X,A3,1X,A1,I4,A1,3(1X,A4,2X),12X,F5.1)              
REMARK 500                                                                      
REMARK 500 EXPECTED VALUES PROTEIN: ENGH AND HUBER, 1999                        
REMARK 500 EXPECTED VALUES NUCLEIC ACID: CLOWNEY ET AL 1996                     
REMARK 500                                                                      
REMARK 500  M RES CSSEQI ATM1   ATM2   ATM3                                     
REMARK 500    ARG A  14   CB  -  CG  -  CD  ANGL. DEV. = -16.2 DEGREES          
REMARK 500    ARG A  14   NH1 -  CZ  -  NH2 ANGL. DEV. =  12.8 DEGREES          
REMARK 500    ARG A  14   NE  -  CZ  -  NH2 ANGL. DEV. = -15.2 DEGREES          
REMARK 500    ARG A  14   NE  -  CZ  -  NH2 ANGL. DEV. =  -4.4 DEGREES          
REMARK 500    ARG A  21   NE  -  CZ  -  NH1 ANGL. DEV. =   5.0 DEGREES          
REMARK 500    ARG A  21   NE  -  CZ  -  NH1 ANGL. DEV. =   4.9 DEGREES          
REMARK 500    ARG A  45   NH1 -  CZ  -  NH2 ANGL. DEV. =  -7.0 DEGREES          
REMARK 500    ARG A  45   NE  -  CZ  -  NH1 ANGL. DEV. =   4.0 DEGREES          
REMARK 500    ARG A  45   NE  -  CZ  -  NH2 ANGL. DEV. =  -3.7 DEGREES          
REMARK 500    ARG A  45   NE  -  CZ  -  NH2 ANGL. DEV. =   7.4 DEGREES          
REMARK 500    ASN A  59   CA  -  CB  -  CG  ANGL. DEV. =  13.6 DEGREES          
REMARK 500    ARG A  61   CD  -  NE  -  CZ  ANGL. DEV. =  15.1 DEGREES          
REMARK 500    ARG A  61   NE  -  CZ  -  NH1 ANGL. DEV. =   3.4 DEGREES          
REMARK 500    PRO A  70   N   -  CA  -  CB  ANGL. DEV. =  -7.5 DEGREES          
REMARK 500    ARG A  73   NE  -  CZ  -  NH1 ANGL. DEV. =   4.1 DEGREES          
REMARK 500    ARG A  73   NE  -  CZ  -  NH1 ANGL. DEV. =  -3.2 DEGREES          
REMARK 500    ARG A 112   NE  -  CZ  -  NH1 ANGL. DEV. =   6.0 DEGREES          
REMARK 500    ARG A 125   NE  -  CZ  -  NH1 ANGL. DEV. =   4.4 DEGREES          
REMARK 500    ARG A 125   NE  -  CZ  -  NH1 ANGL. DEV. =   3.9 DEGREES          
REMARK 500    ARG A 125   NE  -  CZ  -  NH2 ANGL. DEV. =  -4.4 DEGREES          
REMARK 500    ARG A 128   CB  -  CA  -  C   ANGL. DEV. = -12.6 DEGREES          
REMARK 500    ARG A 128   N   -  CA  -  CB  ANGL. DEV. =  11.9 DEGREES          
REMARK 500                                                                      
REMARK 500 REMARK: NULL                                                         
REMARK 500                                                                      
REMARK 500 GEOMETRY AND STEREOCHEMISTRY                                         
REMARK 500 SUBTOPIC: TORSION ANGLES                                             
REMARK 500                                                                      
REMARK 500 TORSION ANGLES OUTSIDE THE EXPECTED RAMACHANDRAN REGIONS:            
REMARK 500 (M=MODEL NUMBER; RES=RESIDUE NAME; C=CHAIN IDENTIFIER;               
REMARK 500 SSEQ=SEQUENCE NUMBER; I=INSERTION CODE).                             
REMARK 500                                                                      
REMARK 500 STANDARD TABLE:                                                      
REMARK 500 FORMAT:(10X,I3,1X,A3,1X,A1,I4,A1,4X,F7.2,3X,F7.2)                    
REMARK 500                                                                      
REMARK 500 EXPECTED VALUES: GJ KLEYWEGT AND TA JONES (1996). PHI/PSI-           
REMARK 500 CHOLOGY: RAMACHANDRAN REVISITED. STRUCTURE 4, 1395 - 1400            
REMARK 500                                                                      
REMARK 500  M RES CSSEQI        PSI       PHI                                   
REMARK 500    ASN A  19       15.57     83.28                                   
REMARK 500    THR A  69       79.67   -118.57                                   
REMARK 500                                                                      
REMARK 500 REMARK: NULL                                                         
REMARK 620                                                                      
REMARK 620 METAL COORDINATION                                                   
REMARK 620 (M=MODEL NUMBER; RES=RESIDUE NAME; C=CHAIN IDENTIFIER;               
REMARK 620 SSEQ=SEQUENCE NUMBER; I=INSERTION CODE):                             
REMARK 620                                                                      
REMARK 620 COORDINATION ANGLES FOR:  M RES CSSEQI METAL                         
REMARK 620                              NA A 200  NA                            
REMARK 620 N RES CSSEQI ATOM                                                    
REMARK 620 1 SER A  60   O                                                      
REMARK 620 2 CYS A  64   O    89.8                                              
REMARK 620 3 SER A  72   OG   87.7 167.1                                        
REMARK 620 4 ARG A  73   O    92.2  93.6  99.2                                  
REMARK 620 5 HOH A1221   O    99.8  85.8  82.2 168.0                            
REMARK 620 6 HOH A1222   O   172.5  96.8  85.0  91.0  77.2                      
REMARK 620 N                    1     2     3     4     5                       
REMARK 800                                                                      
REMARK 800 SITE                                                                 
REMARK 800 SITE_IDENTIFIER: AC1                                                 
REMARK 800 EVIDENCE_CODE: SOFTWARE                                              
REMARK 800 SITE_DESCRIPTION: BINDING SITE FOR RESIDUE NA A 200                  
REMARK 800                                                                      
REMARK 800 SITE_IDENTIFIER: AC2                                                 
REMARK 800 EVIDENCE_CODE: SOFTWARE                                              
REMARK 800 SITE_DESCRIPTION: BINDING SITE FOR RESIDUE CL A 201                  
REMARK 800                                                                      
REMARK 800 SITE_IDENTIFIER: AC3                                                 
REMARK 800 EVIDENCE_CODE: SOFTWARE                                              
REMARK 800 SITE_DESCRIPTION: BINDING SITE FOR RESIDUE CL A 202                  
REMARK 800                                                                      
REMARK 800 SITE_IDENTIFIER: AC4                                                 
REMARK 800 EVIDENCE_CODE: SOFTWARE                                              
REMARK 800 SITE_DESCRIPTION: BINDING SITE FOR RESIDUE CL A 203                  
REMARK 800                                                                      
REMARK 800 SITE_IDENTIFIER: AC5                                                 
REMARK 800 EVIDENCE_CODE: SOFTWARE                                              
REMARK 800 SITE_DESCRIPTION: BINDING SITE FOR RESIDUE CL A 204                  
REMARK 800                                                                      
REMARK 800 SITE_IDENTIFIER: AC6                                                 
REMARK 800 EVIDENCE_CODE: SOFTWARE                                              
REMARK 800 SITE_DESCRIPTION: BINDING SITE FOR RESIDUE CL A 205                  
REMARK 900                                                                      
REMARK 900 RELATED ENTRIES                                                      
REMARK 900 RELATED ID: 193L   RELATED DB: PDB                                   
REMARK 900 THE 1.33 A STRUCTURE OF TETRAGONAL HEN EGG WHITE LYSOZYME            
REMARK 900 RELATED ID: 194L   RELATED DB: PDB                                   
REMARK 900 THE 1.40 A STRUCTURE OF SPACEHAB-01 HEN EGG WHITE LYSOZYME           
REMARK 900 RELATED ID: 1LSA   RELATED DB: PDB                                   
REMARK 900 CRYSTAL STRUCTURE OF LYSOZYME                                        
DBREF  1IEE A    1   129  UNP    P00698   LYSC_CHICK      19    147             
SEQRES   1 A  129  LYS VAL PHE GLY ARG CYS GLU LEU ALA ALA ALA MET LYS          
SEQRES   2 A  129  ARG HIS GLY LEU ASP ASN TYR ARG GLY TYR SER LEU GLY          
SEQRES   3 A  129  ASN TRP VAL CYS ALA ALA LYS PHE GLU SER ASN PHE ASN          
SEQRES   4 A  129  THR GLN ALA THR ASN ARG ASN THR ASP GLY SER THR ASP          
SEQRES   5 A  129  TYR GLY ILE LEU GLN ILE ASN SER ARG TRP TRP CYS ASN          
SEQRES   6 A  129  ASP GLY ARG THR PRO GLY SER ARG ASN LEU CYS ASN ILE          
SEQRES   7 A  129  PRO CYS SER ALA LEU LEU SER SER ASP ILE THR ALA SER          
SEQRES   8 A  129  VAL ASN CYS ALA LYS LYS ILE VAL SER ASP GLY ASN GLY          
SEQRES   9 A  129  MET ASN ALA TRP VAL ALA TRP ARG ASN ARG CYS LYS GLY          
SEQRES  10 A  129  THR ASP VAL GLN ALA TRP ILE ARG GLY CYS ARG LEU              
HET     NA  A 200       1                                                       
HET     CL  A 201       1                                                       
HET     CL  A 202       1                                                       
HET     CL  A 203       1                                                       
HET     CL  A 204       1                                                       
HET     CL  A 205       1                                                       
HETNAM      NA SODIUM ION                                                       
HETNAM      CL CHLORIDE ION                                                     
FORMUL   2   NA    NA 1+                                                        
FORMUL   3   CL    5(CL 1-)                                                     
FORMUL   8  HOH   *233(H2 O)                                                    
HELIX    1   1 GLY A    4  HIS A   15  1                                  12    
HELIX    2   2 SER A   24  ASN A   37  1                                  14    
HELIX    3   3 CYS A   80  SER A   85  5                                   6    
HELIX    4   4 ILE A   88  SER A  100  1                                  13    
HELIX    5   5 ASN A  103  ALA A  107  5                                   5    
HELIX    6   6 TRP A  108  CYS A  115  1                                   8    
HELIX    7   7 ASP A  119  ARG A  125  5                                   7    
SHEET    1   A 3 THR A  43  ARG A  45  0                                        
SHEET    2   A 3 THR A  51  TYR A  53 -1  N  ASP A  52   O  ASN A  44           
SHEET    3   A 3 ILE A  58  ASN A  59 -1  N  ILE A  58   O  TYR A  53           
SSBOND   1 CYS A    6    CYS A  127                          1555   1555  2.00  
SSBOND   2 CYS A   30    CYS A  115                          1555   1555  2.06  
SSBOND   3 CYS A   64    CYS A   80                          1555   1555  2.04  
SSBOND   4 CYS A   76    CYS A   94                          1555   1555  2.04  
LINK         O  ASER A  60                NA  A NA A 200     1555   1555  2.34  
LINK         O   CYS A  64                NA  A NA A 200     1555   1555  2.64  
LINK         OG ASER A  72                NA  A NA A 200     1555   1555  2.55  
LINK         O  AARG A  73                NA  A NA A 200     1555   1555  2.40  
LINK        NA  A NA A 200                 O  AHOH A1221     1555   1555  2.46  
LINK        NA  A NA A 200                 O  AHOH A1222     1555   1555  2.40  
SITE     1 AC1  9 SER A  60  ARG A  61  CYS A  64  SER A  72                    
SITE     2 AC1  9 ARG A  73  HOH A1221  HOH A1222  HOH A1225                    
SITE     3 AC1  9 HOH A1226                                                     
SITE     1 AC2  5 TYR A  23  ALA A 110  ASN A 113  HOH A1217                    
SITE     2 AC2  5 HOH A1219                                                     
SITE     1 AC3  4 SER A  24  GLY A  26  GLN A 121  HOH A1220                    
SITE     1 AC4  5 GLY A  67  ARG A  68  THR A  69  SER A  72                    
SITE     2 AC4  5 HOH A1227                                                     
SITE     1 AC5  5 ARG A  14  HIS A  15  ASP A  87  ILE A  88                    
SITE     2 AC5  5 HOH A1233                                                     
SITE     1 AC6  2 LYS A  33  PHE A  38                                          
CRYST1   77.061   77.061   37.223  90.00  90.00  90.00 P 43 21 2     8          
ORIGX1      1.000000  0.000000  0.000000        0.00000                         
ORIGX2      0.000000  1.000000  0.000000        0.00000                         
ORIGX3      0.000000  0.000000  1.000000        0.00000                         
SCALE1      0.012977  0.000000  0.000000        0.00000                         
SCALE2      0.000000  0.012977  0.000000        0.00000                         
SCALE3      0.000000  0.000000  0.026865        0.00000                         
ATOM      1  N   LYS A   1       1.982   9.243  10.078  1.00 15.75           N  
ANISOU    1  N   LYS A   1     2171   1492   2321    566   -947   -714       N  
ATOM      2  CA  LYS A   1       1.020   9.618   9.045  1.00 14.41           C  
ANISOU    2  CA  LYS A   1     1851   1440   2185    437   -809   -654       C  
ATOM      3  C   LYS A   1       1.178  11.114   8.817  1.00 12.96           C  
ANISOU    3  C   LYS A   1     1690   1500   1735    328   -677   -696       C  
ATOM      4  O   LYS A   1       1.187  11.831   9.821  1.00 12.59           O  
ANISOU    4  O   LYS A   1     1875   1421   1487    440   -688   -466       O  
ATOM      5  CB  LYS A   1      -0.406   9.250   9.429  1.00 15.03           C  
ANISOU    5  CB  LYS A   1     2084   1577   2049    172   -586   -520       C  
ATOM      6  CG  LYS A   1      -1.474   9.753   8.488  1.00 15.51           C  
ANISOU    6  CG  LYS A   1     1948   2046   1899     92   -524   -443       C  
ATOM      7  CD  LYS A   1      -2.850   9.311   8.916  1.00 16.30           C  
ANISOU    7  CD  LYS A   1     2035   2256   1902    112   -435   -330       C  
ATOM      8  CE ALYS A   1      -3.891   9.779   7.917  0.30 17.64           C  
ANISOU    8  CE ALYS A   1     1899   2899   1902    862   -242   -717       C  
ATOM      9  CE BLYS A   1      -4.056   9.849   8.212  0.70 17.10           C  
ANISOU    9  CE BLYS A   1     2020   2586   1892    106   -288    111       C  
ATOM     10  NZ ALYS A   1      -5.176   9.075   8.187  0.30 18.64           N  
ANISOU   10  NZ ALYS A   1     1686   3868   1529    992   -217     33       N  
ATOM     11  NZ BLYS A   1      -4.104   9.497   6.764  0.70 20.94           N  
ANISOU   11  NZ BLYS A   1     3320   2259   2376     55  -1324   -658       N  
ATOM     12  N   VAL A   2       1.274  11.553   7.578  1.00 13.42           N  
ANISOU   12  N   VAL A   2     1719   1733   1646    472   -307   -811       N  
ATOM     13  CA  VAL A   2       1.236  12.984   7.236  1.00 12.17           C  
ANISOU   13  CA  VAL A   2     1497   1936   1190    304   -269   -561       C  
ATOM     14  C   VAL A   2      -0.191  13.287   6.793  1.00 11.61           C  
ANISOU   14  C   VAL A   2     1491   1849   1072    231   -258   -436       C  
ATOM     15  O   VAL A   2      -0.637  12.897   5.710  1.00 14.60           O  
ANISOU   15  O   VAL A   2     1716   2533   1299    402   -404   -903       O  
ATOM     16  CB  VAL A   2       2.253  13.384   6.203  1.00 14.64           C  
ANISOU   16  CB  VAL A   2     1527   2465   1571    311    -78   -646       C  
ATOM     17  CG1 VAL A   2       2.130  14.888   5.878  1.00 14.71           C  
ANISOU   17  CG1 VAL A   2     1481   2705   1405     77    -54    -37       C  
ATOM     18  CG2 VAL A   2       3.658  13.095   6.678  1.00 15.27           C  
ANISOU   18  CG2 VAL A   2     1540   2636   1626    433     51   -421       C  
ATOM     19  N   PHE A   3      -0.975  13.933   7.653  1.00 10.72           N  
ANISOU   19  N   PHE A   3     1317   1631   1124    251   -278   -480       N  
ATOM     20  CA  PHE A   3      -2.341  14.317   7.330  1.00 10.11           C  
ANISOU   20  CA  PHE A   3     1304   1521   1015     98   -301   -146       C  
ATOM     21  C   PHE A   3      -2.382  15.387   6.266  1.00 10.93           C  
ANISOU   21  C   PHE A   3     1397   1683   1075     16   -241   -177       C  
ATOM     22  O   PHE A   3      -1.554  16.281   6.242  1.00 11.20           O  
ANISOU   22  O   PHE A   3     1539   1654   1062     22   -247   -119       O  
ATOM     23  CB  PHE A   3      -3.055  14.861   8.573  1.00 10.47           C  
ANISOU   23  CB  PHE A   3     1266   1633   1081    142   -283   -189       C  
ATOM     24  CG  PHE A   3      -3.664  13.785   9.465  1.00 10.38           C  
ANISOU   24  CG  PHE A   3     1193   1726   1024     30   -225   -214       C  
ATOM     25  CD1 PHE A   3      -2.926  13.039  10.362  1.00 11.55           C  
ANISOU   25  CD1 PHE A   3     1199   1975   1213    -40   -268    122       C  
ATOM     26  CD2 PHE A   3      -5.010  13.543   9.440  1.00 10.71           C  
ANISOU   26  CD2 PHE A   3     1273   1506   1292    105   -409   -297       C  
ATOM     27  CE1 PHE A   3      -3.467  12.092  11.179  1.00 12.69           C  
ANISOU   27  CE1 PHE A   3     1419   2038   1363    -86   -304    178       C  
ATOM     28  CE2 PHE A   3      -5.595  12.582  10.223  1.00 12.07           C  
ANISOU   28  CE2 PHE A   3     1253   2064   1267   -169   -249   -200       C  
ATOM     29  CZ  PHE A   3      -4.842  11.864  11.134  1.00 12.48           C  
ANISOU   29  CZ  PHE A   3     1385   1913   1443   -169   -125    -17       C  
ATOM     30  N   GLY A   4      -3.417  15.288   5.436  1.00 11.06           N  
ANISOU   30  N   GLY A   4     1466   1800    938     92   -345   -103       N  
ATOM     31  CA  GLY A   4      -3.777  16.458   4.652  1.00 12.03           C  
ANISOU   31  CA  GLY A   4     1773   1691   1106    124   -241    -51       C  
ATOM     32  C   GLY A   4      -4.442  17.503   5.587  1.00 10.29           C  
ANISOU   32  C   GLY A   4     1295   1561   1055    -43   -285     85       C  
ATOM     33  O   GLY A   4      -4.952  17.188   6.650  1.00 10.26           O  
ANISOU   33  O   GLY A   4     1351   1495   1052    -79   -155     56       O  
ATOM     34  N   ARG A   5      -4.490  18.710   5.143  1.00 11.24           N  
ANISOU   34  N   ARG A   5     1553   1597   1119    -12   -101    120       N  
ATOM     35  CA  ARG A   5      -5.072  19.823   5.899  1.00 10.53           C  
ANISOU   35  CA  ARG A   5     1431   1419   1151    -56   -289    153       C  
ATOM     36  C   ARG A   5      -6.543  19.559   6.268  1.00  9.99           C  
ANISOU   36  C   ARG A   5     1436   1268   1090    -65   -230    146       C  
ATOM     37  O   ARG A   5      -6.960  19.576   7.429  1.00 10.49           O  
ANISOU   37  O   ARG A   5     1575   1392   1020   -146   -298    122       O  
ATOM     38  CB  ARG A   5      -4.884  21.108   5.133  1.00 10.96           C  
ANISOU   38  CB  ARG A   5     1413   1552   1199    -14    -87    237       C  
ATOM     39  CG  ARG A   5      -5.421  22.314   5.792  1.00 11.40           C  
ANISOU   39  CG  ARG A   5     1518   1478   1334   -109    -30    156       C  
ATOM     40  CD  ARG A   5      -5.113  23.603   5.003  1.00 11.50           C  
ANISOU   40  CD  ARG A   5     1450   1520   1398    -76    -25    275       C  
ATOM     41  NE  ARG A   5      -5.585  23.588   3.639  1.00 11.93           N  
ANISOU   41  NE  ARG A   5     1577   1634   1324     30    -13     96       N  
ATOM     42  CZ  ARG A   5      -6.845  23.880   3.284  1.00 12.04           C  
ANISOU   42  CZ  ARG A   5     1641   1648   1285   -262   -195    166       C  
ATOM     43  NH1 ARG A   5      -7.746  24.192   4.178  1.00 12.61           N  
ANISOU   43  NH1 ARG A   5     1529   1982   1280    -76   -273     51       N  
ATOM     44  NH2 ARG A   5      -7.170  23.862   2.026  1.00 16.58           N  
ANISOU   44  NH2 ARG A   5     2205   2846   1248    198   -236    135       N  
ATOM     45  N   CYS A   6      -7.363  19.370   5.236  1.00 10.78           N  
ANISOU   45  N   CYS A   6     1419   1606   1072   -181   -286    162       N  
ATOM     46  CA  CYS A   6      -8.765  19.095   5.512  1.00 10.20           C  
ANISOU   46  CA  CYS A   6     1390   1447   1040   -171   -311     70       C  
ATOM     47  C   CYS A   6      -8.989  17.751   6.199  1.00 10.57           C  
ANISOU   47  C   CYS A   6     1737   1390    887    -96   -274     -1       C  
ATOM     48  O   CYS A   6      -9.915  17.620   7.018  1.00 10.71           O  
ANISOU   48  O   CYS A   6     1572   1347   1151   -238   -246     -1       O  
ATOM     49  CB  CYS A   6      -9.592  19.141   4.209  1.00 12.40           C  
ANISOU   49  CB  CYS A   6     1589   1875   1247   -368   -533    257       C  
ATOM     50  SG  CYS A   6      -9.713  20.803   3.504  1.00 15.10           S  
ANISOU   50  SG  CYS A   6     1950   2229   1559   -433   -761    682       S  
ATOM     51  N   GLU A   7      -8.154  16.761   5.921  1.00 10.82           N  
ANISOU   51  N   GLU A   7     1570   1471   1070   -134   -400    -45       N  
ATOM     52  CA  GLU A   7      -8.162  15.469   6.601  1.00 10.53           C  
ANISOU   52  CA  GLU A   7     1519   1340   1142   -230   -326    -81       C  
ATOM     53  C   GLU A   7      -8.048  15.713   8.101  1.00  9.90           C  
ANISOU   53  C   GLU A   7     1370   1347   1044   -168   -255     62       C  
ATOM     54  O   GLU A   7      -8.777  15.117   8.902  1.00 11.55           O  
ANISOU   54  O   GLU A   7     1724   1531   1133   -505   -205      5       O  
ATOM     55  CB  GLU A   7      -7.137  14.541   6.017  1.00 10.65           C  
ANISOU   55  CB  GLU A   7     1426   1481   1139   -183   -302   -156       C  
ATOM     56  CG  GLU A   7      -7.180  13.134   6.530  1.00 11.90           C  
ANISOU   56  CG  GLU A   7     1766   1343   1413   -220   -527    -91       C  
ATOM     57  CD  GLU A   7      -6.018  12.234   6.086  1.00 12.95           C  
ANISOU   57  CD  GLU A   7     1825   1422   1675   -121   -526   -203       C  
ATOM     58  OE1 GLU A   7      -5.027  12.821   5.611  1.00 13.22           O  
ANISOU   58  OE1 GLU A   7     1824   1636   1562   -123   -400   -209       O  
ATOM     59  OE2 GLU A   7      -6.220  11.015   6.223  1.00 17.18           O  
ANISOU   59  OE2 GLU A   7     2483   1448   2596   -124   -153   -127       O  
ATOM     60  N   LEU A   8      -7.052  16.493   8.468  1.00  9.52           N  
ANISOU   60  N   LEU A   8     1516   1141    962   -194   -184    -30       N  
ATOM     61  CA  LEU A   8      -6.809  16.746   9.886  1.00  8.87           C  
ANISOU   61  CA  LEU A   8     1265   1217    889   -178   -103     54       C  
ATOM     62  C   LEU A   8      -7.947  17.539  10.472  1.00  9.05           C  
ANISOU   62  C   LEU A   8     1232   1125   1082   -177   -163    -13       C  
ATOM     63  O   LEU A   8      -8.393  17.275  11.610  1.00  9.73           O  
ANISOU   63  O   LEU A   8     1312   1326   1059   -192   -116     73       O  
ATOM     64  CB  LEU A   8      -5.475  17.424  10.102  1.00  9.47           C  
ANISOU   64  CB  LEU A   8     1355   1260    984   -191   -195     51       C  
ATOM     65  CG  LEU A   8      -5.127  17.628  11.602  1.00  9.75           C  
ANISOU   65  CG  LEU A   8     1364   1421    919   -220   -118    -94       C  
ATOM     66  CD1 LEU A   8      -5.036  16.325  12.323  1.00 11.13           C  
ANISOU   66  CD1 LEU A   8     1589   1726    914   -127   -250     90       C  
ATOM     67  CD2 LEU A   8      -3.861  18.431  11.687  1.00 11.76           C  
ANISOU   67  CD2 LEU A   8     1488   1929   1050   -450   -152   -143       C  
ATOM     68  N   ALA A   9      -8.435  18.554   9.769  1.00  9.64           N  
ANISOU   68  N   ALA A   9     1344   1220   1100   -188   -165      1       N  
ATOM     69  CA  ALA A   9      -9.558  19.334  10.261  1.00  9.52           C  
ANISOU   69  CA  ALA A   9     1285   1187   1147   -199   -111    -21       C  
ATOM     70  C   ALA A   9     -10.744  18.430  10.598  1.00 10.14           C  
ANISOU   70  C   ALA A   9     1311   1117   1426   -117   -170    -34       C  
ATOM     71  O   ALA A   9     -11.364  18.560  11.673  1.00 10.63           O  
ANISOU   71  O   ALA A   9     1246   1383   1410   -209    -84    -69       O  
ATOM     72  CB  ALA A   9      -9.953  20.407   9.244  1.00 10.57           C  
ANISOU   72  CB  ALA A   9     1454   1243   1319   -170   -118     14       C  
ATOM     73  N   ALA A  10     -11.059  17.516   9.694  1.00 10.72           N  
ANISOU   73  N   ALA A  10     1409   1374   1290   -250   -253    -79       N  
ATOM     74  CA  ALA A  10     -12.191  16.624   9.908  1.00 11.72           C  
ANISOU   74  CA  ALA A  10     1470   1396   1587   -366   -432     80       C  
ATOM     75  C   ALA A  10     -12.036  15.759  11.138  1.00 11.25           C  
ANISOU   75  C   ALA A  10     1449   1281   1544   -342   -350   -117       C  
ATOM     76  O   ALA A  10     -12.956  15.506  11.903  1.00 12.44           O  
ANISOU   76  O   ALA A  10     1635   1464   1627   -413   -137     -3       O  
ATOM     77  CB  ALA A  10     -12.446  15.769   8.682  1.00 13.89           C  
ANISOU   77  CB  ALA A  10     1954   1668   1656   -598   -447     -1       C  
ATOM     78  N   ALA A  11     -10.821  15.237  11.311  1.00 10.78           N  
ANISOU   78  N   ALA A  11     1657   1197   1243   -296   -168    -50       N  
ATOM     79  CA  ALA A  11     -10.559  14.362  12.449  1.00 10.82           C  
ANISOU   79  CA  ALA A  11     1533   1174   1404   -239   -185      3       C  
ATOM     80  C   ALA A  11     -10.599  15.153  13.767  1.00 10.42           C  
ANISOU   80  C   ALA A  11     1439   1218   1303   -363    -43     61       C  
ATOM     81  O   ALA A  11     -11.116  14.674  14.742  1.00 11.44           O  
ANISOU   81  O   ALA A  11     1672   1290   1384   -423   -142     68       O  
ATOM     82  CB  ALA A  11      -9.186  13.738  12.312  1.00 11.79           C  
ANISOU   82  CB  ALA A  11     1878   1257   1345    -92   -145     51       C  
ATOM     83  N   MET A  12      -9.997  16.336  13.752  1.00  9.90           N  
ANISOU   83  N   MET A  12     1359   1193   1208   -269    -12    -63       N  
ATOM     84  CA  MET A  12     -10.045  17.174  14.959  1.00  9.54           C  
ANISOU   84  CA  MET A  12     1216   1251   1159   -271    -32    -52       C  
ATOM     85  C   MET A  12     -11.501  17.509  15.316  1.00 10.16           C  
ANISOU   85  C   MET A  12     1220   1325   1316   -306     -3      8       C  
ATOM     86  O   MET A  12     -11.849  17.486  16.495  1.00 11.49           O  
ANISOU   86  O   MET A  12     1368   1621   1376   -371    146    -23       O  
ATOM     87  CB  MET A  12      -9.216  18.444  14.748  1.00  8.98           C  
ANISOU   87  CB  MET A  12     1189   1122   1101   -153     -7    -74       C  
ATOM     88  CG  MET A  12      -7.713  18.185  14.768  1.00  8.60           C  
ANISOU   88  CG  MET A  12     1148   1115   1006   -121    -56    -39       C  
ATOM     89  SD  MET A  12      -6.842  19.732  14.449  1.00  9.10           S  
ANISOU   89  SD  MET A  12     1220   1072   1165   -102     13    -49       S  
ATOM     90  CE  MET A  12      -5.304  19.404  15.315  1.00 11.19           C  
ANISOU   90  CE  MET A  12     1345   1300   1608    -56    -49   -167       C  
ATOM     91  N   LYS A  13     -12.296  17.842  14.281  1.00 10.39           N  
ANISOU   91  N   LYS A  13     1166   1393   1387   -225    -39     76       N  
ATOM     92  CA  LYS A  13     -13.699  18.197  14.515  1.00 11.16           C  
ANISOU   92  CA  LYS A  13     1140   1571   1529   -316     41    -24       C  
ATOM     93  C   LYS A  13     -14.459  17.026  15.057  1.00 11.47           C  
ANISOU   93  C   LYS A  13     1132   1616   1612   -324   -106    140       C  
ATOM     94  O   LYS A  13     -15.236  17.086  16.035  1.00 12.68           O  
ANISOU   94  O   LYS A  13     1203   1810   1806   -332    129    170       O  
ATOM     95  CB  LYS A  13     -14.337  18.698  13.215  1.00 11.17           C  
ANISOU   95  CB  LYS A  13     1168   1405   1673   -255    -18    103       C  
ATOM     96  CG  LYS A  13     -15.802  19.049  13.310  1.00 13.06           C  
ANISOU   96  CG  LYS A  13     1220   1730   2011    -57     53     91       C  
ATOM     97  CD  LYS A  13     -16.354  19.696  12.056  1.00 14.31           C  
ANISOU   97  CD  LYS A  13     1308   2292   1835     50   -231   -283       C  
ATOM     98  CE  LYS A  13     -17.697  20.283  12.292  1.00 25.56           C  
ANISOU   98  CE  LYS A  13     2088   4915   2711   1484    613   1341       C  
ATOM     99  NZ  LYS A  13     -18.317  20.761  11.027  1.00 28.78           N  
ANISOU   99  NZ  LYS A  13     4029   4009   2899   2276  -1491  -1207       N  
ATOM    100  N   ARG A  14     -14.241  15.842  14.488  1.00 11.90           N  
ANISOU  100  N   ARG A  14     1265   1572   1685   -340     10    150       N  
ATOM    101  CA  ARG A  14     -14.939  14.651  14.987  1.00 11.56           C  
ANISOU  101  CA  ARG A  14     1121   1564   1709   -202    130     21       C  
ATOM    102  C   ARG A  14     -14.596  14.346  16.439  1.00 12.79           C  
ANISOU  102  C   ARG A  14     1625   1621   1613   -565    -22    219       C  
ATOM    103  O   ARG A  14     -15.505  13.941  17.203  1.00 13.91           O  
ANISOU  103  O   ARG A  14     1464   1881   1939   -500     87    215       O  
ATOM    104  CB AARG A  14     -14.547  13.416  14.127  0.72 13.20           C  
ANISOU  104  CB AARG A  14     1339   1622   2054    -88   -136   -242       C  
ATOM    105  CB BARG A  14     -14.547  13.520  14.188  0.28 10.56           C  
ANISOU  105  CB BARG A  14      974   1464   1575      7    400    379       C  
ATOM    106  CG AARG A  14     -15.019  12.160  14.809  0.72 12.81           C  
ANISOU  106  CG AARG A  14     1705   1665   1496    173    -48   -197       C  
ATOM    107  CG BARG A  14     -15.551  12.383  13.947  0.28 14.11           C  
ANISOU  107  CG BARG A  14     1974   1282   2105   -352    791    117       C  
ATOM    108  CD AARG A  14     -14.957  11.070  13.738  0.72 12.26           C  
ANISOU  108  CD AARG A  14     1423   1808   1428   -467     51   -176       C  
ATOM    109  CD BARG A  14     -14.539  11.428  13.332  0.28 13.37           C  
ANISOU  109  CD BARG A  14     1268   1634   2179   -163    256    130       C  
ATOM    110  NE AARG A  14     -13.606  11.009  13.216  0.72 11.36           N  
ANISOU  110  NE AARG A  14     1407   1543   1368    -78   -190   -225       N  
ATOM    111  NE BARG A  14     -14.132  10.515  14.448  0.28 14.92           N  
ANISOU  111  NE BARG A  14     1991   1458   2220   -531   -432     28       N  
ATOM    112  CZ AARG A  14     -12.573  10.333  13.779  0.72 11.72           C  
ANISOU  112  CZ AARG A  14     1627   1407   1417   -240   -150   -198       C  
ATOM    113  CZ BARG A  14     -13.011   9.803  14.363  0.28 16.27           C  
ANISOU  113  CZ BARG A  14     2583   2490   1110    246     -4    498       C  
ATOM    114  NH1AARG A  14     -12.722   9.551  14.876  0.72 14.98           N  
ANISOU  114  NH1AARG A  14     2794   1403   1493   -358   -706    -99       N  
ATOM    115  NH1BARG A  14     -12.191   9.873  13.317  0.28 26.65           N  
ANISOU  115  NH1BARG A  14     4751   3653   1720    346   1363   -429       N  
ATOM    116  NH2AARG A  14     -11.516  10.597  12.997  0.72 13.54           N  
ANISOU  116  NH2AARG A  14     1478   1842   1823   -835    109  -1151       N  
ATOM    117  NH2BARG A  14     -12.742   9.016  15.401  0.28 16.67           N  
ANISOU  117  NH2BARG A  14     3163   1030   2141  -1021   -959    666       N  
ATOM    118  N   HIS A  15     -13.342  14.611  16.860  1.00 12.07           N  
ANISOU  118  N   HIS A  15     1431   1531   1626   -389    104     62       N  
ATOM    119  CA  HIS A  15     -12.872  14.413  18.233  1.00 12.66           C  
ANISOU  119  CA  HIS A  15     1555   1526   1729   -401      9    169       C  
ATOM    120  C   HIS A  15     -13.184  15.596  19.176  1.00 13.35           C  
ANISOU  120  C   HIS A  15     1840   1677   1555   -357    148    118       C  
ATOM    121  O   HIS A  15     -12.691  15.550  20.294  1.00 16.24           O  
ANISOU  121  O   HIS A  15     1950   2663   1558   -411     41    -22       O  
ATOM    122  CB  HIS A  15     -11.413  14.120  18.251  1.00 13.55           C  
ANISOU  122  CB  HIS A  15     1584   1738   1825   -393   -197   -143       C  
ATOM    123  CG  HIS A  15     -11.030  12.786  17.694  1.00 13.18           C  
ANISOU  123  CG  HIS A  15     1449   1547   2012   -244   -642    -15       C  
ATOM    124  ND1 HIS A  15     -11.337  11.658  18.446  1.00 19.63           N  
ANISOU  124  ND1 HIS A  15     3147   1821   2492    110   -418    466       N  
ATOM    125  CD2 HIS A  15     -10.381  12.369  16.615  1.00 17.51           C  
ANISOU  125  CD2 HIS A  15     2372   1413   2868   -179    170   -254       C  
ATOM    126  CE1 HIS A  15     -10.886  10.593  17.805  1.00 19.61           C  
ANISOU  126  CE1 HIS A  15     2807   1668   2975     64   -817    313       C  
ATOM    127  NE2 HIS A  15     -10.294  10.998  16.714  1.00 17.95           N  
ANISOU  127  NE2 HIS A  15     2361   1643   2816     76   -811   -148       N  
ATOM    128  N   GLY A  16     -13.994  16.548  18.745  1.00 13.70           N  
ANISOU  128  N   GLY A  16     1641   1737   1828   -353    181     67       N  
ATOM    129  CA  GLY A  16     -14.524  17.587  19.595  1.00 13.53           C  
ANISOU  129  CA  GLY A  16     1612   1855   1674   -407    238    -20       C  
ATOM    130  C   GLY A  16     -13.614  18.771  19.849  1.00 14.04           C  
ANISOU  130  C   GLY A  16     1557   2227   1549   -543    249   -181       C  
ATOM    131  O   GLY A  16     -13.811  19.479  20.843  1.00 16.50           O  
ANISOU  131  O   GLY A  16     2011   2652   1608   -818    615   -353       O  
ATOM    132  N   LEU A  17     -12.598  19.000  18.991  1.00 14.23           N  
ANISOU  132  N   LEU A  17     1662   2580   1165   -721    183   -197       N  
ATOM    133  CA  LEU A  17     -11.758  20.165  19.218  1.00 14.64           C  
ANISOU  133  CA  LEU A  17     1512   2812   1239   -689    273   -324       C  
ATOM    134  C  ALEU A  17     -12.340  21.429  18.596  0.63 14.61           C  
ANISOU  134  C  ALEU A  17     1387   2596   1568   -860    349   -178       C  
ATOM    135  C  BLEU A  17     -12.319  21.498  18.788  0.37 14.12           C  
ANISOU  135  C  BLEU A  17     1645   2593   1127   -760    328   -396       C  
ATOM    136  O  ALEU A  17     -11.798  22.475  18.977  0.63 15.41           O  
ANISOU  136  O  ALEU A  17     1500   2750   1606   -819    548   -795       O  
ATOM    137  O  BLEU A  17     -11.974  22.543  19.307  0.37 13.83           O  
ANISOU  137  O  BLEU A  17     1556   2728    970  -1065    314   -290       O  
ATOM    138  CB  LEU A  17     -10.388  20.080  18.565  1.00 14.95           C  
ANISOU  138  CB  LEU A  17     1390   2988   1302   -595     14    -25       C  
ATOM    139  CG  LEU A  17      -9.395  19.297  19.303  1.00 16.14           C  
ANISOU  139  CG  LEU A  17     2313   2490   1329    354    270   -158       C  
ATOM    140  CD1 LEU A  17      -8.049  19.276  18.525  1.00 15.19           C  
ANISOU  140  CD1 LEU A  17     2182   2272   1318    667     76   -332       C  
ATOM    141  CD2 LEU A  17      -9.107  19.748  20.742  1.00 13.39           C  
ANISOU  141  CD2 LEU A  17     2151   1709   1227     70     37     93       C  
ATOM    142  N  AASP A  18     -13.315  21.447  17.690  0.63 16.14           N  
ANISOU  142  N  AASP A  18     2073   2714   1348  -1340    -20    306       N  
ATOM    143  N  BASP A  18     -13.171  21.347  17.788  0.37 16.17           N  
ANISOU  143  N  BASP A  18     2302   2373   1469  -1050   -190   -228       N  
ATOM    144  CA AASP A  18     -13.865  22.691  17.206  0.63 16.98           C  
ANISOU  144  CA AASP A  18     2197   2705   1551  -1370    -44    418       C  
ATOM    145  CA BASP A  18     -13.651  22.574  17.194  0.37 17.00           C  
ANISOU  145  CA BASP A  18     2494   2579   1386   -922     58     -4       C  
ATOM    146  C  AASP A  18     -14.520  23.472  18.349  0.63 16.08           C  
ANISOU  146  C  AASP A  18     2090   2680   1341  -1248   -348    445       C  
ATOM    147  C  BASP A  18     -14.558  23.263  18.215  0.37 16.32           C  
ANISOU  147  C  BASP A  18     2083   2603   1515   -945   -246   -203       C  
ATOM    148  O  AASP A  18     -15.452  23.007  19.000  0.63 18.50           O  
ANISOU  148  O  AASP A  18     1985   3307   1736  -1559   -128   -156       O  
ATOM    149  O  BASP A  18     -15.643  22.786  18.578  0.37 17.42           O  
ANISOU  149  O  BASP A  18     1878   2045   2695   -807    -42  -1003       O  
ATOM    150  CB AASP A  18     -14.993  22.517  16.173  0.63 17.37           C  
ANISOU  150  CB AASP A  18     2059   3139   1400   -672     58    -76       C  
ATOM    151  CB BASP A  18     -14.364  22.215  15.909  0.37 15.69           C  
ANISOU  151  CB BASP A  18     2359   2239   1362  -1029    155    104       C  
ATOM    152  CG AASP A  18     -15.321  23.749  15.338  0.63 19.60           C  
ANISOU  152  CG AASP A  18     1435   3628   2386  -1071    -60    715       C  
ATOM    153  CG BASP A  18     -15.489  21.230  16.107  0.37 12.87           C  
ANISOU  153  CG BASP A  18     1613   1642   1635   -305    503   -116       C  
ATOM    154  OD1AASP A  18     -14.745  24.847  15.530  0.63 15.23           O  
ANISOU  154  OD1AASP A  18     1475   2861   1451    155    -70   -219       O  
ATOM    155  OD1BASP A  18     -15.353  20.186  16.787  0.37 14.96           O  
ANISOU  155  OD1BASP A  18     1979   2008   1699   -640    267    177       O  
ATOM    156  OD2AASP A  18     -16.176  23.614  14.402  0.63 19.11           O  
ANISOU  156  OD2AASP A  18     1813   2719   2730   -645   -332    420       O  
ATOM    157  OD2BASP A  18     -16.547  21.573  15.531  0.37 18.56           O  
ANISOU  157  OD2BASP A  18     1657   1810   3586    165    196    -67       O  
ATOM    158  N  AASN A  19     -13.978  24.647  18.549  0.63 14.67           N  
ANISOU  158  N  AASN A  19     1582   2327   1663   -737   -503    613       N  
ATOM    159  N  BASN A  19     -14.071  24.391  18.699  0.37 13.83           N  
ANISOU  159  N  BASN A  19     1811   1885   1560   -838    229    356       N  
ATOM    160  CA AASN A  19     -14.377  25.508  19.626  0.63 15.45           C  
ANISOU  160  CA AASN A  19     1605   2098   2165   -237   -294    606       C  
ATOM    161  CA BASN A  19     -14.627  25.267  19.691  0.37 12.05           C  
ANISOU  161  CA BASN A  19     1092   1812   1675   -460   -147    334       C  
ATOM    162  C  AASN A  19     -14.200  24.894  21.008  0.63 13.08           C  
ANISOU  162  C  AASN A  19     1430   1708   1832   -142    111    324       C  
ATOM    163  C  BASN A  19     -14.321  24.806  21.104  0.37 11.48           C  
ANISOU  163  C  BASN A  19     1080   1708   1573   -366   -172    174       C  
ATOM    164  O  AASN A  19     -14.853  25.422  21.923  0.63 14.58           O  
ANISOU  164  O  AASN A  19     1313   1769   2459   -187    325      1       O  
ATOM    165  O  BASN A  19     -14.899  25.252  22.099  0.37 13.10           O  
ANISOU  165  O  BASN A  19     1399   1994   1585    342   -368    146       O  
ATOM    166  CB AASN A  19     -15.839  25.921  19.418  0.63 17.63           C  
ANISOU  166  CB AASN A  19     1452   2519   2730   -557   -352    933       C  
ATOM    167  CB BASN A  19     -16.139  25.393  19.435  0.37 15.06           C  
ANISOU  167  CB BASN A  19     1191   2727   1804   -655   -423    676       C  
ATOM    168  CG AASN A  19     -16.034  27.405  19.684  0.63 24.33           C  
ANISOU  168  CG AASN A  19     1587   2536   5122    -19   -739    927       C  
ATOM    169  CG BASN A  19     -16.317  26.038  18.057  0.37 17.78           C  
ANISOU  169  CG BASN A  19     1565   3319   1870   -414   -339    903       C  
ATOM    170  OD1AASN A  19     -15.056  28.172  19.680  0.63 22.48           O  
ANISOU  170  OD1AASN A  19     2369   2635   3536   -629  -1008     -6       O  
ATOM    171  OD1BASN A  19     -15.551  26.860  17.560  0.37 22.07           O  
ANISOU  171  OD1BASN A  19     2173   3170   3043   -508   -982   1957       O  
ATOM    172  ND2AASN A  19     -17.262  27.811  19.898  0.63 42.52           N  
ANISOU  172  ND2AASN A  19     2132   3292  10730    858    191   2183       N  
ATOM    173  ND2BASN A  19     -17.399  25.557  17.453  0.37 19.78           N  
ANISOU  173  ND2BASN A  19      993   4983   1538   -274   -139    858       N  
ATOM    174  N   TYR A  20     -13.354  23.895  21.243  1.00 11.89           N  
ANISOU  174  N   TYR A  20     1402   1617   1500   -181    -89     82       N  
ATOM    175  CA  TYR A  20     -13.000  23.403  22.578  1.00 10.90           C  
ANISOU  175  CA  TYR A  20     1195   1541   1407   -190     62     74       C  
ATOM    176  C   TYR A  20     -12.282  24.551  23.298  1.00  9.84           C  
ANISOU  176  C   TYR A  20     1183   1355   1199      3    144     72       C  
ATOM    177  O   TYR A  20     -11.356  25.157  22.782  1.00 10.07           O  
ANISOU  177  O   TYR A  20     1203   1378   1243    -44    204     37       O  
ATOM    178  CB  TYR A  20     -12.143  22.161  22.472  1.00 10.99           C  
ANISOU  178  CB  TYR A  20     1317   1374   1487   -146    139     30       C  
ATOM    179  CG  TYR A  20     -11.999  21.535  23.823  1.00 10.95           C  
ANISOU  179  CG  TYR A  20     1347   1381   1432    -50    207     48       C  
ATOM    180  CD1 TYR A  20     -12.916  20.590  24.273  1.00 12.95           C  
ANISOU  180  CD1 TYR A  20     1404   1762   1753   -196    181    231       C  
ATOM    181  CD2 TYR A  20     -10.968  21.859  24.669  1.00 10.81           C  
ANISOU  181  CD2 TYR A  20     1260   1378   1469     91    168    -42       C  
ATOM    182  CE1 TYR A  20     -12.811  20.040  25.503  1.00 13.56           C  
ANISOU  182  CE1 TYR A  20     1500   1819   1834    -16    350    391       C  
ATOM    183  CE2 TYR A  20     -10.873  21.279  25.933  1.00 11.93           C  
ANISOU  183  CE2 TYR A  20     1603   1573   1356    282    155    -81       C  
ATOM    184  CZ  TYR A  20     -11.793  20.356  26.337  1.00 13.01           C  
ANISOU  184  CZ  TYR A  20     1495   2005   1442    401    388    235       C  
ATOM    185  OH  TYR A  20     -11.611  19.834  27.598  1.00 15.91           O  
ANISOU  185  OH  TYR A  20     2128   2561   1357    446    518    413       O  
ATOM    186  N   ARG A  21     -12.765  24.849  24.516  1.00 11.27           N  
ANISOU  186  N   ARG A  21     1448   1476   1359     -4    385    142       N  
ATOM    187  CA AARG A  21     -12.334  26.004  25.282  0.41 12.93           C  
ANISOU  187  CA AARG A  21     2116   1667   1128    -33    218     34       C  
ATOM    188  CA BARG A  21     -12.334  26.004  25.282  0.59 10.72           C  
ANISOU  188  CA BARG A  21     1303   1593   1179    123    530     20       C  
ATOM    189  C   ARG A  21     -12.349  27.268  24.471  1.00 10.29           C  
ANISOU  189  C   ARG A  21     1341   1458   1111    104    284   -153       C  
ATOM    190  O   ARG A  21     -11.605  28.237  24.741  1.00 11.28           O  
ANISOU  190  O   ARG A  21     1481   1489   1314     57    110   -115       O  
ATOM    191  CB AARG A  21     -10.971  25.716  25.927  0.41 13.83           C  
ANISOU  191  CB AARG A  21     2473   1568   1212     58   -171     17       C  
ATOM    192  CB BARG A  21     -10.874  25.818  25.718  0.59 11.48           C  
ANISOU  192  CB BARG A  21     1602   1423   1335    351    222   -192       C  
ATOM    193  CG AARG A  21     -11.144  24.637  26.999  0.41 15.59           C  
ANISOU  193  CG AARG A  21     2563   1858   1502    174    239    257       C  
ATOM    194  CG BARG A  21     -10.823  24.823  26.880  0.59 13.34           C  
ANISOU  194  CG BARG A  21     1691   2004   1374    204    367     78       C  
ATOM    195  CD AARG A  21     -12.054  25.058  28.139  0.41 19.02           C  
ANISOU  195  CD AARG A  21     3076   2886   1264    322    234      0       C  
ATOM    196  CD BARG A  21     -11.026  25.469  28.239  0.59 13.64           C  
ANISOU  196  CD BARG A  21     2028   1807   1348    821   -114    124       C  
ATOM    197  NE AARG A  21     -11.643  26.376  28.671  0.41 24.45           N  
ANISOU  197  NE AARG A  21     4227   3635   1429    -10     46   -774       N  
ATOM    198  NE BARG A  21     -11.298  24.441  29.267  0.59 23.65           N  
ANISOU  198  NE BARG A  21     3927   3776   1284    -25    119    689       N  
ATOM    199  CZ AARG A  21     -11.237  26.633  29.919  0.41 26.19           C  
ANISOU  199  CZ AARG A  21     3725   4120   2106   -385  -1293    -21       C  
ATOM    200  CZ BARG A  21     -11.318  24.631  30.590  0.59 27.81           C  
ANISOU  200  CZ BARG A  21     4176   4074   2315   -460    614    894       C  
ATOM    201  NH1AARG A  21     -11.137  25.733  30.897  0.41 30.63           N  
ANISOU  201  NH1AARG A  21     3084   6732   1823    549   1276   1237       N  
ATOM    202  NH1BARG A  21     -11.092  25.793  31.204  0.59 21.13           N  
ANISOU  202  NH1BARG A  21     2540   3178   2312    878   1272    480       N  
ATOM    203  NH2AARG A  21     -10.899  27.902  30.232  0.41 25.64           N  
ANISOU  203  NH2AARG A  21     1772   4960   3009   -567    396  -1812       N  
ATOM    204  NH2BARG A  21     -11.584  23.573  31.384  0.59 21.51           N  
ANISOU  204  NH2BARG A  21     3353   2440   2379     29    889    840       N  
ATOM    205  N   GLY A  22     -13.282  27.348  23.530  1.00 11.00           N  
ANISOU  205  N   GLY A  22     1155   1623   1400     78    274      8       N  
ATOM    206  CA  GLY A  22     -13.488  28.558  22.761  1.00 11.10           C  
ANISOU  206  CA  GLY A  22     1134   1683   1400    286    239    -39       C  
ATOM    207  C   GLY A  22     -12.576  28.730  21.544  1.00  9.38           C  
ANISOU  207  C   GLY A  22     1123   1225   1218    132     29   -110       C  
ATOM    208  O   GLY A  22     -12.643  29.783  20.893  1.00 10.00           O  
ANISOU  208  O   GLY A  22     1166   1218   1417    218    131   -109       O  
ATOM    209  N   TYR A  23     -11.753  27.731  21.235  1.00  9.14           N  
ANISOU  209  N   TYR A  23     1121   1322   1029    213    161    -43       N  
ATOM    210  CA  TYR A  23     -10.809  27.837  20.132  1.00  8.35           C  
ANISOU  210  CA  TYR A  23      985   1190    998     89    176    -21       C  
ATOM    211  C   TYR A  23     -11.369  27.133  18.879  1.00  8.31           C  
ANISOU  211  C   TYR A  23      998   1136   1023    100     97    -45       C  
ATOM    212  O   TYR A  23     -11.559  25.925  18.862  1.00  9.26           O  
ANISOU  212  O   TYR A  23     1207   1200   1112     10     44   -106       O  
ATOM    213  CB  TYR A  23      -9.467  27.224  20.516  1.00  8.38           C  
ANISOU  213  CB  TYR A  23     1043   1081   1061     75     99    -48       C  
ATOM    214  CG  TYR A  23      -8.735  28.077  21.529  1.00  7.78           C  
ANISOU  214  CG  TYR A  23     1023   1038    896    127     82     -9       C  
ATOM    215  CD1 TYR A  23      -7.932  29.144  21.128  1.00  8.15           C  
ANISOU  215  CD1 TYR A  23     1105    980   1012    223      0     61       C  
ATOM    216  CD2 TYR A  23      -8.893  27.845  22.885  1.00  8.14           C  
ANISOU  216  CD2 TYR A  23     1042   1062    991    146     13    -49       C  
ATOM    217  CE1 TYR A  23      -7.299  29.918  22.038  1.00  8.20           C  
ANISOU  217  CE1 TYR A  23      921    999   1195    180     79    -21       C  
ATOM    218  CE2 TYR A  23      -8.242  28.620  23.825  1.00  8.40           C  
ANISOU  218  CE2 TYR A  23     1175   1075    943    228      1    -61       C  
ATOM    219  CZ  TYR A  23      -7.443  29.671  23.388  1.00  8.67           C  
ANISOU  219  CZ  TYR A  23     1042   1056   1196    230    -74   -187       C  
ATOM    220  OH  TYR A  23      -6.739  30.461  24.281  1.00  9.50           O  
ANISOU  220  OH  TYR A  23     1167   1222   1221    208   -170   -193       O  
ATOM    221  N   SER A  24     -11.611  27.947  17.863  1.00  9.18           N  
ANISOU  221  N   SER A  24     1064   1268   1157     88    -34     -6       N  
ATOM    222  CA  SER A  24     -12.189  27.437  16.617  1.00  9.42           C  
ANISOU  222  CA  SER A  24     1041   1504   1034     63   -101    -37       C  
ATOM    223  C   SER A  24     -11.259  26.430  15.963  1.00  8.60           C  
ANISOU  223  C   SER A  24      956   1378    932    -16     27     26       C  
ATOM    224  O   SER A  24     -10.032  26.407  16.190  1.00  9.19           O  
ANISOU  224  O   SER A  24      996   1559    936     18    -36    -20       O  
ATOM    225  CB  SER A  24     -12.426  28.579  15.618  1.00 10.01           C  
ANISOU  225  CB  SER A  24     1341   1312   1148     95   -111    -93       C  
ATOM    226  OG  SER A  24     -11.262  29.183  15.245  1.00 12.87           O  
ANISOU  226  OG  SER A  24     1863   1686   1341   -414   -306    214       O  
ATOM    227  N   LEU A  25     -11.820  25.609  15.079  1.00  9.36           N  
ANISOU  227  N   LEU A  25     1000   1448   1108     27    -26    -72       N  
ATOM    228  CA  LEU A  25     -11.076  24.557  14.411  1.00  8.96           C  
ANISOU  228  CA  LEU A  25      997   1231   1179      8    -91     10       C  
ATOM    229  C   LEU A  25      -9.841  25.086  13.718  1.00  8.07           C  
ANISOU  229  C   LEU A  25      938   1219    911    166   -113    -23       C  
ATOM    230  O   LEU A  25      -8.801  24.438  13.731  1.00  8.52           O  
ANISOU  230  O   LEU A  25      988   1214   1037     62    -62    -27       O  
ATOM    231  CB  LEU A  25     -12.013  23.843  13.414  1.00  9.39           C  
ANISOU  231  CB  LEU A  25     1153   1318   1096   -116    -44     11       C  
ATOM    232  CG  LEU A  25     -11.487  22.584  12.751  1.00 10.11           C  
ANISOU  232  CG  LEU A  25     1239   1336   1267    -41     -3     -5       C  
ATOM    233  CD1 LEU A  25     -11.078  21.567  13.788  1.00 12.32           C  
ANISOU  233  CD1 LEU A  25     1805   1381   1497     60   -100     51       C  
ATOM    234  CD2 LEU A  25     -12.572  22.044  11.860  1.00 10.83           C  
ANISOU  234  CD2 LEU A  25     1291   1373   1449   -146     -6   -153       C  
ATOM    235  N   GLY A  26      -9.905  26.239  13.048  1.00  8.48           N  
ANISOU  235  N   GLY A  26      979   1268    975    131      5     20       N  
ATOM    236  CA  GLY A  26      -8.733  26.744  12.360  1.00  8.24           C  
ANISOU  236  CA  GLY A  26     1035   1179    916    111    -87     45       C  
ATOM    237  C   GLY A  26      -7.569  27.027  13.283  1.00  7.49           C  
ANISOU  237  C   GLY A  26      997    976    873    199      3     10       C  
ATOM    238  O   GLY A  26      -6.402  26.944  12.867  1.00  7.52           O  
ANISOU  238  O   GLY A  26      965   1043    848    121     -6     10       O  
ATOM    239  N   ASN A  27      -7.835  27.427  14.524  1.00  7.50           N  
ANISOU  239  N   ASN A  27      926   1032    891    112    -53     44       N  
ATOM    240  CA  ASN A  27      -6.736  27.575  15.496  1.00  7.36           C  
ANISOU  240  CA  ASN A  27      964    988    845    105     20    -22       C  
ATOM    241  C   ASN A  27      -5.966  26.278  15.700  1.00  7.14           C  
ANISOU  241  C   ASN A  27     1013    987    713    122    -17    -39       C  
ATOM    242  O   ASN A  27      -4.743  26.286  15.788  1.00  7.55           O  
ANISOU  242  O   ASN A  27     1015    973    883     81    -33    -19       O  
ATOM    243  CB  ASN A  27      -7.277  28.058  16.852  1.00  7.71           C  
ANISOU  243  CB  ASN A  27      952   1137    840     51     68    -78       C  
ATOM    244  CG  ASN A  27      -7.504  29.560  16.841  1.00  7.78           C  
ANISOU  244  CG  ASN A  27      904   1219    832    166      2    -61       C  
ATOM    245  OD1 ASN A  27      -6.559  30.328  16.911  1.00  8.00           O  
ANISOU  245  OD1 ASN A  27     1041    986   1013    200    -11    -73       O  
ATOM    246  ND2 ASN A  27      -8.724  30.011  16.769  1.00  9.67           N  
ANISOU  246  ND2 ASN A  27      968   1616   1088    352     97   -106       N  
ATOM    247  N   TRP A  28      -6.707  25.167  15.825  1.00  7.40           N  
ANISOU  247  N   TRP A  28     1032    943    837     70    -42     45       N  
ATOM    248  CA  TRP A  28      -6.102  23.863  16.063  1.00  7.70           C  
ANISOU  248  CA  TRP A  28     1137    949    839     94    -64     29       C  
ATOM    249  C   TRP A  28      -5.347  23.377  14.825  1.00  7.47           C  
ANISOU  249  C   TRP A  28     1054    920    862     44    -75      2       C  
ATOM    250  O   TRP A  28      -4.256  22.805  14.949  1.00  7.85           O  
ANISOU  250  O   TRP A  28     1080   1017    885     92   -104     14       O  
ATOM    251  CB  TRP A  28      -7.183  22.858  16.446  1.00  8.04           C  
ANISOU  251  CB  TRP A  28     1194   1035    825    -10    -71     39       C  
ATOM    252  CG  TRP A  28      -7.794  23.193  17.781  1.00  7.94           C  
ANISOU  252  CG  TRP A  28     1192    939    887     -9      5    121       C  
ATOM    253  CD1 TRP A  28      -8.988  23.767  17.999  1.00  8.61           C  
ANISOU  253  CD1 TRP A  28     1133   1108   1031    -15    -40     39       C  
ATOM    254  CD2 TRP A  28      -7.185  22.988  19.055  1.00  7.97           C  
ANISOU  254  CD2 TRP A  28     1158   1002    867     48     21     52       C  
ATOM    255  NE1 TRP A  28      -9.187  23.930  19.349  1.00  9.04           N  
ANISOU  255  NE1 TRP A  28     1153   1098   1182    122     33     -8       N  
ATOM    256  CE2 TRP A  28      -8.105  23.465  20.015  1.00  8.18           C  
ANISOU  256  CE2 TRP A  28     1145   1062    899      8     98    -13       C  
ATOM    257  CE3 TRP A  28      -5.971  22.443  19.478  1.00  9.27           C  
ANISOU  257  CE3 TRP A  28     1351   1331    840    187     55     75       C  
ATOM    258  CZ2 TRP A  28      -7.827  23.406  21.380  1.00  9.39           C  
ANISOU  258  CZ2 TRP A  28     1391   1231    947     70    151     -2       C  
ATOM    259  CZ3 TRP A  28      -5.713  22.389  20.817  1.00 10.09           C  
ANISOU  259  CZ3 TRP A  28     1404   1491    939    255   -102    103       C  
ATOM    260  CH2 TRP A  28      -6.633  22.862  21.768  1.00 10.41           C  
ANISOU  260  CH2 TRP A  28     1544   1563    848    200    -12     63       C  
ATOM    261  N   VAL A  29      -5.914  23.588  13.636  1.00  7.56           N  
ANISOU  261  N   VAL A  29     1101    998    772     97    -81     -4       N  
ATOM    262  CA  VAL A  29      -5.219  23.201  12.405  1.00  7.34           C  
ANISOU  262  CA  VAL A  29     1100    880    807    120   -169    -68       C  
ATOM    263  C   VAL A  29      -3.954  24.013  12.235  1.00  7.02           C  
ANISOU  263  C   VAL A  29      999    929    740    175   -136     12       C  
ATOM    264  O   VAL A  29      -2.896  23.492  11.897  1.00  7.80           O  
ANISOU  264  O   VAL A  29     1096   1005    864    192   -135    -60       O  
ATOM    265  CB  VAL A  29      -6.189  23.289  11.194  1.00  7.71           C  
ANISOU  265  CB  VAL A  29     1013   1146    771     82   -113    -72       C  
ATOM    266  CG1 VAL A  29      -5.432  23.001   9.897  1.00  8.87           C  
ANISOU  266  CG1 VAL A  29     1258   1332    779    139    -85   -139       C  
ATOM    267  CG2 VAL A  29      -7.345  22.336  11.382  1.00  9.03           C  
ANISOU  267  CG2 VAL A  29     1139   1289   1005      6   -159   -147       C  
ATOM    268  N   CYS A  30      -4.032  25.339  12.466  1.00  7.58           N  
ANISOU  268  N   CYS A  30      957    998    926    158   -104    -36       N  
ATOM    269  CA  CYS A  30      -2.861  26.206  12.390  1.00  7.17           C  
ANISOU  269  CA  CYS A  30      883    992    850    112    -70    -32       C  
ATOM    270  C   CYS A  30      -1.761  25.747  13.364  1.00  7.30           C  
ANISOU  270  C   CYS A  30     1010    842    921    112   -159    -40       C  
ATOM    271  O   CYS A  30      -0.593  25.666  13.019  1.00  7.56           O  
ANISOU  271  O   CYS A  30      974    957    942     99   -126     20       O  
ATOM    272  CB  CYS A  30      -3.286  27.642  12.680  1.00  7.61           C  
ANISOU  272  CB  CYS A  30      943    993    955    126    -73     -8       C  
ATOM    273  SG  CYS A  30      -1.975  28.855  12.456  1.00  7.75           S  
ANISOU  273  SG  CYS A  30     1006    976    965     91    -12     72       S  
ATOM    274  N   ALA A  31      -2.176  25.433  14.603  1.00  7.45           N  
ANISOU  274  N   ALA A  31      959    954    917    127   -139    -60       N  
ATOM    275  CA  ALA A  31      -1.207  24.993  15.593  1.00  7.76           C  
ANISOU  275  CA  ALA A  31     1087    984    879    174   -203   -128       C  
ATOM    276  C   ALA A  31      -0.521  23.723  15.073  1.00  7.28           C  
ANISOU  276  C   ALA A  31     1068    888    810    134   -134     84       C  
ATOM    277  O   ALA A  31       0.713  23.590  15.171  1.00  7.78           O  
ANISOU  277  O   ALA A  31     1018    943    994    141   -187    -14       O  
ATOM    278  CB  ALA A  31      -1.842  24.757  16.928  1.00  8.78           C  
ANISOU  278  CB  ALA A  31     1334   1147    854    295   -156   -137       C  
ATOM    279  N   ALA A  32      -1.288  22.758  14.595  1.00  7.26           N  
ANISOU  279  N   ALA A  32     1000    874    884     83   -112      2       N  
ATOM    280  CA  ALA A  32      -0.693  21.519  14.114  1.00  7.05           C  
ANISOU  280  CA  ALA A  32      980    969    730    162   -109     61       C  
ATOM    281  C   ALA A  32       0.225  21.762  12.921  1.00  7.06           C  
ANISOU  281  C   ALA A  32      936    862    884     41   -116     10       C  
ATOM    282  O   ALA A  32       1.289  21.124  12.814  1.00  7.53           O  
ANISOU  282  O   ALA A  32     1000   1004    855    151    -25     70       O  
ATOM    283  CB  ALA A  32      -1.750  20.526  13.758  1.00  7.58           C  
ANISOU  283  CB  ALA A  32     1094    877    911     17     11    -10       C  
ATOM    284  N   LYS A  33      -0.146  22.660  12.040  1.00  7.13           N  
ANISOU  284  N   LYS A  33      985    854    871     60    -91     24       N  
ATOM    285  CA  LYS A  33       0.706  22.957  10.881  1.00  7.52           C  
ANISOU  285  CA  LYS A  33     1078    979    802     -3   -117     79       C  
ATOM    286  C   LYS A  33       2.072  23.375  11.354  1.00  7.55           C  
ANISOU  286  C   LYS A  33     1114    941    814     20     28    109       C  
ATOM    287  O   LYS A  33       3.097  22.872  10.858  1.00  8.54           O  
ANISOU  287  O   LYS A  33     1182   1114    947     -9     -7     47       O  
ATOM    288  CB  LYS A  33       0.082  24.118  10.047  1.00  8.90           C  
ANISOU  288  CB  LYS A  33     1316   1111    953    -98   -299    216       C  
ATOM    289  CG  LYS A  33       1.002  24.579   8.960  1.00 11.29           C  
ANISOU  289  CG  LYS A  33     1574   1545   1169   -105   -143    485       C  
ATOM    290  CD  LYS A  33       1.212  23.610   7.862  1.00 12.96           C  
ANISOU  290  CD  LYS A  33     1921   1922   1080   -276     61    292       C  
ATOM    291  CE  LYS A  33       2.069  24.164   6.750  1.00 16.20           C  
ANISOU  291  CE  LYS A  33     2572   2253   1330    -11    391    471       C  
ATOM    292  NZ  LYS A  33       2.257  23.157   5.660  1.00 19.74           N  
ANISOU  292  NZ  LYS A  33     3423   2703   1375    812    616    420       N  
ATOM    293  N   PHE A  34       2.146  24.348  12.278  1.00  7.26           N  
ANISOU  293  N   PHE A  34      949    898    910    -39   -104     83       N  
ATOM    294  CA  PHE A  34       3.429  24.895  12.644  1.00  8.14           C  
ANISOU  294  CA  PHE A  34     1139    983    970    -61    -95    116       C  
ATOM    295  C   PHE A  34       4.117  24.082  13.742  1.00  8.61           C  
ANISOU  295  C   PHE A  34     1011   1221   1038   -116   -134    177       C  
ATOM    296  O   PHE A  34       5.351  24.200  13.868  1.00 11.64           O  
ANISOU  296  O   PHE A  34     1101   1824   1497   -349   -342    588       O  
ATOM    297  CB  PHE A  34       3.312  26.374  13.008  1.00  8.48           C  
ANISOU  297  CB  PHE A  34     1189   1086    947   -217    -74     87       C  
ATOM    298  CG  PHE A  34       2.874  27.205  11.812  1.00  7.67           C  
ANISOU  298  CG  PHE A  34     1031    930    953   -151     13     93       C  
ATOM    299  CD1 PHE A  34       3.579  27.169  10.620  1.00  8.51           C  
ANISOU  299  CD1 PHE A  34     1106   1057   1069   -135    100    144       C  
ATOM    300  CD2 PHE A  34       1.757  28.010  11.877  1.00 10.32           C  
ANISOU  300  CD2 PHE A  34     1238   1365   1317     80    298    293       C  
ATOM    301  CE1 PHE A  34       3.200  27.914   9.539  1.00  9.58           C  
ANISOU  301  CE1 PHE A  34     1164   1363   1112   -290     81    231       C  
ATOM    302  CE2 PHE A  34       1.367  28.735  10.766  1.00 11.87           C  
ANISOU  302  CE2 PHE A  34     1167   1468   1877    206    286    696       C  
ATOM    303  CZ  PHE A  34       2.059  28.685   9.594  1.00 10.68           C  
ANISOU  303  CZ  PHE A  34     1017   1541   1500   -240    -66    611       C  
ATOM    304  N   GLU A  35       3.437  23.253  14.449  1.00  7.74           N  
ANISOU  304  N   GLU A  35     1073   1004    862    -44   -175     87       N  
ATOM    305  CA  GLU A  35       4.064  22.366  15.410  1.00  8.26           C  
ANISOU  305  CA  GLU A  35     1055   1118    966     13   -250     89       C  
ATOM    306  C   GLU A  35       4.693  21.152  14.701  1.00  8.18           C  
ANISOU  306  C   GLU A  35      945   1181    984    101   -153    114       C  
ATOM    307  O   GLU A  35       5.823  20.788  15.045  1.00  9.23           O  
ANISOU  307  O   GLU A  35     1070   1495    942    152   -176     39       O  
ATOM    308  CB  GLU A  35       3.063  21.916  16.468  1.00  8.43           C  
ANISOU  308  CB  GLU A  35     1185   1065    954     76   -146    172       C  
ATOM    309  CG  GLU A  35       2.667  23.018  17.440  1.00  8.71           C  
ANISOU  309  CG  GLU A  35     1172   1252    883     46   -128    167       C  
ATOM    310  CD  GLU A  35       3.777  23.534  18.319  1.00  9.06           C  
ANISOU  310  CD  GLU A  35     1222   1234    987     81   -191     99       C  
ATOM    311  OE1 GLU A  35       4.910  22.997  18.277  1.00 10.43           O  
ANISOU  311  OE1 GLU A  35     1408   1357   1198    315   -405   -167       O  
ATOM    312  OE2 GLU A  35       3.493  24.527  19.059  1.00  9.76           O  
ANISOU  312  OE2 GLU A  35     1297   1474    936    155     53     -3       O  
ATOM    313  N   SER A  36       3.982  20.526  13.801  1.00  8.37           N  
ANISOU  313  N   SER A  36     1055   1118   1007    230   -204    -11       N  
ATOM    314  CA  SER A  36       4.377  19.223  13.269  1.00  8.36           C  
ANISOU  314  CA  SER A  36      952   1226   1000    261   -143    -41       C  
ATOM    315  C   SER A  36       4.336  19.128  11.746  1.00  8.50           C  
ANISOU  315  C   SER A  36      964   1218   1049    124     23     46       C  
ATOM    316  O   SER A  36       4.654  18.066  11.222  1.00  9.41           O  
ANISOU  316  O   SER A  36     1217   1344   1014    303     12      2       O  
ATOM    317  CB  SER A  36       3.488  18.124  13.792  1.00  8.33           C  
ANISOU  317  CB  SER A  36     1197   1076    893    263   -120     13       C  
ATOM    318  OG  SER A  36       2.168  18.272  13.331  1.00  8.01           O  
ANISOU  318  OG  SER A  36     1132   1052    858    172   -112    -56       O  
ATOM    319  N   ASN A  37       3.874  20.169  11.057  1.00  8.56           N  
ANISOU  319  N   ASN A  37     1160   1082   1010     71     -1     51       N  
ATOM    320  CA  ASN A  37       3.608  20.056   9.599  1.00  9.84           C  
ANISOU  320  CA  ASN A  37     1331   1471    938    120     56    167       C  
ATOM    321  C   ASN A  37       2.629  18.900   9.322  1.00  8.90           C  
ANISOU  321  C   ASN A  37     1355   1180    848    272    -23     64       C  
ATOM    322  O   ASN A  37       2.707  18.270   8.261  1.00 10.49           O  
ANISOU  322  O   ASN A  37     1553   1550    884    350     69   -119       O  
ATOM    323  CB  ASN A  37       4.865  19.980   8.762  1.00 13.89           C  
ANISOU  323  CB  ASN A  37     1586   2496   1197   -303    267   -161       C  
ATOM    324  CG  ASN A  37       4.602  20.573   7.391  1.00 15.78           C  
ANISOU  324  CG  ASN A  37     2106   2634   1255   -507    443     23       C  
ATOM    325  OD1 ASN A  37       3.618  21.184   7.115  1.00 17.92           O  
ANISOU  325  OD1 ASN A  37     3496   2084   1228    113    371    276       O  
ATOM    326  ND2 ASN A  37       5.514  20.271   6.478  1.00 23.29           N  
ANISOU  326  ND2 ASN A  37     2612   4629   1606   -770    989   -164       N  
ATOM    327  N   PHE A  38       1.702  18.634  10.218  1.00  8.09           N  
ANISOU  327  N   PHE A  38     1226   1070    777    292   -125     -2       N  
ATOM    328  CA  PHE A  38       0.673  17.636  10.115  1.00  8.19           C  
ANISOU  328  CA  PHE A  38     1228   1052    833    255   -185    -63       C  
ATOM    329  C   PHE A  38       1.223  16.196  10.135  1.00  8.20           C  
ANISOU  329  C   PHE A  38     1166   1054    894    222   -202    -17       C  
ATOM    330  O   PHE A  38       0.495  15.266   9.784  1.00  9.23           O  
ANISOU  330  O   PHE A  38     1362   1067   1078    216   -294   -201       O  
ATOM    331  CB  PHE A  38      -0.108  17.876   8.825  1.00  9.29           C  
ANISOU  331  CB  PHE A  38     1345   1218    967    345   -326   -117       C  
ATOM    332  CG  PHE A  38      -0.821  19.190   8.708  1.00  7.86           C  
ANISOU  332  CG  PHE A  38     1152   1028    807    113   -224     -6       C  
ATOM    333  CD1 PHE A  38      -1.326  19.893   9.793  1.00  7.83           C  
ANISOU  333  CD1 PHE A  38     1095   1080    801    128   -109     51       C  
ATOM    334  CD2 PHE A  38      -0.995  19.720   7.434  1.00 10.13           C  
ANISOU  334  CD2 PHE A  38     1497   1544    807    449   -144     33       C  
ATOM    335  CE1 PHE A  38      -1.989  21.109   9.584  1.00  8.29           C  
ANISOU  335  CE1 PHE A  38     1055   1066   1028     92   -187    -26       C  
ATOM    336  CE2 PHE A  38      -1.637  20.907   7.215  1.00 10.82           C  
ANISOU  336  CE2 PHE A  38     1615   1494   1003    286   -329    229       C  
ATOM    337  CZ  PHE A  38      -2.161  21.596   8.299  1.00  9.42           C  
ANISOU  337  CZ  PHE A  38     1377    964   1238    209   -393     64       C  
ATOM    338  N   ASN A  39       2.446  16.016  10.648  1.00  8.90           N  
ANISOU  338  N   ASN A  39     1345   1039    998    333   -296    -90       N  
ATOM    339  CA  ASN A  39       3.081  14.705  10.699  1.00  8.88           C  
ANISOU  339  CA  ASN A  39     1343    993   1037    323   -376   -118       C  
ATOM    340  C   ASN A  39       2.936  14.106  12.092  1.00  8.44           C  
ANISOU  340  C   ASN A  39     1224   1012    972    306   -245   -146       C  
ATOM    341  O   ASN A  39       3.533  14.638  13.045  1.00  8.46           O  
ANISOU  341  O   ASN A  39     1239    984    993    173   -220   -156       O  
ATOM    342  CB  ASN A  39       4.527  14.869  10.323  1.00  9.53           C  
ANISOU  342  CB  ASN A  39     1416   1213    992    412   -205    -57       C  
ATOM    343  CG  ASN A  39       5.271  13.565  10.176  1.00  9.47           C  
ANISOU  343  CG  ASN A  39     1409   1093   1096    374   -256   -127       C  
ATOM    344  OD1 ASN A  39       4.786  12.500  10.551  1.00  9.67           O  
ANISOU  344  OD1 ASN A  39     1612   1143    918    378   -112    -50       O  
ATOM    345  ND2 ASN A  39       6.460  13.620   9.553  1.00 15.53           N  
ANISOU  345  ND2 ASN A  39     1380   1275   3248    200    204   -234       N  
ATOM    346  N   THR A  40       2.168  13.035  12.203  1.00  8.93           N  
ANISOU  346  N   THR A  40     1202   1036   1157    261   -377   -148       N  
ATOM    347  CA  THR A  40       1.987  12.406  13.520  1.00  8.81           C  
ANISOU  347  CA  THR A  40     1106   1106   1134    189   -216    -76       C  
ATOM    348  C   THR A  40       3.261  11.911  14.145  1.00  8.20           C  
ANISOU  348  C   THR A  40     1149    946   1019    175   -100    -60       C  
ATOM    349  O   THR A  40       3.310  11.751  15.374  1.00  8.77           O  
ANISOU  349  O   THR A  40     1150   1216    964    271    -55     59       O  
ATOM    350  CB  THR A  40       0.969  11.263  13.511  1.00 10.94           C  
ANISOU  350  CB  THR A  40     1323   1169   1663    144   -278    -97       C  
ATOM    351  OG1 THR A  40       1.501  10.178  12.706  1.00 13.67           O  
ANISOU  351  OG1 THR A  40     1343   1242   2608    210   -434   -634       O  
ATOM    352  CG2 THR A  40      -0.390  11.667  12.932  1.00 11.16           C  
ANISOU  352  CG2 THR A  40     1112   1361   1765     41   -219   -281       C  
ATOM    353  N   GLN A  41       4.285  11.617  13.340  1.00  8.34           N  
ANISOU  353  N   GLN A  41     1205   1092    873    308   -214   -123       N  
ATOM    354  CA  GLN A  41       5.505  11.013  13.864  1.00  8.13           C  
ANISOU  354  CA  GLN A  41     1154   1033    901    215   -148    -48       C  
ATOM    355  C   GLN A  41       6.511  12.061  14.333  1.00  8.29           C  
ANISOU  355  C   GLN A  41     1252   1103    795    280   -200    -99       C  
ATOM    356  O   GLN A  41       7.583  11.685  14.797  1.00  8.89           O  
ANISOU  356  O   GLN A  41     1184   1099   1096    271   -198   -137       O  
ATOM    357  CB  GLN A  41       6.156  10.108  12.838  1.00  8.48           C  
ANISOU  357  CB  GLN A  41     1160   1034   1028    339   -205   -106       C  
ATOM    358  CG  GLN A  41       5.270   8.919  12.499  1.00  9.70           C  
ANISOU  358  CG  GLN A  41     1298   1067   1322    297   -314   -257       C  
ATOM    359  CD  GLN A  41       6.063   7.860  11.765  1.00  9.83           C  
ANISOU  359  CD  GLN A  41     1411   1120   1203    248   -184   -220       C  
ATOM    360  OE1 GLN A  41       6.863   7.141  12.408  1.00 14.54           O  
ANISOU  360  OE1 GLN A  41     2496   1584   1446   1135   -397   -350       O  
ATOM    361  NE2 GLN A  41       5.910   7.747  10.481  1.00 10.52           N  
ANISOU  361  NE2 GLN A  41     1329   1415   1252    421   -301   -370       N  
ATOM    362  N   ALA A  42       6.223  13.356  14.221  1.00  8.10           N  
ANISOU  362  N   ALA A  42     1099   1098    880    231   -209   -162       N  
ATOM    363  CA  ALA A  42       7.201  14.368  14.544  1.00  7.97           C  
ANISOU  363  CA  ALA A  42     1156   1142    729    259    -97   -130       C  
ATOM    364  C   ALA A  42       7.618  14.313  16.020  1.00  7.42           C  
ANISOU  364  C   ALA A  42     1105    881    833    281   -147   -137       C  
ATOM    365  O   ALA A  42       6.786  14.269  16.921  1.00  7.97           O  
ANISOU  365  O   ALA A  42     1161   1047    819    214    -36    -80       O  
ATOM    366  CB  ALA A  42       6.624  15.753  14.278  1.00  9.06           C  
ANISOU  366  CB  ALA A  42     1479   1033    932    103   -336     -8       C  
ATOM    367  N   THR A  43       8.916  14.396  16.257  1.00  7.99           N  
ANISOU  367  N   THR A  43     1169   1158    710    172    -52   -113       N  
ATOM    368  CA  THR A  43       9.508  14.484  17.570  1.00  8.26           C  
ANISOU  368  CA  THR A  43     1079   1296    765    197   -105   -175       C  
ATOM    369  C   THR A  43      10.578  15.547  17.539  1.00  8.55           C  
ANISOU  369  C   THR A  43     1161   1377    711    216    -89   -132       C  
ATOM    370  O   THR A  43      11.334  15.667  16.601  1.00 10.07           O  
ANISOU  370  O   THR A  43     1217   1750    858     10     36   -240       O  
ATOM    371  CB  THR A  43      10.128  13.164  18.047  1.00  9.33           C  
ANISOU  371  CB  THR A  43     1308   1453    784    371    -57    -45       C  
ATOM    372  OG1 THR A  43      11.212  12.753  17.214  1.00  9.65           O  
ANISOU  372  OG1 THR A  43     1176   1471   1019    373   -114   -145       O  
ATOM    373  CG2 THR A  43       9.098  12.070  18.155  1.00  9.63           C  
ANISOU  373  CG2 THR A  43     1301   1345   1014    428    -48     31       C  
ATOM    374  N   ASN A  44      10.667  16.354  18.615  1.00  8.53           N  
ANISOU  374  N   ASN A  44     1225   1269    747    192    -69    -88       N  
ATOM    375  CA  ASN A  44      11.679  17.407  18.682  1.00  9.02           C  
ANISOU  375  CA  ASN A  44     1342   1228    859    160    -43    -88       C  
ATOM    376  C   ASN A  44      12.120  17.584  20.123  1.00  8.76           C  
ANISOU  376  C   ASN A  44     1274   1108    946     75    -51   -171       C  
ATOM    377  O   ASN A  44      11.324  17.781  21.017  1.00  9.58           O  
ANISOU  377  O   ASN A  44     1256   1470    915    -42     38   -214       O  
ATOM    378  CB  ASN A  44      11.146  18.711  18.134  1.00 11.48           C  
ANISOU  378  CB  ASN A  44     1804   1362   1196    109   -143    104       C  
ATOM    379  CG  ASN A  44      10.934  18.663  16.639  1.00 12.79           C  
ANISOU  379  CG  ASN A  44     1845   1745   1272    431     11    308       C  
ATOM    380  OD1 ASN A  44      11.876  18.676  15.825  1.00 14.69           O  
ANISOU  380  OD1 ASN A  44     2036   2147   1397    668    214    347       O  
ATOM    381  ND2 ASN A  44       9.657  18.593  16.206  1.00 13.73           N  
ANISOU  381  ND2 ASN A  44     1832   2006   1379    553   -125    286       N  
ATOM    382  N   ARG A  45      13.427  17.524  20.346  1.00 11.36           N  
ANISOU  382  N   ARG A  45     1332   2057    925    374    -34   -317       N  
ATOM    383  CA  ARG A  45      14.009  17.733  21.670  1.00 10.88           C  
ANISOU  383  CA  ARG A  45     1320   1732   1082     31   -123   -335       C  
ATOM    384  C   ARG A  45      14.030  19.181  22.034  1.00 11.48           C  
ANISOU  384  C   ARG A  45     1669   1633   1062    -13    -20    -53       C  
ATOM    385  O   ARG A  45      14.372  20.031  21.218  1.00 17.42           O  
ANISOU  385  O   ARG A  45     3347   1928   1343   -543    645    -89       O  
ATOM    386  CB AARG A  45      15.517  17.356  21.662  0.48 11.38           C  
ANISOU  386  CB AARG A  45     1344   1986    994    -13   -105   -293       C  
ATOM    387  CB BARG A  45      15.411  17.079  21.641  0.52 12.67           C  
ANISOU  387  CB BARG A  45     1191   1550   2072   -103   -274   -264       C  
ATOM    388  CG AARG A  45      16.051  16.949  23.008  0.48 10.46           C  
ANISOU  388  CG AARG A  45     1404   1430   1139    149    -57   -256       C  
ATOM    389  CG BARG A  45      16.229  17.233  22.880  0.52 15.62           C  
ANISOU  389  CG BARG A  45     1515   2190   2231   -220   -511    228       C  
ATOM    390  CD AARG A  45      15.496  15.582  23.281  0.48 11.62           C  
ANISOU  390  CD AARG A  45     1608   1259   1551    338   -300   -367       C  
ATOM    391  CD BARG A  45      15.847  16.151  23.882  0.52 14.32           C  
ANISOU  391  CD BARG A  45     2189   1566   1684    -44    321   -500       C  
ATOM    392  NE AARG A  45      15.733  15.218  24.726  0.48 13.78           N  
ANISOU  392  NE AARG A  45     2025   1534   1675    245    -40    131       N  
ATOM    393  NE BARG A  45      16.655  14.939  23.713  0.52 15.06           N  
ANISOU  393  NE BARG A  45     1460   2251   2014    480   -505   -113       N  
ATOM    394  CZ AARG A  45      16.724  14.405  25.091  0.48 14.72           C  
ANISOU  394  CZ AARG A  45     1701   2198   1695    221     97    515       C  
ATOM    395  CZ BARG A  45      17.028  14.069  24.635  0.52 16.90           C  
ANISOU  395  CZ BARG A  45     1121   2632   2670   -461  -1098    543       C  
ATOM    396  NH1AARG A  45      17.641  13.861  24.222  0.48 14.28           N  
ANISOU  396  NH1AARG A  45     1467   2204   1756     25    195    523       N  
ATOM    397  NH1BARG A  45      16.645  14.241  25.916  0.52 26.07           N  
ANISOU  397  NH1BARG A  45     2453   4964   2487   -537   -865    897       N  
ATOM    398  NH2AARG A  45      16.823  14.127  26.404  0.48 11.80           N  
ANISOU  398  NH2AARG A  45     1465   1317   1700    449    -85    -72       N  
ATOM    399  NH2BARG A  45      17.777  12.960  24.467  0.52 23.05           N  
ANISOU  399  NH2BARG A  45     1515   2842   4402     96   -662   1735       N  
ATOM    400  N   ASN A  46      13.646  19.467  23.251  1.00 10.80           N  
ANISOU  400  N   ASN A  46     1740   1374    989    -64     -9    -90       N  
ATOM    401  CA  ASN A  46      13.687  20.795  23.832  1.00 11.50           C  
ANISOU  401  CA  ASN A  46     1831   1409   1131    -52   -119    -24       C  
ATOM    402  C   ASN A  46      15.047  20.997  24.574  1.00 10.62           C  
ANISOU  402  C   ASN A  46     1614   1363   1059    122     42    -76       C  
ATOM    403  O   ASN A  46      15.668  20.060  25.034  1.00 12.01           O  
ANISOU  403  O   ASN A  46     1610   1441   1513    170   -132    -55       O  
ATOM    404  CB  ASN A  46      12.496  20.939  24.802  1.00 11.44           C  
ANISOU  404  CB  ASN A  46     1721   1503   1122    145   -203   -320       C  
ATOM    405  CG  ASN A  46      11.184  20.763  24.135  1.00 13.34           C  
ANISOU  405  CG  ASN A  46     1817   2038   1212    354   -331   -132       C  
ATOM    406  OD1 ASN A  46      10.962  21.316  23.074  1.00 17.77           O  
ANISOU  406  OD1 ASN A  46     2643   2382   1728    341   -647    385       O  
ATOM    407  ND2 ASN A  46      10.348  19.968  24.779  1.00 14.19           N  
ANISOU  407  ND2 ASN A  46     1748   2042   1602    176   -302   -181       N  
ATOM    408  N   THR A  47      15.405  22.249  24.753  1.00 13.27           N  
ANISOU  408  N   THR A  47     1812   1563   1666   -197   -226    225       N  
ATOM    409  CA  THR A  47      16.614  22.607  25.482  1.00 14.35           C  
ANISOU  409  CA  THR A  47     1628   2043   1780   -487    -81    204       C  
ATOM    410  C   THR A  47      16.654  22.089  26.927  1.00 12.36           C  
ANISOU  410  C   THR A  47     1487   1605   1606    152   -123   -174       C  
ATOM    411  O   THR A  47      17.714  21.807  27.466  1.00 15.74           O  
ANISOU  411  O   THR A  47     1655   2051   2274    144   -490      2       O  
ATOM    412  CB  THR A  47      16.873  24.152  25.477  1.00 14.25           C  
ANISOU  412  CB  THR A  47     1821   2037   1556   -435     45    -20       C  
ATOM    413  OG1 THR A  47      15.861  24.836  26.154  1.00 21.73           O  
ANISOU  413  OG1 THR A  47     2444   2890   2922     55    235   -624       O  
ATOM    414  CG2 THR A  47      16.907  24.606  24.057  1.00 19.39           C  
ANISOU  414  CG2 THR A  47     3079   2455   1832  -1155   -206    432       C  
ATOM    415  N   ASP A  48      15.498  21.993  27.546  1.00 12.02           N  
ANISOU  415  N   ASP A  48     1593   1550   1423    -73   -183    -22       N  
ATOM    416  CA  ASP A  48      15.433  21.548  28.916  1.00 12.31           C  
ANISOU  416  CA  ASP A  48     1748   1543   1387   -294   -327    -52       C  
ATOM    417  C   ASP A  48      15.568  20.057  29.048  1.00 12.52           C  
ANISOU  417  C   ASP A  48     1728   1461   1567    -95   -609    -12       C  
ATOM    418  O   ASP A  48      15.517  19.554  30.163  1.00 14.83           O  
ANISOU  418  O   ASP A  48     2435   1635   1565   -219   -722     33       O  
ATOM    419  CB  ASP A  48      14.156  22.074  29.633  1.00 14.06           C  
ANISOU  419  CB  ASP A  48     2115   1905   1321     -7   -168   -464       C  
ATOM    420  CG  ASP A  48      12.870  21.512  29.118  1.00 12.97           C  
ANISOU  420  CG  ASP A  48     1805   1592   1530    -33    123   -480       C  
ATOM    421  OD1 ASP A  48      12.909  20.596  28.227  1.00 12.70           O  
ANISOU  421  OD1 ASP A  48     1839   1576   1410    242   -388   -488       O  
ATOM    422  OD2 ASP A  48      11.779  21.906  29.589  1.00 17.29           O  
ANISOU  422  OD2 ASP A  48     2024   2009   2537   -132    445   -992       O  
ATOM    423  N   GLY A  49      15.749  19.281  27.930  1.00 13.20           N  
ANISOU  423  N   GLY A  49     1933   1480   1604      9   -733    -56       N  
ATOM    424  CA  GLY A  49      15.900  17.840  27.961  1.00 13.53           C  
ANISOU  424  CA  GLY A  49     1593   1488   2061     60   -779    -73       C  
ATOM    425  C   GLY A  49      14.608  17.080  27.776  1.00 11.50           C  
ANISOU  425  C   GLY A  49     1454   1352   1563    189   -549    -97       C  
ATOM    426  O   GLY A  49      14.631  15.854  27.544  1.00 13.45           O  
ANISOU  426  O   GLY A  49     1533   1444   2133    170   -570   -228       O  
ATOM    427  N   SER A  50      13.475  17.770  27.828  1.00 10.49           N  
ANISOU  427  N   SER A  50     1495   1401   1088    162   -435   -197       N  
ATOM    428  CA  SER A  50      12.210  17.152  27.480  1.00  9.60           C  
ANISOU  428  CA  SER A  50     1429   1307    911    109   -346   -129       C  
ATOM    429  C   SER A  50      12.132  17.034  25.946  1.00  8.65           C  
ANISOU  429  C   SER A  50     1251   1124    910     95   -188   -128       C  
ATOM    430  O   SER A  50      12.997  17.572  25.247  1.00  9.27           O  
ANISOU  430  O   SER A  50     1220   1266   1038    -35   -265   -123       O  
ATOM    431  CB  SER A  50      11.074  17.979  28.007  1.00 10.92           C  
ANISOU  431  CB  SER A  50     1650   1576    922    120    -56   -333       C  
ATOM    432  OG  SER A  50      10.953  19.221  27.390  1.00 11.62           O  
ANISOU  432  OG  SER A  50     1771   1479   1163    381   -251   -400       O  
ATOM    433  N   THR A  51      11.124  16.362  25.458  1.00  8.10           N  
ANISOU  433  N   THR A  51     1134   1219    724     32   -131   -143       N  
ATOM    434  CA  THR A  51      10.865  16.164  24.027  1.00  7.77           C  
ANISOU  434  CA  THR A  51     1078   1165    711     45    -92    -30       C  
ATOM    435  C   THR A  51       9.394  16.433  23.790  1.00  7.47           C  
ANISOU  435  C   THR A  51     1012   1059    769     79    -63    -82       C  
ATOM    436  O   THR A  51       8.551  16.150  24.636  1.00  8.09           O  
ANISOU  436  O   THR A  51     1139   1207    728    143    -71    -70       O  
ATOM    437  CB  THR A  51      11.277  14.748  23.614  1.00  7.87           C  
ANISOU  437  CB  THR A  51     1086   1150    754     14    -49    -38       C  
ATOM    438  OG1 THR A  51      12.650  14.553  23.907  1.00  8.56           O  
ANISOU  438  OG1 THR A  51     1142   1264    846     79    -74    -95       O  
ATOM    439  CG2 THR A  51      11.085  14.461  22.128  1.00  8.09           C  
ANISOU  439  CG2 THR A  51     1065   1242    769     66    -54    -98       C  
ATOM    440  N   ASP A  52       9.113  16.979  22.608  1.00  7.92           N  
ANISOU  440  N   ASP A  52     1074   1194    741     87    -28    -67       N  
ATOM    441  CA  ASP A  52       7.756  17.188  22.135  1.00  8.55           C  
ANISOU  441  CA  ASP A  52     1161   1400    687    261   -136   -117       C  
ATOM    442  C   ASP A  52       7.391  16.099  21.102  1.00  7.64           C  
ANISOU  442  C   ASP A  52     1087   1078    740    216    -94     -9       C  
ATOM    443  O   ASP A  52       8.194  15.777  20.239  1.00  8.37           O  
ANISOU  443  O   ASP A  52     1143   1278    758     93    -13    -91       O  
ATOM    444  CB  ASP A  52       7.637  18.552  21.459  1.00  9.17           C  
ANISOU  444  CB  ASP A  52     1373   1241    869    266   -120   -158       C  
ATOM    445  CG  ASP A  52       7.679  19.703  22.417  1.00 11.16           C  
ANISOU  445  CG  ASP A  52     1420   1350   1470     95   -282   -332       C  
ATOM    446  OD1 ASP A  52       7.606  19.549  23.632  1.00 12.02           O  
ANISOU  446  OD1 ASP A  52     1560   1728   1279    319   -252   -587       O  
ATOM    447  OD2 ASP A  52       7.695  20.858  21.885  1.00 16.13           O  
ANISOU  447  OD2 ASP A  52     2904   1322   1904    -22   -204   -324       O  
ATOM    448  N   TYR A  53       6.148  15.636  21.202  1.00  7.49           N  
ANISOU  448  N   TYR A  53     1004   1105    738    236    -35     30       N  
ATOM    449  CA  TYR A  53       5.712  14.478  20.441  1.00  7.63           C  
ANISOU  449  CA  TYR A  53     1064   1025    808    172      5    -11       C  
ATOM    450  C   TYR A  53       4.412  14.733  19.697  1.00  7.42           C  
ANISOU  450  C   TYR A  53      994   1063    762    199      4     20       C  
ATOM    451  O   TYR A  53       3.422  15.170  20.259  1.00  7.94           O  
ANISOU  451  O   TYR A  53     1068   1157    791    224    -71    -47       O  
ATOM    452  CB  TYR A  53       5.451  13.275  21.396  1.00  8.02           C  
ANISOU  452  CB  TYR A  53     1008   1159    879    149    -23    108       C  
ATOM    453  CG  TYR A  53       6.702  12.810  22.075  1.00  7.98           C  
ANISOU  453  CG  TYR A  53     1124   1045    863    176    -14     79       C  
ATOM    454  CD1 TYR A  53       7.152  13.399  23.250  1.00  7.84           C  
ANISOU  454  CD1 TYR A  53     1000   1073    905    183    -10     63       C  
ATOM    455  CD2 TYR A  53       7.452  11.743  21.555  1.00  8.02           C  
ANISOU  455  CD2 TYR A  53     1178   1050    819    183    -18     58       C  
ATOM    456  CE1 TYR A  53       8.315  12.962  23.882  1.00  7.63           C  
ANISOU  456  CE1 TYR A  53     1071   1011    817     71    -27     87       C  
ATOM    457  CE2 TYR A  53       8.622  11.304  22.170  1.00  8.14           C  
ANISOU  457  CE2 TYR A  53     1179   1115    800    282    -31     57       C  
ATOM    458  CZ  TYR A  53       9.044  11.913  23.335  1.00  7.58           C  
ANISOU  458  CZ  TYR A  53      984   1032    866    150     -1    116       C  
ATOM    459  OH  TYR A  53      10.208  11.473  23.910  1.00  7.93           O  
ANISOU  459  OH  TYR A  53     1138   1086    790    249    -51     22       O  
ATOM    460  N   GLY A  54       4.413  14.341  18.419  1.00  7.90           N  
ANISOU  460  N   GLY A  54     1134   1118    749    271    -25    -65       N  
ATOM    461  CA  GLY A  54       3.213  14.184  17.654  1.00  8.25           C  
ANISOU  461  CA  GLY A  54     1308   1106    720    163   -194    -55       C  
ATOM    462  C   GLY A  54       2.683  15.440  16.996  1.00  8.13           C  
ANISOU  462  C   GLY A  54     1223   1137    729    258    -75    -95       C  
ATOM    463  O   GLY A  54       3.367  16.483  16.925  1.00  7.87           O  
ANISOU  463  O   GLY A  54     1108   1086    795    243    -82    -45       O  
ATOM    464  N  AILE A  55       1.475  15.270  16.524  0.60  7.94           N  
ANISOU  464  N  AILE A  55     1276   1137    603     93   -156    -40       N  
ATOM    465  N  BILE A  55       1.456  15.444  16.472  0.41  9.12           N  
ANISOU  465  N  BILE A  55     1195   1242   1028    -22   -169    195       N  
ATOM    466  CA AILE A  55       0.775  16.243  15.714  0.60  9.76           C  
ANISOU  466  CA AILE A  55     1461   1241   1007    314   -389   -118       C  
ATOM    467  CA BILE A  55       0.910  16.526  15.681  0.41  8.62           C  
ANISOU  467  CA BILE A  55     1164   1461    651    232    100    194       C  
ATOM    468  C  AILE A  55       0.672  17.613  16.371  0.60  8.59           C  
ANISOU  468  C  AILE A  55     1209   1288    769    294   -176      8       C  
ATOM    469  C  BILE A  55       0.865  17.871  16.400  0.41  7.99           C  
ANISOU  469  C  BILE A  55      822   1412    802    304     68    125       C  
ATOM    470  O  AILE A  55       0.690  18.629  15.663  0.60  8.22           O  
ANISOU  470  O  AILE A  55     1081   1233    809    451   -205    -61       O  
ATOM    471  O  BILE A  55       0.989  18.965  15.836  0.41  9.27           O  
ANISOU  471  O  BILE A  55     1251   1507    766    164   -138    153       O  
ATOM    472  CB AILE A  55      -0.558  15.598  15.315  0.60 11.13           C  
ANISOU  472  CB AILE A  55     1606   1257   1367    322   -581   -226       C  
ATOM    473  CB BILE A  55      -0.549  16.312  15.200  0.41 10.43           C  
ANISOU  473  CB BILE A  55     1391   1577    994     99   -318     88       C  
ATOM    474  CG1AILE A  55      -1.370  16.430  14.310  0.60 12.95           C  
ANISOU  474  CG1AILE A  55     1681   1561   1679     99   -787    -46       C  
ATOM    475  CG1BILE A  55      -1.575  16.002  16.274  0.41  9.92           C  
ANISOU  475  CG1BILE A  55      881   1227   1660    294   -173    -83       C  
ATOM    476  CG2AILE A  55      -1.450  15.317  16.507  0.60 11.47           C  
ANISOU  476  CG2AILE A  55     1348   1273   1738    346   -274   -224       C  
ATOM    477  CG2BILE A  55      -0.546  15.276  14.113  0.41 10.53           C  
ANISOU  477  CG2BILE A  55     1301   1018   1681    259    -58    -26       C  
ATOM    478  CD1AILE A  55      -0.887  16.092  12.949  0.60 19.63           C  
ANISOU  478  CD1AILE A  55     2405   3136   1916   1497    822   1539       C  
ATOM    479  CD1BILE A  55      -3.045  16.072  15.914  0.41 10.77           C  
ANISOU  479  CD1BILE A  55     1150   1359   1583    159   -369    116       C  
ATOM    480  N   LEU A  56       0.625  17.683  17.720  1.00  9.10           N  
ANISOU  480  N   LEU A  56     1217   1425    814    416    -24     45       N  
ATOM    481  CA  LEU A  56       0.555  18.894  18.524  1.00  9.16           C  
ANISOU  481  CA  LEU A  56     1285   1310    884    510     61    117       C  
ATOM    482  C   LEU A  56       1.732  19.040  19.456  1.00  9.02           C  
ANISOU  482  C   LEU A  56     1403   1124    899    532      5     10       C  
ATOM    483  O   LEU A  56       1.727  19.908  20.343  1.00 10.63           O  
ANISOU  483  O   LEU A  56     1574   1430   1034    694    -80   -167       O  
ATOM    484  CB  LEU A  56      -0.780  19.025  19.251  1.00 10.11           C  
ANISOU  484  CB  LEU A  56     1301   1727    814    619     67    136       C  
ATOM    485  CG  LEU A  56      -1.964  19.405  18.342  1.00 10.93           C  
ANISOU  485  CG  LEU A  56     1294   1948    913    627    -31     93       C  
ATOM    486  CD1 LEU A  56      -3.282  19.146  19.063  1.00 12.97           C  
ANISOU  486  CD1 LEU A  56     1372   2343   1213    657    145    302       C  
ATOM    487  CD2 LEU A  56      -1.852  20.839  17.876  1.00 12.28           C  
ANISOU  487  CD2 LEU A  56     1531   2058   1078    824     22    319       C  
ATOM    488  N   GLN A  57       2.830  18.305  19.219  1.00  8.37           N  
ANISOU  488  N   GLN A  57     1260   1143    777    398   -114    -54       N  
ATOM    489  CA  GLN A  57       4.082  18.557  19.883  1.00  8.19           C  
ANISOU  489  CA  GLN A  57     1293   1056    762    392    -12    -71       C  
ATOM    490  C   GLN A  57       3.936  18.683  21.406  1.00  8.67           C  
ANISOU  490  C   GLN A  57     1325   1128    842    333    -59   -104       C  
ATOM    491  O   GLN A  57       4.349  19.643  22.058  1.00  9.64           O  
ANISOU  491  O   GLN A  57     1528   1250    883    319   -104   -174       O  
ATOM    492  CB  GLN A  57       4.823  19.735  19.287  1.00  8.88           C  
ANISOU  492  CB  GLN A  57     1572    896    906    319   -135    -52       C  
ATOM    493  CG  GLN A  57       5.322  19.437  17.856  1.00  8.51           C  
ANISOU  493  CG  GLN A  57     1326   1032    875    243    -95     14       C  
ATOM    494  CD  GLN A  57       6.431  18.424  17.863  1.00  8.17           C  
ANISOU  494  CD  GLN A  57     1216   1046    843    214   -100    -70       C  
ATOM    495  OE1 GLN A  57       7.587  18.788  18.149  1.00  9.55           O  
ANISOU  495  OE1 GLN A  57     1313   1197   1119     90   -107    -24       O  
ATOM    496  NE2 GLN A  57       6.131  17.172  17.622  1.00  8.29           N  
ANISOU  496  NE2 GLN A  57     1109   1097    943    258    -99   -130       N  
ATOM    497  N  AILE A  58       3.249  17.693  21.945  0.48  7.98           N  
ANISOU  497  N  AILE A  58      951   1403    676    246    -34   -277       N  
ATOM    498  N  BILE A  58       3.434  17.607  21.987  0.52  8.96           N  
ANISOU  498  N  BILE A  58     1471   1098    836    469      6     16       N  
ATOM    499  CA AILE A  58       2.956  17.606  23.377  0.48  9.53           C  
ANISOU  499  CA AILE A  58     1105   1833    684    330    -22   -186       C  
ATOM    500  CA BILE A  58       3.144  17.570  23.421  0.52  8.82           C  
ANISOU  500  CA BILE A  58     1427   1115    807    450    -20    -16       C  
ATOM    501  C  AILE A  58       4.230  17.317  24.129  0.48  7.25           C  
ANISOU  501  C  AILE A  58      953   1047    754     46     93     70       C  
ATOM    502  C  BILE A  58       4.338  17.038  24.178  0.52  9.21           C  
ANISOU  502  C  BILE A  58     1361   1418    720    553     68   -224       C  
ATOM    503  O  AILE A  58       4.971  16.375  23.803  0.48  8.38           O  
ANISOU  503  O  AILE A  58     1197   1125    860    135    -19    -26       O  
ATOM    504  O  BILE A  58       5.032  16.105  23.741  0.52  8.49           O  
ANISOU  504  O  BILE A  58     1116   1254    854    363    -49   -233       O  
ATOM    505  CB AILE A  58       1.905  16.513  23.631  0.48 10.49           C  
ANISOU  505  CB AILE A  58      910   2418    655    151    -19    -37       C  
ATOM    506  CB BILE A  58       1.883  16.710  23.599  0.52 10.27           C  
ANISOU  506  CB BILE A  58     1600   1344    959    130      8    -10       C  
ATOM    507  CG1AILE A  58       0.596  16.924  23.006  0.48 12.42           C  
ANISOU  507  CG1AILE A  58      942   2996    782    317    -91     -2       C  
ATOM    508  CG1BILE A  58       0.643  17.432  23.085  0.52  9.94           C  
ANISOU  508  CG1BILE A  58     1422   1438    917     89     59     41       C  
ATOM    509  CG2AILE A  58       1.884  16.294  25.142  0.48 13.20           C  
ANISOU  509  CG2AILE A  58     1972   2286    759    432    -51    358       C  
ATOM    510  CG2BILE A  58       1.728  16.251  25.043  0.52  8.76           C  
ANISOU  510  CG2BILE A  58      712   1816    801     59    -30   -238       C  
ATOM    511  CD1AILE A  58      -0.518  15.941  22.892  0.48 15.57           C  
ANISOU  511  CD1AILE A  58      757   3573   1584    119   -213    631       C  
ATOM    512  CD1BILE A  58      -0.679  16.729  23.105  0.52 11.49           C  
ANISOU  512  CD1BILE A  58     1583   1726   1055   -183     13     20       C  
ATOM    513  N  AASN A  59       4.528  18.119  25.182  0.48  7.93           N  
ANISOU  513  N  AASN A  59     1237   1142    635    187      3    106       N  
ATOM    514  N  BASN A  59       4.575  17.664  25.340  0.52  8.66           N  
ANISOU  514  N  BASN A  59     1349   1134    806    417    -17   -141       N  
ATOM    515  CA AASN A  59       5.835  17.962  25.793  0.48  8.57           C  
ANISOU  515  CA AASN A  59     1238   1402    615    133    -14    -10       C  
ATOM    516  CA BASN A  59       5.863  17.587  26.042  0.52 10.20           C  
ANISOU  516  CA BASN A  59     1261   1799    816     18     -6   -108       C  
ATOM    517  C  AASN A  59       5.852  16.948  26.963  0.48  9.95           C  
ANISOU  517  C  AASN A  59      950   2149    682    237    -41    246       C  
ATOM    518  C  BASN A  59       5.917  16.511  27.128  0.52 10.93           C  
ANISOU  518  C  BASN A  59     1400   2172    582    255   -236    -80       C  
ATOM    519  O  AASN A  59       4.986  17.023  27.869  0.48 10.07           O  
ANISOU  519  O  AASN A  59     1267   1679    881    668    211    454       O  
ATOM    520  O  BASN A  59       4.916  16.083  27.728  0.52 10.29           O  
ANISOU  520  O  BASN A  59     1542   1331   1035    582     -9    195       O  
ATOM    521  CB AASN A  59       6.431  19.244  26.332  0.48 16.09           C  
ANISOU  521  CB AASN A  59     2152   2432   1529  -1201    393   -522       C  
ATOM    522  CB BASN A  59       6.130  18.989  26.510  0.52 13.76           C  
ANISOU  522  CB BASN A  59     1975   2242   1009   -509    129   -431       C  
ATOM    523  CG AASN A  59       5.965  19.583  27.738  0.48 17.78           C  
ANISOU  523  CG AASN A  59     2420   2868   1467     13   -220   -927       C  
ATOM    524  CG BASN A  59       7.460  19.566  26.949  0.52 16.58           C  
ANISOU  524  CG BASN A  59     2401   3111    788  -1387    564   -698       C  
ATOM    525  OD1AASN A  59       6.175  18.810  28.670  0.48 17.63           O  
ANISOU  525  OD1AASN A  59     2208   3217   1273    911   -166  -1059       O  
ATOM    526  OD1BASN A  59       7.749  19.241  28.103  0.52 15.56           O  
ANISOU  526  OD1BASN A  59     1912   2388   1614   -139   -357   -221       O  
ATOM    527  ND2AASN A  59       5.336  20.723  27.828  0.48 22.66           N  
ANISOU  527  ND2AASN A  59     2507   3771   2333   1063    751     56       N  
ATOM    528  ND2BASN A  59       8.083  20.356  26.167  0.52 43.43           N  
ANISOU  528  ND2BASN A  59     2925   8395   5183  -3019  -1741   4539       N  
ATOM    529  N  ASER A  60       6.943  16.216  27.052  0.48  7.77           N  
ANISOU  529  N  ASER A  60      816   1561    576    -12    -42     86       N  
ATOM    530  N  BSER A  60       7.145  15.989  27.314  0.52 10.80           N  
ANISOU  530  N  BSER A  60     1527   1764    812    363   -104   -236       N  
ATOM    531  CA ASER A  60       7.199  15.297  28.158  0.48  8.78           C  
ANISOU  531  CA ASER A  60     1139   1484    712     37     26     66       C  
ATOM    532  CA BSER A  60       7.358  14.804  28.166  0.52  9.51           C  
ANISOU  532  CA BSER A  60     1250   1680    684    156    105   -142       C  
ATOM    533  C  ASER A  60       7.546  15.944  29.483  0.48  8.59           C  
ANISOU  533  C  ASER A  60     1095   1377    791    198   -177     80       C  
ATOM    534  C  BSER A  60       7.717  15.153  29.589  0.52  9.54           C  
ANISOU  534  C  BSER A  60     1260   1436    930    411   -110   -125       C  
ATOM    535  O  ASER A  60       7.523  15.248  30.495  0.48 10.23           O  
ANISOU  535  O  ASER A  60     1677   1411    799    369     17     34       O  
ATOM    536  O  BSER A  60       8.007  14.275  30.396  0.52 11.28           O  
ANISOU  536  O  BSER A  60     1924   1712    650    279    113     16       O  
ATOM    537  CB ASER A  60       8.327  14.343  27.735  0.48  7.73           C  
ANISOU  537  CB ASER A  60     1161   1205    570    -70    -49    197       C  
ATOM    538  CB BSER A  60       8.464  13.973  27.537  0.52 10.29           C  
ANISOU  538  CB BSER A  60     1337   1434   1139     81     10   -431       C  
ATOM    539  OG ASER A  60       9.548  15.093  27.704  0.48  6.88           O  
ANISOU  539  OG ASER A  60     1081   1197    336     79      1    -42       O  
ATOM    540  OG BSER A  60       9.630  14.756  27.370  0.52 10.09           O  
ANISOU  540  OG BSER A  60     1305   1727    801    213     91   -513       O  
ATOM    541  N  AARG A  61       7.861  17.229  29.531  0.48  9.59           N  
ANISOU  541  N  AARG A  61     1376   1369    900    165   -103    -93       N  
ATOM    542  N  BARG A  61       7.681  16.418  29.928  0.52  9.83           N  
ANISOU  542  N  BARG A  61     1343   1542    851    122    -16   -234       N  
ATOM    543  CA AARG A  61       8.106  17.904  30.804  0.48 11.44           C  
ANISOU  543  CA AARG A  61     1539   1797   1010    156   -362   -219       C  
ATOM    544  CA BARG A  61       7.877  16.848  31.311  0.52 10.98           C  
ANISOU  544  CA BARG A  61     1490   1877    804    207   -280   -168       C  
ATOM    545  C  AARG A  61       6.858  17.830  31.688  0.48 11.42           C  
ANISOU  545  C  AARG A  61     1597   1726   1016    385   -213   -204       C  
ATOM    546  C  BARG A  61       6.572  16.886  32.077  0.52 12.17           C  
ANISOU  546  C  BARG A  61     1686   2160    780    756   -102   -308       C  
ATOM    547  O  AARG A  61       7.057  17.728  32.900  0.48 12.44           O  
ANISOU  547  O  AARG A  61     1769   1924   1032    484   -333   -359       O  
ATOM    548  O  BARG A  61       6.578  16.518  33.284  0.52 12.90           O  
ANISOU  548  O  BARG A  61     1816   2195    890    441   -108   -103       O  
ATOM    549  CB AARG A  61       8.511  19.355  30.584  0.48 13.29           C  
ANISOU  549  CB AARG A  61     1378   1767   1905     20   -196   -514       C  
ATOM    550  CB BARG A  61       8.551  18.210  31.321  0.52 13.66           C  
ANISOU  550  CB BARG A  61     2385   1731   1073    126   -378   -464       C  
ATOM    551  CG AARG A  61       8.833  20.104  31.867  0.48 19.20           C  
ANISOU  551  CG AARG A  61     1862   2705   2727     69  -1068  -1311       C  
ATOM    552  CG BARG A  61       8.918  18.745  32.709  0.52 16.06           C  
ANISOU  552  CG BARG A  61     2919   2182   1002    203   -427   -552       C  
ATOM    553  CD AARG A  61       9.520  21.428  31.574  0.48 29.83           C  
ANISOU  553  CD AARG A  61     4374   2673   4289  -1096    -78  -1647       C  
ATOM    554  CD BARG A  61       9.903  19.910  32.608  0.52 19.09           C  
ANISOU  554  CD BARG A  61     2583   2678   1990     39   -352  -1399       C  
ATOM    555  NE AARG A  61      10.780  21.563  32.300  0.48 38.27           N  
ANISOU  555  NE AARG A  61     4955   3612   5975  -1688   -684  -1568       N  
ATOM    556  NE BARG A  61      11.134  19.648  31.887  0.52 27.88           N  
ANISOU  556  NE BARG A  61     2588   4435   3571    411    270   -327       N  
ATOM    557  CZ AARG A  61      11.552  22.643  32.260  0.48 36.69           C  
ANISOU  557  CZ AARG A  61     4403   4580   4957  -1470  -1033   -352       C  
ATOM    558  CZ BARG A  61      12.409  19.637  32.112  0.52 30.41           C  
ANISOU  558  CZ BARG A  61     2663   5572   3318    -81   -108  -1690       C  
ATOM    559  NH1AARG A  61      11.192  23.688  31.526  0.48 29.59           N  
ANISOU  559  NH1AARG A  61     3683   2295   5264    789    184   -782       N  
ATOM    560  NH1BARG A  61      12.954  19.949  33.286  0.52 34.51           N  
ANISOU  560  NH1BARG A  61     5764   3779   3570  -2829  -1088   -252       N  
ATOM    561  NH2AARG A  61      12.682  22.679  32.953  0.48 20.32           N  
ANISOU  561  NH2AARG A  61     2082   2786   2852    122   -440  -2003       N  
ATOM    562  NH2BARG A  61      13.223  19.302  31.104  0.52 42.32           N  
ANISOU  562  NH2BARG A  61     2862   6935   6284   -374    973  -4087       N  
ATOM    563  N  ATRP A  62       5.638  17.836  31.172  0.48 12.21           N  
ANISOU  563  N  ATRP A  62     1592   1953   1093    588   -358   -452       N  
ATOM    564  N  BTRP A  62       5.522  17.394  31.470  0.52 12.43           N  
ANISOU  564  N  BTRP A  62     1687   2066    968    532   -262   -190       N  
ATOM    565  CA ATRP A  62       4.418  17.744  31.968  0.48 12.93           C  
ANISOU  565  CA ATRP A  62     1587   2405    922    832   -336   -544       C  
ATOM    566  CA BTRP A  62       4.245  17.522  32.139  0.52 13.37           C  
ANISOU  566  CA BTRP A  62     1719   2087   1274    879   -234   -549       C  
ATOM    567  C  ATRP A  62       3.456  16.651  31.605  0.48 11.74           C  
ANISOU  567  C  ATRP A  62     1568   2046    846    824   -124   -228       C  
ATOM    568  C  BTRP A  62       3.244  16.528  31.673  0.52 11.40           C  
ANISOU  568  C  BTRP A  62     1635   1947    751    780    -46   -154       C  
ATOM    569  O  ATRP A  62       2.746  16.188  32.470  0.48 13.56           O  
ANISOU  569  O  ATRP A  62     1636   2790    728    820   -263      4       O  
ATOM    570  O  BTRP A  62       2.428  16.111  32.459  0.52 13.81           O  
ANISOU  570  O  BTRP A  62     1901   2388    957    806    311   -428       O  
ATOM    571  CB ATRP A  62       3.617  19.064  31.946  0.48 16.39           C  
ANISOU  571  CB ATRP A  62     1979   2244   2003    823   -302   -935       C  
ATOM    572  CB BTRP A  62       3.688  18.929  31.876  0.52 15.73           C  
ANISOU  572  CB BTRP A  62     2214   1991   1773    790   -497   -433       C  
ATOM    573  CG ATRP A  62       4.418  20.264  32.328  0.48 23.52           C  
ANISOU  573  CG ATRP A  62     3514   2491   2933    220   -538  -1138       C  
ATOM    574  CG BTRP A  62       4.338  19.932  32.779  0.52 20.05           C  
ANISOU  574  CG BTRP A  62     3084   2027   2506    659  -1088   -541       C  
ATOM    575  CD1ATRP A  62       4.837  21.262  31.522  0.48 26.81           C  
ANISOU  575  CD1ATRP A  62     3667   2956   3562   -293   -869   -662       C  
ATOM    576  CD1BTRP A  62       5.203  20.896  32.366  0.52 26.04           C  
ANISOU  576  CD1BTRP A  62     3959   2760   3174   -211  -1082   -447       C  
ATOM    577  CD2ATRP A  62       4.910  20.648  33.619  0.48 26.14           C  
ANISOU  577  CD2ATRP A  62     4162   2681   3090      3   -665  -1440       C  
ATOM    578  CD2BTRP A  62       4.175  20.066  34.195  0.52 23.98           C  
ANISOU  578  CD2BTRP A  62     3585   2953   2575     72   -888  -1244       C  
ATOM    579  NE1ATRP A  62       5.555  22.226  32.175  0.48 28.46           N  
ANISOU  579  NE1ATRP A  62     4345   2778   3693   -240   -166  -1416       N  
ATOM    580  NE1BTRP A  62       5.605  21.634  33.437  0.52 29.42           N  
ANISOU  580  NE1BTRP A  62     4513   2956   3710   -397  -1034   -935       N  
ATOM    581  CE2ATRP A  62       5.606  21.855  33.485  0.48 30.12           C  
ANISOU  581  CE2ATRP A  62     4520   3115   3808   -450   -830  -1323       C  
ATOM    582  CE2BTRP A  62       4.990  21.145  34.563  0.52 28.91           C  
ANISOU  582  CE2BTRP A  62     4789   2831   3365   -309   -932  -1328       C  
ATOM    583  CE3ATRP A  62       4.802  20.027  34.861  0.48 28.16           C  
ANISOU  583  CE3ATRP A  62     4653   3234   2812     62   -335  -1572       C  
ATOM    584  CE3BTRP A  62       3.447  19.398  35.186  0.52 27.48           C  
ANISOU  584  CE3BTRP A  62     4173   3403   2865   -140    165  -1859       C  
ATOM    585  CZ2ATRP A  62       6.208  22.482  34.565  0.48 32.73           C  
ANISOU  585  CZ2ATRP A  62     4985   3370   4082   -823  -1011  -1372       C  
ATOM    586  CZ2BTRP A  62       5.095  21.582  35.889  0.52 30.07           C  
ANISOU  586  CZ2BTRP A  62     4957   2838   3629    -10  -1226  -1757       C  
ATOM    587  CZ3ATRP A  62       5.402  20.656  35.937  0.48 29.34           C  
ANISOU  587  CZ3ATRP A  62     4931   2749   3469    425  -1615  -1048       C  
ATOM    588  CZ3BTRP A  62       3.552  19.836  36.507  0.52 28.01           C  
ANISOU  588  CZ3BTRP A  62     4564   3387   2691    371   -355  -1442       C  
ATOM    589  CH2ATRP A  62       6.093  21.860  35.787  0.48 31.86           C  
ANISOU  589  CH2ATRP A  62     5107   2687   4313    401  -1936   -968       C  
ATOM    590  CH2BTRP A  62       4.373  20.917  36.849  0.52 28.32           C  
ANISOU  590  CH2BTRP A  62     4718   3142   2900    785  -1680  -1211       C  
ATOM    591  N   TRP A  63       3.321  16.222  30.339  1.00 10.03           N  
ANISOU  591  N   TRP A  63     1406   1614    791    548      5    -60       N  
ATOM    592  CA  TRP A  63       2.093  15.641  29.824  1.00  9.87           C  
ANISOU  592  CA  TRP A  63     1353   1604    792    544     69     38       C  
ATOM    593  C   TRP A  63       2.147  14.145  29.502  1.00  9.44           C  
ANISOU  593  C   TRP A  63     1283   1581    724    459     80     77       C  
ATOM    594  O   TRP A  63       1.143  13.479  29.643  1.00 11.83           O  
ANISOU  594  O   TRP A  63     1297   1817   1380    400    226   -179       O  
ATOM    595  CB  TRP A  63       1.639  16.440  28.557  1.00  9.69           C  
ANISOU  595  CB  TRP A  63     1396   1550    736    323     -3     21       C  
ATOM    596  CG  TRP A  63       1.461  17.865  28.918  1.00 10.16           C  
ANISOU  596  CG  TRP A  63     1378   1527    956    336   -103    -57       C  
ATOM    597  CD1 TRP A  63       2.233  18.888  28.477  1.00 11.56           C  
ANISOU  597  CD1 TRP A  63     1545   1606   1242    213    -80     -8       C  
ATOM    598  CD2 TRP A  63       0.473  18.447  29.790  1.00 10.73           C  
ANISOU  598  CD2 TRP A  63     1478   1591   1008    420   -156   -109       C  
ATOM    599  NE1 TRP A  63       1.809  20.059  29.005  1.00 12.83           N  
ANISOU  599  NE1 TRP A  63     1613   1588   1673    281   -361      7       N  
ATOM    600  CE2 TRP A  63       0.708  19.839  29.832  1.00 12.16           C  
ANISOU  600  CE2 TRP A  63     1826   1615   1177    505   -367   -246       C  
ATOM    601  CE3 TRP A  63      -0.615  17.906  30.502  1.00 11.87           C  
ANISOU  601  CE3 TRP A  63     1618   1805   1088    722     52    -23       C  
ATOM    602  CZ2 TRP A  63      -0.062  20.716  30.577  1.00 14.25           C  
ANISOU  602  CZ2 TRP A  63     2051   1820   1545    788   -409   -388       C  
ATOM    603  CZ3 TRP A  63      -1.364  18.802  31.252  1.00 14.38           C  
ANISOU  603  CZ3 TRP A  63     2031   2221   1214    810    218   -227       C  
ATOM    604  CH2 TRP A  63      -1.095  20.172  31.284  1.00 14.93           C  
ANISOU  604  CH2 TRP A  63     2028   2177   1467    938   -281   -543       C  
ATOM    605  N   CYS A  64       3.284  13.655  29.048  1.00 11.41           N  
ANISOU  605  N   CYS A  64     1367   1411   1556    388    401     92       N  
ATOM    606  CA  CYS A  64       3.406  12.221  28.695  1.00 10.60           C  
ANISOU  606  CA  CYS A  64     1211   1412   1404    283    388    136       C  
ATOM    607  C   CYS A  64       4.698  11.685  29.276  1.00 10.44           C  
ANISOU  607  C   CYS A  64     1278   1432   1257    311    403    193       C  
ATOM    608  O   CYS A  64       5.607  12.435  29.610  1.00 10.84           O  
ANISOU  608  O   CYS A  64     1366   1500   1253    354    265    175       O  
ATOM    609  CB  CYS A  64       3.326  12.034  27.193  1.00 10.65           C  
ANISOU  609  CB  CYS A  64     1236   1438   1374    445    334    190       C  
ATOM    610  SG  CYS A  64       4.621  12.813  26.218  1.00 10.15           S  
ANISOU  610  SG  CYS A  64     1298   1248   1311    291    254    227       S  
ATOM    611  N   ASN A  65       4.777  10.338  29.368  1.00 10.00           N  
ANISOU  611  N   ASN A  65     1168   1424   1207    224    292    170       N  
ATOM    612  CA  ASN A  65       5.988   9.737  29.852  1.00 10.45           C  
ANISOU  612  CA  ASN A  65     1273   1444   1252    378    414    317       C  
ATOM    613  C   ASN A  65       6.846   9.188  28.691  1.00  9.23           C  
ANISOU  613  C   ASN A  65     1135   1369   1004    229    104    229       C  
ATOM    614  O   ASN A  65       6.413   8.347  27.938  1.00  9.76           O  
ANISOU  614  O   ASN A  65     1148   1248   1312    258    207    109       O  
ATOM    615  CB  ASN A  65       5.701   8.568  30.804  1.00 12.95           C  
ANISOU  615  CB  ASN A  65     1612   1836   1473    552    586    642       C  
ATOM    616  CG  ASN A  65       7.054   7.945  31.207  1.00 14.72           C  
ANISOU  616  CG  ASN A  65     1927   1929   1735    511    321    901       C  
ATOM    617  OD1 ASN A  65       7.918   8.635  31.735  1.00 14.98           O  
ANISOU  617  OD1 ASN A  65     1737   2308   1647    642    366    744       O  
ATOM    618  ND2 ASN A  65       7.240   6.701  30.872  1.00 18.67           N  
ANISOU  618  ND2 ASN A  65     2465   1986   2641    909    356    757       N  
ATOM    619  N   ASP A  66       8.126   9.654  28.669  1.00  9.32           N  
ANISOU  619  N   ASP A  66     1166   1340   1036    296    228    214       N  
ATOM    620  CA  ASP A  66       9.087   9.079  27.720  1.00  9.41           C  
ANISOU  620  CA  ASP A  66     1162   1311   1103    269    267    185       C  
ATOM    621  C   ASP A  66      10.273   8.411  28.451  1.00 10.21           C  
ANISOU  621  C   ASP A  66     1196   1353   1330    319    269    421       C  
ATOM    622  O   ASP A  66      11.168   7.934  27.752  1.00 11.03           O  
ANISOU  622  O   ASP A  66     1237   1476   1477    358    269    185       O  
ATOM    623  CB  ASP A  66       9.615  10.102  26.732  1.00  9.05           C  
ANISOU  623  CB  ASP A  66     1032   1339   1066    163    102    102       C  
ATOM    624  CG  ASP A  66      10.458  11.231  27.229  1.00  8.92           C  
ANISOU  624  CG  ASP A  66     1169   1332    889    286    -12    251       C  
ATOM    625  OD1 ASP A  66      10.828  11.233  28.423  1.00  9.72           O  
ANISOU  625  OD1 ASP A  66     1169   1680    845    197    -59    248       O  
ATOM    626  OD2 ASP A  66      10.785  12.136  26.405  1.00  8.55           O  
ANISOU  626  OD2 ASP A  66     1093   1327    829    135    -95    176       O  
ATOM    627  N   GLY A  67      10.308   8.363  29.791  1.00 11.66           N  
ANISOU  627  N   GLY A  67     1396   1657   1379    523    353    591       N  
ATOM    628  CA  GLY A  67      11.339   7.719  30.526  1.00 13.77           C  
ANISOU  628  CA  GLY A  67     1659   2209   1363    711    321    711       C  
ATOM    629  C   GLY A  67      12.688   8.375  30.531  1.00 13.11           C  
ANISOU  629  C   GLY A  67     1632   2377    974    813     60    480       C  
ATOM    630  O   GLY A  67      13.624   7.867  31.144  1.00 17.48           O  
ANISOU  630  O   GLY A  67     1978   3135   1529   1219   -221    559       O  
ATOM    631  N   ARG A  68      12.830   9.527  29.874  1.00 11.28           N  
ANISOU  631  N   ARG A  68     1288   2120    878    426    -80    144       N  
ATOM    632  CA  ARG A  68      14.117  10.187  29.843  1.00 12.61           C  
ANISOU  632  CA  ARG A  68     1312   2427   1052    483   -109   -289       C  
ATOM    633  C  AARG A  68      14.113  11.642  30.294  0.48 11.54           C  
ANISOU  633  C  AARG A  68     1381   2288    717    509   -409   -176       C  
ATOM    634  C  BARG A  68      13.962  11.702  30.091  0.52 13.38           C  
ANISOU  634  C  BARG A  68     1539   2418   1125    108    104   -590       C  
ATOM    635  O  AARG A  68      15.101  12.308  30.055  0.48 13.56           O  
ANISOU  635  O  AARG A  68     1058   2744   1349    425   -466   -727       O  
ATOM    636  O  BARG A  68      14.717  12.565  29.638  0.52 16.69           O  
ANISOU  636  O  BARG A  68     1448   2971   1923   -526    282  -1038       O  
ATOM    637  CB  ARG A  68      14.838   9.957  28.522  1.00 11.32           C  
ANISOU  637  CB  ARG A  68     1455   1806   1040    229     32   -107       C  
ATOM    638  CG  ARG A  68      14.160  10.658  27.418  1.00 11.31           C  
ANISOU  638  CG  ARG A  68     1314   1790   1191    241     41     20       C  
ATOM    639  CD  ARG A  68      15.040  10.594  26.141  1.00 12.02           C  
ANISOU  639  CD  ARG A  68     1925   1697    944    373    -58    -11       C  
ATOM    640  NE  ARG A  68      14.592  11.534  25.165  1.00 11.03           N  
ANISOU  640  NE  ARG A  68     1690   1644    856    374     -1   -132       N  
ATOM    641  CZ  ARG A  68      14.958  11.535  23.880  1.00  9.27           C  
ANISOU  641  CZ  ARG A  68     1183   1451    887    177    -30    -44       C  
ATOM    642  NH1 ARG A  68      15.791  10.626  23.400  1.00 10.41           N  
ANISOU  642  NH1 ARG A  68     1464   1573    918    388    -53   -126       N  
ATOM    643  NH2 ARG A  68      14.481  12.474  23.048  1.00  9.34           N  
ANISOU  643  NH2 ARG A  68     1179   1466    903    242    -28   -124       N  
ATOM    644  N  ATHR A  69      13.067  12.136  30.948  0.48 11.34           N  
ANISOU  644  N  ATHR A  69     1598   2125    588    507    -62    122       N  
ATOM    645  N  BTHR A  69      12.909  12.057  30.845  0.52 11.27           N  
ANISOU  645  N  BTHR A  69     1235   2054    993    467    -99   -115       N  
ATOM    646  CA ATHR A  69      12.999  13.551  31.334  0.48 12.40           C  
ANISOU  646  CA ATHR A  69     1440   2174   1096    359    -19    -47       C  
ATOM    647  CA BTHR A  69      12.666  13.446  31.223  0.52 10.02           C  
ANISOU  647  CA BTHR A  69     1144   2054    609    307   -162    -13       C  
ATOM    648  C  ATHR A  69      12.917  13.718  32.830  0.48 10.26           C  
ANISOU  648  C  ATHR A  69     1358   1566    973    243   -119    181       C  
ATOM    649  C  BTHR A  69      12.536  13.515  32.752  0.52  9.75           C  
ANISOU  649  C  BTHR A  69     1284   1759    662     78   -177    132       C  
ATOM    650  O  ATHR A  69      11.820  13.931  33.368  0.48 10.41           O  
ANISOU  650  O  ATHR A  69     1330   1624   1001    -59     50    304       O  
ATOM    651  O  BTHR A  69      11.547  13.113  33.371  0.52 10.57           O  
ANISOU  651  O  BTHR A  69     1384   1873    760    -25    -53    107       O  
ATOM    652  CB ATHR A  69      11.756  14.082  30.632  0.48 13.26           C  
ANISOU  652  CB ATHR A  69     1746   2336    956    538     45    518       C  
ATOM    653  CB BTHR A  69      11.419  14.020  30.572  0.52 10.49           C  
ANISOU  653  CB BTHR A  69     1192   2219    573    542   -119   -100       C  
ATOM    654  OG1ATHR A  69      12.111  13.706  29.281  0.48 19.11           O  
ANISOU  654  OG1ATHR A  69     3755   2449   1056    340   -145     31       O  
ATOM    655  OG1BTHR A  69      11.509  13.762  29.172  0.52  8.24           O  
ANISOU  655  OG1BTHR A  69      841   1840    451    384   -113     63       O  
ATOM    656  CG2ATHR A  69      11.612  15.574  30.810  0.48 14.75           C  
ANISOU  656  CG2ATHR A  69     2380   2391    833    635    -13    288       C  
ATOM    657  CG2BTHR A  69      11.398  15.542  30.725  0.52 14.59           C  
ANISOU  657  CG2BTHR A  69     2191   2288   1063    863   -560   -563       C  
ATOM    658  N  APRO A  70      14.064  13.608  33.473  0.48 10.85           N  
ANISOU  658  N  APRO A  70     1309   1955    858     52     67    354       N  
ATOM    659  N  BPRO A  70      13.557  14.066  33.383  0.52 10.69           N  
ANISOU  659  N  BPRO A  70     1315   2005    742    124   -151   -130       N  
ATOM    660  CA APRO A  70      14.056  13.630  34.945  0.48 10.28           C  
ANISOU  660  CA APRO A  70     1350   1775    782    184    -25    287       C  
ATOM    661  CA BPRO A  70      13.454  14.233  34.851  0.52 10.52           C  
ANISOU  661  CA BPRO A  70     1366   1892    740     94   -123   -182       C  
ATOM    662  C  APRO A  70      13.316  14.791  35.552  0.48 10.35           C  
ANISOU  662  C  APRO A  70     1317   1677    940     96   -254    140       C  
ATOM    663  C  BPRO A  70      12.233  15.055  35.262  0.52 10.67           C  
ANISOU  663  C  BPRO A  70     1536   1562    956    162    -48    -69       C  
ATOM    664  O  APRO A  70      13.488  15.924  35.115  0.48 12.43           O  
ANISOU  664  O  APRO A  70     2028   1628   1067   -100   -162      2       O  
ATOM    665  O  BPRO A  70      11.990  16.112  34.678  0.52 12.62           O  
ANISOU  665  O  BPRO A  70     1863   1658   1274    119     20    120       O  
ATOM    666  CB APRO A  70      15.559  14.034  35.104  0.48 14.50           C  
ANISOU  666  CB APRO A  70     1434   2405   1671    137   -189   -585       C  
ATOM    667  CB BPRO A  70      14.738  14.973  35.143  0.52 10.74           C  
ANISOU  667  CB BPRO A  70     1561   1512   1006    147   -253   -206       C  
ATOM    668  CG APRO A  70      16.200  13.019  34.175  0.48 11.59           C  
ANISOU  668  CG APRO A  70     1228   2133   1041    108     -2      4       C  
ATOM    669  CG BPRO A  70      15.704  14.477  34.083  0.52 14.02           C  
ANISOU  669  CG BPRO A  70     1466   3086    775   -325    -14   -200       C  
ATOM    670  CD APRO A  70      15.429  13.463  32.938  0.48 12.17           C  
ANISOU  670  CD APRO A  70     1234   2324   1068   -112     78    465       C  
ATOM    671  CD BPRO A  70      14.854  14.470  32.847  0.52 12.42           C  
ANISOU  671  CD BPRO A  70     1449   2336    935   -253   -116   -216       C  
ATOM    672  N  AGLY A  71      12.467  14.514  36.546  0.48 11.76           N  
ANISOU  672  N  AGLY A  71     1834   1909    723    201     -7     45       N  
ATOM    673  N  BGLY A  71      11.498  14.571  36.270  0.52 10.98           N  
ANISOU  673  N  BGLY A  71     1552   1876    744    206   -144    -24       N  
ATOM    674  CA AGLY A  71      11.740  15.590  37.152  0.48 13.86           C  
ANISOU  674  CA AGLY A  71     1600   2415   1250    163   -168   -579       C  
ATOM    675  CA BGLY A  71      10.398  15.310  36.851  0.52 11.41           C  
ANISOU  675  CA BGLY A  71     1453   2100    780    141    -99    100       C  
ATOM    676  C  AGLY A  71      10.419  15.954  36.623  0.48 13.45           C  
ANISOU  676  C  AGLY A  71     2173   1929   1008    487   -463    -43       C  
ATOM    677  C  BGLY A  71       9.095  15.036  36.141  0.52 11.18           C  
ANISOU  677  C  BGLY A  71     1550   1945    755    255    -39    -59       C  
ATOM    678  O  AGLY A  71       9.736  16.761  37.199  0.48 15.76           O  
ANISOU  678  O  AGLY A  71     2189   2706   1094    755   -385   -359       O  
ATOM    679  O  BGLY A  71       8.061  15.668  36.423  0.52 14.63           O  
ANISOU  679  O  BGLY A  71     1415   2772   1370    377    -34   -588       O  
ATOM    680  N  ASER A  72      10.115  15.306  35.523  0.48 12.07           N  
ANISOU  680  N  ASER A  72     1698   1929    960    292   -303     19       N  
ATOM    681  N  BSER A  72       9.107  14.088  35.196  0.52 10.85           N  
ANISOU  681  N  BSER A  72     1487   1806    829    222    -31    -40       N  
ATOM    682  CA ASER A  72       8.900  15.626  34.820  0.48 12.52           C  
ANISOU  682  CA ASER A  72     1695   2073    988    541   -297   -132       C  
ATOM    683  CA BSER A  72       7.921  13.722  34.434  0.52 11.73           C  
ANISOU  683  CA BSER A  72     1582   1964    909    296    -84    -86       C  
ATOM    684  C  ASER A  72       7.671  14.918  35.368  0.48 13.83           C  
ANISOU  684  C  ASER A  72     1642   2935    677    391   -327    -99       C  
ATOM    685  C  BSER A  72       6.694  13.526  35.321  0.52 11.23           C  
ANISOU  685  C  BSER A  72     1537   1600   1131    266    -18   -117       C  
ATOM    686  O  ASER A  72       7.717  13.985  36.168  0.48 14.12           O  
ANISOU  686  O  ASER A  72     1630   2637   1098    247   -254    -81       O  
ATOM    687  O  BSER A  72       6.763  12.762  36.305  0.52 13.32           O  
ANISOU  687  O  BSER A  72     1517   2447   1097    280     12    212       O  
ATOM    688  CB ASER A  72       9.099  15.248  33.346  0.48 12.79           C  
ANISOU  688  CB ASER A  72     1763   2198    900    507   -220     -8       C  
ATOM    689  CB BSER A  72       8.188  12.406  33.685  0.52 12.32           C  
ANISOU  689  CB BSER A  72     1499   2115   1066    271   -119   -348       C  
ATOM    690  OG ASER A  72       9.032  13.848  33.189  0.48 11.60           O  
ANISOU  690  OG ASER A  72     1550   2134    722    216     36    -66       O  
ATOM    691  OG BSER A  72       7.093  11.911  32.962  0.52 12.23           O  
ANISOU  691  OG BSER A  72     1303   2365    981    615   -133   -411       O  
ATOM    692  N  AARG A  73       6.551  15.386  34.847  0.48 13.86           N  
ANISOU  692  N  AARG A  73     1591   2891    784    610    -73   -195       N  
ATOM    693  N  BARG A  73       5.626  14.199  34.974  0.52 11.78           N  
ANISOU  693  N  BARG A  73     1597   2006    871    338    -32   -158       N  
ATOM    694  CA AARG A  73       5.231  14.881  35.171  0.48 14.49           C  
ANISOU  694  CA AARG A  73     1627   2975    904    448   -211   -113       C  
ATOM    695  CA BARG A  73       4.376  14.007  35.701  0.52 11.88           C  
ANISOU  695  CA BARG A  73     1608   2036    870    356     65      0       C  
ATOM    696  C  AARG A  73       4.713  14.143  33.919  0.48 13.26           C  
ANISOU  696  C  AARG A  73     1453   2793    791    659     -4   -136       C  
ATOM    697  C  BARG A  73       3.368  13.126  35.012  0.52 12.25           C  
ANISOU  697  C  BARG A  73     1669   2229    757    172    -34    257       C  
ATOM    698  O  AARG A  73       5.292  14.158  32.838  0.48 13.38           O  
ANISOU  698  O  AARG A  73     1693   2607    783    779     53   -105       O  
ATOM    699  O  BARG A  73       2.440  12.609  35.655  0.52 13.28           O  
ANISOU  699  O  BARG A  73     1881   2262    902     48    220    111       O  
ATOM    700  CB AARG A  73       4.310  16.017  35.592  0.48 14.87           C  
ANISOU  700  CB AARG A  73     1671   2405   1575   -216    646   -351       C  
ATOM    701  CB BARG A  73       3.860  15.457  35.919  0.52 12.71           C  
ANISOU  701  CB BARG A  73     1891   2151    788    428    362     89       C  
ATOM    702  CG AARG A  73       4.718  16.888  36.748  0.48 18.91           C  
ANISOU  702  CG AARG A  73     2574   2882   1730   -182     73   -461       C  
ATOM    703  CG BARG A  73       4.697  16.131  36.998  0.52 15.23           C  
ANISOU  703  CG BARG A  73     2629   2335    824    572    363   -453       C  
ATOM    704  CD AARG A  73       4.857  16.064  38.011  0.48 22.19           C  
ANISOU  704  CD AARG A  73     2794   4145   1493   -143    802   -123       C  
ATOM    705  CD BARG A  73       4.663  15.498  38.400  0.52 17.18           C  
ANISOU  705  CD BARG A  73     2395   3211    923    -84    120   -142       C  
ATOM    706  NE AARG A  73       3.816  15.042  38.114  0.48 26.02           N  
ANISOU  706  NE AARG A  73     3383   4225   2277   -456    875    243       N  
ATOM    707  NE BARG A  73       3.265  15.504  38.841  0.52 17.37           N  
ANISOU  707  NE BARG A  73     2442   3109   1049    189    105    130       N  
ATOM    708  CZ AARG A  73       2.819  14.986  39.004  0.48 26.07           C  
ANISOU  708  CZ AARG A  73     3340   4493   2071   -233    722   1276       C  
ATOM    709  CZ BARG A  73       2.570  16.476  39.397  0.52 19.43           C  
ANISOU  709  CZ BARG A  73     2802   3454   1127   -211    683   -467       C  
ATOM    710  NH1AARG A  73       2.615  15.886  39.964  0.48 32.88           N  
ANISOU  710  NH1AARG A  73     3469   5373   3651    575   1884    463       N  
ATOM    711  NH1BARG A  73       3.203  17.620  39.621  0.52 27.31           N  
ANISOU  711  NH1BARG A  73     2051   4611   3714   -404    665  -2491       N  
ATOM    712  NH2AARG A  73       1.947  13.972  38.968  0.48 29.19           N  
ANISOU  712  NH2AARG A  73     3118   5572   2403   -766   -437   2370       N  
ATOM    713  NH2BARG A  73       1.307  16.278  39.707  0.52 24.79           N  
ANISOU  713  NH2BARG A  73     3088   4035   2295   -893   1273  -1997       N  
ATOM    714  N  AASN A  74       3.567  13.523  34.121  0.48 13.08           N  
ANISOU  714  N  AASN A  74     1611   2101   1257    646     -9   -124       N  
ATOM    715  N  BASN A  74       3.469  12.994  33.686  0.52 10.86           N  
ANISOU  715  N  BASN A  74     1499   1747    882    283    106     65       N  
ATOM    716  CA AASN A  74       2.871  12.768  33.073  0.48 11.14           C  
ANISOU  716  CA AASN A  74     1759   1794    681    446    242    260       C  
ATOM    717  CA BASN A  74       2.581  12.187  32.885  0.52  9.98           C  
ANISOU  717  CA BASN A  74     1424   1563    804    499     96    -17       C  
ATOM    718  C  AASN A  74       1.382  13.010  33.243  0.48 11.01           C  
ANISOU  718  C  AASN A  74     1691   1781    710    477     36    377       C  
ATOM    719  C  BASN A  74       1.121  12.449  33.202  0.52  9.84           C  
ANISOU  719  C  BASN A  74     1426   1436    877    391    140    188       C  
ATOM    720  O  AASN A  74       0.576  12.131  33.568  0.48 11.99           O  
ANISOU  720  O  AASN A  74     1716   1673   1165    620    332    402       O  
ATOM    721  O  BASN A  74       0.340  11.533  33.510  0.52 10.25           O  
ANISOU  721  O  BASN A  74     1587   1476    830    300    251    215       O  
ATOM    722  CB AASN A  74       3.234  11.313  33.112  0.48 12.44           C  
ANISOU  722  CB AASN A  74     1920   1890    914    596    131    192       C  
ATOM    723  CB BASN A  74       2.917  10.708  33.035  0.52 10.41           C  
ANISOU  723  CB BASN A  74     1420   1508   1028    375    -32    215       C  
ATOM    724  CG AASN A  74       2.499  10.443  32.123  0.48 10.78           C  
ANISOU  724  CG AASN A  74     1159   1709   1227    259    393    337       C  
ATOM    725  CG BASN A  74       2.222   9.876  31.983  0.52 10.09           C  
ANISOU  725  CG BASN A  74     1337   1433   1063    307    102    172       C  
ATOM    726  OD1AASN A  74       1.852  10.922  31.213  0.48 10.68           O  
ANISOU  726  OD1AASN A  74     1743   1358    959    166    275    190       O  
ATOM    727  OD1BASN A  74       1.717  10.392  31.005  0.52  9.79           O  
ANISOU  727  OD1BASN A  74     1349   1379    993    373     95    102       O  
ATOM    728  ND2AASN A  74       2.634   9.119  32.309  0.48 11.88           N  
ANISOU  728  ND2AASN A  74     1318   1784   1411    375    352    444       N  
ATOM    729  ND2BASN A  74       2.258   8.562  32.248  0.52 11.67           N  
ANISOU  729  ND2BASN A  74     1641   1399   1393    326    -86    185       N  
ATOM    730  N  ALEU A  75       0.961  14.266  33.016  0.48 11.36           N  
ANISOU  730  N  ALEU A  75     1965   1699    654    527    466    306       N  
ATOM    731  N  BLEU A  75       0.742  13.735  33.137  0.52  9.34           N  
ANISOU  731  N  BLEU A  75     1224   1486    838    324    249    213       N  
ATOM    732  CA ALEU A  75      -0.423  14.638  33.350  0.48 12.97           C  
ANISOU  732  CA ALEU A  75     2116   2156    655    811    539    204       C  
ATOM    733  CA BLEU A  75      -0.614  14.102  33.529  0.52 10.35           C  
ANISOU  733  CA BLEU A  75     1241   1664   1028    500    226    287       C  
ATOM    734  C  ALEU A  75      -1.489  14.054  32.428  0.48 13.27           C  
ANISOU  734  C  ALEU A  75     1865   2193    983    864    397    215       C  
ATOM    735  C  BLEU A  75      -1.652  13.668  32.517  0.52 10.18           C  
ANISOU  735  C  BLEU A  75     1288   1646    932    297    213    358       C  
ATOM    736  O  ALEU A  75      -2.669  14.108  32.812  0.48 15.98           O  
ANISOU  736  O  ALEU A  75     1921   2384   1767    819    848    430       O  
ATOM    737  O  BLEU A  75      -2.801  13.516  32.888  0.52 10.72           O  
ANISOU  737  O  BLEU A  75     1346   1680   1047    288    381    131       O  
ATOM    738  CB ALEU A  75      -0.505  16.174  33.448  0.48 14.09           C  
ANISOU  738  CB ALEU A  75     2216   2162    977    842    494    196       C  
ATOM    739  CB BLEU A  75      -0.714  15.616  33.719  0.52 10.84           C  
ANISOU  739  CB BLEU A  75     1641   1714    765    433    397    -28       C  
ATOM    740  CG ALEU A  75       0.382  16.780  34.551  0.48 16.19           C  
ANISOU  740  CG ALEU A  75     2936   2098   1117   1228    193   -143       C  
ATOM    741  CG BLEU A  75       0.146  16.168  34.845  0.52 12.27           C  
ANISOU  741  CG BLEU A  75     1849   2097    714    597    160     -7       C  
ATOM    742  CD1ALEU A  75       0.514  18.293  34.324  0.48 20.11           C  
ANISOU  742  CD1ALEU A  75     2911   2572   2157   -176     13    717       C  
ATOM    743  CD1BLEU A  75       0.049  17.679  34.828  0.52 13.99           C  
ANISOU  743  CD1BLEU A  75     1709   2083   1522    181    170   -468       C  
ATOM    744  CD2ALEU A  75      -0.101  16.451  35.941  0.48 18.56           C  
ANISOU  744  CD2ALEU A  75     3772   2181   1101    504   -170    374       C  
ATOM    745  CD2BLEU A  75      -0.175  15.599  36.213  0.52 16.89           C  
ANISOU  745  CD2BLEU A  75     2595   3118    705   1378    334    223       C  
ATOM    746  N   CYS A  76      -1.202  13.464  31.256  1.00 11.75           N  
ANISOU  746  N   CYS A  76     1419   2090    954    653    264    239       N  
ATOM    747  CA  CYS A  76      -2.154  12.793  30.362  1.00 11.38           C  
ANISOU  747  CA  CYS A  76     1250   2087    988    603    184    295       C  
ATOM    748  C   CYS A  76      -2.179  11.293  30.553  1.00 11.76           C  
ANISOU  748  C   CYS A  76     1209   2162   1097    393    303    544       C  
ATOM    749  O   CYS A  76      -3.000  10.619  29.925  1.00 12.99           O  
ANISOU  749  O   CYS A  76     1333   2121   1481    213    282    649       O  
ATOM    750  CB  CYS A  76      -1.838  13.136  28.919  1.00 10.68           C  
ANISOU  750  CB  CYS A  76     1352   1679   1028    342    154    245       C  
ATOM    751  SG  CYS A  76      -2.181  14.893  28.641  1.00 10.91           S  
ANISOU  751  SG  CYS A  76     1474   1671   1000    356     23    118       S  
ATOM    752  N  AASN A  77      -1.320  10.799  31.452  0.53 12.72           N  
ANISOU  752  N  AASN A  77     1359   2325   1149    465    328    734       N  
ATOM    753  N  BASN A  77      -1.291  10.733  31.386  0.47 11.73           N  
ANISOU  753  N  BASN A  77     1251   2077   1127    662    374    305       N  
ATOM    754  CA AASN A  77      -1.195   9.394  31.755  0.53 13.30           C  
ANISOU  754  CA AASN A  77     1314   2264   1474    481    442    712       C  
ATOM    755  CA BASN A  77      -1.306   9.315  31.711  0.47 13.36           C  
ANISOU  755  CA BASN A  77     1429   2166   1481    690    423    499       C  
ATOM    756  C  AASN A  77      -1.151   8.545  30.489  0.53 13.45           C  
ANISOU  756  C  AASN A  77     1251   2379   1481    470    294    693       C  
ATOM    757  C  BASN A  77      -1.073   8.448  30.468  0.47 12.96           C  
ANISOU  757  C  BASN A  77     1360   1939   1625    442    626    499       C  
ATOM    758  O  AASN A  77      -2.004   7.713  30.182  0.53 14.57           O  
ANISOU  758  O  AASN A  77     1325   2540   1671    370    299    543       O  
ATOM    759  O  BASN A  77      -1.760   7.432  30.334  0.47 14.06           O  
ANISOU  759  O  BASN A  77     1132   2243   1966    278    688    342       O  
ATOM    760  CB AASN A  77      -2.359   8.833  32.641  0.53 14.34           C  
ANISOU  760  CB AASN A  77     1360   2680   1407    378    318   1002       C  
ATOM    761  CB BASN A  77      -2.643   8.921  32.419  0.47 16.46           C  
ANISOU  761  CB BASN A  77     2164   2580   1508    527   1011    703       C  
ATOM    762  CG AASN A  77      -2.021   7.403  33.007  0.53 18.38           C  
ANISOU  762  CG AASN A  77     1847   2739   2397    446    885   1280       C  
ATOM    763  CG BASN A  77      -2.847   9.709  33.719  0.47 19.83           C  
ANISOU  763  CG BASN A  77     3435   2480   1619    305   1363    677       C  
ATOM    764  OD1AASN A  77      -0.864   7.059  33.190  0.53 22.82           O  
ANISOU  764  OD1AASN A  77     2181   2821   3670    541    177   1961       O  
ATOM    765  OD1BASN A  77      -1.997   9.742  34.595  0.47 24.21           O  
ANISOU  765  OD1BASN A  77     3694   3763   1741   -840   1273    175       O  
ATOM    766  ND2AASN A  77      -3.019   6.530  33.070  0.53 19.82           N  
ANISOU  766  ND2AASN A  77     2274   2710   2548    240   1148   1054       N  
ATOM    767  ND2BASN A  77      -4.004  10.371  33.783  0.47 27.59           N  
ANISOU  767  ND2BASN A  77     3691   4086   2704    835   2348    192       N  
ATOM    768  N  AILE A  78      -0.049   8.745  29.779  0.53 13.15           N  
ANISOU  768  N  AILE A  78     1360   1966   1670    643    545    669       N  
ATOM    769  N  BILE A  78      -0.116   8.862  29.656  0.47 12.18           N  
ANISOU  769  N  BILE A  78     1191   2240   1196    234    341    491       N  
ATOM    770  CA AILE A  78       0.162   7.960  28.585  0.53 13.82           C  
ANISOU  770  CA AILE A  78     1447   2054   1751    178    599    477       C  
ATOM    771  CA BILE A  78       0.086   8.238  28.343  0.47 11.52           C  
ANISOU  771  CA BILE A  78      992   2136   1249     19    182    310       C  
ATOM    772  C  AILE A  78       1.655   7.989  28.233  0.53 12.63           C  
ANISOU  772  C  AILE A  78     1443   1797   1561    137    509     95       C  
ATOM    773  C  BILE A  78       1.573   8.087  28.056  0.47 11.38           C  
ANISOU  773  C  BILE A  78     1122   1764   1439     59    345    144       C  
ATOM    774  O  AILE A  78       2.389   8.930  28.609  0.53 13.50           O  
ANISOU  774  O  AILE A  78     1637   1636   1857     51    799     -8       O  
ATOM    775  O  BILE A  78       2.363   9.042  28.313  0.47 10.56           O  
ANISOU  775  O  BILE A  78      972   1520   1520    178    254    305       O  
ATOM    776  CB AILE A  78      -0.480   8.536  27.303  0.53 15.23           C  
ANISOU  776  CB AILE A  78     1619   2326   1842     38    227    407       C  
ATOM    777  CB BILE A  78      -0.688   9.103  27.307  0.47 11.55           C  
ANISOU  777  CB BILE A  78     1087   2140   1163     76    343    328       C  
ATOM    778  CG1AILE A  78      -0.193  10.047  27.293  0.53 13.83           C  
ANISOU  778  CG1AILE A  78     1351   2278   1628    353    855    635       C  
ATOM    779  CG1BILE A  78      -1.020   8.358  26.030  0.47 13.44           C  
ANISOU  779  CG1BILE A  78     1353   2367   1385     95    -21    230       C  
ATOM    780  CG2AILE A  78      -1.925   8.161  27.150  0.53 17.13           C  
ANISOU  780  CG2AILE A  78     1360   2365   2785    317    417    646       C  
ATOM    781  CG2BILE A  78       0.033  10.396  26.969  0.47 11.21           C  
ANISOU  781  CG2BILE A  78     1032   2476    751    -93    201    503       C  
ATOM    782  CD1AILE A  78      -0.592  10.717  26.034  0.53 20.77           C  
ANISOU  782  CD1AILE A  78     2213   3185   2495   1162    685   1334       C  
ATOM    783  CD1BILE A  78      -2.044   7.286  26.212  0.47 15.77           C  
ANISOU  783  CD1BILE A  78     1233   3209   1549   -351    127    -55       C  
ATOM    784  N   PRO A  79       2.054   6.964  27.489  1.00 12.65           N  
ANISOU  784  N   PRO A  79     1423   1689   1696   -109    485     54       N  
ATOM    785  CA  PRO A  79       3.426   6.984  26.947  1.00 10.88           C  
ANISOU  785  CA  PRO A  79     1254   1314   1564     59    390    267       C  
ATOM    786  C   PRO A  79       3.488   8.012  25.848  1.00  9.95           C  
ANISOU  786  C   PRO A  79     1105   1285   1389    159    321     91       C  
ATOM    787  O   PRO A  79       2.582   8.143  24.999  1.00 10.81           O  
ANISOU  787  O   PRO A  79     1062   1441   1606     73    133     91       O  
ATOM    788  CB  PRO A  79       3.634   5.562  26.412  1.00 12.52           C  
ANISOU  788  CB  PRO A  79     1707   1364   1686     15    343    204       C  
ATOM    789  CG  PRO A  79       2.433   4.830  26.792  1.00 19.99           C  
ANISOU  789  CG  PRO A  79     2060   1736   3801   -384    901   -415       C  
ATOM    790  CD  PRO A  79       1.332   5.716  27.171  1.00 13.62           C  
ANISOU  790  CD  PRO A  79     1720   1689   1766   -358    426    201       C  
ATOM    791  N   CYS A  80       4.595   8.750  25.774  1.00  9.06           N  
ANISOU  791  N   CYS A  80     1018   1284   1139    165    123    152       N  
ATOM    792  CA  CYS A  80       4.739   9.713  24.682  1.00  9.08           C  
ANISOU  792  CA  CYS A  80     1040   1146   1263    246    106    223       C  
ATOM    793  C   CYS A  80       4.655   9.069  23.318  1.00  9.31           C  
ANISOU  793  C   CYS A  80     1047   1255   1234    182    115    219       C  
ATOM    794  O   CYS A  80       4.147   9.697  22.377  1.00 10.32           O  
ANISOU  794  O   CYS A  80     1316   1274   1330    246    -23    320       O  
ATOM    795  CB  CYS A  80       6.042  10.504  24.862  1.00  8.95           C  
ANISOU  795  CB  CYS A  80     1111   1172   1116    289    166    183       C  
ATOM    796  SG  CYS A  80       6.169  11.488  26.348  1.00  8.97           S  
ANISOU  796  SG  CYS A  80     1128   1197   1084    190    168    173       S  
ATOM    797  N   SER A  81       5.121   7.845  23.199  1.00  9.91           N  
ANISOU  797  N   SER A  81     1371   1256   1138    338    149    209       N  
ATOM    798  CA  SER A  81       5.044   7.191  21.881  1.00 13.01           C  
ANISOU  798  CA  SER A  81     2427   1374   1143    404    111    158       C  
ATOM    799  C   SER A  81       3.587   7.055  21.421  1.00 13.41           C  
ANISOU  799  C   SER A  81     2527   1192   1377   -140   -106    253       C  
ATOM    800  O   SER A  81       3.304   7.000  20.214  1.00 15.33           O  
ANISOU  800  O   SER A  81     3239   1335   1251     26   -193     91       O  
ATOM    801  CB ASER A  81       5.734   5.832  21.921  0.10 15.81           C  
ANISOU  801  CB ASER A  81     3250   1509   1246    745    147     26       C  
ATOM    802  CB BSER A  81       5.711   5.843  21.948  0.90 17.63           C  
ANISOU  802  CB BSER A  81     3735   1737   1226   1189      9   -130       C  
ATOM    803  OG ASER A  81       7.128   5.987  22.129  0.10 14.65           O  
ANISOU  803  OG ASER A  81     2831   1425   1750    962   1273   -672       O  
ATOM    804  OG BSER A  81       5.071   4.987  22.904  0.90 20.14           O  
ANISOU  804  OG BSER A  81     4734   1215   1702    685   -317    101       O  
ATOM    805  N   ALA A  82       2.637   6.971  22.321  1.00 13.27           N  
ANISOU  805  N   ALA A  82     2435   1327   1280   -355   -191    223       N  
ATOM    806  CA  ALA A  82       1.199   6.923  21.938  1.00 16.28           C  
ANISOU  806  CA  ALA A  82     2411   2064   1711   -961   -216    448       C  
ATOM    807  C   ALA A  82       0.702   8.192  21.252  1.00 14.22           C  
ANISOU  807  C   ALA A  82     1894   1881   1628   -476    -82     43       C  
ATOM    808  O   ALA A  82      -0.334   8.232  20.517  1.00 16.33           O  
ANISOU  808  O   ALA A  82     1694   2451   2060   -368   -170   -184       O  
ATOM    809  CB  ALA A  82       0.366   6.573  23.154  1.00 21.82           C  
ANISOU  809  CB  ALA A  82     2702   3814   1775  -1563   -252    847       C  
ATOM    810  N   LEU A  83       1.466   9.265  21.375  1.00 12.00           N  
ANISOU  810  N   LEU A  83     1304   1662   1592    -58     94    187       N  
ATOM    811  CA  LEU A  83       1.175  10.536  20.720  1.00 12.05           C  
ANISOU  811  CA  LEU A  83     1223   1732   1623    307    146    231       C  
ATOM    812  C   LEU A  83       1.681  10.568  19.317  1.00 12.21           C  
ANISOU  812  C   LEU A  83     1470   1492   1675    382    180    297       C  
ATOM    813  O   LEU A  83       1.586  11.559  18.637  1.00 12.95           O  
ANISOU  813  O   LEU A  83     1735   1467   1719    430   -129    232       O  
ATOM    814  CB  LEU A  83       1.676  11.683  21.576  1.00 12.89           C  
ANISOU  814  CB  LEU A  83     1302   1691   1905    321     -5    145       C  
ATOM    815  CG  LEU A  83       1.150  11.707  23.016  1.00 14.94           C  
ANISOU  815  CG  LEU A  83     1324   2592   1761    642   -136    -90       C  
ATOM    816  CD1 LEU A  83       1.734  12.843  23.830  1.00 16.99           C  
ANISOU  816  CD1 LEU A  83     2698   1790   1967    836   -417    169       C  
ATOM    817  CD2 LEU A  83      -0.410  11.728  22.961  1.00 25.69           C  
ANISOU  817  CD2 LEU A  83     1240   6570   1951   1276   -131   -685       C  
ATOM    818  N   LEU A  84       2.290   9.482  18.829  1.00 13.09           N  
ANISOU  818  N   LEU A  84     1875   1391   1708    428    515    458       N  
ATOM    819  CA  LEU A  84       2.847   9.410  17.461  1.00 12.75           C  
ANISOU  819  CA  LEU A  84     1886   1234   1727    276    401    243       C  
ATOM    820  C   LEU A  84       1.996   8.584  16.537  1.00 14.32           C  
ANISOU  820  C   LEU A  84     2103   1310   2027    137    341    178       C  
ATOM    821  O   LEU A  84       2.276   8.431  15.349  1.00 15.37           O  
ANISOU  821  O   LEU A  84     2217   1494   2128      4    237    -57       O  
ATOM    822  CB  LEU A  84       4.244   8.864  17.494  1.00 13.22           C  
ANISOU  822  CB  LEU A  84     1839   1186   1997    366    637    229       C  
ATOM    823  CG  LEU A  84       5.212   9.618  18.411  1.00 12.84           C  
ANISOU  823  CG  LEU A  84     1834   1519   1526    677    382    424       C  
ATOM    824  CD1 LEU A  84       6.579   8.957  18.329  1.00 16.75           C  
ANISOU  824  CD1 LEU A  84     2155   1759   2452   1022     81     75       C  
ATOM    825  CD2 LEU A  84       5.312  11.068  18.054  1.00 11.21           C  
ANISOU  825  CD2 LEU A  84     1790   1362   1107    440    -95    131       C  
ATOM    826  N   SER A  85       0.941   8.018  17.070  1.00 14.07           N  
ANISOU  826  N   SER A  85     2053   1532   1761     94    -34    374       N  
ATOM    827  CA  SER A  85       0.022   7.137  16.349  1.00 15.58           C  
ANISOU  827  CA  SER A  85     2306   1467   2148   -125    -76    386       C  
ATOM    828  C   SER A  85      -0.620   7.809  15.186  1.00 14.46           C  
ANISOU  828  C   SER A  85     1970   1542   1984   -429   -203    346       C  
ATOM    829  O   SER A  85      -0.842   9.018  15.173  1.00 14.93           O  
ANISOU  829  O   SER A  85     2393   1521   1757    -52    -80    129       O  
ATOM    830  CB ASER A  85      -1.105   6.689  17.300  0.51 17.90           C  
ANISOU  830  CB ASER A  85     2623   1733   2445   -366     -3    836       C  
ATOM    831  CB BSER A  85      -1.091   6.636  17.282  0.49 18.91           C  
ANISOU  831  CB BSER A  85     2391   2859   1937   -713   -511    824       C  
ATOM    832  OG ASER A  85      -1.684   7.676  18.138  0.51 18.31           O  
ANISOU  832  OG ASER A  85     2392   3008   1556    404   -293    806       O  
ATOM    833  OG BSER A  85      -2.000   5.923  16.460  0.49 15.02           O  
ANISOU  833  OG BSER A  85     2060   1593   2054    -89     50     22       O  
ATOM    834  N   SER A  86      -0.995   7.090  14.134  1.00 15.64           N  
ANISOU  834  N   SER A  86     2282   1731   1928    -97    223    -25       N  
ATOM    835  CA  SER A  86      -1.788   7.535  13.058  1.00 15.82           C  
ANISOU  835  CA  SER A  86     2635   1917   1460   -225    174   -106       C  
ATOM    836  C   SER A  86      -3.168   7.992  13.489  1.00 14.48           C  
ANISOU  836  C   SER A  86     2589   1545   1366   -125   -127     70       C  
ATOM    837  O   SER A  86      -3.763   8.857  12.859  1.00 17.81           O  
ANISOU  837  O   SER A  86     3055   1850   1862     67   -232    199       O  
ATOM    838  CB ASER A  86      -1.997   6.438  11.988  0.76 24.96           C  
ANISOU  838  CB ASER A  86     3799   3539   2146     75    343  -1262       C  
ATOM    839  CB BSER A  86      -1.866   6.494  11.919  0.23 20.07           C  
ANISOU  839  CB BSER A  86     3977   2112   1538   -127    534   -229       C  
ATOM    840  OG ASER A  86      -0.819   6.312  11.260  0.76 34.54           O  
ANISOU  840  OG ASER A  86     5531   4328   3265   1871   1952   -185       O  
ATOM    841  OG BSER A  86      -2.326   5.232  12.356  0.23 16.61           O  
ANISOU  841  OG BSER A  86     2262   1888   2161      2   -740   -106       O  
ATOM    842  N   ASP A  87      -3.727   7.467  14.505  1.00 14.10           N  
ANISOU  842  N   ASP A  87     2383   1478   1496   -108     44   -199       N  
ATOM    843  CA AASP A  87      -5.053   7.879  15.013  0.45 13.60           C  
ANISOU  843  CA AASP A  87     2110   1497   1562     -9   -349   -447       C  
ATOM    844  CA BASP A  87      -4.967   7.776  15.196  0.55 14.01           C  
ANISOU  844  CA BASP A  87     2157   1310   1857   -153    -51   -268       C  
ATOM    845  C  AASP A  87      -4.761   8.966  16.035  0.45 12.17           C  
ANISOU  845  C  AASP A  87     1449   1516   1659    153   -609   -425       C  
ATOM    846  C  BASP A  87      -4.702   8.901  16.183  0.55 11.14           C  
ANISOU  846  C  BASP A  87     1730   1243   1258   -147    -50     23       C  
ATOM    847  O  AASP A  87      -3.923   8.766  16.900  0.45 14.72           O  
ANISOU  847  O  AASP A  87     2178   1504   1910    460   -901   -506       O  
ATOM    848  O  BASP A  87      -3.935   8.661  17.105  0.55 10.48           O  
ANISOU  848  O  BASP A  87     1537   1038   1406    103    154     38       O  
ATOM    849  CB AASP A  87      -5.777   6.698  15.621  0.45 15.70           C  
ANISOU  849  CB AASP A  87     1805   1977   2183   -514   -459   -447       C  
ATOM    850  CB BASP A  87      -5.401   6.520  15.957  0.55 14.82           C  
ANISOU  850  CB BASP A  87     2316   1159   2154   -157    170   -285       C  
ATOM    851  CG AASP A  87      -7.051   6.957  16.388  0.45 14.98           C  
ANISOU  851  CG AASP A  87     1473   1641   2578   -247   -667   -379       C  
ATOM    852  CG BASP A  87      -6.738   6.657  16.656  0.55 16.94           C  
ANISOU  852  CG BASP A  87     2197   1442   2796   -213    242   -162       C  
ATOM    853  OD1AASP A  87      -7.068   7.903  17.200  0.45 18.53           O  
ANISOU  853  OD1AASP A  87     2673   2409   1959   -938     75   -616       O  
ATOM    854  OD1BASP A  87      -7.167   7.811  16.879  0.55 14.23           O  
ANISOU  854  OD1BASP A  87     1836   1559   2010   -246     10   -345       O  
ATOM    855  OD2AASP A  87      -8.046   6.211  16.169  0.45 23.29           O  
ANISOU  855  OD2AASP A  87     1878   3603   3366  -1187   -594  -1202       O  
ATOM    856  OD2BASP A  87      -7.387   5.628  16.952  0.55 22.24           O  
ANISOU  856  OD2BASP A  87     2448   1720   4281   -266    493    485       O  
ATOM    857  N  AILE A  88      -5.382  10.128  15.924  0.45 10.99           N  
ANISOU  857  N  AILE A  88     1527   1219   1429    -45   -266    -85       N  
ATOM    858  N  BILE A  88      -5.293  10.069  15.977  0.55 11.53           N  
ANISOU  858  N  BILE A  88     1788   1243   1351    -90   -390    -99       N  
ATOM    859  CA  ILE A  88      -4.995  11.243  16.792  1.00 10.35           C  
ANISOU  859  CA  ILE A  88     1453   1234   1247   -116   -126    -12       C  
ATOM    860  C   ILE A  88      -5.749  11.295  18.110  1.00  9.60           C  
ANISOU  860  C   ILE A  88     1323   1116   1207      0   -226    140       C  
ATOM    861  O   ILE A  88      -5.571  12.271  18.860  1.00  9.69           O  
ANISOU  861  O   ILE A  88     1487   1072   1121    -86   -173     86       O  
ATOM    862  CB  ILE A  88      -5.221  12.550  16.014  1.00 10.47           C  
ANISOU  862  CB  ILE A  88     1635   1210   1131   -139    -79    -16       C  
ATOM    863  CG1 ILE A  88      -6.672  12.886  15.742  1.00 12.13           C  
ANISOU  863  CG1 ILE A  88     1782   1519   1309    -70   -281    219       C  
ATOM    864  CG2 ILE A  88      -4.371  12.585  14.765  1.00 13.16           C  
ANISOU  864  CG2 ILE A  88     2184   1522   1295   -238    155     14       C  
ATOM    865  CD1 ILE A  88      -6.899  14.293  15.233  1.00 12.71           C  
ANISOU  865  CD1 ILE A  88     1871   1608   1351    105   -159    332       C  
ATOM    866  N   THR A  89      -6.506  10.282  18.470  1.00 10.35           N  
ANISOU  866  N   THR A  89     1443   1116   1375   -108    -86     84       N  
ATOM    867  CA  THR A  89      -7.306  10.283  19.695  1.00 11.16           C  
ANISOU  867  CA  THR A  89     1420   1254   1566   -161    -48    183       C  
ATOM    868  C   THR A  89      -6.503  10.687  20.918  1.00 10.08           C  
ANISOU  868  C   THR A  89     1416   1065   1348    -90     76    296       C  
ATOM    869  O   THR A  89      -6.874  11.575  21.704  1.00 10.95           O  
ANISOU  869  O   THR A  89     1563   1059   1538    -84    122    283       O  
ATOM    870  CB  THR A  89      -8.012   8.937  19.930  1.00 11.95           C  
ANISOU  870  CB  THR A  89     1447   1172   1921   -139   -106    307       C  
ATOM    871  OG1 THR A  89      -8.899   8.658  18.826  1.00 13.94           O  
ANISOU  871  OG1 THR A  89     1509   1514   2272   -293   -222    217       O  
ATOM    872  CG2 THR A  89      -8.798   8.956  21.205  1.00 14.08           C  
ANISOU  872  CG2 THR A  89     1762   1347   2241   -290    271    271       C  
ATOM    873  N   ALA A  90      -5.359  10.029  21.130  1.00 10.26           N  
ANISOU  873  N   ALA A  90     1517   1140   1239    -63    -52    231       N  
ATOM    874  CA  ALA A  90      -4.621  10.309  22.352  1.00 10.00           C  
ANISOU  874  CA  ALA A  90     1504   1125   1172     62    -17    236       C  
ATOM    875  C   ALA A  90      -4.089  11.738  22.377  1.00  9.30           C  
ANISOU  875  C   ALA A  90     1282   1134   1116    122    -36    175       C  
ATOM    876  O   ALA A  90      -4.101  12.407  23.417  1.00  9.91           O  
ANISOU  876  O   ALA A  90     1484   1221   1061     97    -39     98       O  
ATOM    877  CB  ALA A  90      -3.468   9.295  22.526  1.00 11.16           C  
ANISOU  877  CB  ALA A  90     1695   1114   1430    183   -199    115       C  
ATOM    878  N   SER A  91      -3.596  12.203  21.239  1.00  8.79           N  
ANISOU  878  N   SER A  91     1263   1004   1072     42   -110    115       N  
ATOM    879  CA  SER A  91      -3.132  13.593  21.172  1.00  8.34           C  
ANISOU  879  CA  SER A  91     1103   1025   1038     32   -128     80       C  
ATOM    880  C   SER A  91      -4.258  14.569  21.447  1.00  8.55           C  
ANISOU  880  C   SER A  91     1158   1065   1026     -7     35     94       C  
ATOM    881  O   SER A  91      -4.049  15.572  22.130  1.00  8.82           O  
ANISOU  881  O   SER A  91     1151   1118   1082    -11     -7      1       O  
ATOM    882  CB  SER A  91      -2.482  13.882  19.822  1.00  8.88           C  
ANISOU  882  CB  SER A  91     1098   1111   1166     42     35     39       C  
ATOM    883  OG  SER A  91      -1.165  13.358  19.773  1.00  9.75           O  
ANISOU  883  OG  SER A  91     1204   1336   1162    112    -20    -17       O  
ATOM    884  N   VAL A  92      -5.444  14.310  20.875  1.00  8.74           N  
ANISOU  884  N   VAL A  92     1064   1046   1213      8    -68     42       N  
ATOM    885  CA  VAL A  92      -6.551  15.223  21.134  1.00  9.25           C  
ANISOU  885  CA  VAL A  92     1137   1058   1319     14   -109     78       C  
ATOM    886  C   VAL A  92      -6.970  15.206  22.606  1.00  9.13           C  
ANISOU  886  C   VAL A  92     1098   1134   1237     14    -77    -14       C  
ATOM    887  O   VAL A  92      -7.180  16.263  23.206  1.00 10.09           O  
ANISOU  887  O   VAL A  92     1181   1221   1431     24     36     43       O  
ATOM    888  CB  VAL A  92      -7.748  14.891  20.234  1.00  9.70           C  
ANISOU  888  CB  VAL A  92     1205   1161   1320     72   -247     33       C  
ATOM    889  CG1 VAL A  92      -8.961  15.713  20.650  1.00 10.83           C  
ANISOU  889  CG1 VAL A  92     1209   1435   1471     87   -160    -38       C  
ATOM    890  CG2 VAL A  92      -7.409  15.141  18.789  1.00 10.69           C  
ANISOU  890  CG2 VAL A  92     1345   1422   1293    129   -195     24       C  
ATOM    891  N   ASN A  93      -7.053  14.017  23.200  1.00  9.72           N  
ANISOU  891  N   ASN A  93     1189   1231   1273    -22     58     50       N  
ATOM    892  CA  ASN A  93      -7.439  13.935  24.612  1.00 10.74           C  
ANISOU  892  CA  ASN A  93     1359   1427   1295    -32    121     53       C  
ATOM    893  C   ASN A  93      -6.481  14.713  25.484  1.00  9.90           C  
ANISOU  893  C   ASN A  93     1411   1150   1200     45    155    172       C  
ATOM    894  O   ASN A  93      -6.855  15.397  26.432  1.00 10.60           O  
ANISOU  894  O   ASN A  93     1473   1427   1127    127    194     44       O  
ATOM    895  CB  ASN A  93      -7.473  12.472  25.054  1.00 12.80           C  
ANISOU  895  CB  ASN A  93     2040   1534   1290   -410    247    206       C  
ATOM    896  CG  ASN A  93      -8.663  11.713  24.547  1.00 18.34           C  
ANISOU  896  CG  ASN A  93     2627   2255   2087  -1100    166    171       C  
ATOM    897  OD1 ASN A  93      -9.638  12.273  24.175  1.00 24.72           O  
ANISOU  897  OD1 ASN A  93     1667   4043   3683   -716     92  -1060       O  
ATOM    898  ND2 ASN A  93      -8.599  10.369  24.562  1.00 24.93           N  
ANISOU  898  ND2 ASN A  93     4518   2181   2774  -1573   1723   -676       N  
ATOM    899  N   CYS A  94      -5.191  14.594  25.185  1.00  9.28           N  
ANISOU  899  N   CYS A  94     1304   1228    994     19     44    118       N  
ATOM    900  CA  CYS A  94      -4.166  15.275  25.956  1.00  9.25           C  
ANISOU  900  CA  CYS A  94     1322   1203    988    122      8    175       C  
ATOM    901  C   CYS A  94      -4.188  16.770  25.706  1.00  8.79           C  
ANISOU  901  C   CYS A  94     1124   1249    966     93    -53     81       C  
ATOM    902  O   CYS A  94      -4.136  17.563  26.637  1.00  9.49           O  
ANISOU  902  O   CYS A  94     1375   1240    989    191    -71     23       O  
ATOM    903  CB  CYS A  94      -2.838  14.594  25.706  1.00  9.33           C  
ANISOU  903  CB  CYS A  94     1320   1151   1074     97     63     56       C  
ATOM    904  SG  CYS A  94      -1.505  15.221  26.750  1.00 10.12           S  
ANISOU  904  SG  CYS A  94     1407   1402   1036    134    -41    150       S  
ATOM    905  N   ALA A  95      -4.351  17.176  24.441  1.00  8.90           N  
ANISOU  905  N   ALA A  95     1304   1127    950     45     -2     70       N  
ATOM    906  CA  ALA A  95      -4.465  18.583  24.108  1.00  8.58           C  
ANISOU  906  CA  ALA A  95     1287   1073    899     -6     58     73       C  
ATOM    907  C   ALA A  95      -5.626  19.263  24.837  1.00  8.60           C  
ANISOU  907  C   ALA A  95     1226   1119    923      1    -32    141       C  
ATOM    908  O   ALA A  95      -5.501  20.433  25.231  1.00  9.05           O  
ANISOU  908  O   ALA A  95     1330   1082   1028     78     17     76       O  
ATOM    909  CB  ALA A  95      -4.621  18.777  22.606  1.00  9.56           C  
ANISOU  909  CB  ALA A  95     1610   1062    960     58    113     87       C  
ATOM    910  N   LYS A  96      -6.721  18.542  25.009  1.00  8.84           N  
ANISOU  910  N   LYS A  96     1284   1094    980     16    176     69       N  
ATOM    911  CA  LYS A  96      -7.857  19.117  25.761  1.00  9.51           C  
ANISOU  911  CA  LYS A  96     1174   1267   1170     70     83    132       C  
ATOM    912  C   LYS A  96      -7.417  19.442  27.175  1.00  9.67           C  
ANISOU  912  C   LYS A  96     1363   1293   1020    115    200    157       C  
ATOM    913  O   LYS A  96      -7.825  20.468  27.732  1.00 10.42           O  
ANISOU  913  O   LYS A  96     1515   1449    994    214    134    112       O  
ATOM    914  CB  LYS A  96      -9.053  18.151  25.748  1.00  9.78           C  
ANISOU  914  CB  LYS A  96     1221   1223   1272     32    132    235       C  
ATOM    915  CG  LYS A  96      -9.733  18.113  24.390  1.00  9.59           C  
ANISOU  915  CG  LYS A  96     1209   1314   1121     57    184    157       C  
ATOM    916  CD  LYS A  96     -10.852  17.093  24.368  1.00 12.11           C  
ANISOU  916  CD  LYS A  96     1496   1621   1485   -229     87     84       C  
ATOM    917  CE  LYS A  96     -11.667  17.095  23.090  1.00 12.21           C  
ANISOU  917  CE  LYS A  96     1334   1691   1615   -207    140     32       C  
ATOM    918  NZ  LYS A  96     -12.618  15.969  23.028  1.00 15.99           N  
ANISOU  918  NZ  LYS A  96     1551   2474   2052   -693    -28     80       N  
ATOM    919  N   LYS A  97      -6.642  18.567  27.818  1.00  9.83           N  
ANISOU  919  N   LYS A  97     1488   1290    956     60    132    175       N  
ATOM    920  CA  LYS A  97      -6.105  18.876  29.160  1.00 10.47           C  
ANISOU  920  CA  LYS A  97     1562   1459    957    166    168    198       C  
ATOM    921  C   LYS A  97      -5.174  20.077  29.136  1.00 10.42           C  
ANISOU  921  C   LYS A  97     1659   1338    964    228     27    149       C  
ATOM    922  O   LYS A  97      -5.257  20.963  29.984  1.00 11.71           O  
ANISOU  922  O   LYS A  97     2116   1430    905    163    137      5       O  
ATOM    923  CB ALYS A  97      -5.475  17.570  29.638  0.43 11.68           C  
ANISOU  923  CB ALYS A  97     1788   1354   1295     66   -193    116       C  
ATOM    924  CB BLYS A  97      -5.411  17.644  29.728  0.57 10.54           C  
ANISOU  924  CB BLYS A  97     1572   1489    944    111    296    382       C  
ATOM    925  CG ALYS A  97      -5.165  17.654  31.093  0.43 15.53           C  
ANISOU  925  CG ALYS A  97     2122   2550   1230    397   -217    284       C  
ATOM    926  CG BLYS A  97      -6.271  16.443  29.993  0.57 10.50           C  
ANISOU  926  CG BLYS A  97     1554   1344   1092    116    179    159       C  
ATOM    927  CD ALYS A  97      -4.848  16.416  31.876  0.43 22.61           C  
ANISOU  927  CD ALYS A  97     3037   3329   2226    724   -879    905       C  
ATOM    928  CD BLYS A  97      -5.533  15.249  30.586  0.57 11.98           C  
ANISOU  928  CD BLYS A  97     1813   1521   1216    176    260    436       C  
ATOM    929  CE ALYS A  97      -4.644  16.759  33.359  0.43 25.89           C  
ANISOU  929  CE ALYS A  97     2066   6340   1432   1708    611   1304       C  
ATOM    930  CE BLYS A  97      -6.504  14.151  30.990  0.57 16.59           C  
ANISOU  930  CE BLYS A  97     2965   1291   2048    -27   1011    253       C  
ATOM    931  NZ ALYS A  97      -4.502  15.501  34.169  0.43 20.93           N  
ANISOU  931  NZ ALYS A  97     2035   4771   1146   1200    433     47       N  
ATOM    932  NZ BLYS A  97      -7.397  13.786  29.858  0.57 40.82           N  
ANISOU  932  NZ BLYS A  97     4776   5420   5314  -3318  -1801   2171       N  
ATOM    933  N   ILE A  98      -4.250  20.134  28.163  1.00  9.22           N  
ANISOU  933  N   ILE A  98     1467   1206    832    161    -39     81       N  
ATOM    934  CA  ILE A  98      -3.291  21.212  28.097  1.00  9.92           C  
ANISOU  934  CA  ILE A  98     1547   1205   1018    137   -193     90       C  
ATOM    935  C   ILE A  98      -3.998  22.554  27.971  1.00  9.79           C  
ANISOU  935  C   ILE A  98     1465   1211   1042     79    -67     16       C  
ATOM    936  O   ILE A  98      -3.679  23.500  28.655  1.00 10.73           O  
ANISOU  936  O   ILE A  98     1799   1245   1031    142   -211    -60       O  
ATOM    937  CB  ILE A  98      -2.325  20.977  26.934  1.00  9.33           C  
ANISOU  937  CB  ILE A  98     1360   1126   1058     79   -150     98       C  
ATOM    938  CG1 ILE A  98      -1.529  19.695  27.164  1.00 10.52           C  
ANISOU  938  CG1 ILE A  98     1469   1261   1269    120   -209      9       C  
ATOM    939  CG2 ILE A  98      -1.417  22.182  26.734  1.00 10.99           C  
ANISOU  939  CG2 ILE A  98     1488   1266   1421    -38   -289     23       C  
ATOM    940  CD1 ILE A  98      -0.773  19.248  25.954  1.00 11.20           C  
ANISOU  940  CD1 ILE A  98     1270   1557   1430    204     41    156       C  
ATOM    941  N   VAL A  99      -4.967  22.649  27.041  1.00  9.15           N  
ANISOU  941  N   VAL A  99     1382   1139    955    167    -57    -41       N  
ATOM    942  CA  VAL A  99      -5.609  23.935  26.752  1.00  9.07           C  
ANISOU  942  CA  VAL A  99     1393   1020   1033    138     52      1       C  
ATOM    943  C   VAL A  99      -6.539  24.348  27.874  1.00 10.54           C  
ANISOU  943  C   VAL A  99     1681   1370    955    248     71    -41       C  
ATOM    944  O   VAL A  99      -6.973  25.513  27.884  1.00 11.55           O  
ANISOU  944  O   VAL A  99     1875   1423   1091    421    173    -58       O  
ATOM    945  CB  VAL A  99      -6.356  23.866  25.404  1.00  8.78           C  
ANISOU  945  CB  VAL A  99     1200   1213    922    144    120      0       C  
ATOM    946  CG1 VAL A  99      -7.627  23.050  25.426  1.00  9.61           C  
ANISOU  946  CG1 VAL A  99     1316   1128   1210     84    170     75       C  
ATOM    947  CG2 VAL A  99      -6.620  25.243  24.843  1.00  9.00           C  
ANISOU  947  CG2 VAL A  99     1264   1121   1034     75     83     -6       C  
ATOM    948  N   SER A 100      -6.830  23.440  28.802  1.00 11.59           N  
ANISOU  948  N   SER A 100     1986   1455    964    235    309      9       N  
ATOM    949  CA  SER A 100      -7.616  23.740  29.953  1.00 12.66           C  
ANISOU  949  CA  SER A 100     1938   1790   1081    335    366     31       C  
ATOM    950  C   SER A 100      -6.776  24.214  31.159  1.00 12.45           C  
ANISOU  950  C   SER A 100     2045   1745    941    210    395    100       C  
ATOM    951  O   SER A 100      -7.313  24.442  32.207  1.00 15.06           O  
ANISOU  951  O   SER A 100     2379   2120   1224     30    398   -195       O  
ATOM    952  CB  SER A 100      -8.481  22.482  30.288  0.99 13.67           C  
ANISOU  952  CB  SER A 100     1904   2008   1282    174    611   -125       C  
ATOM    953  OG  SER A 100      -9.336  22.171  29.204  0.99 14.76           O  
ANISOU  953  OG  SER A 100     1926   2200   1480    259    416    -75       O  
ATOM    954  N   ASP A 101      -5.453  24.199  31.029  1.00 12.87           N  
ANISOU  954  N   ASP A 101     2135   1680   1074    168    129     29       N  
ATOM    955  CA  ASP A 101      -4.535  24.335  32.150  1.00 13.92           C  
ANISOU  955  CA  ASP A 101     2350   1643   1298    185    -35     71       C  
ATOM    956  C   ASP A 101      -4.407  25.774  32.645  1.00 14.04           C  
ANISOU  956  C   ASP A 101     2559   1772   1002    329      7    -79       C  
ATOM    957  O   ASP A 101      -3.886  25.911  33.749  1.00 21.88           O  
ANISOU  957  O   ASP A 101     4740   2045   1529    446   -784   -329       O  
ATOM    958  CB  ASP A 101      -3.177  23.785  31.764  1.00 16.79           C  
ANISOU  958  CB  ASP A 101     2616   2177   1585    800   -391   -194       C  
ATOM    959  CG  ASP A 101      -2.277  23.619  32.969  1.00 23.71           C  
ANISOU  959  CG  ASP A 101     3319   3374   2315   1327  -1048   -667       C  
ATOM    960  OD1 ASP A 101      -2.601  22.862  33.894  1.00 33.90           O  
ANISOU  960  OD1 ASP A 101     6797   3718   2367   1837  -1696    187       O  
ATOM    961  OD2 ASP A 101      -1.222  24.279  32.922  1.00 44.88           O  
ANISOU  961  OD2 ASP A 101     3226   7235   6590    119  -2529    103       O  
ATOM    962  N   GLY A 102      -4.887  26.750  31.915  1.00 14.06           N  
ANISOU  962  N   GLY A 102     2677   1584   1081    284    320     41       N  
ATOM    963  CA  GLY A 102      -4.962  28.126  32.419  1.00 15.58           C  
ANISOU  963  CA  GLY A 102     3055   1655   1208    509    476    105       C  
ATOM    964  C   GLY A 102      -4.573  29.190  31.422  1.00 13.10           C  
ANISOU  964  C   GLY A 102     2256   1379   1341    227    458    -59       C  
ATOM    965  O   GLY A 102      -5.209  30.274  31.398  1.00 14.86           O  
ANISOU  965  O   GLY A 102     2862   1598   1187    543    225   -106       O  
ATOM    966  N   ASN A 103      -3.664  28.875  30.478  1.00 12.72           N  
ANISOU  966  N   ASN A 103     2333   1566    935    310    109     64       N  
ATOM    967  CA  ASN A 103      -3.192  29.858  29.499  1.00 10.98           C  
ANISOU  967  CA  ASN A 103     1846   1465    863    162     58    -11       C  
ATOM    968  C   ASN A 103      -3.710  29.580  28.118  1.00  9.53           C  
ANISOU  968  C   ASN A 103     1486   1199    936    133     59     -6       C  
ATOM    969  O   ASN A 103      -3.273  30.168  27.131  1.00  9.08           O  
ANISOU  969  O   ASN A 103     1394   1207    848     63     74     -9       O  
ATOM    970  CB  ASN A 103      -1.687  30.028  29.472  1.00 13.59           C  
ANISOU  970  CB  ASN A 103     1739   2328   1095    277   -232   -177       C  
ATOM    971  CG  ASN A 103      -1.222  30.511  30.842  1.00 15.45           C  
ANISOU  971  CG  ASN A 103     2159   2511   1200    465   -301   -233       C  
ATOM    972  OD1 ASN A 103      -1.873  31.281  31.513  1.00 20.04           O  
ANISOU  972  OD1 ASN A 103     3163   2860   1593   1111   -753   -667       O  
ATOM    973  ND2 ASN A 103      -0.078  29.987  31.267  1.00 25.33           N  
ANISOU  973  ND2 ASN A 103     2804   5057   1762   1587   -952   -786       N  
ATOM    974  N   GLY A 104      -4.713  28.705  28.031  1.00 10.11           N  
ANISOU  974  N   GLY A 104     1743   1169    928     -1    373    -97       N  
ATOM    975  CA  GLY A 104      -5.330  28.449  26.761  1.00  9.38           C  
ANISOU  975  CA  GLY A 104     1313   1248   1004    -61    314   -175       C  
ATOM    976  C   GLY A 104      -4.310  27.939  25.744  1.00  8.30           C  
ANISOU  976  C   GLY A 104     1144   1083    928    151    106    -91       C  
ATOM    977  O   GLY A 104      -3.402  27.172  26.080  1.00  9.10           O  
ANISOU  977  O   GLY A 104     1428   1158    870    181     96     -6       O  
ATOM    978  N   MET A 105      -4.438  28.353  24.501  1.00  7.82           N  
ANISOU  978  N   MET A 105     1007   1070    894    162    103    -14       N  
ATOM    979  CA  MET A 105      -3.554  27.866  23.457  1.00  7.37           C  
ANISOU  979  CA  MET A 105     1015    957    828    101    103    -84       C  
ATOM    980  C   MET A 105      -2.185  28.480  23.506  1.00  7.24           C  
ANISOU  980  C   MET A 105      966   1053    730    228     43     32       C  
ATOM    981  O   MET A 105      -1.295  28.069  22.770  1.00  7.78           O  
ANISOU  981  O   MET A 105      975   1122    860    146     32     18       O  
ATOM    982  CB  MET A 105      -4.172  27.960  22.073  1.00  7.55           C  
ANISOU  982  CB  MET A 105      982    999    889    152     56     17       C  
ATOM    983  CG  MET A 105      -5.272  26.935  21.850  1.00  7.40           C  
ANISOU  983  CG  MET A 105     1059    969    784    159     46    -23       C  
ATOM    984  SD  MET A 105      -5.771  26.774  20.120  1.00  8.02           S  
ANISOU  984  SD  MET A 105     1093   1104    850    108     18    -26       S  
ATOM    985  CE  MET A 105      -4.377  25.795  19.509  1.00  8.82           C  
ANISOU  985  CE  MET A 105     1269   1245    839    108    102    -82       C  
ATOM    986  N   ASN A 106      -1.943  29.465  24.386  1.00  7.65           N  
ANISOU  986  N   ASN A 106      948   1089    868     93     22    -32       N  
ATOM    987  CA  ASN A 106      -0.595  30.015  24.538  1.00  8.36           C  
ANISOU  987  CA  ASN A 106     1005   1191    980     94    -12    -45       C  
ATOM    988  C   ASN A 106       0.381  28.935  24.994  1.00  8.45           C  
ANISOU  988  C   ASN A 106      978   1269    964    101     41     24       C  
ATOM    989  O   ASN A 106       1.576  29.138  24.885  1.00 10.31           O  
ANISOU  989  O   ASN A 106     1068   1384   1464     57    -17     78       O  
ATOM    990  CB  ASN A 106      -0.564  31.196  25.509  1.00  8.90           C  
ANISOU  990  CB  ASN A 106     1111   1258   1014     16    -51    -84       C  
ATOM    991  CG  ASN A 106      -1.389  32.361  24.987  1.00  8.71           C  
ANISOU  991  CG  ASN A 106     1284   1109    917     13    -37    -57       C  
ATOM    992  OD1 ASN A 106      -1.016  33.041  24.025  1.00  9.58           O  
ANISOU  992  OD1 ASN A 106     1300   1303   1037    -71     85     27       O  
ATOM    993  ND2 ASN A 106      -2.521  32.600  25.611  1.00  9.97           N  
ANISOU  993  ND2 ASN A 106     1372   1367   1048    256    158    145       N  
ATOM    994  N   ALA A 107      -0.093  27.808  25.543  1.00  8.70           N  
ANISOU  994  N   ALA A 107     1162   1233    910    172    -25     35       N  
ATOM    995  CA  ALA A 107       0.777  26.702  25.865  1.00  9.68           C  
ANISOU  995  CA  ALA A 107     1358   1371    951    236    -45     91       C  
ATOM    996  C   ALA A 107       1.592  26.239  24.654  1.00  9.17           C  
ANISOU  996  C   ALA A 107     1095   1336   1052    209     31    276       C  
ATOM    997  O   ALA A 107       2.682  25.688  24.818  1.00 12.13           O  
ANISOU  997  O   ALA A 107     1432   1994   1182    660    -37    289       O  
ATOM    998  CB  ALA A 107      -0.069  25.520  26.381  1.00 10.89           C  
ANISOU  998  CB  ALA A 107     1657   1347   1133    215    150    355       C  
ATOM    999  N   TRP A 108       1.065  26.374  23.449  1.00  8.36           N  
ANISOU  999  N   TRP A 108      995   1261    922    193    119    208       N  
ATOM   1000  CA  TRP A 108       1.771  26.070  22.212  1.00  9.04           C  
ANISOU 1000  CA  TRP A 108      996   1408   1032    290    199    324       C  
ATOM   1001  C  ATRP A 108       2.470  27.301  21.697  0.57 10.26           C  
ANISOU 1001  C  ATRP A 108     1130   1815    955     92     43    569       C  
ATOM   1002  C  BTRP A 108       2.442  27.399  21.825  0.43  9.95           C  
ANISOU 1002  C  BTRP A 108      829   1677   1276    168     22    558       C  
ATOM   1003  O  ATRP A 108       1.866  28.316  21.290  0.57  9.12           O  
ANISOU 1003  O  ATRP A 108     1042   1443    978    -99    -32    301       O  
ATOM   1004  O  BTRP A 108       1.730  28.177  21.132  0.43  8.62           O  
ANISOU 1004  O  BTRP A 108      957   1381    938    159    -31    221       O  
ATOM   1005  CB  TRP A 108       0.811  25.509  21.157  1.00  8.90           C  
ANISOU 1005  CB  TRP A 108     1243   1261    877    372    285    166       C  
ATOM   1006  CG  TRP A 108       0.336  24.161  21.464  1.00  8.96           C  
ANISOU 1006  CG  TRP A 108     1272   1207    925    339    211     81       C  
ATOM   1007  CD1 TRP A 108       0.958  22.984  21.159  1.00 10.23           C  
ANISOU 1007  CD1 TRP A 108     1486   1300   1100    428    381    -31       C  
ATOM   1008  CD2 TRP A 108      -0.861  23.756  22.169  1.00  8.04           C  
ANISOU 1008  CD2 TRP A 108     1148   1065    843    274    103    -20       C  
ATOM   1009  NE1 TRP A 108       0.250  21.902  21.603  1.00 10.87           N  
ANISOU 1009  NE1 TRP A 108     1615   1086   1428    465    374    -66       N  
ATOM   1010  CE2 TRP A 108      -0.883  22.342  22.234  1.00  8.69           C  
ANISOU 1010  CE2 TRP A 108     1339   1084    878    285    111     31       C  
ATOM   1011  CE3 TRP A 108      -1.919  24.473  22.745  1.00  8.48           C  
ANISOU 1011  CE3 TRP A 108     1151   1010   1060    202    183     52       C  
ATOM   1012  CZ2 TRP A 108      -1.921  21.640  22.853  1.00  8.82           C  
ANISOU 1012  CZ2 TRP A 108     1341    991   1020    212    -54      5       C  
ATOM   1013  CZ3 TRP A 108      -2.927  23.769  23.345  1.00  9.05           C  
ANISOU 1013  CZ3 TRP A 108     1246   1082   1111    259    181     -4       C  
ATOM   1014  CH2 TRP A 108      -2.928  22.372  23.385  1.00  8.24           C  
ANISOU 1014  CH2 TRP A 108     1125   1063    944     19    -16     -4       C  
ATOM   1015  N  AVAL A 109       3.791  27.145  21.699  0.57  9.17           N  
ANISOU 1015  N  AVAL A 109     1153   1434    898    164    176    209       N  
ATOM   1016  N  BVAL A 109       3.676  27.735  22.196  0.43  8.13           N  
ANISOU 1016  N  BVAL A 109      930   1410    749    252     12    -25       N  
ATOM   1017  CA AVAL A 109       4.555  28.339  21.360  0.57 11.04           C  
ANISOU 1017  CA AVAL A 109     1158   2061    977   -259    -99    271       C  
ATOM   1018  CA BVAL A 109       4.393  28.984  21.875  0.43  9.10           C  
ANISOU 1018  CA BVAL A 109     1087   1527    842    -23    -50   -149       C  
ATOM   1019  C  AVAL A 109       4.352  28.675  19.900  0.57  8.08           C  
ANISOU 1019  C  AVAL A 109      836   1275    959    -62     -8    149       C  
ATOM   1020  C  BVAL A 109       4.253  29.298  20.375  0.43  7.77           C  
ANISOU 1020  C  BVAL A 109      771   1262    918    139     43    -98       C  
ATOM   1021  O  AVAL A 109       4.283  29.834  19.538  0.57  9.42           O  
ANISOU 1021  O  AVAL A 109     1143   1185   1251    -21    -27     76       O  
ATOM   1022  O  BVAL A 109       4.023  30.430  19.951  0.43  8.04           O  
ANISOU 1022  O  BVAL A 109      878   1218    958    -56     72    -82       O  
ATOM   1023  CB AVAL A 109       6.018  28.116  21.739  0.57 17.73           C  
ANISOU 1023  CB AVAL A 109     1378   2811   2549   -360   -905   1172       C  
ATOM   1024  CB BVAL A 109       5.878  28.915  22.261  0.43 13.83           C  
ANISOU 1024  CB BVAL A 109     1049   3106   1101   -297   -192    438       C  
ATOM   1025  CG1AVAL A 109       6.896  29.208  21.130  0.57 18.36           C  
ANISOU 1025  CG1AVAL A 109     1167   4016   1792   -686   -575   1096       C  
ATOM   1026  CG1BVAL A 109       6.547  27.739  21.537  0.43 22.56           C  
ANISOU 1026  CG1BVAL A 109     1819   3087   3667    886    979   1226       C  
ATOM   1027  CG2AVAL A 109       6.195  28.051  23.278  0.57 25.10           C  
ANISOU 1027  CG2AVAL A 109     2174   4563   2800  -1423  -1396   2583       C  
ATOM   1028  CG2BVAL A 109       6.627  30.188  21.872  0.43 17.76           C  
ANISOU 1028  CG2BVAL A 109     1274   3359   2116   -652   -660    656       C  
ATOM   1029  N  AALA A 110       4.237  27.692  19.011  0.57  8.37           N  
ANISOU 1029  N  AALA A 110      985   1245    951     18    -18    128       N  
ATOM   1030  N  BALA A 110       4.378  28.313  19.480  0.43  8.25           N  
ANISOU 1030  N  BALA A 110     1000   1259    874     65     57   -145       N  
ATOM   1031  CA AALA A 110       4.044  28.060  17.599  0.57  8.21           C  
ANISOU 1031  CA AALA A 110      918   1297    904    -15    133    281       C  
ATOM   1032  CA BALA A 110       4.177  28.533  18.059  0.43  8.90           C  
ANISOU 1032  CA BALA A 110      927   1546    907    -73     92   -110       C  
ATOM   1033  C  AALA A 110       2.718  28.762  17.460  0.57 10.39           C  
ANISOU 1033  C  AALA A 110     1127   1598   1224    328    308    485       C  
ATOM   1034  C  BALA A 110       2.769  28.852  17.624  0.43  9.87           C  
ANISOU 1034  C  BALA A 110      968   1689   1091    -50     79    377       C  
ATOM   1035  O  AALA A 110       2.560  29.661  16.628  0.57 10.72           O  
ANISOU 1035  O  AALA A 110      937   1943   1194    173    220    683       O  
ATOM   1036  O  BALA A 110       2.586  29.519  16.597  0.43  9.38           O  
ANISOU 1036  O  BALA A 110     1332   1043   1188    133    259    330       O  
ATOM   1037  CB AALA A 110       4.233  26.834  16.728  0.57  9.12           C  
ANISOU 1037  CB AALA A 110     1086   1487    891    179    -34    143       C  
ATOM   1038  CB BALA A 110       4.548  27.282  17.279  0.43  9.07           C  
ANISOU 1038  CB BALA A 110      899   1854    694    -79    -50   -262       C  
ATOM   1039  N   TRP A 111       1.708  28.334  18.259  1.00  9.74           N  
ANISOU 1039  N   TRP A 111      917   1618   1167    154    158    547       N  
ATOM   1040  CA  TRP A 111       0.398  28.965  18.097  1.00  8.54           C  
ANISOU 1040  CA  TRP A 111      873   1251   1121     84     60    231       C  
ATOM   1041  C   TRP A 111       0.464  30.437  18.477  1.00  8.30           C  
ANISOU 1041  C   TRP A 111      916   1366    873    -67     54    207       C  
ATOM   1042  O   TRP A 111      -0.016  31.299  17.750  1.00  8.27           O  
ANISOU 1042  O   TRP A 111     1065   1170    909      1     30    189       O  
ATOM   1043  CB  TRP A 111      -0.692  28.242  18.940  1.00  8.42           C  
ANISOU 1043  CB  TRP A 111      960   1176   1065     52     81    233       C  
ATOM   1044  CG  TRP A 111      -2.011  28.926  18.817  1.00  7.80           C  
ANISOU 1044  CG  TRP A 111      889   1107    965      5     23    175       C  
ATOM   1045  CD1 TRP A 111      -2.972  28.717  17.858  1.00  7.59           C  
ANISOU 1045  CD1 TRP A 111      907   1059    916     89     16    138       C  
ATOM   1046  CD2 TRP A 111      -2.518  29.945  19.690  1.00  7.74           C  
ANISOU 1046  CD2 TRP A 111      943   1129    867    -61     44    177       C  
ATOM   1047  NE1 TRP A 111      -4.019  29.575  18.060  1.00  7.67           N  
ANISOU 1047  NE1 TRP A 111      974   1077    864     76     16    124       N  
ATOM   1048  CE2 TRP A 111      -3.798  30.315  19.189  1.00  7.80           C  
ANISOU 1048  CE2 TRP A 111      965   1095    905     18     51    129       C  
ATOM   1049  CE3 TRP A 111      -2.070  30.575  20.857  1.00  8.59           C  
ANISOU 1049  CE3 TRP A 111     1078   1267    918    -85      1    218       C  
ATOM   1050  CZ2 TRP A 111      -4.584  31.283  19.798  1.00  8.32           C  
ANISOU 1050  CZ2 TRP A 111     1108   1131    923     40     78     69       C  
ATOM   1051  CZ3 TRP A 111      -2.850  31.535  21.474  1.00  9.07           C  
ANISOU 1051  CZ3 TRP A 111     1292   1337    818    -83     75     68       C  
ATOM   1052  CH2 TRP A 111      -4.109  31.872  20.943  1.00  9.10           C  
ANISOU 1052  CH2 TRP A 111     1219   1193   1047     30    138     66       C  
ATOM   1053  N   ARG A 112       1.063  30.753  19.631  1.00  9.45           N  
ANISOU 1053  N   ARG A 112     1076   1619    895   -136      7    311       N  
ATOM   1054  CA  ARG A 112       1.123  32.140  20.037  1.00 10.62           C  
ANISOU 1054  CA  ARG A 112     1317   1775    941   -362     26     56       C  
ATOM   1055  C   ARG A 112       1.875  32.951  18.989  1.00  9.34           C  
ANISOU 1055  C   ARG A 112     1127   1484    938   -268    -54    -28       C  
ATOM   1056  O   ARG A 112       1.448  34.062  18.628  1.00 10.63           O  
ANISOU 1056  O   ARG A 112     1267   1456   1316   -170     80     11       O  
ATOM   1057  CB AARG A 112       1.840  32.220  21.371  0.27 13.80           C  
ANISOU 1057  CB AARG A 112     1704   2640    897   -837     59     84       C  
ATOM   1058  CB BARG A 112       1.738  32.336  21.431  0.73 13.27           C  
ANISOU 1058  CB BARG A 112     1496   2579    966   -687    -16     67       C  
ATOM   1059  CG AARG A 112       1.550  33.496  22.148  0.27 17.66           C  
ANISOU 1059  CG AARG A 112     1930   3551   1228   -683     36   -686       C  
ATOM   1060  CG BARG A 112       1.805  33.833  21.819  0.73 13.92           C  
ANISOU 1060  CG BARG A 112     1370   2931    988   -590    105   -493       C  
ATOM   1061  CD AARG A 112       2.353  33.550  23.437  0.27 16.28           C  
ANISOU 1061  CD AARG A 112     1554   3598   1033   -855    241   -328       C  
ATOM   1062  CD BARG A 112       2.193  34.024  23.295  0.73 17.33           C  
ANISOU 1062  CD BARG A 112     1431   3937   1214   -573   -135   -587       C  
ATOM   1063  NE AARG A 112       3.159  32.347  23.630  0.27 22.45           N  
ANISOU 1063  NE AARG A 112     2127   4087   2316   -705     94    511       N  
ATOM   1064  NE BARG A 112       3.518  33.459  23.512  0.73 16.90           N  
ANISOU 1064  NE BARG A 112     1515   3806   1100   -640     -7    -75       N  
ATOM   1065  CZ AARG A 112       3.051  31.538  24.678  0.27 24.09           C  
ANISOU 1065  CZ AARG A 112     1574   4588   2990  -1548  -1026   1049       C  
ATOM   1066  CZ BARG A 112       4.665  33.989  23.137  0.73 19.73           C  
ANISOU 1066  CZ BARG A 112     1449   4335   1715   -789    -50   -263       C  
ATOM   1067  NH1AARG A 112       2.166  31.802  25.631  0.27 20.64           N  
ANISOU 1067  NH1AARG A 112     2694   3209   1938  -2246   -783   1018       N  
ATOM   1068  NH1BARG A 112       4.828  35.150  22.511  0.73 23.60           N  
ANISOU 1068  NH1BARG A 112     3148   4234   1586  -1989    295   -664       N  
ATOM   1069  NH2AARG A 112       3.825  30.466  24.771  0.27 23.72           N  
ANISOU 1069  NH2AARG A 112     3947   2235   2830  -1341   -723   1137       N  
ATOM   1070  NH2BARG A 112       5.817  33.344  23.391  0.73 26.14           N  
ANISOU 1070  NH2BARG A 112     1444   6097   2389   -104   -181  -1451       N  
ATOM   1071  N   ASN A 113       3.011  32.466  18.529  1.00  9.44           N  
ANISOU 1071  N   ASN A 113     1141   1490    955   -271      3    141       N  
ATOM   1072  CA  ASN A 113       3.853  33.267  17.638  1.00  9.41           C  
ANISOU 1072  CA  ASN A 113     1179   1383   1015   -278      5     83       C  
ATOM   1073  C   ASN A 113       3.410  33.283  16.188  1.00  9.21           C  
ANISOU 1073  C   ASN A 113     1116   1413    969   -247     19    100       C  
ATOM   1074  O   ASN A 113       3.798  34.238  15.488  1.00  9.86           O  
ANISOU 1074  O   ASN A 113     1315   1435    999   -364    -19    170       O  
ATOM   1075  CB  ASN A 113       5.296  32.741  17.718  1.00  9.62           C  
ANISOU 1075  CB  ASN A 113     1178   1574    903   -270     26    147       C  
ATOM   1076  CG  ASN A 113       5.955  33.098  19.045  1.00 10.29           C  
ANISOU 1076  CG  ASN A 113     1123   1742   1046   -340     22    -15       C  
ATOM   1077  OD1 ASN A 113       5.603  34.126  19.654  1.00 12.40           O  
ANISOU 1077  OD1 ASN A 113     1414   2011   1287   -283    -93   -359       O  
ATOM   1078  ND2 ASN A 113       6.867  32.329  19.492  1.00 11.18           N  
ANISOU 1078  ND2 ASN A 113     1249   2002    997   -302    -10     88       N  
ATOM   1079  N   ARG A 114       2.618  32.304  15.731  1.00  8.92           N  
ANISOU 1079  N   ARG A 114     1186   1297    906   -238     36    115       N  
ATOM   1080  CA  ARG A 114       2.338  32.173  14.301  1.00  8.58           C  
ANISOU 1080  CA  ARG A 114     1096   1349    816   -220     41    151       C  
ATOM   1081  C   ARG A 114       0.872  32.124  13.973  1.00  8.44           C  
ANISOU 1081  C   ARG A 114     1113   1244    849    -97     40    147       C  
ATOM   1082  O   ARG A 114       0.512  32.336  12.798  1.00 10.28           O  
ANISOU 1082  O   ARG A 114     1136   1841    927      5     32    271       O  
ATOM   1083  CB  ARG A 114       3.096  30.969  13.725  1.00  8.77           C  
ANISOU 1083  CB  ARG A 114     1091   1292    948   -173    -19     49       C  
ATOM   1084  CG  ARG A 114       4.577  31.022  14.033  1.00  8.96           C  
ANISOU 1084  CG  ARG A 114     1096   1277   1033   -211     66    148       C  
ATOM   1085  CD  ARG A 114       5.352  29.852  13.521  1.00  9.15           C  
ANISOU 1085  CD  ARG A 114     1094   1321   1063   -220     41    111       C  
ATOM   1086  NE  ARG A 114       5.483  29.892  12.065  1.00  8.74           N  
ANISOU 1086  NE  ARG A 114      982   1367    973   -172      1     94       N  
ATOM   1087  CZ  ARG A 114       6.240  29.015  11.435  1.00  9.21           C  
ANISOU 1087  CZ  ARG A 114      999   1352   1149   -296    133    -96       C  
ATOM   1088  NH1 ARG A 114       6.856  28.047  12.074  1.00  9.80           N  
ANISOU 1088  NH1 ARG A 114     1194   1300   1229   -254    123    -16       N  
ATOM   1089  NH2 ARG A 114       6.339  29.106  10.123  1.00  9.45           N  
ANISOU 1089  NH2 ARG A 114     1109   1392   1090   -243    137    -38       N  
ATOM   1090  N   CYS A 115      -0.008  31.804  14.908  1.00  7.80           N  
ANISOU 1090  N   CYS A 115     1055   1083    827    -80     28     71       N  
ATOM   1091  CA  CYS A 115      -1.421  31.652  14.668  1.00  7.49           C  
ANISOU 1091  CA  CYS A 115     1021   1008    818     -9      5      3       C  
ATOM   1092  C   CYS A 115      -2.288  32.706  15.340  1.00  8.02           C  
ANISOU 1092  C   CYS A 115     1171   1047    830     26     54     78       C  
ATOM   1093  O   CYS A 115      -3.258  33.187  14.776  1.00  8.94           O  
ANISOU 1093  O   CYS A 115     1252   1321    824    287     -7      7       O  
ATOM   1094  CB  CYS A 115      -1.922  30.264  15.110  1.00  7.57           C  
ANISOU 1094  CB  CYS A 115      982    982    912    -18     49     58       C  
ATOM   1095  SG  CYS A 115      -1.066  28.897  14.299  1.00  7.90           S  
ANISOU 1095  SG  CYS A 115      975   1001   1028     68    -46     57       S  
ATOM   1096  N   LYS A 116      -1.981  32.969  16.611  1.00  8.38           N  
ANISOU 1096  N   LYS A 116     1259   1112    814     87     31     14       N  
ATOM   1097  CA  LYS A 116      -2.796  33.861  17.441  1.00  9.00           C  
ANISOU 1097  CA  LYS A 116     1354   1193    874    242     17    -82       C  
ATOM   1098  C   LYS A 116      -2.970  35.197  16.706  1.00  9.75           C  
ANISOU 1098  C   LYS A 116     1558   1294    853    312     35   -130       C  
ATOM   1099  O   LYS A 116      -1.992  35.826  16.266  1.00 10.56           O  
ANISOU 1099  O   LYS A 116     1746   1070   1197    160    -72    -67       O  
ATOM   1100  CB  LYS A 116      -2.072  34.047  18.762  1.00  9.08           C  
ANISOU 1100  CB  LYS A 116     1310   1224    916     61     45    -81       C  
ATOM   1101  CG  LYS A 116      -2.808  34.935  19.762  1.00  9.29           C  
ANISOU 1101  CG  LYS A 116     1348   1269    913     86      9   -114       C  
ATOM   1102  CD  LYS A 116      -1.987  35.037  21.045  1.00  9.28           C  
ANISOU 1102  CD  LYS A 116     1210   1346    971    -58     81    -76       C  
ATOM   1103  CE  LYS A 116      -2.737  35.685  22.159  1.00  9.75           C  
ANISOU 1103  CE  LYS A 116     1414   1319    972     71    -10    -37       C  
ATOM   1104  NZ  LYS A 116      -1.928  35.776  23.409  1.00  9.49           N  
ANISOU 1104  NZ  LYS A 116     1384   1310    912   -118     64   -116       N  
ATOM   1105  N   GLY A 117      -4.239  35.572  16.609  1.00 11.45           N  
ANISOU 1105  N   GLY A 117     1648   1757    946    590      7   -165       N  
ATOM   1106  CA  GLY A 117      -4.548  36.870  16.026  1.00 16.30           C  
ANISOU 1106  CA  GLY A 117     3125   1835   1231   1333   -542   -429       C  
ATOM   1107  C   GLY A 117      -4.668  36.862  14.518  1.00 14.51           C  
ANISOU 1107  C   GLY A 117     2911   1352   1249    787   -373   -200       C  
ATOM   1108  O   GLY A 117      -5.194  37.846  14.006  1.00 17.30           O  
ANISOU 1108  O   GLY A 117     3706   1508   1359   1096   -562    -95       O  
ATOM   1109  N   THR A 118      -4.275  35.833  13.836  1.00 11.05           N  
ANISOU 1109  N   THR A 118     1900   1397    903    499     47    -25       N  
ATOM   1110  CA  THR A 118      -4.262  35.765  12.395  1.00 10.88           C  
ANISOU 1110  CA  THR A 118     1888   1260    987    295    -23     56       C  
ATOM   1111  C   THR A 118      -5.600  35.223  11.889  1.00 10.33           C  
ANISOU 1111  C   THR A 118     1792   1194    940    366     48    156       C  
ATOM   1112  O   THR A 118      -6.447  34.793  12.668  1.00 10.88           O  
ANISOU 1112  O   THR A 118     1731   1251   1152    375    144    117       O  
ATOM   1113  CB  THR A 118      -3.115  34.861  11.897  1.00  9.97           C  
ANISOU 1113  CB  THR A 118     1694   1223    870     75     97     -8       C  
ATOM   1114  OG1 THR A 118      -3.406  33.493  12.117  1.00  9.69           O  
ANISOU 1114  OG1 THR A 118     1503   1207    972    197    -13     18       O  
ATOM   1115  CG2 THR A 118      -1.776  35.227  12.488  1.00 11.05           C  
ANISOU 1115  CG2 THR A 118     1673   1413   1111    -52    118     72       C  
ATOM   1116  N   ASP A 119      -5.757  35.206  10.561  1.00 11.03           N  
ANISOU 1116  N   ASP A 119     1845   1365    981    199    -70    148       N  
ATOM   1117  CA  ASP A 119      -6.957  34.700   9.936  1.00 12.00           C  
ANISOU 1117  CA  ASP A 119     1945   1354   1261    138   -248    243       C  
ATOM   1118  C   ASP A 119      -6.945  33.162   9.903  1.00 10.84           C  
ANISOU 1118  C   ASP A 119     1681   1378   1059    216    -35    192       C  
ATOM   1119  O   ASP A 119      -6.684  32.548   8.896  1.00 11.85           O  
ANISOU 1119  O   ASP A 119     1855   1667    982   -132     23     37       O  
ATOM   1120  CB  ASP A 119      -7.133  35.274   8.525  1.00 13.92           C  
ANISOU 1120  CB  ASP A 119     2274   1775   1239    154   -331    429       C  
ATOM   1121  CG AASP A 119      -8.361  34.801   7.787  0.31 17.02           C  
ANISOU 1121  CG AASP A 119     2310   2679   1478   -377   -394    863       C  
ATOM   1122  CG BASP A 119      -8.313  34.733   7.761  0.69 17.92           C  
ANISOU 1122  CG BASP A 119     2583   2690   1535   -242   -597    715       C  
ATOM   1123  OD1AASP A 119      -9.103  33.935   8.288  0.31 19.19           O  
ANISOU 1123  OD1AASP A 119     2845   2027   2421   -415   -355    849       O  
ATOM   1124  OD1BASP A 119      -9.312  34.445   8.446  0.69 18.83           O  
ANISOU 1124  OD1BASP A 119     2082   2865   2207    149   -559    615       O  
ATOM   1125  OD2AASP A 119      -8.628  35.294   6.661  0.31 16.68           O  
ANISOU 1125  OD2AASP A 119     3285   1225   1829   -203  -1093    517       O  
ATOM   1126  OD2BASP A 119      -8.250  34.644   6.505  0.69 17.23           O  
ANISOU 1126  OD2BASP A 119     3365   1606   1577    346   -755    139       O  
ATOM   1127  N   VAL A 120      -7.196  32.592  11.064  1.00 10.85           N  
ANISOU 1127  N   VAL A 120     1806   1279   1037    136     87    118       N  
ATOM   1128  CA  VAL A 120      -7.065  31.152  11.208  1.00 10.41           C  
ANISOU 1128  CA  VAL A 120     1714   1269    972    231    103    110       C  
ATOM   1129  C   VAL A 120      -8.118  30.382  10.444  1.00 10.24           C  
ANISOU 1129  C   VAL A 120     1455   1357   1080    104    184    168       C  
ATOM   1130  O   VAL A 120      -7.921  29.220  10.143  1.00 10.63           O  
ANISOU 1130  O   VAL A 120     1539   1426   1074    243     79     52       O  
ATOM   1131  CB  VAL A 120      -7.018  30.748  12.688  1.00 11.77           C  
ANISOU 1131  CB  VAL A 120     2045   1335   1094     70     73    217       C  
ATOM   1132  CG1 VAL A 120      -5.782  31.253  13.399  1.00 12.27           C  
ANISOU 1132  CG1 VAL A 120     2324   1309   1029     91   -105     37       C  
ATOM   1133  CG2 VAL A 120      -8.269  31.124  13.384  1.00 13.68           C  
ANISOU 1133  CG2 VAL A 120     2370   1579   1249    178    434    309       C  
ATOM   1134  N   GLN A 121      -9.230  31.024  10.088  1.00 11.75           N  
ANISOU 1134  N   GLN A 121     1623   1462   1379    240    106     10       N  
ATOM   1135  CA  GLN A 121     -10.243  30.343   9.311  1.00 12.50           C  
ANISOU 1135  CA  GLN A 121     1330   2020   1401    128     87    180       C  
ATOM   1136  C   GLN A 121      -9.710  29.897   7.942  1.00 10.87           C  
ANISOU 1136  C   GLN A 121     1213   1610   1307    201   -145    177       C  
ATOM   1137  O   GLN A 121     -10.224  28.956   7.340  1.00 12.35           O  
ANISOU 1137  O   GLN A 121     1290   1864   1538    -24   -230      3       O  
ATOM   1138  CB AGLN A 121     -11.478  31.204   9.066  0.57 15.67           C  
ANISOU 1138  CB AGLN A 121     1541   2305   2108    474    127    -64       C  
ATOM   1139  CB BGLN A 121     -11.482  31.220   9.258  0.43 16.93           C  
ANISOU 1139  CB BGLN A 121     1781   2704   1948    697   -110   -377       C  
ATOM   1140  CG AGLN A 121     -12.618  30.320   8.529  0.57 19.55           C  
ANISOU 1140  CG AGLN A 121     1306   2959   3164    373   -312    112       C  
ATOM   1141  CG BGLN A 121     -11.688  31.798   7.876  0.43 22.83           C  
ANISOU 1141  CG BGLN A 121     2998   3112   2565    628  -1476    -18       C  
ATOM   1142  CD AGLN A 121     -12.709  30.346   7.004  0.57 25.57           C  
ANISOU 1142  CD AGLN A 121     2748   3624   3343    844  -1682     98       C  
ATOM   1143  CD BGLN A 121     -12.831  32.797   7.896  0.43 27.13           C  
ANISOU 1143  CD BGLN A 121     3161   3728   3419   1015  -1122    186       C  
ATOM   1144  OE1AGLN A 121     -12.131  31.312   6.454  0.57 28.68           O  
ANISOU 1144  OE1AGLN A 121     3169   4603   3126   1321   -571    871       O  
ATOM   1145  OE1BGLN A 121     -13.765  32.660   8.692  0.43 37.78           O  
ANISOU 1145  OE1BGLN A 121     3738   4112   6504   1155    409   1207       O  
ATOM   1146  NE2AGLN A 121     -13.282  29.374   6.350  0.57 42.03           N  
ANISOU 1146  NE2AGLN A 121     5772   4595   5601    933  -5057   -359       N  
ATOM   1147  NE2BGLN A 121     -12.624  33.737   6.996  0.43 35.91           N  
ANISOU 1147  NE2BGLN A 121     6141   4320   3184   3174    808    578       N  
ATOM   1148  N   ALA A 122      -8.662  30.567   7.466  1.00 10.17           N  
ANISOU 1148  N   ALA A 122     1322   1374   1168    110   -195    150       N  
ATOM   1149  CA  ALA A 122      -8.038  30.130   6.196  1.00 10.44           C  
ANISOU 1149  CA  ALA A 122     1385   1494   1087      3   -153    160       C  
ATOM   1150  C   ALA A 122      -7.622  28.669   6.229  1.00  9.40           C  
ANISOU 1150  C   ALA A 122     1173   1419    981     39   -224     73       C  
ATOM   1151  O   ALA A 122      -7.587  28.007   5.218  1.00 10.69           O  
ANISOU 1151  O   ALA A 122     1486   1575    999    -29   -223    114       O  
ATOM   1152  CB  ALA A 122      -6.840  30.996   5.853  1.00 11.63           C  
ANISOU 1152  CB  ALA A 122     1663   1476   1281    -67     -4     72       C  
ATOM   1153  N   TRP A 123      -7.263  28.161   7.444  1.00  9.34           N  
ANISOU 1153  N   TRP A 123     1246   1363    940    -37   -182    100       N  
ATOM   1154  CA  TRP A 123      -6.799  26.822   7.541  1.00  9.45           C  
ANISOU 1154  CA  TRP A 123     1212   1419    961     90   -167    124       C  
ATOM   1155  C   TRP A 123      -7.869  25.777   7.297  1.00  9.43           C  
ANISOU 1155  C   TRP A 123     1250   1343    990    -36   -186    212       C  
ATOM   1156  O   TRP A 123      -7.531  24.620   7.047  1.00 10.98           O  
ANISOU 1156  O   TRP A 123     1354   1458   1360     85   -235     62       O  
ATOM   1157  CB  TRP A 123      -6.148  26.580   8.931  1.00  9.41           C  
ANISOU 1157  CB  TRP A 123     1245   1398    931      9   -127    124       C  
ATOM   1158  CG  TRP A 123      -4.877  27.321   9.016  1.00  9.46           C  
ANISOU 1158  CG  TRP A 123     1345   1285    964     22   -212    173       C  
ATOM   1159  CD1 TRP A 123      -4.693  28.538   9.627  1.00 10.20           C  
ANISOU 1159  CD1 TRP A 123     1437   1507    931    -37   -181    123       C  
ATOM   1160  CD2 TRP A 123      -3.639  27.027   8.405  1.00  9.69           C  
ANISOU 1160  CD2 TRP A 123     1242   1298   1140     18   -247    260       C  
ATOM   1161  NE1 TRP A 123      -3.429  29.006   9.460  1.00 10.64           N  
ANISOU 1161  NE1 TRP A 123     1431   1562   1048    -65   -199    120       N  
ATOM   1162  CE2 TRP A 123      -2.746  28.106   8.693  1.00 10.68           C  
ANISOU 1162  CE2 TRP A 123     1207   1638   1212     40   -255    314       C  
ATOM   1163  CE3 TRP A 123      -3.206  25.925   7.615  1.00 11.15           C  
ANISOU 1163  CE3 TRP A 123     1222   1568   1447    208   -126    203       C  
ATOM   1164  CZ2 TRP A 123      -1.447  28.090   8.214  1.00 12.78           C  
ANISOU 1164  CZ2 TRP A 123     1243   1703   1909    157   -128    466       C  
ATOM   1165  CZ3 TRP A 123      -1.915  25.962   7.140  1.00 14.03           C  
ANISOU 1165  CZ3 TRP A 123     1422   1731   2178    350    156    207       C  
ATOM   1166  CH2 TRP A 123      -1.068  27.028   7.430  1.00 13.39           C  
ANISOU 1166  CH2 TRP A 123     1158   1915   2014    293     62    419       C  
ATOM   1167  N   ILE A 124      -9.147  26.137   7.330  1.00 10.24           N  
ANISOU 1167  N   ILE A 124     1192   1574   1124     55    -99    180       N  
ATOM   1168  CA  ILE A 124     -10.230  25.226   7.016  1.00 11.14           C  
ANISOU 1168  CA  ILE A 124     1256   1665   1311    -88   -182    135       C  
ATOM   1169  C   ILE A 124     -10.899  25.566   5.663  1.00 11.43           C  
ANISOU 1169  C   ILE A 124     1341   1576   1426   -103   -260    226       C  
ATOM   1170  O   ILE A 124     -11.929  24.998   5.328  1.00 13.08           O  
ANISOU 1170  O   ILE A 124     1168   2132   1670   -194   -313    122       O  
ATOM   1171  CB  ILE A 124     -11.242  25.068   8.167  1.00 13.00           C  
ANISOU 1171  CB  ILE A 124     1388   2035   1515   -327    -12    331       C  
ATOM   1172  CG1 ILE A 124     -11.953  26.341   8.534  1.00 15.56           C  
ANISOU 1172  CG1 ILE A 124     1856   2156   1902   -228    459     83       C  
ATOM   1173  CG2 ILE A 124     -10.523  24.405   9.307  1.00 15.49           C  
ANISOU 1173  CG2 ILE A 124     2134   2176   1576   -574   -123    443       C  
ATOM   1174  CD1 ILE A 124     -13.001  26.203   9.584  1.00 30.80           C  
ANISOU 1174  CD1 ILE A 124     3561   3202   4938    -68   2744    168       C  
ATOM   1175  N   ARG A 125     -10.304  26.447   4.860  1.00 12.51           N  
ANISOU 1175  N   ARG A 125     1352   1682   1720   -207   -533    465       N  
ATOM   1176  CA  ARG A 125     -10.857  26.784   3.534  1.00 13.28           C  
ANISOU 1176  CA  ARG A 125     1647   1449   1949   -383   -746    622       C  
ATOM   1177  C   ARG A 125     -10.970  25.571   2.675  1.00 12.98           C  
ANISOU 1177  C   ARG A 125     1778   1779   1375    -57   -603    542       C  
ATOM   1178  O   ARG A 125     -10.058  24.746   2.625  1.00 14.30           O  
ANISOU 1178  O   ARG A 125     1669   2339   1426     95   -399    386       O  
ATOM   1179  CB AARG A 125     -10.029  27.882   2.861  0.31 18.12           C  
ANISOU 1179  CB AARG A 125     2300   2057   2530   -638   -680   1148       C  
ATOM   1180  CB BARG A 125      -9.907  27.776   2.790  0.69 14.43           C  
ANISOU 1180  CB BARG A 125     1595   1937   1951   -226   -271    583       C  
ATOM   1181  CG AARG A 125      -8.655  27.377   2.409  0.31 18.12           C  
ANISOU 1181  CG AARG A 125     2841   2551   1494   -614     74   1171       C  
ATOM   1182  CG BARG A 125      -8.655  27.119   2.225  0.69 15.89           C  
ANISOU 1182  CG BARG A 125     1669   2334   2035   -274   -352    -48       C  
ATOM   1183  CD AARG A 125      -7.882  28.557   1.896  0.31 17.15           C  
ANISOU 1183  CD AARG A 125     2786   2050   1680   -833   -299    530       C  
ATOM   1184  CD BARG A 125      -7.603  28.125   1.809  0.69 19.47           C  
ANISOU 1184  CD BARG A 125     2045   2658   2697   -378    533   -194       C  
ATOM   1185  NE AARG A 125      -6.578  28.833   2.495  0.31 21.33           N  
ANISOU 1185  NE AARG A 125     2806   3810   1490   -921   -225   -288       N  
ATOM   1186  NE BARG A 125      -6.328  27.653   1.292  0.69 17.10           N  
ANISOU 1186  NE BARG A 125     1788   3028   1683   -412     73    -40       N  
ATOM   1187  CZ AARG A 125      -5.409  28.472   1.971  0.31 24.65           C  
ANISOU 1187  CZ AARG A 125     2799   4141   2425   -770    -48   -327       C  
ATOM   1188  CZ BARG A 125      -5.368  27.240   2.120  0.69 18.75           C  
ANISOU 1188  CZ BARG A 125     2048   3486   1591   -230     72   -155       C  
ATOM   1189  NH1AARG A 125      -5.264  27.786   0.833  0.31 25.05           N  
ANISOU 1189  NH1AARG A 125     2122   5140   2256      2   -466   -481       N  
ATOM   1190  NH1BARG A 125      -5.475  27.237   3.441  0.69 19.67           N  
ANISOU 1190  NH1BARG A 125     1880   4018   1577   -387    170   -388       N  
ATOM   1191  NH2AARG A 125      -4.281  28.795   2.616  0.31 32.72           N  
ANISOU 1191  NH2AARG A 125     2716   7181   2537  -1674    579  -1580       N  
ATOM   1192  NH2BARG A 125      -4.249  26.828   1.547  0.69 24.93           N  
ANISOU 1192  NH2BARG A 125     2207   5999   1267    622    179    414       N  
ATOM   1193  N   GLY A 126     -12.110  25.473   1.985  1.00 12.59           N  
ANISOU 1193  N   GLY A 126     1541   1664   1578   -446   -538    533       N  
ATOM   1194  CA  GLY A 126     -12.245  24.368   1.048  1.00 16.18           C  
ANISOU 1194  CA  GLY A 126     2671   1848   1628   -629   -832    524       C  
ATOM   1195  C   GLY A 126     -12.701  23.083   1.620  1.00 14.26           C  
ANISOU 1195  C   GLY A 126     2286   1467   1667   -231   -392    388       C  
ATOM   1196  O   GLY A 126     -13.189  22.190   0.912  1.00 21.18           O  
ANISOU 1196  O   GLY A 126     4582   1758   1706   -728   -659    257       O  
ATOM   1197  N   CYS A 127     -12.594  22.941   2.949  1.00 12.56           N  
ANISOU 1197  N   CYS A 127     1384   1706   1681    -65   -411    482       N  
ATOM   1198  CA  CYS A 127     -12.894  21.678   3.550  1.00 14.43           C  
ANISOU 1198  CA  CYS A 127     1570   2024   1889   -272   -620    932       C  
ATOM   1199  C   CYS A 127     -14.399  21.425   3.660  1.00 15.53           C  
ANISOU 1199  C   CYS A 127     1710   2445   1747   -467   -709    718       C  
ATOM   1200  O   CYS A 127     -15.085  22.416   4.027  1.00 16.83           O  
ANISOU 1200  O   CYS A 127     1647   3182   1567   -457   -217    244       O  
ATOM   1201  CB  CYS A 127     -12.250  21.627   4.987  1.00 15.66           C  
ANISOU 1201  CB  CYS A 127     1774   2206   1972   -383   -786    930       C  
ATOM   1202  SG  CYS A 127     -10.471  21.918   4.977  1.00 14.64           S  
ANISOU 1202  SG  CYS A 127     1786   1658   2120   -238   -908    636       S  
ATOM   1203  N   ARG A 128     -14.815  20.209   3.358  1.00 18.81           N  
ANISOU 1203  N   ARG A 128     2449   2438   2258  -1054  -1038   1040       N  
ATOM   1204  CA  ARG A 128     -16.138  19.735   3.524  1.00 17.17           C  
ANISOU 1204  CA  ARG A 128     2070   2429   2023   -559   -532    134       C  
ATOM   1205  C   ARG A 128     -16.143  19.008   4.920  1.00 14.84           C  
ANISOU 1205  C   ARG A 128     1956   1514   2167    -72   -134    -45       C  
ATOM   1206  O   ARG A 128     -15.600  17.910   5.198  1.00 19.23           O  
ANISOU 1206  O   ARG A 128     3209   1626   2471    258    338     35       O  
ATOM   1207  CB AARG A 128     -16.699  18.610   2.705  0.46 19.47           C  
ANISOU 1207  CB AARG A 128     2216   2531   2651   -624  -1048     75       C  
ATOM   1208  CB BARG A 128     -16.578  18.832   2.399  0.54 15.30           C  
ANISOU 1208  CB BARG A 128     1954   1463   2395    -93   -499    -41       C  
ATOM   1209  CG AARG A 128     -16.237  18.693   1.275  0.46 25.88           C  
ANISOU 1209  CG AARG A 128     3405   3823   2604   -273   -742   -805       C  
ATOM   1210  CG BARG A 128     -18.058  18.535   2.417  0.54 14.51           C  
ANISOU 1210  CG BARG A 128     2038   1125   2352   -246   -828    301       C  
ATOM   1211  CD AARG A 128     -16.831  17.545   0.507  0.46 20.80           C  
ANISOU 1211  CD AARG A 128     2809   2391   2703    -49   -448    -20       C  
ATOM   1212  CD BARG A 128     -18.924  19.697   1.933  0.54 12.95           C  
ANISOU 1212  CD BARG A 128     1931   1373   1617   -170   -395    449       C  
ATOM   1213  NE AARG A 128     -18.282  17.367   0.653  0.46 20.42           N  
ANISOU 1213  NE AARG A 128     2710   1873   3177    473   -367    -40       N  
ATOM   1214  NE BARG A 128     -20.330  19.337   1.947  0.54 14.81           N  
ANISOU 1214  NE BARG A 128     1842   1727   2058    -69   -264    230       N  
ATOM   1215  CZ AARG A 128     -19.243  17.741  -0.197  0.46 21.65           C  
ANISOU 1215  CZ AARG A 128     2606   1749   3872    401   -145   1079       C  
ATOM   1216  CZ BARG A 128     -21.080  19.337   3.011  0.54 17.41           C  
ANISOU 1216  CZ BARG A 128     1818   2776   2022    497   -212    677       C  
ATOM   1217  NH1AARG A 128     -18.971  18.369  -1.342  0.46 33.43           N  
ANISOU 1217  NH1AARG A 128     2263   4532   5908    340    -43   3610       N  
ATOM   1218  NH1BARG A 128     -20.634  19.747   4.186  0.54 20.28           N  
ANISOU 1218  NH1BARG A 128     2329   3307   2069    -58    -88    456       N  
ATOM   1219  NH2AARG A 128     -20.519  17.475   0.105  0.46 23.17           N  
ANISOU 1219  NH2AARG A 128     2523   3079   3200   1119    270   1447       N  
ATOM   1220  NH2BARG A 128     -22.341  18.961   2.886  0.54 36.13           N  
ANISOU 1220  NH2BARG A 128     2360   8408   2958  -1276    592  -1750       N  
ATOM   1221  N   LEU A 129     -16.752  19.847   5.799  1.00 15.24           N  
ANISOU 1221  N   LEU A 129     1769   2036   1986    248   -384    124       N  
ATOM   1222  CA  LEU A 129     -16.654  19.471   7.197  1.00 15.78           C  
ANISOU 1222  CA  LEU A 129     1852   2124   2020     16   -300    -59       C  
ATOM   1223  C   LEU A 129     -18.033  19.541   7.846  0.75 17.26           C  
ANISOU 1223  C   LEU A 129     1990   2248   2319   -338     13   -741       C  
ATOM   1224  O   LEU A 129     -18.969  19.989   7.183  0.75 31.45           O  
ANISOU 1224  O   LEU A 129     1899   4373   5677    319   -344    668       O  
ATOM   1225  CB  LEU A 129     -15.915  20.598   7.961  0.75 17.72           C  
ANISOU 1225  CB  LEU A 129     1995   2451   2286   -433   -571    194       C  
ATOM   1226  CG  LEU A 129     -14.409  20.453   7.747  0.75 16.56           C  
ANISOU 1226  CG  LEU A 129     2106   1773   2413     98   -861   -346       C  
ATOM   1227  CD1 LEU A 129     -13.565  21.675   8.072  0.75 21.98           C  
ANISOU 1227  CD1 LEU A 129     1954   1814   4584   -174   -743   -122       C  
ATOM   1228  CD2 LEU A 129     -13.981  19.272   8.643  0.75 24.57           C  
ANISOU 1228  CD2 LEU A 129     3171   1875   4291   -476  -2380    306       C  
ATOM   1229  OXT LEU A 129     -17.782  19.345   9.050  0.75 45.39           O  
ANISOU 1229  OXT LEU A 129     6586   8847   1813   2055   1059    -48       O  
TER    1230      LEU A 129                                                      
HETATM 1231 NA  A NA A 200       7.131  13.229  31.608  0.48  9.99          NA  
ANISOU 1231 NA  A NA A 200     1323   1714    757    317     57    221      NA  
HETATM 1232 CL  A CL A 201      -8.636  31.164  26.467  0.70 10.00          CL  
ANISOU 1232 CL  A CL A 201     1589   1008   1202     59    220   -206      CL  
HETATM 1233 CL  A CL A 202     -11.635  28.716  12.239  0.75 14.54          CL  
ANISOU 1233 CL  A CL A 202     1633   2572   1321    930    109    487      CL  
HETATM 1234 CL  A CL A 203      10.932  10.658  32.713  0.48 10.73          CL  
ANISOU 1234 CL  A CL A 203     1388   1741    947    202     17    235      CL  
HETATM 1235 CL  A CL A 204      -8.190  10.026  14.199  0.44 20.22          CL  
ANISOU 1235 CL  A CL A 204     2284   1760   3639    584  -1841  -1289      CL  
HETATM 1236 CL    CL A 205      -1.039  23.168   4.437  0.75 19.00          CL  
ANISOU 1236 CL    CL A 205     2596   2897   1726      6     -7    789      CL  
HETATM 1237  O   HOH A1001      10.268  12.253  14.712  1.00  8.85           O  
ANISOU 1237  O   HOH A1001     1260   1124    978    189    -53   -127       O  
HETATM 1238  O   HOH A1002       0.651  15.557  19.673  1.00  9.65           O  
ANISOU 1238  O   HOH A1002     1133   1617    915    243    -40    228       O  
HETATM 1239  O   HOH A1003      13.018  13.675  26.411  1.00  9.38           O  
ANISOU 1239  O   HOH A1003     1271   1476    815    184   -142   -140       O  
HETATM 1240  O   HOH A1004       4.294  31.901  10.432  1.00 10.29           O  
ANISOU 1240  O   HOH A1004     1017   1597   1294   -204    -25    313       O  
HETATM 1241  O   HOH A1005      -2.810  31.732  10.083  0.92 10.52           O  
ANISOU 1241  O   HOH A1005     1523   1385   1088     -5    112    -95       O  
HETATM 1242  O   HOH A1006     -11.733  30.853  18.172  1.00 11.47           O  
ANISOU 1242  O   HOH A1006     1353   1494   1510    227    -47   -110       O  
HETATM 1243  O   HOH A1007       4.505  10.058   9.260  1.00 11.92           O  
ANISOU 1243  O   HOH A1007     1705   1401   1425    520   -356   -284       O  
HETATM 1244  O   HOH A1008      -7.301  34.742  15.304  0.99 13.22           O  
ANISOU 1244  O   HOH A1008     2434   1407   1182    403    218     88       O  
HETATM 1245  O   HOH A1009      -6.260  33.112  17.219  0.99 12.33           O  
ANISOU 1245  O   HOH A1009     2418   1202   1065     53    -45    -73       O  
HETATM 1246  O   HOH A1010      -6.623  27.430  29.799  0.76 11.23           O  
ANISOU 1246  O   HOH A1010     1550   1482   1234    128    346    102       O  
HETATM 1247  O   HOH A1011      -6.901  16.690   3.146  1.00 14.44           O  
ANISOU 1247  O   HOH A1011     1557   2514   1415    -18   -306      7       O  
HETATM 1248  O   HOH A1012       8.435  21.371  18.725  0.90 11.62           O  
ANISOU 1248  O   HOH A1012     1550   1442   1423    -84   -210      9       O  
HETATM 1249  O   HOH A1013       7.163  24.903  15.810  1.00 12.35           O  
ANISOU 1249  O   HOH A1013     1447   1797   1448   -247    -10    167       O  
HETATM 1250  O   HOH A1014     -10.955  30.912  24.248  0.95 11.69           O  
ANISOU 1250  O   HOH A1014     1743   1376   1324    452    343     86       O  
HETATM 1251  O  AHOH A1015      -2.046  10.722  19.111  0.50 11.47           O  
ANISOU 1251  O  AHOH A1015     1344   1415   1600    -65    299   -352       O  
HETATM 1252  O  BHOH A1015      -2.464  10.182  19.165  0.50  9.52           O  
ANISOU 1252  O  BHOH A1015      940   1551   1127    -41   -280     96       O  
HETATM 1253  O   HOH A1016       0.857  35.172  15.888  0.86 10.52           O  
ANISOU 1253  O   HOH A1016     1289   1360   1348     81    358    177       O  
HETATM 1254  O   HOH A1017      -4.094  32.634   7.845  0.99 12.82           O  
ANISOU 1254  O   HOH A1017     1592   1961   1318    -91    -72     77       O  
HETATM 1255  O   HOH A1018      -3.981  11.068  25.904  0.92 12.73           O  
ANISOU 1255  O   HOH A1018     1911   1571   1354   -209     31    316       O  
HETATM 1256  O   HOH A1019      -4.600   7.630  19.658  0.98 13.25           O  
ANISOU 1256  O   HOH A1019     1826   1559   1650     69   -299   -137       O  
HETATM 1257  O   HOH A1020      -2.976  26.188  28.720  0.94 12.38           O  
ANISOU 1257  O   HOH A1020     2046   1728    930      7    -39    -79       O  
HETATM 1258  O  AHOH A1021       1.545  32.730  10.347  0.76  9.93           O  
ANISOU 1258  O  AHOH A1021     1063   1801    911    -66    108    129       O  
HETATM 1259  O   HOH A1022      -3.923  36.723   8.931  0.90 14.85           O  
ANISOU 1259  O   HOH A1022     2101   2161   1379   -395   -234    612       O  
HETATM 1260  O   HOH A1023       9.490   4.686  30.758  0.85 16.61           O  
ANISOU 1260  O   HOH A1023     2328   2252   1731   1042    930    374       O  
HETATM 1261  O   HOH A1024      -2.381   6.302  20.709  0.88 13.81           O  
ANISOU 1261  O   HOH A1024     1953   1634   1660     30   -199    262       O  
HETATM 1262  O   HOH A1025      -9.347  32.868  16.421  0.90 12.80           O  
ANISOU 1262  O   HOH A1025     1928   1562   1375    643    331    -85       O  
HETATM 1263  O  AHOH A1026      17.619   9.010  25.016  0.50 11.58           O  
ANISOU 1263  O  AHOH A1026     1518   1565   1316    458    200    -83       O  
HETATM 1264  O  BHOH A1026      18.260   9.041  24.292  0.50 12.48           O  
ANISOU 1264  O  BHOH A1026     1812   1644   1285    221   -225   -231       O  
HETATM 1265  O   HOH A1027      -6.607  19.369   2.333  1.00 17.11           O  
ANISOU 1265  O   HOH A1027     2476   2550   1474   -686   -239    -75       O  
HETATM 1266  O   HOH A1028      -1.610  11.144  16.548  0.98 14.16           O  
ANISOU 1266  O   HOH A1028     1523   1784   2074    -42    168   -189       O  
HETATM 1267  O   HOH A1029      -1.222  38.238  15.079  1.00 17.52           O  
ANISOU 1267  O   HOH A1029     2651   1711   2295    156    790    440       O  
HETATM 1268  O   HOH A1030      -4.917  11.946  28.305  0.99 14.99           O  
ANISOU 1268  O   HOH A1030     1823   2175   1696    161   -147    114       O  
HETATM 1269  O   HOH A1031      -0.110  37.685  22.488  0.73 12.92           O  
ANISOU 1269  O   HOH A1031     1692   1717   1499   -576     59    -48       O  
HETATM 1270  O   HOH A1032      -0.071  17.773  41.745  0.99 15.84           O  
ANISOU 1270  O   HOH A1032     2039   2895   1085    106     40   -133       O  
HETATM 1271  O   HOH A1033     -15.813  15.825  11.486  0.70 12.17           O  
ANISOU 1271  O   HOH A1033     1271   1990   1362   -187    -60   -312       O  
HETATM 1272  O   HOH A1034       5.275  23.619   9.288  1.00 17.46           O  
ANISOU 1272  O   HOH A1034     2039   2411   2183   -540    641    -28       O  
HETATM 1273  O  AHOH A1035       4.947  24.795  22.903  0.57 17.30           O  
ANISOU 1273  O  AHOH A1035     1874   2102   2595    128   -364    902       O  
HETATM 1274  O  BHOH A1035       5.542  25.539  22.946  0.43 11.93           O  
ANISOU 1274  O  BHOH A1035     1368   1688   1475     -4    -52     -3       O  
HETATM 1275  O   HOH A1036      13.088  23.739  26.864  0.80 15.26           O  
ANISOU 1275  O   HOH A1036     2626   1639   1534   -142   -185   -517       O  
HETATM 1276  O   HOH A1037       2.341  18.616   5.473  1.00 19.85           O  
ANISOU 1276  O   HOH A1037     2481   3840   1221   -952    269   -308       O  
HETATM 1277  O   HOH A1038       5.396  25.664  20.230  0.46  9.50           O  
ANISOU 1277  O   HOH A1038     1135   1372   1103    277   -194   -188       O  
HETATM 1278  O  AHOH A1039       7.110  16.647  10.483  0.50 11.88           O  
ANISOU 1278  O  AHOH A1039     1342   1532   1642    232    221    231       O  
HETATM 1279  O  BHOH A1039       7.320  17.421  10.876  0.42 12.70           O  
ANISOU 1279  O  BHOH A1039     1532   1524   1769    285     35   -168       O  
HETATM 1280  O  AHOH A1040       0.822  12.503  16.476  0.52  9.79           O  
ANISOU 1280  O  AHOH A1040     1474   1103   1143    -91    -11   -136       O  
HETATM 1281  O  BHOH A1040      -0.035  13.084  17.067  0.39  8.71           O  
ANISOU 1281  O  BHOH A1040     1073   1195   1041     87   -145    -37       O  
HETATM 1282  O   HOH A1041       6.920  23.819  11.704  0.81 16.53           O  
ANISOU 1282  O   HOH A1041     1951   2310   2019  -1064    431     63       O  
HETATM 1283  O   HOH A1042     -18.146  13.054  16.207  1.00 20.93           O  
ANISOU 1283  O   HOH A1042     1722   1783   4447   -525   1078   -712       O  
HETATM 1284  O   HOH A1043       1.532   6.003  30.865  0.95 24.17           O  
ANISOU 1284  O   HOH A1043     3298   2662   3226    312   -524   -218       O  
HETATM 1285  O   HOH A1044       6.850  23.225  20.024  0.78 16.57           O  
ANISOU 1285  O   HOH A1044     1649   2978   1671   -365   -160   -662       O  
HETATM 1286  O   HOH A1045      -9.795  12.498   8.958  0.89 26.90           O  
ANISOU 1286  O   HOH A1045     5696   2976   1549  -2924    982   -885       O  
HETATM 1287  O   HOH A1046      -9.116  14.980  27.917  1.00 21.62           O  
ANISOU 1287  O   HOH A1046     2945   2528   2742    -21   1404    665       O  
HETATM 1288  O   HOH A1047      -7.228  39.148  15.475  0.51 11.34           O  
ANISOU 1288  O   HOH A1047     1871   1250   1187    611    -70    -14       O  
HETATM 1289  O   HOH A1048     -14.613  24.677   5.495  0.79 15.76           O  
ANISOU 1289  O   HOH A1048     1168   2684   2135      1    -67    309       O  
HETATM 1290  O   HOH A1049       4.723  22.394  21.664  0.61 14.13           O  
ANISOU 1290  O   HOH A1049     2245   1366   1758     78    463   -247       O  
HETATM 1291  O   HOH A1050      16.468  20.242  32.695  0.55 13.12           O  
ANISOU 1291  O   HOH A1050     1975   1374   1636   -307   -667     25       O  
HETATM 1292  O   HOH A1051       3.209   5.101  18.222  1.00 25.44           O  
ANISOU 1292  O   HOH A1051     5318   2156   2191   -451   -153   -729       O  
HETATM 1293  O   HOH A1052     -10.182  33.718  11.083  1.00 21.55           O  
ANISOU 1293  O   HOH A1052     2694   2524   2971    690    457   -337       O  
HETATM 1294  O   HOH A1053     -10.504   8.386  24.408  0.62 15.61           O  
ANISOU 1294  O   HOH A1053     2494   1889   1549   -559    333     84       O  
HETATM 1295  O   HOH A1054      14.285  17.674  15.979  0.58 17.07           O  
ANISOU 1295  O   HOH A1054     1682   2691   2114    735    274    567       O  
HETATM 1296  O   HOH A1055     -14.928  23.418  25.690  0.97 20.15           O  
ANISOU 1296  O   HOH A1055     2117   3070   2467   -551   1063    229       O  
HETATM 1297  O   HOH A1056      -7.923  10.240   8.097  0.69 16.96           O  
ANISOU 1297  O   HOH A1056     1984   2056   2406   -578   -799    710       O  
HETATM 1298  O  AHOH A1057       8.062  19.658  13.859  0.47 12.32           O  
ANISOU 1298  O  AHOH A1057     1447   1606   1627    150     -8   -355       O  
HETATM 1299  O  BHOH A1057       8.138  21.283  14.018  0.26 19.13           O  
ANISOU 1299  O  BHOH A1057     2453   2575   2240   -339    663    121       O  
HETATM 1300  O   HOH A1058       4.914  16.879   7.235  0.76 20.74           O  
ANISOU 1300  O   HOH A1058     2657   2938   2284   1352    787    154       O  
HETATM 1301  O   HOH A1059       4.620  36.728  19.528  0.80 28.31           O  
ANISOU 1301  O   HOH A1059     6746   2010   2000    305   -543   -390       O  
HETATM 1302  O   HOH A1060     -13.273  17.687  28.008  0.69 28.20           O  
ANISOU 1302  O   HOH A1060     3366   3970   3380  -1056    521   2062       O  
HETATM 1303  O   HOH A1061      -4.722   8.225  29.544  0.58 16.81           O  
ANISOU 1303  O   HOH A1061     1234   2694   2459   -163     83    518       O  
HETATM 1304  O   HOH A1062       1.361  36.732  19.068  0.88 24.56           O  
ANISOU 1304  O   HOH A1062     2651   2002   4680    185   -199  -1235       O  
HETATM 1305  O  AHOH A1063       7.179  16.370   8.137  0.54 17.73           O  
ANISOU 1305  O  AHOH A1063     2274   1164   3298    436   1212    212       O  
HETATM 1306  O  BHOH A1063       7.760  17.760   7.741  0.42 16.69           O  
ANISOU 1306  O  BHOH A1063     2796   1805   1740    924    157    -74       O  
HETATM 1307  O   HOH A1064       1.938   7.727  13.137  0.36 13.01           O  
ANISOU 1307  O   HOH A1064     1902   1452   1587     66    443   -389       O  
HETATM 1308  O   HOH A1065       7.440  21.120  11.492  1.00 29.16           O  
ANISOU 1308  O   HOH A1065     3897   3663   3517    350   -307    901       O  
HETATM 1309  O   HOH A1066      -7.863  11.543  28.692  0.42 18.74           O  
ANISOU 1309  O   HOH A1066     2651   3323   1144  -1137    492    725       O  
HETATM 1310  O  AHOH A1067      -0.380  35.704  26.053  0.42 15.37           O  
ANISOU 1310  O  AHOH A1067     1470   2510   1861     55   -327   -984       O  
HETATM 1311  O  BHOH A1067      -0.996  35.473  26.434  0.49 20.51           O  
ANISOU 1311  O  BHOH A1067     2102   2969   2721   -434   -566   -250       O  
HETATM 1312  O   HOH A1068      10.668  21.421  20.338  0.61 19.47           O  
ANISOU 1312  O   HOH A1068     2553   3242   1604    844   -756   -810       O  
HETATM 1313  O   HOH A1069       2.458   3.625  22.043  1.00 24.44           O  
ANISOU 1313  O   HOH A1069     3150   2298   3837   -117    -13    102       O  
HETATM 1314  O   HOH A1070     -14.409  24.913  32.814  0.98 26.47           O  
ANISOU 1314  O   HOH A1070     1918   4436   3703    482   1123   1839       O  
HETATM 1315  O  AHOH A1071       0.462   4.411  14.406  0.55 21.05           O  
ANISOU 1315  O  AHOH A1071     2870   2316   2812   -280   -290   -374       O  
HETATM 1316  O  BHOH A1071      -0.504   4.142  14.228  0.45 19.91           O  
ANISOU 1316  O  BHOH A1071     2893   1641   3029    656    284     70       O  
HETATM 1317  O   HOH A1072      -5.847   8.201  11.024  0.92 24.11           O  
ANISOU 1317  O   HOH A1072     2671   3359   3131    -59   -110   -346       O  
HETATM 1318  O   HOH A1073     -15.288  14.818  22.092  0.65 23.73           O  
ANISOU 1318  O   HOH A1073     2872   4053   2092  -1986    269    136       O  
HETATM 1319  O   HOH A1074       6.255   2.858  23.715  0.39 11.49           O  
ANISOU 1319  O   HOH A1074     1419   1269   1678    220    394    330       O  
HETATM 1320  O   HOH A1075      -3.533  19.467   2.431  0.99 23.45           O  
ANISOU 1320  O   HOH A1075     3074   3334   2502   -120    236    747       O  
HETATM 1321  O   HOH A1076      -2.055   4.927  29.597  0.62 18.88           O  
ANISOU 1321  O   HOH A1076     2586   2206   2382   -306    217    -19       O  
HETATM 1322  O   HOH A1077     -15.934  19.564  22.456  0.99 25.94           O  
ANISOU 1322  O   HOH A1077     2209   4394   3252   -532    641  -1050       O  
HETATM 1323  O   HOH A1078      -2.812  11.441   4.966  0.67 21.15           O  
ANISOU 1323  O   HOH A1078     2284   3048   2702   -132    -62  -1197       O  
HETATM 1324  O  AHOH A1079      -5.135  21.063  32.717  0.38 16.78           O  
ANISOU 1324  O  AHOH A1079     3116   2362    899   -465    213   -155       O  
HETATM 1325  O  BHOH A1079      -6.000  20.377  32.619  0.41 19.05           O  
ANISOU 1325  O  BHOH A1079     2421   3459   1359   -345    694    410       O  
HETATM 1326  O   HOH A1080       1.151   9.702   5.394  1.00 26.73           O  
ANISOU 1326  O   HOH A1080     4732   3102   2321    800   -719  -1572       O  
HETATM 1327  O  AHOH A1081       7.946  22.915  23.584  0.59 23.62           O  
ANISOU 1327  O  AHOH A1081     3943   2198   2834   -286    994  -1252       O  
HETATM 1328  O  BHOH A1081       7.237  22.170  24.658  0.29 21.40           O  
ANISOU 1328  O  BHOH A1081     3644   1676   2810     10    167   -865       O  
HETATM 1329  O   HOH A1082       4.272   7.843  34.323  0.59 21.53           O  
ANISOU 1329  O   HOH A1082     3218   3006   1955   1229   -650    899       O  
HETATM 1330  O  AHOH A1083      -4.796  11.721  33.177  0.53 19.47           O  
ANISOU 1330  O  AHOH A1083     2188   2395   2816    -84    781   -410       O  
HETATM 1331  O   HOH A1084     -14.642  16.598  -1.102  0.81 21.11           O  
ANISOU 1331  O   HOH A1084     3856   2105   2060  -1344    162    207       O  
HETATM 1332  O   HOH A1085      19.329  15.110  28.189  1.00 37.22           O  
ANISOU 1332  O   HOH A1085     3353   7070   3718    554   -919  -1562       O  
HETATM 1333  O  AHOH A1086     -12.081  21.276  30.082  0.41 20.20           O  
ANISOU 1333  O  AHOH A1086     2587   2555   2535    372   1261    106       O  
HETATM 1334  O   HOH A1087      16.595  14.578  29.759  0.81 23.72           O  
ANISOU 1334  O   HOH A1087     3004   3748   2260   -224   -140   1419       O  
HETATM 1335  O   HOH A1088       1.573   6.574  11.100  0.77 21.47           O  
ANISOU 1335  O   HOH A1088     3413   1820   2923   -108   -515    -51       O  
HETATM 1336  O   HOH A1089       4.493  26.362  26.832  0.78 31.62           O  
ANISOU 1336  O   HOH A1089     3259   6356   2400   1106  -1699  -1000       O  
HETATM 1337  O   HOH A1090      15.520  16.738  31.014  0.71 22.48           O  
ANISOU 1337  O   HOH A1090     3347   2146   3047   -451    282    771       O  
HETATM 1338  O   HOH A1091      19.222  16.455  25.681  1.00 31.76           O  
ANISOU 1338  O   HOH A1091     3631   4339   4097  -1193  -1377   -153       O  
HETATM 1339  O   HOH A1092      13.489  13.489  18.611  0.53 12.76           O  
ANISOU 1339  O   HOH A1092     1492   1492   1865   -273   -164    164       O  
HETATM 1340  O  AHOH A1093      14.668  15.950  18.295  0.43  8.63           O  
ANISOU 1340  O  AHOH A1093     1230   1106    944    126     74   -124       O  
HETATM 1341  O   HOH A1094     -17.349  26.073  23.318  0.83 29.35           O  
ANISOU 1341  O   HOH A1094     1952   4296   4906    -64     86   -309       O  
HETATM 1342  O   HOH A1095      18.253  19.163  24.610  0.66 24.76           O  
ANISOU 1342  O   HOH A1095     1830   3445   4134     55    -52   -199       O  
HETATM 1343  O   HOH A1096      -3.275  22.852   2.032  0.91 33.37           O  
ANISOU 1343  O   HOH A1096     3280   6920   2480    526    851   -467       O  
HETATM 1344  O   HOH A1097       0.131  35.082   9.423  1.00 13.52           O  
ANISOU 1344  O   HOH A1097     1869   2043   1224   -110    158     28       O  
HETATM 1345  O   HOH A1098      -7.452  41.838  15.001  0.80 12.85           O  
ANISOU 1345  O   HOH A1098     2350   1300   1233    257    -38     17       O  
HETATM 1346  O   HOH A1099      -2.177  34.776   7.865  0.68 13.91           O  
ANISOU 1346  O   HOH A1099     2061   1809   1416   -599     65    155       O  
HETATM 1347  O   HOH A1100      -0.826  38.194  19.788  1.00 15.69           O  
ANISOU 1347  O   HOH A1100     2371   1805   1788      3    -52   -192       O  
HETATM 1348  O  AHOH A1101      -0.334  31.336   8.922  0.77 11.52           O  
ANISOU 1348  O  AHOH A1101     1470   1576   1331    -32   -196     15       O  
HETATM 1349  O   HOH A1102      -2.275  38.477  10.046  0.99 22.95           O  
ANISOU 1349  O   HOH A1102     2455   2049   4218     16  -1139   -142       O  
HETATM 1350  O   HOH A1103      11.819  11.819  37.223  0.53 16.79           O  
ANISOU 1350  O   HOH A1103     2200   2200   1980   -423   -159    159       O  
HETATM 1351  O   HOH A1104      -8.659  37.087  15.552  0.87 23.24           O  
ANISOU 1351  O   HOH A1104     4025   1628   3178   1024   1787    282       O  
HETATM 1352  O   HOH A1105      -9.948   6.160  23.808  1.00 34.28           O  
ANISOU 1352  O   HOH A1105     5894   3340   3790  -1073   1028   1065       O  
HETATM 1353  O   HOH A1106      -3.605  28.459   5.283  0.97 20.80           O  
ANISOU 1353  O   HOH A1106     2902   2473   2528   -183  -1307    501       O  
HETATM 1354  O  AHOH A1107       9.078  22.946  16.491  0.46 11.17           O  
ANISOU 1354  O  AHOH A1107     1061   1447   1736    -72   -249    552       O  
HETATM 1355  O  BHOH A1107       8.055  22.356  16.026  0.30 15.98           O  
ANISOU 1355  O  BHOH A1107     1897   2183   1994   -172   -614    380       O  
HETATM 1356  O   HOH A1108      -4.814   5.690  29.281  0.53 16.24           O  
ANISOU 1356  O   HOH A1108     1773   2464   1934    304    455    749       O  
HETATM 1357  O   HOH A1109       7.479  25.512  18.430  1.00 20.94           O  
ANISOU 1357  O   HOH A1109     3243   2699   2017    215    -27   -206       O  
HETATM 1358  O   HOH A1110      -5.600   8.883  25.468  0.84 20.60           O  
ANISOU 1358  O   HOH A1110     3453   1955   2421   -894   1136    -33       O  
HETATM 1359  O   HOH A1111      13.616  10.353  34.475  0.60 20.95           O  
ANISOU 1359  O   HOH A1111     2424   3030   2506    255   -259   1671       O  
HETATM 1360  O   HOH A1112      -3.117   5.283  23.219  0.67 17.53           O  
ANISOU 1360  O   HOH A1112     2361   2434   1867    154    272    581       O  
HETATM 1361  O   HOH A1113     -12.019  12.067   7.945  0.91 16.16           O  
ANISOU 1361  O   HOH A1113     1898   1442   2802    -70   -930   -458       O  
HETATM 1362  O   HOH A1114      -6.464   5.602  20.074  0.45 15.85           O  
ANISOU 1362  O   HOH A1114     2132   1281   2609   -409   -639    499       O  
HETATM 1363  O  AHOH A1115      -9.756  18.373  29.336  0.70 31.18           O  
ANISOU 1363  O  AHOH A1115     3262   5070   3515  -1029   1084    808       O  
HETATM 1364  O  BHOH A1115     -10.204  16.600  29.540  0.30 20.39           O  
ANISOU 1364  O  BHOH A1115     2608   3156   1983    -99   1276   -557       O  
HETATM 1365  O   HOH A1116      -2.927  40.250  14.567  0.66 17.81           O  
ANISOU 1365  O   HOH A1116     3301   2068   1399   1122    369     77       O  
HETATM 1366  O   HOH A1117       4.960  17.011   4.678  0.98 28.42           O  
ANISOU 1366  O   HOH A1117     5055   3781   1962   -433    123   -323       O  
HETATM 1367  O   HOH A1118       1.263   3.544  16.869  0.82 31.21           O  
ANISOU 1367  O   HOH A1118     2713   3080   6065    617   -798   -485       O  
HETATM 1368  O   HOH A1119       0.734   2.679  23.839  0.87 31.49           O  
ANISOU 1368  O   HOH A1119     4702   4174   3089  -1790    887   -257       O  
HETATM 1369  O   HOH A1120      -5.168   6.443  24.551  0.82 17.59           O  
ANISOU 1369  O   HOH A1120     2146   2203   2336     45    281    250       O  
HETATM 1370  O   HOH A1121       2.598  37.274  21.817  1.00 23.36           O  
ANISOU 1370  O   HOH A1121     2843   2862   3172    119    478   -851       O  
HETATM 1371  O   HOH A1122       5.637  21.519   3.405  0.76 27.85           O  
ANISOU 1371  O   HOH A1122     4663   2871   3049   -963   -586    708       O  
HETATM 1372  O   HOH A1123       2.786   6.688   9.189  0.68 30.95           O  
ANISOU 1372  O   HOH A1123     2848   2261   6648    478   -495  -1629       O  
HETATM 1373  O  AHOH A1124     -16.835  28.557  23.806  0.60 18.15           O  
ANISOU 1373  O  AHOH A1124     2016   2559   2320    248    331   -464       O  
HETATM 1374  O  BHOH A1124     -16.220  27.547  24.665  0.40 20.95           O  
ANISOU 1374  O  BHOH A1124     2062   3551   2345   -544    573   -216       O  
HETATM 1375  O   HOH A1125     -19.464  11.530  18.127  0.82 26.44           O  
ANISOU 1375  O   HOH A1125     2558   5070   2417   -928   -189   -429       O  
HETATM 1376  O  AHOH A1126     -14.041  12.126  20.770  0.46 28.22           O  
ANISOU 1376  O  AHOH A1126     3235   4201   3288   -903   -425    676       O  
HETATM 1377  O  BHOH A1126     -12.686  11.658  21.025  0.48 19.11           O  
ANISOU 1377  O  BHOH A1126     2732   2717   1810   -120    380     12       O  
HETATM 1378  O  AHOH A1127      -9.364  36.475  11.850  0.38 26.23           O  
ANISOU 1378  O  AHOH A1127     3235   2844   3888   1012    839  -1567       O  
HETATM 1379  O  BHOH A1127      -7.218  38.146  11.929  0.36 21.80           O  
ANISOU 1379  O  BHOH A1127     4213   2426   1646    637  -1054   -143       O  
HETATM 1380  O   HOH A1128      -8.785   5.170  18.988  0.61 23.98           O  
ANISOU 1380  O   HOH A1128     3290   2940   2881  -1008    737   -156       O  
HETATM 1381  O   HOH A1129      14.025   6.413  33.336  0.85 27.18           O  
ANISOU 1381  O   HOH A1129     5530   2470   2326   -774  -1407    669       O  
HETATM 1382  O   HOH A1130      -8.474  28.111  31.609  0.90 29.83           O  
ANISOU 1382  O   HOH A1130     5048   2977   3308   -994   1606   -613       O  
HETATM 1383  O   HOH A1131      -7.268   6.097  22.818  0.64 23.06           O  
ANISOU 1383  O   HOH A1131     3197   2459   3104    256  -1452   -107       O  
HETATM 1384  O   HOH A1132       2.341  22.812  28.503  0.94 34.69           O  
ANISOU 1384  O   HOH A1132     4892   2531   5758   -986  -1433    704       O  
HETATM 1385  O   HOH A1133      -8.859  19.542   0.480  1.00 31.42           O  
ANISOU 1385  O   HOH A1133     4886   5312   1738  -1880    -41    863       O  
HETATM 1386  O   HOH A1134       0.519   3.848  19.432  0.95 29.52           O  
ANISOU 1386  O   HOH A1134     4321   2843   4052   -285    660    842       O  
HETATM 1387  O   HOH A1135     -16.603  25.362  26.439  1.00 42.00           O  
ANISOU 1387  O   HOH A1135     3311   4627   8020   1884    168   -182       O  
HETATM 1388  O   HOH A1136       7.937   5.369  33.731  0.99 48.38           O  
ANISOU 1388  O   HOH A1136     7869   6326   4188   1549  -1886   -132       O  
HETATM 1389  O   HOH A1137      -6.773   8.697  27.980  0.50 15.83           O  
ANISOU 1389  O   HOH A1137     1877   2194   1946   -445    669    194       O  
HETATM 1390  O  AHOH A1138      -0.532  26.491  29.959  0.55 17.98           O  
ANISOU 1390  O  AHOH A1138     2222   2349   2260     78  -1033    133       O  
HETATM 1391  O  BHOH A1138      -0.525  25.331  29.955  0.45 26.14           O  
ANISOU 1391  O  BHOH A1138     3185   3728   3019    275    210    920       O  
HETATM 1392  O   HOH A1139     -16.696  16.696   9.306  0.88 34.92           O  
ANISOU 1392  O   HOH A1139     4516   4516   4236    326   1075   1075       O  
HETATM 1393  O   HOH A1140      -1.484   3.399  27.563  0.61 18.26           O  
ANISOU 1393  O   HOH A1140     2065   1930   2944   -542    309     73       O  
HETATM 1394  O   HOH A1141      -6.190  42.886  12.878  1.00 30.82           O  
ANISOU 1394  O   HOH A1141     4566   3545   3599    990   1961   1044       O  
HETATM 1395  O   HOH A1142      -6.925   5.424  12.281  0.51 24.23           O  
ANISOU 1395  O   HOH A1142     2074   3472   3662    698   -975   -452       O  
HETATM 1396  O   HOH A1143       0.172  39.580  16.400  1.00 39.52           O  
ANISOU 1396  O   HOH A1143     3853   6653   4509   1184   1052   -669       O  
HETATM 1397  O   HOH A1144     -14.858  17.064  24.272  0.85 33.70           O  
ANISOU 1397  O   HOH A1144     3173   4262   5369  -1280   2119  -1644       O  
HETATM 1398  O   HOH A1145      10.726  18.225  39.089  0.72 30.57           O  
ANISOU 1398  O   HOH A1145     5290   3239   3085     45  -1203   -962       O  
HETATM 1399  O  AHOH A1146       1.910  20.909   3.768  0.60 33.27           O  
ANISOU 1399  O  AHOH A1146     4577   4074   3991   -473  -1086  -1230       O  
HETATM 1400  O  BHOH A1146       3.229  20.517   3.834  0.40 21.07           O  
ANISOU 1400  O  BHOH A1146     3615   1847   2542   -226  -1013    203       O  
HETATM 1401  O   HOH A1147     -16.891  10.441  17.657  0.97 32.44           O  
ANISOU 1401  O   HOH A1147     5721   2134   4471   -484    294     59       O  
HETATM 1402  O   HOH A1148      -7.949  29.164  34.058  0.47 24.27           O  
ANISOU 1402  O   HOH A1148     4405   2240   2577   1028   1177    243       O  
HETATM 1403  O   HOH A1149     -11.025  13.083  21.725  1.00 47.46           O  
ANISOU 1403  O   HOH A1149     6028   4439   7565  -1396    -84   3022       O  
HETATM 1404  O   HOH A1150      -2.689  30.430  34.089  0.48 22.81           O  
ANISOU 1404  O   HOH A1150     2816   3178   2672    -19    295   -648       O  
HETATM 1405  O   HOH A1151      17.070  21.055  21.405  0.77 44.76           O  
ANISOU 1405  O   HOH A1151     4563   7045   5399  -2151   1267   1377       O  
HETATM 1406  O   HOH A1152      -5.208  38.166   7.020  0.84 28.58           O  
ANISOU 1406  O   HOH A1152     4548   2725   3587   -382  -1772   1286       O  
HETATM 1407  O   HOH A1153       3.850  24.421   3.588  0.76 38.62           O  
ANISOU 1407  O   HOH A1153     7110   5349   2213  -1684    389   1571       O  
HETATM 1408  O   HOH A1154       0.658   1.812  28.262  0.69 33.38           O  
ANISOU 1408  O   HOH A1154     3596   3101   5984  -1076   -581   -163       O  
HETATM 1409  O   HOH A1155       3.703   1.922  25.090  0.28 16.39           O  
ANISOU 1409  O   HOH A1155     2146   1826   2254   -158   1040   -106       O  
HETATM 1410  O   HOH A1156      -0.364  13.867  40.180  0.46 20.17           O  
ANISOU 1410  O   HOH A1156     2879   3610   1175   -584   -160   -844       O  
HETATM 1411  O   HOH A1157       9.075   7.917  33.597  0.90 42.84           O  
ANISOU 1411  O   HOH A1157     5889   7092   3296     83   -224   1724       O  
HETATM 1412  O  AHOH A1158      -3.155   4.537  15.283  0.57 20.34           O  
ANISOU 1412  O  AHOH A1158     2117   2513   3100   -104   -393    832       O  
HETATM 1413  O   HOH A1159      -1.528  27.001  32.121  0.38 21.45           O  
ANISOU 1413  O   HOH A1159     2733   2435   2984    646  -1020   -947       O  
HETATM 1414  O   HOH A1160      18.854  11.392  26.469  0.65 26.00           O  
ANISOU 1414  O   HOH A1160     2021   3111   4748   -210  -1250    212       O  
HETATM 1415  O   HOH A1161      10.908   4.807  33.093  0.77 32.08           O  
ANISOU 1415  O   HOH A1161     5500   4572   2115    508   -859  -1011       O  
HETATM 1416  O   HOH A1162     -16.032  21.541  21.304  0.64 28.55           O  
ANISOU 1416  O   HOH A1162     3021   5534   2292  -1573    705    301       O  
HETATM 1417  O   HOH A1163      -0.803   3.879  25.427  0.97 41.19           O  
ANISOU 1417  O   HOH A1163     4088   5482   6081  -2775   -147    115       O  
HETATM 1418  O   HOH A1164       7.548  25.143  24.028  0.41 20.58           O  
ANISOU 1418  O   HOH A1164     2510   3242   2067   -400   -275    546       O  
HETATM 1419  O   HOH A1165      -7.748  37.548   5.896  0.86 35.20           O  
ANISOU 1419  O   HOH A1165     7616   3057   2702    191  -1494   1092       O  
HETATM 1420  O   HOH A1166     -15.480  24.128  29.959  0.61 25.29           O  
ANISOU 1420  O   HOH A1166     3348   3430   2830    811     92   -344       O  
HETATM 1421  O   HOH A1167      -2.485  17.713   0.996  0.63 27.28           O  
ANISOU 1421  O   HOH A1167     4498   3836   2033   1093   1377   -570       O  
HETATM 1422  O   HOH A1168       1.626  33.894  26.509  0.49 23.59           O  
ANISOU 1422  O   HOH A1168     3834   3629   1501   -484    170   -668       O  
HETATM 1423  O   HOH A1169      18.147  18.147  18.611  0.32 29.32           O  
ANISOU 1423  O   HOH A1169     3362   3362   4416  -2021   1856  -1856       O  
HETATM 1424  O   HOH A1170       1.916   4.079   9.560  0.50 28.68           O  
ANISOU 1424  O   HOH A1170     4634   2824   3440    628    -16   -263       O  
HETATM 1425  O   HOH A1171      -4.555  40.521  12.315  0.84 43.57           O  
ANISOU 1425  O   HOH A1171     6482   4881   5191  -2164  -1243   1128       O  
HETATM 1426  O   HOH A1172     -18.050  17.282  22.250  0.92 30.73           O  
ANISOU 1426  O   HOH A1172     2513   5271   3892   -221    127    222       O  
HETATM 1427  O   HOH A1173       3.420   5.742  12.140  0.31 13.88           O  
ANISOU 1427  O   HOH A1173     2150   1795   1329    436   -536   -356       O  
HETATM 1428  O   HOH A1174      -1.783  27.996   3.599  1.00 39.60           O  
ANISOU 1428  O   HOH A1174     5915   5699   3434    828    736    680       O  
HETATM 1429  O   HOH A1175      -1.055   5.752   8.542  0.51 30.31           O  
ANISOU 1429  O   HOH A1175     3205   3170   5142   -415    899  -1738       O  
HETATM 1430  O   HOH A1176     -18.112  12.037  23.063  0.23 22.13           O  
ANISOU 1430  O   HOH A1176     2709   2128   3571    220   1590   -338       O  
HETATM 1431  O   HOH A1177      -1.894   3.960  19.867  0.58 23.34           O  
ANISOU 1431  O   HOH A1177     4529   1718   2620    441    467     89       O  
HETATM 1432  O   HOH A1178      -1.964  28.002  34.599  0.43 26.12           O  
ANISOU 1432  O   HOH A1178     3607   4865   1451     29   -246    223       O  
HETATM 1433  O   HOH A1179      -8.754  19.007  31.810  0.22 17.28           O  
ANISOU 1433  O   HOH A1179     2079   2961   1527    854    380    149       O  
HETATM 1434  O   HOH A1180      10.266  23.137  26.690  1.00 45.16           O  
ANISOU 1434  O   HOH A1180     3910   6202   7048    702    572  -2602       O  
HETATM 1435  O   HOH A1181     -19.652  22.846  12.320  0.46 27.35           O  
ANISOU 1435  O   HOH A1181     3849   2387   4157   -179   2322    414       O  
HETATM 1436  O  BHOH A1182      15.534  17.345  18.211  0.58 13.37           O  
ANISOU 1436  O  BHOH A1182     1891   1716   1471    184    566    -70       O  
HETATM 1437  O   HOH A1183       4.741   2.909  21.386  0.54 22.87           O  
ANISOU 1437  O   HOH A1183     3737   2192   2762  -1138   -260    158       O  
HETATM 1438  O   HOH A1184      -5.503  14.591   2.037  0.87 31.60           O  
ANISOU 1438  O   HOH A1184     3813   3805   4390    -23    736  -1932       O  
HETATM 1439  O   HOH A1185     -10.823  36.527  15.089  1.00 28.32           O  
ANISOU 1439  O   HOH A1185     4731   2491   3538    893   -109    314       O  
HETATM 1440  O  AHOH A1186     -14.368  22.245  28.289  0.55 23.12           O  
ANISOU 1440  O  AHOH A1186     3929   2386   2471    550   1326    516       O  
HETATM 1441  O  BHOH A1186     -14.332  21.350  29.644  0.45 24.35           O  
ANISOU 1441  O  BHOH A1186     3463   3245   2545    780    696   -444       O  
HETATM 1442  O   HOH A1187      -6.208  34.749   4.754  0.23 15.50           O  
ANISOU 1442  O   HOH A1187     2033   1848   2010     98    111    741       O  
HETATM 1443  O  AHOH A1188     -15.407  19.668  17.338  0.63 13.54           O  
ANISOU 1443  O  AHOH A1188     1458   1575   2111   -268   -172   -266       O  
HETATM 1444  O  AHOH A1189     -11.924  32.182  15.590  0.40 14.17           O  
ANISOU 1444  O  AHOH A1189     1412   1726   2246    -33   -352   -114       O  
HETATM 1445  O  AHOH A1190     -14.403  30.496  18.261  0.63 21.66           O  
ANISOU 1445  O  AHOH A1190     1390   3527   3314    524   -676  -1135       O  
HETATM 1446  O  AHOH A1191     -14.523  33.279  15.927  0.50 23.93           O  
ANISOU 1446  O  AHOH A1191     2697   3390   3007    492   -904    476       O  
HETATM 1447  O  BHOH A1192     -13.436  32.378  16.802  0.37 14.68           O  
ANISOU 1447  O  BHOH A1192     2446   1621   1511   -223     73     78       O  
HETATM 1448  O  BHOH A1193     -15.106  31.103  14.615  0.37 20.04           O  
ANISOU 1448  O  BHOH A1193     2612   2919   2083    942   -179   -765       O  
HETATM 1449  O  BHOH A1194     -14.787  25.767  14.850  0.37 12.70           O  
ANISOU 1449  O  BHOH A1194     1164   1642   2018     31   -517   -292       O  
HETATM 1450  O  BHOH A1195     -11.618  33.749  15.394  0.37 16.89           O  
ANISOU 1450  O  BHOH A1195     1341   1965   3112    563   -399   -303       O  
HETATM 1451  O  AHOH A1196     -15.108   9.249  16.672  0.72 20.56           O  
ANISOU 1451  O  AHOH A1196     4311   1883   1619   -268    552    159       O  
HETATM 1452  O  AHOH A1197     -18.076  12.661  13.401  0.28 12.94           O  
ANISOU 1452  O  AHOH A1197      888   2039   1989   -396    193   -330       O  
HETATM 1453  O  AHOH A1198     -10.525   7.976  15.859  0.47 26.77           O  
ANISOU 1453  O  AHOH A1198     3050   3260   3859   1125  -2023  -1070       O  
HETATM 1454  O  BHOH A1199     -16.709  18.249  -1.298  0.54 18.31           O  
ANISOU 1454  O  BHOH A1199     3514   1534   1910     68   -596   -152       O  
HETATM 1455  O  BHOH A1200     -19.869  17.580  -0.517  0.54 19.73           O  
ANISOU 1455  O  BHOH A1200     2719   2350   2429    403    377    131       O  
HETATM 1456  O  AHOH A1201     -19.836  22.212   7.940  0.61 21.76           O  
ANISOU 1456  O  AHOH A1201     3382   2688   2198   -541    186      3       O  
HETATM 1457  O  AHOH A1202      12.812  19.076  31.864  0.84 34.82           O  
ANISOU 1457  O  AHOH A1202     4102   4936   4193   -947    758  -2378       O  
HETATM 1458  O  BHOH A1203     -12.700  18.967   6.826  0.30 10.36           O  
ANISOU 1458  O  BHOH A1203     1194   1431   1311    221     30    419       O  
HETATM 1459  O  BHOH A1204     -20.324  21.418   6.014  0.60 30.07           O  
ANISOU 1459  O  BHOH A1204     2837   5912   2678   -290   1361   -661       O  
HETATM 1460  O  BHOH A1205      -0.060  32.786  10.159  0.19 10.25           O  
ANISOU 1460  O  BHOH A1205     1598   1588    711    404    104    202       O  
HETATM 1461  O  BHOH A1206       2.107  32.037   8.715  0.15  7.94           O  
ANISOU 1461  O  BHOH A1206      990    891   1136   -307     73    211       O  
HETATM 1462  O  AHOH A1207       4.724   4.934  29.655  0.50 13.92           O  
ANISOU 1462  O  AHOH A1207     2148   1072   2069    535   -705     55       O  
HETATM 1463  O  BHOH A1207       4.290   5.212  30.745  0.50 19.38           O  
ANISOU 1463  O  BHOH A1207     2771   1607   2986    536   -415    -32       O  
HETATM 1464  O   HOH A1208       2.983  20.389  25.588  0.62 14.48           O  
ANISOU 1464  O   HOH A1208     1804   1877   1821    522     56     50       O  
HETATM 1465  O   HOH A1209       8.358  20.215   8.719  0.60 33.60           O  
ANISOU 1465  O   HOH A1209     2696   3336   6733  -1116   1909   -862       O  
HETATM 1466  O   HOH A1210     -16.308  21.579  24.004  0.56 21.64           O  
ANISOU 1466  O   HOH A1210     2372   3213   2638   -525    459   -728       O  
HETATM 1467  O   HOH A1211     -11.235   7.337  19.457  0.55 23.90           O  
ANISOU 1467  O   HOH A1211     2449   3260   3373  -1737   -632    859       O  
HETATM 1468  O   HOH A1212      -8.745  16.408  32.788  0.35 30.01           O  
ANISOU 1468  O   HOH A1212     3942   3376   4085   1269   2702   1328       O  
HETATM 1469  O   HOH A1213     -17.472  12.007  20.105  0.60 26.94           O  
ANISOU 1469  O   HOH A1213     3067   4143   3025   1073    280    388       O  
HETATM 1470  O   HOH A1214      -2.942  40.863  10.547  0.31 14.20           O  
ANISOU 1470  O   HOH A1214     1975   2197   1224    547     38    174       O  
HETATM 1471  O   HOH A1215      -5.705  23.843  -0.532  0.72 35.25           O  
ANISOU 1471  O   HOH A1215     4529   6071   2792    577   1347    961       O  
HETATM 1472  O   HOH A1216       0.396   6.885   6.590  0.40 24.28           O  
ANISOU 1472  O   HOH A1216     3722   1717   3788   -472  -1045   -891       O  
HETATM 1473  O  AHOH A1217     -10.921  29.284  27.432  0.41 14.20           O  
ANISOU 1473  O  AHOH A1217     1933   2179   1283   -231    157   -266       O  
HETATM 1474  O  BHOH A1217     -10.171  29.563  28.220  0.30 17.64           O  
ANISOU 1474  O  BHOH A1217     2545   2010   2146    160   -551   -277       O  
HETATM 1475  O  BHOH A1218      -8.153  30.861  26.862  0.30 17.77           O  
ANISOU 1475  O  BHOH A1218     1839   3736   1179    -38    168  -1440       O  
HETATM 1476  O  BHOH A1219     -10.374  31.313  26.424  0.30 15.98           O  
ANISOU 1476  O  BHOH A1219     1830   2328   1913    612   -129    488       O  
HETATM 1477  O  BHOH A1220     -12.722  30.978  13.215  0.25 17.93           O  
ANISOU 1477  O  BHOH A1220     3932   1582   1297   -559   -142   -225       O  
HETATM 1478  O  AHOH A1221       8.885  11.837  30.583  0.48 11.89           O  
ANISOU 1478  O  AHOH A1221     1975   1585    956    517    149    103       O  
HETATM 1479  O  AHOH A1222       7.012  11.199  32.880  0.48 14.00           O  
ANISOU 1479  O  AHOH A1222     2362   2135    821    946    198    165       O  
HETATM 1480  O  AHOH A1223       6.607  10.594  35.666  0.48 28.82           O  
ANISOU 1480  O  AHOH A1223     3965   4673   2314    345    757   -311       O  
HETATM 1481  O  AHOH A1224       9.850  11.550  35.588  0.48 20.15           O  
ANISOU 1481  O  AHOH A1224     2605   3786   1266   -561   -197    198       O  
HETATM 1482  O  BHOH A1225       8.611  11.598  30.571  0.52 10.55           O  
ANISOU 1482  O  BHOH A1225     1522   1637    848    343    133    -63       O  
HETATM 1483  O  BHOH A1226       5.380  13.884  31.748  0.52 13.14           O  
ANISOU 1483  O  BHOH A1226     1560   2512    923    464     78   -299       O  
HETATM 1484  O  BHOH A1227      10.637  10.325  31.978  0.52 14.80           O  
ANISOU 1484  O  BHOH A1227     2010   2652    960     74    -25   -253       O  
HETATM 1485  O  BHOH A1228       6.166   9.887  34.234  0.52 22.82           O  
ANISOU 1485  O  BHOH A1228     1983   4415   2271   -352    140    890       O  
HETATM 1486  O  AHOH A1229       2.055  12.952  36.720  0.48 21.35           O  
ANISOU 1486  O  AHOH A1229     3751   3230   1131   -716    995   -169       O  
HETATM 1487  O  BHOH A1230      11.011  24.569  29.853  0.52 16.87           O  
ANISOU 1487  O  BHOH A1230     1839   1581   2989   -107    168  -1035       O  
HETATM 1488  O  BHOH A1231       9.192  21.503  28.844  0.52 22.43           O  
ANISOU 1488  O  BHOH A1231     1455   4852   2214    232   -227  -1408       O  
HETATM 1489  O  AHOH A1232      -9.650  10.653  11.309  0.36 18.26           O  
ANISOU 1489  O  AHOH A1232     2424   1513   3000   -328  -1039    257       O  
HETATM 1490  O  BHOH A1232      -8.046   9.638  11.003  0.58 22.56           O  
ANISOU 1490  O  BHOH A1232     2832   2508   3232   -346  -1566   -463       O  
HETATM 1491  O  BHOH A1233      -7.244  10.030  13.498  0.56 11.64           O  
ANISOU 1491  O  BHOH A1233     1060   1600   1761    -72   -383     83       O  
CONECT   50 1202                                                                
CONECT  273 1095                                                                
CONECT  535 1231                                                                
CONECT  608 1231                                                                
CONECT  610  796                                                                
CONECT  690 1231                                                                
CONECT  698 1231                                                                
CONECT  751  904                                                                
CONECT  796  610                                                                
CONECT  904  751                                                                
CONECT 1095  273                                                                
CONECT 1202   50                                                                
CONECT 1231  535  608  690  698                                                 
CONECT 1231 1478 1479                                                           
CONECT 1478 1231                                                                
CONECT 1479 1231                                                                
MASTER      332    0    6    7    3    0   11    6 1240    1   16   10          
END                                                                             
