# Supplementary material for: Crystallography in school
Source: J Appl Crystallogr. 2025 Sep 12;58(Pt 5):1802–9. doi: 10.1107/S1600576725007459 (PMC12502877; doi:10.1107/S1600576725007459)
Supplement: Supplementary file 3 [file j-58-01802-sup3.zip]

Archive with 871 entries (849 files):
- Installationshinweise CSD_Teaching_Materials_EI.docx
- Installationshinweise CSD_Teaching_Materials_EI.pdf
- Teaching Subset nach Stoffklassen.docx
- Teaching Subset nach Stoffklassen.pdf
- Teaching Subset substance classes.docx
- Teaching Subset substance classes.pdf
- CIF/
- CIF/Aldehydes/
- CIF/Aldehydes/GURNEN.cif
- CIF/Alkanes/
- CIF/Alkanes/CYCHEX.cif
- CIF/Alkanes/cychex.ins
- CIF/Alkanes/cychex.res
- CIF/Alkanes/DUCKOB04.cif
- CIF/Alkanes/ETHANE01.cif
- CIF/Alkanes/HEPTAN03.cif
- CIF/Alkanes/HEXANE01.cif
- CIF/Alkanes/JAYDUI.cif
- CIF/Alkanes/OCTANE12.cif
- CIF/Alkanes/olex2/
- CIF/Alkanes/olex2/CSD_CIF_CYCHEX.hist5
- CIF/Alkanes/olex2/CSD_CIF_CYCHEX.metacif
- CIF/Alkanes/olex2/CSD_CIF_CYCHEX.phil
- CIF/Alkanes/olex2/CYCHEX.odb
- CIF/Alkanes/PENTAN01.cif
- CIF/Alkanes/QQQCIS01.cif
- CIF/Alkanes/ZZZWEO02.cif
- CIF/Alkanols/
- CIF/Alkanols/ABALEV.cif
- CIF/Alkanols/AVEPIB.cif
- CIF/Alkanols/ETANOL.cif
- CIF/Alkanols/METHOL.cif
- CIF/Alkanols/VENVAM.cif
- CIF/Alkenes/
- CIF/Alkenes/COVJON.cif
- CIF/Alkenes/ETHLEN10.cif
- CIF/Alkenes/PAPVAD.cif
- CIF/Alkenes/XOMHUC.cif
- CIF/Alkenes/XOMJAK.cif
- CIF/Alkenes/ZZZSAE01.cif
- CIF/Alkyl_halides/
- CIF/Alkyl_halides/BEJKUW.cif
- CIF/Alkyl_halides/BOCGAB.cif
- CIF/Alkyl_halides/CLMETH.cif
- CIF/Alkyl_halides/DIMETH03.cif
- CIF/Alkyl_halides/MBRMET10.cif
- CIF/Alkyl_halides/MIMETH10.cif
- CIF/Alkyl_halides/ZZZKDW01.cif
- CIF/Alkynes/
- CIF/Alkynes/ACETYL03.cif
- CIF/Alkynes/CAACTY.cif
- CIF/Alkynes/JUFDUJ.cif
- CIF/Alkynes/OCTRNE.cif
- CIF/Alkynes/XOMJEO.cif
- CIF/Amines/
- CIF/Amines/BAZGOY.cif
- CIF/Amines/CEKGUU01.cif
- CIF/Amines/ETDIAM12.cif
- CIF/Amines/METAMI.cif
- CIF/Amines/UREAXX.cif
- CIF/Amino_acids/
- CIF/Amino_acids/ALUCAL05.cif
- CIF/Amino_acids/ASPARM08.cif
- CIF/Amino_acids/DLMETA05.cif
- CIF/Amino_acids/GLUTAM01.cif
- CIF/Amino_acids/GLYCIN.cif
- CIF/Amino_acids/LALNIN23.cif
- CIF/Amino_acids/LCYSTI10.cif
- CIF/Amino_acids/LCYSTN22.cif
- CIF/Amino_acids/LGLUAC01.cif
- CIF/Amino_acids/LSERIN01.cif
- CIF/Amino_acids/LTHREO01.cif
- CIF/Amino_acids/LTYROS10.cif
- CIF/Amino_acids/PROLIN.cif
- CIF/Amino_acids/VALIDL.cif
- CIF/Amino_acids/WIJNEI.cif
- CIF/Aromatics/
- CIF/Aromatics/ACEPOO.cif
- CIF/Aromatics/AMNPHA.cif
- CIF/Aromatics/ANNULE01.cif
- CIF/Aromatics/ANTQUO08.cif
- CIF/Aromatics/ANULEN.cif
- CIF/Aromatics/BENZEN.cif
- CIF/Aromatics/BENZEN02.cif
- CIF/Aromatics/BZONTR.cif
- CIF/Aromatics/CATCOL13.cif
- CIF/Aromatics/NAPHTA12.cif
- CIF/Aromatics/PHENOL03.cif
- CIF/Aromatics/TNBENZ12.cif
- CIF/Aromatics/TOLUEN.cif
- CIF/Aromatics/ZZZMUC01.cif
- CIF/Aromatics/ZZZWOU01.cif
- CIF/Carbohydrates/
- CIF/Carbohydrates/ABINOS.cif
- CIF/Carbohydrates/FRUCTO11.cif
- CIF/Carbohydrates/GLUCSA.cif
- CIF/Carbohydrates/GLUCSE02.cif
- CIF/Carbohydrates/SUCROS01.cif
- CIF/Carboxylic_acids/
- CIF/Carboxylic_acids/ACETAC07.cif
- CIF/Carboxylic_acids/ACRLAC02.cif
- CIF/Carboxylic_acids/ADIPAC04.cif
- CIF/Carboxylic_acids/BENZAC02.cif
- CIF/Carboxylic_acids/BOPKOG10.cif
- CIF/Carboxylic_acids/CAFORM05.cif
- CIF/Carboxylic_acids/CITARC.cif
- CIF/Carboxylic_acids/CITRAC10.cif
- CIF/Carboxylic_acids/FACETC10.cif
- CIF/Carboxylic_acids/FORMAC01.cif
- CIF/Carboxylic_acids/FUMAAC01.cif
- CIF/Carboxylic_acids/YILLAG.cif
- CIF/Esters/
- CIF/Esters/BAHSUY.cif
- CIF/Esters/YARZUN03.cif
- CIF/Ketones/
- CIF/Ketones/ANTQUO08.cif
- CIF/Ketones/BPHENO03.cif
- CIF/Ketones/HIXHIF05.cif
- CIF/Natural_products/
- CIF/Natural_products/ACSALA01.cif
- CIF/Natural_products/ADENOS10.cif
- CIF/Natural_products/ADRENL.cif
- CIF/Natural_products/CAFINE.cif
- CIF/Natural_products/CARTEN02.cif
- CIF/Others/
- CIF/Others/ZZZTSE01.cif
- CIF/Others/FAMZEZ.cif
- CIF/Others/ABABEL.cif
- CIF/Others/ABAFUF.cif
- CIF/Others/ABCLUA10.cif
- CIF/Others/ABEGIY.cif
- CIF/Others/ABEKUN.cif
- CIF/Others/ABENAX.cif
- CIF/Others/ABETOS.cif
- CIF/Others/ABIFUM.cif
- CIF/Others/ABIKUR.cif
- CIF/Others/ABIZER.cif
- CIF/Others/ABUZAY.cif
- CIF/Others/ACABAH.cif
- CIF/Others/ACABRH02.cif
- CIF/Others/ACAJIX.cif
- CIF/Others/ACALDA.cif
- CIF/Others/ACANIL01.cif
- CIF/Others/ACAQUR.cif
- CIF/Others/ACARBM01.cif
- CIF/Others/ACASED.cif
- CIF/Others/ACAZEK.cif
- CIF/Others/ACCAAH.cif
- CIF/Others/ACCTHP.cif
- CIF/Others/ACENYL01.cif
- CIF/Others/ACEQII.cif
- CIF/Others/ACETPH.cif
- CIF/Others/ACIFEX.cif
- CIF/Others/ACIFIB.cif
- CIF/Others/ACUFEK.cif
- CIF/Others/ACUHUB.cif
- CIF/Others/ACURIA.cif
- CIF/Others/ADAHAP.cif
- CIF/Others/ADEZUF.cif
- CIF/Others/ADIPEJ.cif
- CIF/Others/ADODON.cif
- CIF/Others/ADONAJ.cif
- CIF/Others/ADUHIR.cif
- CIF/Others/ADYLAD.cif
- CIF/Others/ADYLAD01.cif
- CIF/Others/AECLPA10.cif
- CIF/Others/AEUNIC.cif
- CIF/Others/AGIQIR.cif
- CIF/Others/AGLCUD.cif
- CIF/Others/AGOGUY.cif
- CIF/Others/AHEJEC03.cif
- CIF/Others/AJAVUC.cif
- CIF/Others/AJETIS.cif
- CIF/Others/AKENOU.cif
- CIF/Others/ALDRIN.cif
- CIF/Others/ALOXAN.cif
- CIF/Others/ALPHPD01.cif
- CIF/Others/AMAZUL.cif
- CIF/Others/AMCPCO.cif
- CIF/Others/ANDRSO.cif
- CIF/Others/APCRBP10.cif
- CIF/Others/APRETS01.cif
- CIF/Others/AQOXIO.cif
- CIF/Others/ARISOK.cif
- CIF/Others/ASPRIN.cif
- CIF/Others/AWUDIF.cif
- CIF/Others/AYUHOR.cif
- CIF/Others/BABNUN01.cif
- CIF/Others/BACWUX10.cif
- CIF/Others/BAFNIG.cif
- CIF/Others/BALGUQ10.cif
- CIF/Others/BAPLOT01.cif
- CIF/Others/BARBAD01.cif
- CIF/Others/BASPAN.cif
- CIF/Others/BATLAJ01.cif
- CIF/Others/BATLEN.cif
- CIF/Others/BAVLOZ.cif
- CIF/Others/BAXQIA.cif
- CIF/Others/BAZSUR.cif
- CIF/Others/BBZCPO12.cif
- CIF/Others/BCABOR10.cif
- CIF/Others/BDMIUP.cif
- CIF/Others/BECYIR.cif
- CIF/Others/BEJFIF.cif
- CIF/Others/BENSCU.cif
- CIF/Others/BENZDC01.cif
- CIF/Others/BERTOH01.cif
- CIF/Others/BETBEH10.cif
- CIF/Others/BEURID10.cif
- CIF/Others/BIBWAL.cif
- CIF/Others/BIDLOP.cif
- CIF/Others/BIJYEY.cif
- CIF/Others/BILMIS.cif
- CIF/Others/BILNEP10.cif
- CIF/Others/BIMXOK.cif
- CIF/Others/BIOTIN01.cif
- CIF/Others/BIPJEP.cif
- CIF/Others/BIPYGA10.cif
- CIF/Others/BITVUV.cif
- CIF/Others/BITZAF.cif
- CIF/Others/BMLTAA.cif
- CIF/Others/BNZQUI03.cif
- CIF/Others/BOBLAG.cif
- CIF/Others/BOCNEM.cif
- CIF/Others/BOFSAQ.cif
- CIF/Others/BOMQOJ.cif
- CIF/Others/BONFIT.cif
- CIF/Others/BOQJUM.cif
- CIF/Others/BOYGUR01.cif
- CIF/Others/BOYHAY01.cif
- CIF/Others/BTCOAC.cif
- CIF/Others/BUKNAX.cif
- CIF/Others/BUPQAE01.cif
- CIF/Others/BUVGII.cif
- CIF/Others/BUZFUX.cif
- CIF/Others/BZAMID02.cif
- CIF/Others/BZCBNL01.cif
- CIF/Others/CACDAO.cif
- CIF/Others/CACWOS.cif
- CIF/Others/CADNOK.cif
- CIF/Others/CADVEI.cif
- CIF/Others/CAFROR.cif
- CIF/Others/CAMHFA.cif
- CIF/Others/CAMXAP01.cif
- CIF/Others/CAQTET.cif
- CIF/Others/CARQOB.cif
- CIF/Others/CARTEN.cif
- CIF/Others/CBMZPN01.cif
- CIF/Others/CBMZPN02.cif
- CIF/Others/CBMZPN03.cif
- CIF/Others/CBMZPN10.cif
- CIF/Others/CBMZPN11.cif
- CIF/Others/CBMZPN12.cif
- CIF/Others/CCXAPT.cif
- CIF/Others/CDSCDS.cif
- CIF/Others/CEBGUL.cif
- CIF/Others/CECMOM.cif
- CIF/Others/CECZEP.cif
- CIF/Others/CECZIT.cif
- CIF/Others/CEFXAM.cif
- CIF/Others/CEFXOA.cif
- CIF/Others/CEHTAK10.cif
- CIF/Others/CEIMPT.cif
- CIF/Others/CETXOO.cif
- CIF/Others/CEXNIC.cif
- CIF/Others/CEZNIE.cif
- CIF/Others/CHMOCO01.cif
- CIF/Others/CHOCAL.cif
- CIF/Others/CHOCHL04.cif
- CIF/Others/CHOEST20.cif
- CIF/Others/CHOEST21.cif
- CIF/Others/CHOLES20.cif
- CIF/Others/CIFKOS.cif
- CIF/Others/CIMNUH.cif
- CIF/Others/CIPFEM.cif
- CIF/Others/CIVFOC10.cif
- CIF/Others/CIVXIO10.cif
- CIF/Others/CIYWOX.cif
- CIF/Others/CLCAME01.cif
- CIF/Others/CLCBUT.cif
- CIF/Others/CLCHTF.cif
- CIF/Others/CLECOC.cif
- CIF/Others/CLPYSB.cif
- CIF/Others/CMPXPA.cif
- CIF/Others/CMTUCU10.cif
- CIF/Others/COBZAU.cif
- CIF/Others/COCAIN10.cif
- CIF/Others/COCHCL01.cif
- CIF/Others/CONGRS.cif
- CIF/Others/COPGOD.cif
- CIF/Others/CORONE.cif
- CIF/Others/COUMAR02.cif
- CIF/Others/COXDHN01.cif
- CIF/Others/COXYIX.cif
- CIF/Others/CPTCET10.cif
- CIF/Others/CRAMCB10.cif
- CIF/Others/CTPAUB.cif
- CIF/Others/CTPOCO.cif
- CIF/Others/CUGDIR.cif
- CIF/Others/CUHXUY.cif
[truncated: 571 more entries]
