# Supplementary material for: Crystallography in school
Source: J Appl Crystallogr. 2025 Sep 12;58(Pt 5):1802–9. doi: 10.1107/S1600576725007459 (PMC12502877; doi:10.1107/S1600576725007459)
Supplement: Supplementary file 3 [file j-58-01802-sup3.zip › CIF/Aldehydes/GURNEN.cif]

#######################################################################
#
#                 Cambridge Crystallographic Data Centre
#                                CCDC
#
#######################################################################
#
# If this CIF has been generated from an entry in the Cambridge
# Structural Database, then it will include bibliographic, chemical,
# crystal, experimental, refinement or atomic coordinate data resulting
# from the CCDC's data processing and validation procedures.
#
#######################################################################

data_CSD_CIF_GURNEN
_audit_creation_date 2010-10-04
_audit_creation_method CSD-ConQuest-V1
_database_code_CSD GURNEN
_database_code_depnum_ccdc_archive 'CCDC 735042'
_chemical_formula_sum 'C3 H4 O1'
_chemical_formula_moiety
;
C1 H2 O1,C2 H2
;
_journal_coden_Cambridge 1220
_journal_volume 16
_journal_year 2010
_journal_page_first 2131
_journal_name_full 'Chem.-Eur.J. '
loop_
_publ_author_name
"M.T.Kirchner"
"D.Blaser"
"R.Boese"
_chemical_name_systematic
;
formaldehyde ethyne
;
_chemical_name_common
;
Formaldehyde acetylene; Teaching Subset: Fundamental Chemistry
;
_cell_volume    402.749
_exptl_crystal_colour 'colorless'
_exptl_crystal_density_diffrn 0.925
_exptl_crystal_description 'cylindrical'
_diffrn_ambient_temperature 123
#These two values have been output from a single CSD field.
_refine_ls_R_factor_gt 0.069
_refine_ls_wR_factor_gt 0.069
_symmetry_cell_setting orthorhombic
_symmetry_space_group_name_H-M 'C m c m'
_symmetry_Int_Tables_number 63
loop_
_symmetry_equiv_pos_site_id
_symmetry_equiv_pos_as_xyz
1 x,y,z
2 -x,-y,1/2+z
3 -x,y,1/2-z
4 x,-y,-z
5 1/2+x,1/2+y,z
6 1/2-x,1/2-y,1/2+z
7 1/2-x,1/2+y,1/2-z
8 1/2+x,1/2-y,-z
9 -x,-y,-z
10 x,y,-1/2-z
11 x,-y,-1/2+z
12 -x,y,z
13 -1/2-x,-1/2-y,-z
14 -1/2+x,-1/2+y,-1/2-z
15 -1/2+x,-1/2-y,-1/2+z
16 -1/2-x,-1/2+y,z
_cell_length_a 5.429(12)
_cell_length_b 6.346(15)
_cell_length_c 11.69(3)
_cell_angle_alpha 90
_cell_angle_beta 90
_cell_angle_gamma 90
_cell_formula_units_Z 4
loop_
_atom_type_symbol
_atom_type_radius_bond
C 0.68
H 0.23
O 0.68
loop_
_atom_site_label
_atom_site_type_symbol
_atom_site_fract_x
_atom_site_fract_y
_atom_site_fract_z
O1 O 0.00000 0.4024(5) 0.25000
C1 C 0.00000 0.5854(8) 0.25000
H1 H 0.00000 0.67130 0.32160
C2 C 0.00000 0.0711(4) 0.4691(3)
H2 H 0.00000 0.19110 0.41240
H1B H 0.00000 0.67130 0.17840
C2C C 0.00000 -0.0711(4) 0.5309(3)
H2C H 0.00000 -0.19110 0.58760
#END
