# Supplementary material for: Crystallography in school
Source: J Appl Crystallogr. 2025 Sep 12;58(Pt 5):1802–9. doi: 10.1107/S1600576725007459 (PMC12502877; doi:10.1107/S1600576725007459)
Supplement: Supplementary file 3 [file j-58-01802-sup3.zip › CIF/Alkanes/CYCHEX.cif]

#######################################################################
#
#                 Cambridge Crystallographic Data Centre
#                                CCDC
#
#######################################################################
#
# If this CIF has been generated from an entry in the Cambridge
# Structural Database, then it will include bibliographic, chemical,
# crystal, experimental, refinement or atomic coordinate data resulting
# from the CCDC's data processing and validation procedures.
#
#######################################################################

data_CSD_CIF_CYCHEX
_audit_creation_date 1973-05-11
_audit_creation_method CSD-ConQuest-V1
_database_code_CSD CYCHEX
_database_code_depnum_ccdc_archive 'CCDC 1134558'
_chemical_formula_sum 'C6 H12'
_chemical_formula_moiety
;
C6 H12
;
_journal_coeditor_code "IUCr A09835"
_journal_coden_Cambridge 107
_journal_volume 29
_journal_year 1973
_journal_page_first 131
_journal_name_full 'Acta Crystallogr.,Sect.B:Struct.Crystallogr.Cryst.Chem. '
loop_
_publ_author_name
"R.Kahn"
"R.Fourme"
"D.Andre"
"M.Renaud"
_chemical_name_systematic
;
Cyclohexane
;
_chemical_name_common
;
Teaching Subset: Fundamental Chemistry
;
_cell_volume    561.295
_exptl_crystal_density_diffrn 0.996
_exptl_special_details
;
ordered monoclinic polymorph II
phase transition at 186.1

;
_diffrn_ambient_temperature 115
#These two values have been output from a single CSD field.
_refine_ls_R_factor_gt 0.061
_refine_ls_wR_factor_gt 0.061
_symmetry_cell_setting monoclinic
_symmetry_space_group_name_H-M 'C 2/c'
_symmetry_Int_Tables_number 15
loop_
_symmetry_equiv_pos_site_id
_symmetry_equiv_pos_as_xyz
1 x,y,z
2 1/2+x,1/2+y,z
3 -x,y,1/2-z
4 1/2-x,1/2+y,1/2-z
5 -x,-y,-z
6 -1/2-x,-1/2-y,-z
7 x,-y,-1/2+z
8 -1/2+x,-1/2-y,-1/2+z
_cell_length_a 11.23(3)
_cell_length_b 6.44(2)
_cell_length_c 8.20(2)
_cell_angle_alpha 90
_cell_angle_beta 108.83(17)
_cell_angle_gamma 90
_cell_formula_units_Z 4
loop_
_atom_type_symbol
_atom_type_radius_bond
C 0.68
H 0.20
loop_
_atom_site_label
_atom_site_type_symbol
_atom_site_fract_x
_atom_site_fract_y
_atom_site_fract_z
C1 C 0.20610 0.46770 -0.00570
C2 C 0.34340 0.40880 0.08520
C3 C 0.12030 0.28510 -0.00640
H1 H 0.19750 0.48350 -0.11600
H2 H 0.18760 0.61120 0.06530
H3 H 0.35260 0.38340 0.21580
H4 H 0.40560 0.50000 0.07800
H5 H 0.12130 0.24960 0.12530
H6 H 0.03510 0.29830 -0.07490
C3E C 0.37970 0.21490 0.00640
C2E C 0.15660 0.09120 -0.08520
C1E C 0.29390 0.03230 0.00570
H5E H 0.37870 0.25040 -0.12530
H6E H 0.46490 0.20170 0.07490
H3E H 0.14740 0.11660 -0.21580
H4E H 0.09440 0.00000 -0.07800
H1E H 0.30250 0.01650 0.11600
H2E H 0.31240 -0.11120 -0.06530
#END
