# Supplementary material for: Crystallography in school
Source: J Appl Crystallogr. 2025 Sep 12;58(Pt 5):1802–9. doi: 10.1107/S1600576725007459 (PMC12502877; doi:10.1107/S1600576725007459)
Supplement: Supplementary file 3 [file j-58-01802-sup3.zip › CIF/Alkanes/cychex.ins]

TITL CSD_CIF_CYCHEX OLEX2: imported from CIF
CELL 0.71073 11.23 6.44 8.2 90 108.83 90
ZERR 4 0.03 0.02 0.02 0 0.17 0
LATT 7
SYMM -X,+Y,0.5-Z
SFAC C H
UNIT 24 48

TEMP -158.15
WGHT 0.1
FVAR 1
REM <olex2.extras>
REM <HklSrc "%">
REM </olex2.extras>

C1    1     10.20610  10.46770  9.99430  1.00000  0.05000
C2    1     10.34340  10.40880  10.08520  1.00000  0.05000
C3    1     10.12030  10.28510  9.99360  1.00000  0.05000
H1    2     10.19750  10.48350  9.88400  1.00000  0.05000
H2    2     10.18760  10.61120  10.06530  1.00000  0.05000
H3    2     10.35260  10.38340  10.21580  1.00000  0.05000
H4    2     10.40560  10.50000  10.07800  1.00000  0.05000
H5    2     10.12130  10.24960  10.12530  1.00000  0.05000
H6    2     10.03510  10.29830  9.92510  1.00000  0.05000
HKLF 4

END
