# Supplementary material for: Crystallography in school
Source: J Appl Crystallogr. 2025 Sep 12;58(Pt 5):1802–9. doi: 10.1107/S1600576725007459 (PMC12502877; doi:10.1107/S1600576725007459)
Supplement: Supplementary file 3 [file j-58-01802-sup3.zip › CIF/Alkanes/DUCKOB04.cif]

#######################################################################
#
#                 Cambridge Crystallographic Data Centre
#                                CCDC
#
#######################################################################
#
# If this CIF has been generated from an entry in the Cambridge
# Structural Database, then it will include bibliographic, chemical,
# crystal, experimental, refinement or atomic coordinate data resulting
# from the CCDC's data processing and validation procedures.
#
#######################################################################

data_CSD_CIF_DUCKOB04
_audit_creation_date 1999-06-30
_audit_creation_method CSD-ConQuest-V1
_database_code_CSD DUCKOB04
_database_code_depnum_ccdc_archive 'CCDC 103187'
_chemical_formula_sum 'C4 H10'
_chemical_formula_moiety
;
C4 H10
;
_journal_coden_Cambridge 179
_journal_volume 38
_journal_year 1999
_journal_page_first 988
_journal_name_full 'Angew.Chem.,Int.Ed. '
loop_
_publ_author_name
"R.Boese"
"D.Blaeser"
"H.-C.Weiss"
_chemical_name_systematic
;
n-Butane
;
_chemical_name_common
;
Teaching Subset: Fundamental Chemistry, Symmetry
;
_chemical_melting_point 134.45
_cell_volume    239.108
_exptl_crystal_colour 'colorless'
_exptl_crystal_density_diffrn 0.807
_exptl_special_details
;
phase I polymorph

;
_exptl_crystal_description 'cylindric'
_diffrn_ambient_temperature 90
#These two values have been output from a single CSD field.
_refine_ls_R_factor_gt 0.1922
_refine_ls_wR_factor_gt 0.1922
_symmetry_cell_setting monoclinic
_symmetry_space_group_name_H-M 'P 21/c'
_symmetry_Int_Tables_number 14
loop_
_symmetry_equiv_pos_site_id
_symmetry_equiv_pos_as_xyz
1 x,y,z
2 -x,1/2+y,1/2-z
3 -x,-y,-z
4 x,-1/2-y,-1/2+z
_cell_length_a 5.7027(15)
_cell_length_b 5.5247(15)
_cell_length_c 8.389(2)
_cell_angle_alpha 90
_cell_angle_beta 115.22(2)
_cell_angle_gamma 90
_cell_formula_units_Z 2
loop_
_atom_type_symbol
_atom_type_radius_bond
C 0.68
H 0.23
loop_
_atom_site_label
_atom_site_type_symbol
_atom_site_fract_x
_atom_site_fract_y
_atom_site_fract_z
C1 C 0.2256(6) 0.2358(5) 0.4422(4)
H1 H 0.1566(6) 0.3143(5) 0.5180(4)
H2 H 0.0869(6) 0.1453(5) 0.3489(4)
H3 H 0.2936(6) 0.3592(5) 0.3891(4)
C2 C 0.4417(8) 0.0635(8) 0.5513(4)
H4 H 0.5787(8) 0.1559(8) 0.6469(4)
H5 H 0.3722(8) -0.0578(8) 0.6067(4)
C2B C 0.5583(8) -0.0635(8) 0.4487(4)
C1B C 0.7744(6) -0.2358(5) 0.5578(4)
H1B H 0.8434(6) -0.3143(5) 0.4820(4)
H2B H 0.9131(6) -0.1453(5) 0.6511(4)
H3B H 0.7064(6) -0.3592(5) 0.6109(4)
H4B H 0.4213(8) -0.1559(8) 0.3531(4)
H5B H 0.6278(8) 0.0578(8) 0.3933(4)
#END
