# Supplementary material for: Crystallography in school
Source: J Appl Crystallogr. 2025 Sep 12;58(Pt 5):1802–9. doi: 10.1107/S1600576725007459 (PMC12502877; doi:10.1107/S1600576725007459)
Supplement: Supplementary file 3 [file j-58-01802-sup3.zip › CIF/Alkanes/ETHANE01.cif]

#######################################################################
#
#                 Cambridge Crystallographic Data Centre
#                                CCDC
#
#######################################################################
#
# If this CIF has been generated from an entry in the Cambridge
# Structural Database, then it will include bibliographic, chemical,
# crystal, experimental, refinement or atomic coordinate data resulting
# from the CCDC's data processing and validation procedures.
#
#######################################################################

data_CSD_CIF_ETHANE01
_audit_creation_date 1978-10-27
_audit_creation_method CSD-ConQuest-V1
_database_code_CSD ETHANE01
_database_code_depnum_ccdc_archive 'CCDC 1150476'
_chemical_formula_sum 'C2 H6'
_chemical_formula_moiety
;
C2 H6
;
_journal_coeditor_code "IUCr A16164"
_journal_coden_Cambridge 107
_journal_volume 34
_journal_year 1978
_journal_page_first 1947
_journal_name_full 'Acta Crystallogr.,Sect.B:Struct.Crystallogr.Cryst.Chem. '
loop_
_publ_author_name
"G.J.H.van Nes"
"A.Vos"
_chemical_name_systematic
;
Ethane
;
_chemical_name_common
;
PDB Chemical Component code: EHN; Teaching Subset: Fundamental Chemistry, 
Symmetry
;
_cell_volume    138.890
_exptl_crystal_density_diffrn 0.719
_exptl_special_details
;
monoclinic polymorph

;
_diffrn_ambient_temperature 85
#These two values have been output from a single CSD field.
_refine_ls_R_factor_gt 0.052
_refine_ls_wR_factor_gt 0.052
_symmetry_cell_setting monoclinic
_symmetry_space_group_name_H-M 'P 21/n'
_symmetry_Int_Tables_number 14
loop_
_symmetry_equiv_pos_site_id
_symmetry_equiv_pos_as_xyz
1 x,y,z
2 1/2-x,1/2+y,1/2-z
3 -x,-y,-z
4 -1/2+x,-1/2-y,-1/2+z
_cell_length_a 4.226(3)
_cell_length_b 5.623(4)
_cell_length_c 5.845(4)
_cell_angle_alpha 90
_cell_angle_beta 90.41(6)
_cell_angle_gamma 90
_cell_formula_units_Z 2
loop_
_atom_type_symbol
_atom_type_radius_bond
C 0.68
H 0.23
loop_
_atom_site_label
_atom_site_type_symbol
_atom_site_fract_x
_atom_site_fract_y
_atom_site_fract_z
C1 C -0.03890 0.09592 -0.08890
H1 H 0.06950 0.04900 -0.25250
H2 H 0.05600 0.26980 -0.03880
H3 H -0.29650 0.11140 -0.10520
C1B C 0.03890 -0.09592 0.08890
H1B H -0.06950 -0.04900 0.25250
H2B H -0.05600 -0.26980 0.03880
H3B H 0.29650 -0.11140 0.10520
loop_
_geom_bond_atom_site_label_1
_geom_bond_atom_site_label_2
_geom_bond_distance
_geom_bond_site_symmetry_1
_geom_bond_site_symmetry_2
C1 H1 1.096 1_555 1_555
H2 C1 1.096 1_555 1_555
H3 C1 1.096 1_555 1_555
C1B C1 1.532 1_555 1_555
H1B C1B 1.096 1_555 1_555
H2B C1B 1.096 1_555 1_555
H3B C1B 1.096 1_555 1_555
#END
