# Supplementary material for: Crystallography in school
Source: J Appl Crystallogr. 2025 Sep 12;58(Pt 5):1802–9. doi: 10.1107/S1600576725007459 (PMC12502877; doi:10.1107/S1600576725007459)
Supplement: Supplementary file 3 [file j-58-01802-sup3.zip › CIF/Alkanes/HEPTAN03.cif]

#######################################################################
#
#                 Cambridge Crystallographic Data Centre
#                                CCDC
#
#######################################################################
#
# If this CIF has been generated from an entry in the Cambridge
# Structural Database, then it will include bibliographic, chemical,
# crystal, experimental, refinement or atomic coordinate data resulting
# from the CCDC's data processing and validation procedures.
#
#######################################################################

data_CSD_CIF_HEPTAN03
_audit_creation_date 1999-06-30
_audit_creation_method CSD-ConQuest-V1
_database_code_CSD HEPTAN03
_database_code_depnum_ccdc_archive 'CCDC 103190'
_chemical_formula_sum 'C7 H16'
_chemical_formula_moiety
;
C7 H16
;
_journal_coden_Cambridge 179
_journal_volume 38
_journal_year 1999
_journal_page_first 988
_journal_name_full 'Angew.Chem.,Int.Ed. '
loop_
_publ_author_name
"R.Boese"
"D.Blaeser"
"H.-C.Weiss"
_chemical_name_systematic
;
n-heptane
;
_chemical_name_common
;
Teaching Subset: Fundamental Chemistry, Symmetry
;
_chemical_melting_point 182.25
_cell_volume    368.049
_exptl_crystal_colour 'colorless'
_exptl_crystal_density_diffrn 0.904
_exptl_crystal_description 'cylindric'
_diffrn_ambient_temperature 90
#These two values have been output from a single CSD field.
_refine_ls_R_factor_gt 0.0702
_refine_ls_wR_factor_gt 0.0702
_symmetry_cell_setting triclinic
_symmetry_space_group_name_H-M 'P -1'
_symmetry_Int_Tables_number 2
loop_
_symmetry_equiv_pos_site_id
_symmetry_equiv_pos_as_xyz
1 x,y,z
2 -x,-y,-z
_cell_length_a 4.116(2)
_cell_length_b 4.686(3)
_cell_length_c 20.348(13)
_cell_angle_alpha 78.11(5)
_cell_angle_beta 81.79(5)
_cell_angle_gamma 74.25(4)
_cell_formula_units_Z 2
loop_
_atom_type_symbol
_atom_type_radius_bond
C 0.68
H 0.23
loop_
_atom_site_label
_atom_site_type_symbol
_atom_site_fract_x
_atom_site_fract_y
_atom_site_fract_z
C1 C 1.1603(7) 0.2930(6) 0.42798(11)
H1 H 0.9502(84) 0.4263(73) 0.4434(15)
H2 H 1.3090(79) 0.4367(68) 0.4187(14)
H3 H 1.2396(84) 0.1381(75) 0.4612(16)
C2 C 1.1284(6) 0.1756(5) 0.36564(10)
H4 H 0.9724(78) 0.0378(67) 0.3762(14)
H5 H 1.3396(68) 0.0426(57) 0.3512(12)
C3 C 1.0109(5) 0.4271(5) 0.30698(9)
H6 H 0.7928(71) 0.5584(60) 0.3223(13)
H7 H 1.1673(71) 0.5644(61) 0.2981(13)
C4 C 0.9777(5) 0.3145(5) 0.24399(9)
H8 H 0.8095(71) 0.1852(61) 0.2561(13)
H9 H 1.1865(73) 0.1831(62) 0.2281(13)
C5 C 0.8578(5) 0.5664(5) 0.18582(9)
H10 H 0.6464(70) 0.6909(59) 0.1996(12)
H11 H 1.0085(78) 0.6973(66) 0.1750(14)
C6 C 0.8260(6) 0.4559(5) 0.12243(9)
H12 H 0.6746(74) 0.3164(65) 0.1342(13)
H13 H 1.0342(72) 0.3250(61) 0.1063(13)
C7 C 0.7000(6) 0.7102(5) 0.06528(10)
H14 H 0.5050(65) 0.8287(54) 0.0785(11)
H15 H 0.8597(73) 0.8369(61) 0.0512(13)
H16 H 0.6987(70) 0.629(6) 0.0248(13)
#END
