# Supplementary material for: Crystallography in school
Source: J Appl Crystallogr. 2025 Sep 12;58(Pt 5):1802–9. doi: 10.1107/S1600576725007459 (PMC12502877; doi:10.1107/S1600576725007459)
Supplement: Supplementary file 3 [file j-58-01802-sup3.zip › CIF/Alkanes/HEXANE01.cif]

#######################################################################
#
#                 Cambridge Crystallographic Data Centre
#                                CCDC
#
#######################################################################
#
# If this CIF has been generated from an entry in the Cambridge
# Structural Database, then it will include bibliographic, chemical,
# crystal, experimental, refinement or atomic coordinate data resulting
# from the CCDC's data processing and validation procedures.
#
#######################################################################

data_CSD_CIF_HEXANE01
_audit_creation_date 1999-06-30
_audit_creation_method CSD-ConQuest-V1
_database_code_CSD HEXANE01
_database_code_depnum_ccdc_archive 'CCDC 103189'
_chemical_formula_sum 'C6 H14'
_chemical_formula_moiety
;
C6 H14
;
_journal_coden_Cambridge 179
_journal_volume 38
_journal_year 1999
_journal_page_first 988
_journal_name_full 'Angew.Chem.,Int.Ed. '
loop_
_publ_author_name
"R.Boese"
"D.Blaeser"
"H.-C.Weiss"
_chemical_name_systematic
;
n-Hexane
;
_chemical_name_common
;
Teaching Subset: Fundamental Chemistry, Symmetry
;
_chemical_melting_point 178
_cell_volume    159.049
_exptl_crystal_colour 'colorless'
_exptl_crystal_density_diffrn 0.9
_exptl_crystal_description 'cylindric'
_diffrn_ambient_temperature 90
#These two values have been output from a single CSD field.
_refine_ls_R_factor_gt 0.0342
_refine_ls_wR_factor_gt 0.0342
_symmetry_cell_setting triclinic
_symmetry_space_group_name_H-M 'P -1'
_symmetry_Int_Tables_number 2
loop_
_symmetry_equiv_pos_site_id
_symmetry_equiv_pos_as_xyz
1 x,y,z
2 -x,-y,-z
_cell_length_a 4.1309(7)
_cell_length_b 4.6963(10)
_cell_length_c 8.539(2)
_cell_angle_alpha 83.40(2)
_cell_angle_beta 87.265(15)
_cell_angle_gamma 75.172(15)
_cell_formula_units_Z 1
loop_
_atom_type_symbol
_atom_type_radius_bond
C 0.68
H 0.23
loop_
_atom_site_label
_atom_site_type_symbol
_atom_site_fract_x
_atom_site_fract_y
_atom_site_fract_z
C1 C 0.2233(2) 0.7314(2) 0.15263(8)
H1 H 0.0126(29) 0.8508(26) 0.1862(13)
H2 H 0.3647(28) 0.8679(25) 0.1227(13)
H3 H 0.1865(30) 0.6488(27) 0.0594(15)
C2 C 0.3719(2) 0.49288(15) 0.28366(7)
H4 H 0.2336(26) 0.3514(22) 0.3087(12)
H5 H 0.5798(25) 0.3748(22) 0.2470(12)
C3 C 0.4275(2) 0.61843(13) 0.43361(7)
H6 H 0.2201(26) 0.7372(23) 0.4703(12)
H7 H 0.5707(25) 0.7589(22) 0.4106(11)
C3A C 0.5725(2) 0.38157(13) 0.56639(7)
C2A C 0.6281(2) 0.50712(15) 0.71634(7)
C1A C 0.7767(2) 0.2686(2) 0.84737(8)
H1A H 0.9874(29) 0.1492(26) 0.8138(13)
H2A H 0.6353(28) 0.1321(25) 0.8773(13)
H3A H 0.8135(30) 0.3512(27) 0.9406(15)
H4A H 0.7664(26) 0.6486(22) 0.6913(12)
H5A H 0.4202(25) 0.6252(22) 0.7530(12)
H6A H 0.7799(26) 0.2628(23) 0.5297(12)
H7A H 0.4293(25) 0.2411(22) 0.5894(11)
#END
