# Supplementary material for: Crystallography in school
Source: J Appl Crystallogr. 2025 Sep 12;58(Pt 5):1802–9. doi: 10.1107/S1600576725007459 (PMC12502877; doi:10.1107/S1600576725007459)
Supplement: Supplementary file 3 [file j-58-01802-sup3.zip › CIF/Alkanes/JAYDUI.cif]

#######################################################################
#
#                 Cambridge Crystallographic Data Centre
#                                CCDC
#
#######################################################################
#
# If this CIF has been generated from an entry in the Cambridge
# Structural Database, then it will include bibliographic, chemical,
# crystal, experimental, refinement or atomic coordinate data resulting
# from the CCDC's data processing and validation procedures.
#
#######################################################################

data_CSD_CIF_JAYDUI
_audit_creation_date 1999-06-30
_audit_creation_method CSD-ConQuest-V1
_database_code_CSD JAYDUI
_database_code_depnum_ccdc_archive 'CCDC 103186'
_chemical_formula_sum 'C3 H8'
_chemical_formula_moiety
;
C3 H8
;
_journal_coden_Cambridge 179
_journal_volume 38
_journal_year 1999
_journal_page_first 988
_journal_name_full 'Angew.Chem.,Int.Ed. '
loop_
_publ_author_name
"R.Boese"
"D.Blaeser"
"H.-C.Weiss"
_chemical_name_systematic
;
Propane
;
_chemical_name_common
;
PDB Chemical Component code: TME; Teaching Subset: Fundamental Chemistry, 
Symmetry
;
_chemical_melting_point 89.55
_cell_volume    364.908
_exptl_crystal_colour 'colorless'
_exptl_crystal_density_diffrn 0.803
_exptl_crystal_description 'cylindric'
_diffrn_ambient_temperature 30
#These two values have been output from a single CSD field.
_refine_ls_R_factor_gt 0.0468
_refine_ls_wR_factor_gt 0.0468
_symmetry_cell_setting monoclinic
_symmetry_space_group_name_H-M 'P 21/n'
_symmetry_Int_Tables_number 14
loop_
_symmetry_equiv_pos_site_id
_symmetry_equiv_pos_as_xyz
1 x,y,z
2 1/2-x,1/2+y,1/2-z
3 -x,-y,-z
4 -1/2+x,-1/2-y,-1/2+z
_cell_length_a 4.1480(14)
_cell_length_b 12.612(5)
_cell_length_c 6.977(3)
_cell_angle_alpha 90
_cell_angle_beta 91.28(3)
_cell_angle_gamma 90
_cell_formula_units_Z 4
loop_
_atom_type_symbol
_atom_type_radius_bond
C 0.68
H 0.23
loop_
_atom_site_label
_atom_site_type_symbol
_atom_site_fract_x
_atom_site_fract_y
_atom_site_fract_z
C1 C 0.2173(3) 0.94825(7) 0.21996(14)
H1 H -0.0108(37) 0.9471(10) 0.1897(20)
H2 H 0.3276(32) 0.9275(10) 0.1059(18)
H3 H 0.2818(32) 1.0219(12) 0.2475(20)
C2 C 0.3085(2) 0.87541(7) 0.38809(13)
H4 H 0.1883(31) 0.8973(10) 0.5016(18)
H5 H 0.5360(36) 0.883(1) 0.4198(18)
C3 C 0.2306(3) 0.75914(7) 0.34494(14)
H6 H 0.0068(39) 0.7484(10) 0.3207(20)
H7 H 0.3428(34) 0.7347(10) 0.2321(20)
H8 H 0.2990(35) 0.7128(12) 0.4529(21)
#END
