# Supplementary material for: Crystallography in school
Source: J Appl Crystallogr. 2025 Sep 12;58(Pt 5):1802–9. doi: 10.1107/S1600576725007459 (PMC12502877; doi:10.1107/S1600576725007459)
Supplement: Supplementary file 3 [file j-58-01802-sup3.zip › CIF/Alkanes/OCTANE12.cif]

#######################################################################
#
#                 Cambridge Crystallographic Data Centre
#                                CCDC
#
#######################################################################
#
# If this CIF has been generated from an entry in the Cambridge
# Structural Database, then it will include bibliographic, chemical,
# crystal, experimental, refinement or atomic coordinate data resulting
# from the CCDC's data processing and validation procedures.
#
#######################################################################

data_CSD_CIF_OCTANE12
_audit_creation_date 1999-06-30
_audit_creation_method CSD-ConQuest-V1
_database_code_CSD OCTANE12
_database_code_depnum_ccdc_archive 'CCDC 103191'
_chemical_formula_sum 'C8 H18'
_chemical_formula_moiety
;
C8 H18
;
_journal_coden_Cambridge 179
_journal_volume 38
_journal_year 1999
_journal_page_first 988
_journal_name_full 'Angew.Chem.,Int.Ed. '
loop_
_publ_author_name
"R.Boese"
"D.Blaeser"
"H.-C.Weiss"
_chemical_name_systematic
;
octane
;
_chemical_name_common
;
Teaching Subset: Fundamental Chemistry, Symmetry
;
_cell_volume    203.292
_exptl_crystal_density_diffrn 0.933
_diffrn_ambient_temperature 90
#These two values have been output from a single CSD field.
_refine_ls_R_factor_gt 0.0386
_refine_ls_wR_factor_gt 0.0386
_symmetry_cell_setting triclinic
_symmetry_space_group_name_H-M 'P -1'
_symmetry_Int_Tables_number 2
loop_
_symmetry_equiv_pos_site_id
_symmetry_equiv_pos_as_xyz
1 x,y,z
2 -x,-y,-z
_cell_length_a 4.1230(9)
_cell_length_b 4.6860(13)
_cell_length_c 10.974(3)
_cell_angle_alpha 85.06(2)
_cell_angle_beta 83.72(2)
_cell_angle_gamma 75.10(2)
_cell_formula_units_Z 1
loop_
_atom_type_symbol
_atom_type_radius_bond
C 0.68
H 0.23
loop_
_atom_site_label
_atom_site_type_symbol
_atom_site_fract_x
_atom_site_fract_y
_atom_site_fract_z
C1 C 0.2005(2) 0.7446(2) 0.11866(6)
H1 H -0.0157(27) 0.8770(25) 0.1461(10)
H2 H 0.3505(27) 0.8675(24) 0.0962(10)
H3 H 0.1744(30) 0.6436(27) 0.0459(12)
C2 C 0.3262(2) 0.51666(15) 0.22137(6)
H4 H 0.1749(25) 0.3922(21) 0.2404(9)
H5 H 0.5409(25) 0.3867(22) 0.1941(9)
C3 C 0.36160(15) 0.65621(13) 0.33765(5)
H6 H 0.1475(24) 0.7900(22) 0.3655(9)
H7 H 0.5153(25) 0.7782(23) 0.3192(9)
C4 C 0.48187(15) 0.42989(13) 0.44192(5)
H8 H 0.3277(25) 0.3093(23) 0.4613(9)
H9 H 0.6961(24) 0.2989(22) 0.4132(9)
C1A C 0.7995(2) 0.2554(2) 0.88134(6)
H1A H 1.0157(27) 0.1230(25) 0.8539(10)
H2A H 0.6495(27) 0.1325(24) 0.9038(10)
H3A H 0.8256(30) 0.3564(27) 0.9541(12)
C2A C 0.6738(2) 0.48334(15) 0.77863(6)
H4A H 0.8251(25) 0.6078(21) 0.7596(9)
H5A H 0.4591(25) 0.6133(22) 0.8059(9)
C3A C 0.63840(15) 0.34379(13) 0.66235(5)
H6A H 0.8525(24) 0.2100(22) 0.6345(9)
H7A H 0.4847(25) 0.2218(23) 0.6808(9)
C4A C 0.51813(15) 0.57011(13) 0.55808(5)
H8A H 0.6723(25) 0.6907(23) 0.5387(9)
H9A H 0.3039(24) 0.7011(22) 0.5868(9)
#END
