# Supplementary material for: Crystallography in school
Source: J Appl Crystallogr. 2025 Sep 12;58(Pt 5):1802–9. doi: 10.1107/S1600576725007459 (PMC12502877; doi:10.1107/S1600576725007459)
Supplement: Supplementary file 3 [file j-58-01802-sup3.zip › CIF/Alkanes/olex2/CSD_CIF_CYCHEX.metacif]

data_CSD_CIF_CYCHEX
loop_
  _publ_author_name
  R.Kahn
  R.Fourme
  D.Andre
  M.Renaud

_chemical_name_common             
;
Teaching Subset: Fundamental Chemistry
;

_chemical_name_systematic         
;
Cyclohexane
;

_exptl_special_details            
;
ordered monoclinic polymorph II
phase transition at 186.1
;

_audit_creation_date              2023-10-26
_audit_creation_method            
;
Olex2 1.5
(compiled 2023.08.24 svn.re1ec1418 for OlexSys, GUI svn.r6817)
;

_computing_molecular_graphics     'Olex2 1.5 (Dolomanov et al., 2009)'
_computing_publication_material   'Olex2 1.5 (Dolomanov et al., 2009)'
_publ_contact_author_email        ?
_publ_contact_author_phone        ?
_publ_contact_author_address      ?
_publ_contact_author_id_orcid     ?
_olex2_submission_special_instructions 'No special instructions were received'
_publ_contact_author_name         ''
