# Supplementary material for: Crystallography in school
Source: J Appl Crystallogr. 2025 Sep 12;58(Pt 5):1802–9. doi: 10.1107/S1600576725007459 (PMC12502877; doi:10.1107/S1600576725007459)
Supplement: Supplementary file 3 [file j-58-01802-sup3.zip › CIF/Alkanes/olex2/CSD_CIF_CYCHEX.phil]

snum {
  solution {
    current_atomic_volume = '23.4'
  }
  refinement {
    completeness {
      target = '- Laue Group Completeness to 2Θ=50.5: 0.0%%&#013;- Laue Group Completeness to 2Θ=0.0: 0.0%%'
    }
  }
}
