# Supplementary material for: Crystallography in school
Source: J Appl Crystallogr. 2025 Sep 12;58(Pt 5):1802–9. doi: 10.1107/S1600576725007459 (PMC12502877; doi:10.1107/S1600576725007459)
Supplement: Supplementary file 3 [file j-58-01802-sup3.zip › CIF/Alkanes/PENTAN01.cif]

#######################################################################
#
#                 Cambridge Crystallographic Data Centre
#                                CCDC
#
#######################################################################
#
# If this CIF has been generated from an entry in the Cambridge
# Structural Database, then it will include bibliographic, chemical,
# crystal, experimental, refinement or atomic coordinate data resulting
# from the CCDC's data processing and validation procedures.
#
#######################################################################

data_CSD_CIF_PENTAN01
_audit_creation_date 1999-06-30
_audit_creation_method CSD-ConQuest-V1
_database_code_CSD PENTAN01
_database_code_depnum_ccdc_archive 'CCDC 103188'
_chemical_formula_sum 'C5 H12'
_chemical_formula_moiety
;
C5 H12
;
_journal_coden_Cambridge 179
_journal_volume 38
_journal_year 1999
_journal_page_first 988
_journal_name_full 'Angew.Chem.,Int.Ed. '
loop_
_publ_author_name
"R.Boese"
"D.Blaeser"
"H.-C.Weiss"
_chemical_name_systematic
;
n-Pentane
;
_chemical_name_common
;
Teaching Subset: Fundamental Chemistry, Symmetry
;
_chemical_melting_point 143
_cell_volume    553.003
_exptl_crystal_colour 'colorless'
_exptl_crystal_density_diffrn 0.867
_exptl_crystal_description 'cylindric'
_diffrn_ambient_temperature 90
#These two values have been output from a single CSD field.
_refine_ls_R_factor_gt 0.0402
_refine_ls_wR_factor_gt 0.0402
_symmetry_cell_setting orthorhombic
_symmetry_space_group_name_H-M 'P b c n'
_symmetry_Int_Tables_number 60
loop_
_symmetry_equiv_pos_site_id
_symmetry_equiv_pos_as_xyz
1 x,y,z
2 1/2-x,1/2-y,1/2+z
3 -x,y,1/2-z
4 1/2+x,1/2-y,-z
5 -x,-y,-z
6 -1/2+x,-1/2+y,-1/2-z
7 x,-y,-1/2+z
8 -1/2-x,-1/2+y,z
_cell_length_a 4.1357(8)
_cell_length_b 9.025(3)
_cell_length_c 14.816(5)
_cell_angle_alpha 90
_cell_angle_beta 90
_cell_angle_gamma 90
_cell_formula_units_Z 4
loop_
_atom_type_symbol
_atom_type_radius_bond
C 0.68
H 0.23
loop_
_atom_site_label
_atom_site_type_symbol
_atom_site_fract_x
_atom_site_fract_y
_atom_site_fract_z
C1 C 0.1960(2) 0.36886(10) 0.08780(6)
H1 H 0.3917(31) 0.3118(15) 0.1019(9)
H2 H 0.0201(36) 0.3032(15) 0.0699(9)
H3 H 0.2552(34) 0.4300(15) 0.0368(9)
C2 C 0.0941(2) 0.46166(9) 0.16832(5)
H4 H 0.2762(33) 0.5289(14) 0.1850(8)
H5 H -0.0891(29) 0.5237(14) 0.1505(8)
C3 C 0.00000 0.36965(10) 0.25000
H6 H 0.1893(26) 0.3041(11) 0.2666(7)
C2B C -0.0941(2) 0.46166(9) 0.33168(5)
C1B C -0.1960(2) 0.36886(10) 0.41220(6)
H1B H -0.3917(31) 0.3118(15) 0.3981(9)
H2B H -0.0201(36) 0.3032(15) 0.4301(9)
H3B H -0.2552(34) 0.4300(15) 0.4632(9)
H4B H -0.2762(33) 0.5289(14) 0.3150(8)
H5B H 0.0891(29) 0.5237(14) 0.3495(8)
H6B H -0.1893(26) 0.3041(11) 0.2334(7)
#END
