# Supplementary material for: Crystallography in school
Source: J Appl Crystallogr. 2025 Sep 12;58(Pt 5):1802–9. doi: 10.1107/S1600576725007459 (PMC12502877; doi:10.1107/S1600576725007459)
Supplement: Supplementary file 3 [file j-58-01802-sup3.zip › CIF/Alkanes/QQQCIS01.cif]

#######################################################################
#
#                 Cambridge Crystallographic Data Centre
#                                CCDC
#
#######################################################################
#
# If this CIF has been generated from an entry in the Cambridge
# Structural Database, then it will include bibliographic, chemical,
# crystal, experimental, refinement or atomic coordinate data resulting
# from the CCDC's data processing and validation procedures.
#
#######################################################################

data_CSD_CIF_QQQCIS01
_audit_creation_date 1989-03-17
_audit_creation_method CSD-ConQuest-V1
_database_code_CSD QQQCIS01
_database_code_depnum_ccdc_archive 'CCDC 1244275'
_chemical_formula_sum 'C3 H6'
_chemical_formula_moiety
;
C3 H6
;
_journal_coeditor_code "IUCr BX0180"
_journal_coden_Cambridge 622
_journal_volume 44
_journal_year 1988
_journal_page_first 296
_journal_name_full 'Acta Crystallogr.,Sect.B:Struct.Sci. '
loop_
_publ_author_name
"D.Nijveldt"
"A.Vos"
_chemical_name_systematic
;
Cyclopropane
;
_chemical_name_common
;
Teaching Subset: Fundamental Chemistry, Symmetry
;
_chemical_melting_point 145
_cell_volume    306.280
_exptl_crystal_density_diffrn 0.913
_exptl_special_details
;
At crystallization temp. (131 K) ;a 7.970(5),b 6.540(2),c 6.011(3), v 313.3
z(H4) is -0.1741 not 0.1741
;
_diffrn_ambient_temperature 94
#These two values have been output from a single CSD field.
_refine_ls_R_factor_gt 0.0198
_refine_ls_wR_factor_gt 0.0198
_symmetry_cell_setting orthorhombic
_symmetry_space_group_name_H-M 'C m c 21'
_symmetry_Int_Tables_number 36
loop_
_symmetry_equiv_pos_site_id
_symmetry_equiv_pos_as_xyz
1 x,y,z
2 1/2+x,1/2+y,z
3 -x,y,z
4 1/2-x,1/2+y,z
5 x,-y,1/2+z
6 1/2+x,1/2-y,1/2+z
7 -x,-y,1/2+z
8 1/2-x,1/2-y,1/2+z
_cell_length_a 7.971(3)
_cell_length_b 6.575(3)
_cell_length_c 5.844(2)
_cell_angle_alpha 90
_cell_angle_beta 90
_cell_angle_gamma 90
_cell_formula_units_Z 4
loop_
_atom_type_symbol
_atom_type_radius_bond
C 0.68
H 0.23
loop_
_atom_site_label
_atom_site_type_symbol
_atom_site_fract_x
_atom_site_fract_y
_atom_site_fract_z
C1 C 0.00000 0.30567(10) 0.00000
C2 C 0.09407(5) 0.17928(7) 0.17057(16)
H1 H 0.00000 0.4650(15) 0.0279(30)
H2 H 0.00000 0.2547(23) -0.1741(23)
H3 H 0.1577(10) 0.0471(11) 0.1099(16)
H4 H 0.1586(10) 0.2540(14) 0.3083(15)
C2B C -0.09407(5) 0.17928(7) 0.17057(16)
H3B H -0.1577(10) 0.0471(11) 0.1099(16)
H4B H -0.1586(10) 0.2540(14) 0.3083(15)
#END
