# Supplementary material for: Crystallography in school
Source: J Appl Crystallogr. 2025 Sep 12;58(Pt 5):1802–9. doi: 10.1107/S1600576725007459 (PMC12502877; doi:10.1107/S1600576725007459)
Supplement: Supplementary file 3 [file j-58-01802-sup3.zip › CIF/Alkanes/ZZZWEO02.cif]

#######################################################################
#
#                 Cambridge Crystallographic Data Centre
#                                CCDC
#
#######################################################################
#
# If this CIF has been generated from an entry in the Cambridge
# Structural Database, then it will include bibliographic, chemical,
# crystal, experimental, refinement or atomic coordinate data resulting
# from the CCDC's data processing and validation procedures.
#
#######################################################################

data_CSD_CIF_ZZZWEO02
_audit_creation_date 1993-03-24
_audit_creation_method CSD-ConQuest-V1
_database_code_CSD ZZZWEO02
_database_code_depnum_ccdc_archive 'CCDC 1321073'
_chemical_formula_sum 'C4 H8'
_chemical_formula_moiety
;
C4 H8
;
_journal_coden_Cambridge 4
_journal_volume 114
_journal_year 1992
_journal_page_first 7684
_journal_name_full 'J.Am.Chem.Soc. '
loop_
_publ_author_name
"A.Stein"
"C.W.Lehmann"
"P.Luger"
_chemical_name_systematic
;
Cyclobutane
;
_chemical_name_common
;
Teaching Subset: Fundamental Chemistry, Symmetry
;
_chemical_melting_point 182
_cell_volume    196.050
_exptl_crystal_density_diffrn 0.948
_exptl_special_details
;
low temperature polymorph

;
_diffrn_ambient_temperature 117
_refine_special_details
;
puckered model refinement

;
#These two values have been output from a single CSD field.
_refine_ls_R_factor_gt 0.067
_refine_ls_wR_factor_gt 0.067
_symmetry_cell_setting monoclinic
_symmetry_space_group_name_H-M 'I 2/m'
_symmetry_Int_Tables_number 12
loop_
_symmetry_equiv_pos_site_id
_symmetry_equiv_pos_as_xyz
1 x,y,z
2 1/2+x,1/2+y,1/2+z
3 -x,y,-z
4 1/2-x,1/2+y,1/2-z
5 -x,-y,-z
6 -1/2-x,-1/2-y,-1/2-z
7 x,-y,z
8 -1/2+x,-1/2-y,-1/2+z
_cell_length_a 6.742(4)
_cell_length_b 4.204(4)
_cell_length_c 6.917(4)
_cell_angle_alpha 90
_cell_angle_beta 90.17(4)
_cell_angle_gamma 90
_cell_formula_units_Z 2
loop_
_atom_type_symbol
_atom_type_radius_bond
C 0.68
H 0.23
loop_
_atom_site_label
_atom_site_type_symbol
_atom_site_fract_x
_atom_site_fract_y
_atom_site_fract_z
C1 C 0.1549(4) 0.00000 0.0331(4)
C2 C 0.0331(4) 0.00000 -0.1520(4)
H1 H 0.239(3) 0.175(7) 0.047(4)
H2 H 0.060(4) 0.130(6) -0.235(3)
C2D C -0.0331(4) 0.00000 0.1520(4)
H1F H 0.239(3) -0.175(7) 0.047(4)
C1D C -0.1549(4) 0.00000 -0.0331(4)
H2F H 0.060(4) -0.130(6) -0.235(3)
H2D H -0.060(4) -0.130(6) 0.235(3)
H2B H -0.060(4) 0.130(6) 0.235(3)
H1D H -0.239(3) -0.175(7) -0.047(4)
H1B H -0.239(3) 0.175(7) -0.047(4)
#END
