# Supplementary material for: Crystallography in school
Source: J Appl Crystallogr. 2025 Sep 12;58(Pt 5):1802–9. doi: 10.1107/S1600576725007459 (PMC12502877; doi:10.1107/S1600576725007459)
Supplement: Supplementary file 3 [file j-58-01802-sup3.zip › CIF/Alkanols/ABALEV.cif]

#######################################################################
#
#                 Cambridge Crystallographic Data Centre
#                                CCDC
#
#######################################################################
#
# If this CIF has been generated from an entry in the Cambridge
# Structural Database, then it will include bibliographic, chemical,
# crystal, experimental, refinement or atomic coordinate data resulting
# from the CCDC's data processing and validation procedures.
#
#######################################################################

data_CSD_CIF_ABALEV
_audit_creation_date 2004-11-10
_audit_creation_method CSD-ConQuest-V1
_database_code_CSD ABALEV
_database_code_depnum_ccdc_archive 'CCDC 244176'
_chemical_formula_sum 'C19 H24 Br2 O3'
_chemical_formula_moiety
;
C16 H16 Br2 O2,C3 H8 O1
;
_journal_coden_Cambridge 4
_journal_volume 126
_journal_year 2004
_journal_page_first 7782
_journal_name_full 'J.Am.Chem.Soc. '
loop_
_publ_author_name
"V.Gnanadesikan"
"Y.Horiuchi"
"T.Ohshima"
"M.Shibasaki"
_chemical_name_systematic
;
(1S,3S)-1,3-bis(4-Bromophenyl)-2-methylpropane-1,3-diol isopropanol solvate
;
_chemical_name_common
;
Teaching Subset: Fundamental Chemistry
;
_cell_volume   1032.247
_exptl_crystal_colour 'colorless'
_exptl_crystal_density_diffrn 1.48
_exptl_special_details
;
Absolute configuration

;
_exptl_crystal_description 'platelet'
_exptl_crystal_preparation 'isopropanol/hexane'
_diffrn_ambient_temperature 200.1
#These two values have been output from a single CSD field.
_refine_ls_R_factor_gt 0.038
_refine_ls_wR_factor_gt 0.038
_symmetry_cell_setting monoclinic
_symmetry_space_group_name_H-M 'P 21'
_symmetry_Int_Tables_number 4
loop_
_symmetry_equiv_pos_site_id
_symmetry_equiv_pos_as_xyz
1 x,y,z
2 -x,1/2+y,-z
_cell_length_a 10.692(2)
_cell_length_b 8.858(2)
_cell_length_c 11.968(2)
_cell_angle_alpha 90
_cell_angle_beta 114.40(1)
_cell_angle_gamma 90
_cell_formula_units_Z 2
loop_
_atom_type_symbol
_atom_type_radius_bond
C 0.68
H 0.23
Br 1.21
O 0.68
loop_
_atom_site_label
_atom_site_type_symbol
_atom_site_fract_x
_atom_site_fract_y
_atom_site_fract_z
Br1 Br -0.29332(4) -0.2951(1) -0.55800(4)
Br2 Br 0.67904(6) 0.3838(1) -0.35900(5)
O1 O 0.3497(3) -0.1999(4) -0.0934(3)
O2 O 0.6120(3) -0.2429(4) -0.0460(3)
C1 C 0.0864(5) -0.2923(7) -0.2610(4)
C2 C -0.0506(5) -0.3165(7) -0.3367(4)
C3 C -0.1051(5) -0.2621(6) -0.4548(4)
C4 C -0.0222(5) -0.1847(7) -0.4992(4)
C5 C 0.1132(5) -0.1614(6) -0.4235(4)
C6 C 0.1712(5) -0.2146(5) -0.3027(4)
C7 C 0.3186(5) -0.1821(6) -0.2219(4)
C8 C 0.4205(4) -0.2854(6) -0.2470(4)
C9 C 0.5713(5) -0.2357(6) -0.1767(4)
C10 C 0.6023(4) -0.0826(6) -0.2153(4)
C11 C 0.6145(5) 0.0481(6) -0.1475(4)
C12 C 0.6394(5) 0.1860(6) -0.1875(4)
C13 C 0.6503(4) 0.1937(6) -0.2988(4)
C14 C 0.6419(5) 0.0665(7) -0.3673(5)
C15 C 0.6163(5) -0.0708(7) -0.3252(5)
C16 C 0.4008(6) -0.4527(6) -0.2248(6)
H1 H 0.1297(5) -0.3448(7) -0.1744(4)
H2 H -0.1143(5) -0.3852(7) -0.2978(4)
H3 H -0.0591(5) -0.1631(7) -0.5916(4)
H4 H 0.1636(5) -0.1109(6) -0.4559(4)
H5 H 0.3375(5) -0.0756(6) -0.2386(4)
H6 H 0.3973(4) -0.2795(6) -0.3375(4)
H7 H 0.6318(5) -0.3158(6) -0.1928(4)
H8 H 0.6036(5) 0.0548(6) -0.0821(4)
H9 H 0.6585(5) 0.2824(6) -0.1423(4)
H10 H 0.6484(5) 0.0821(7) -0.4509(5)
H11 H 0.6001(5) -0.1578(7) -0.3720(5)
H12 H 0.2966(3) -0.1384(4) -0.0780(3)
H13 H 0.3094(6) -0.4927(6) -0.2786(6)
H14 H 0.4144(6) -0.4671(6) -0.1434(6)
H15 H 0.4567(6) -0.5122(6) -0.2592(6)
H16 H 0.5444(3) -0.2148(4) -0.0238(3)
O3 O 0.2190(4) 0.0154(5) -0.0329(3)
C17 C 0.0789(5) 0.0632(9) -0.0908(5)
C18 C 0.0562(8) 0.162(1) -0.1979(7)
C19 C 0.0376(8) 0.132(1) 0.0028(9)
H17 H 0.2581(4) 0.0862(5) -0.0326(3)
H18 H 0.0141(5) -0.0494(9) -0.1162(5)
H19 H 0.1251(8) 0.258(1) -0.1665(7)
H20 H 0.0911(8) 0.086(1) -0.2625(7)
H21 H -0.0146(8) 0.176(1) -0.2382(7)
H22 H -0.0559(8) 0.206(1) -0.0254(9)
H23 H 0.0481(8) 0.068(1) 0.0599(9)
H24 H 0.0931(8) 0.242(1) 0.0383(9)
#END
