# Supplementary material for: Crystallography in school
Source: J Appl Crystallogr. 2025 Sep 12;58(Pt 5):1802–9. doi: 10.1107/S1600576725007459 (PMC12502877; doi:10.1107/S1600576725007459)
Supplement: Supplementary file 3 [file j-58-01802-sup3.zip › CIF/Alkanols/AVEPIB.cif]

#######################################################################
#
#                 Cambridge Crystallographic Data Centre
#                                CCDC
#
#######################################################################
#
# If this CIF has been generated from an entry in the Cambridge
# Structural Database, then it will include bibliographic, chemical,
# crystal, experimental, refinement or atomic coordinate data resulting
# from the CCDC's data processing and validation procedures.
#
#######################################################################

data_CSD_CIF_AVEPIB
_audit_creation_date 2011-09-15
_audit_creation_method CSD-ConQuest-V1
_database_code_CSD AVEPIB
_database_code_depnum_ccdc_archive 'CCDC 835154'
_chemical_formula_sum 'C25 H42 N2 O2'
_chemical_formula_moiety
;
C21 H32 N2 O1,C4 H10 O1
;
_journal_coden_Cambridge 1147
_journal_volume 11
_journal_year 2011
_journal_page_first 2829
_journal_name_full 'Cryst.Growth Des. '
loop_
_publ_author_name
"J.Karpinska"
"A.Erxleben"
"P.McArdle"
_chemical_name_systematic
;
17\b-Hydroxy-17\a-methylandrostano[3,2-c]pyrazole butan-2-ol solvate
;
_chemical_name_common
;
Stanozolol butan-2-ol solvate; Teaching Subset: Drug Molecules
;
_cell_volume   2414.760
_exptl_crystal_colour 'colorless'
_exptl_crystal_density_diffrn 1.107
_exptl_crystal_description 'parallelepiped'
_diffrn_ambient_temperature 298
#These two values have been output from a single CSD field.
_refine_ls_R_factor_gt 0.0503
_refine_ls_wR_factor_gt 0.0503
_symmetry_cell_setting monoclinic
_symmetry_space_group_name_H-M 'C 2'
_symmetry_Int_Tables_number 5
loop_
_symmetry_equiv_pos_site_id
_symmetry_equiv_pos_as_xyz
1 x,y,z
2 -x,y,-z
3 1/2+x,1/2+y,z
4 1/2-x,1/2+y,-z
_cell_length_a 25.321(2)
_cell_length_b 7.421(2)
_cell_length_c 15.393(2)
_cell_angle_alpha 90
_cell_angle_beta 123.4
_cell_angle_gamma 90
_cell_formula_units_Z 4
loop_
_atom_type_symbol
_atom_type_radius_bond
C 0.68
H 0.23
N 0.68
O 0.68
loop_
_atom_site_label
_atom_site_type_symbol
_atom_site_fract_x
_atom_site_fract_y
_atom_site_fract_z
N1 N 0.8688(1) 0.3919(3) 1.46309(16)
H1 H 0.89300 0.33170 1.51930
N2 N 0.87322(11) 0.5712(3) 1.45506(16)
O1 O 0.45363(7) 0.6851(3) 0.63971(14)
H2 H 0.44770 0.57740 0.64310
C1 C 0.82254(11) 0.3178(4) 1.37393(18)
H3 H 0.81180 0.19630 1.36280
C2 C 0.79397(10) 0.4517(3) 1.30247(17)
C3 C 0.73984(11) 0.4539(3) 1.18974(17)
H4 H 0.70710 0.37250 1.18020
H5 H 0.75460 0.41060 1.14730
C4 C 0.71145(10) 0.6441(3) 1.15269(16)
C5 C 0.66949(10) 0.6457(3) 1.03186(17)
H6 H 0.69710 0.60640 1.00930
C6 C 0.61476(12) 0.5092(3) 0.98487(19)
H7 H 0.58710 0.53840 1.00800
H8 H 0.63190 0.38970 1.01050
C7 C 0.57567(12) 0.5069(3) 0.8648(2)
H9 H 0.60190 0.46390 0.84110
H10 H 0.54030 0.42460 0.83920
C8 C 0.5509(1) 0.6949(3) 0.82089(18)
C9 C 0.52057(12) 0.7218(4) 0.7016(2)
C10 C 0.52916(15) 0.9245(5) 0.6927(2)
H11 H 0.48960 0.98750 0.66680
H12 H 0.54220 0.94490 0.64490
C11 C 0.58032(13) 0.9940(4) 0.8021(2)
H13 H 0.61250 1.06190 0.80040
H14 H 0.56190 1.07010 0.83000
C12 C 0.60815(10) 0.8219(3) 0.86692(17)
H15 H 0.63650 0.77060 0.84870
C13 C 0.64644(10) 0.8355(3) 0.98547(17)
H16 H 0.61900 0.88180 1.00680
C14 C 0.70277(11) 0.9615(3) 1.02616(19)
H17 H 0.72780 0.92290 0.99950
H18 H 0.68750 1.08230 1.00050
C15 C 0.74414(11) 0.9655(3) 1.14351(19)
H19 H 0.72050 1.01690 1.17000
H20 H 0.78040 1.04250 1.16550
C16 C 0.76718(10) 0.7779(3) 1.18965(18)
H21 H 0.79240 0.73230 1.16380
C17 C 0.81146(13) 0.7898(3) 1.30886(19)
H22 H 0.85010 0.85170 1.32750
H23 H 0.79110 0.85890 1.33610
C18 C 0.82715(11) 0.6066(3) 1.35618(18)
C19 C 0.67379(12) 0.6921(4) 1.19947(19)
H24 H 0.65810 0.81310 1.18030
H25 H 0.70060 0.68310 1.27390
H26 H 0.63880 0.61040 1.17380
C20 C 0.50356(11) 0.7550(4) 0.8473(2)
H27 H 0.52490 0.76760 0.92140
H28 H 0.47070 0.66640 0.82280
H29 H 0.48540 0.86850 0.81450
C21 C 0.55130(16) 0.6078(6) 0.6592(2)
H30 H 0.53450 0.64120 0.58830
H31 H 0.54260 0.48280 0.66210
H32 H 0.59620 0.62730 0.70030
O2 O 0.41147(10) 1.3333(4) 0.6207(2)
H33 H 0.39630 1.34540 0.55820
C22 C 0.4164(2) 1.1956(8) 0.8106(5)
H34 H 0.45460 1.20210 0.81150
H35 H 0.41670 1.08760 0.84520
H36 H 0.41380 1.29860 0.84580
C23 C 0.3634(3) 1.1934(8) 0.7062(5)
H37 H 0.32520 1.19800 0.70640
H38 H 0.36320 1.08020 0.67460
C24 C 0.3618(2) 1.3459(7) 0.6400(4)
H39 H 0.37200 1.45400 0.68300
C25 C 0.2993(2) 1.3829(11) 0.5448(4)
H40 H 0.28760 1.28550 0.49640
H41 H 0.30110 1.49300 0.51380
H42 H 0.26840 1.39440 0.56210
#END
