# Supplementary material for: Crystallography in school
Source: J Appl Crystallogr. 2025 Sep 12;58(Pt 5):1802–9. doi: 10.1107/S1600576725007459 (PMC12502877; doi:10.1107/S1600576725007459)
Supplement: Supplementary file 3 [file j-58-01802-sup3.zip › CIF/Alkanols/ETANOL.cif]

#######################################################################
#
#                 Cambridge Crystallographic Data Centre
#                                CCDC
#
#######################################################################
#
# If this CIF has been generated from an entry in the Cambridge
# Structural Database, then it will include bibliographic, chemical,
# crystal, experimental, refinement or atomic coordinate data resulting
# from the CCDC's data processing and validation procedures.
#
#######################################################################

data_CSD_CIF_ETANOL
_audit_creation_date 1976-05-03
_audit_creation_method CSD-ConQuest-V1
_database_code_CSD ETANOL
_database_code_depnum_ccdc_archive 'CCDC 1150324'
_chemical_formula_sum 'C2 H6 O1'
_chemical_formula_moiety
;
C2 H6 O1
;
_journal_coeditor_code "IUCr A13077"
_journal_coden_Cambridge 107
_journal_volume 32
_journal_year 1976
_journal_page_first 232
_journal_name_full 'Acta Crystallogr.,Sect.B:Struct.Crystallogr.Cryst.Chem. '
loop_
_publ_author_name
"P.-G.Jonsson"
_chemical_name_systematic
;
Ethanol
;
_chemical_name_common
;
Teaching Subset: Fundamental Chemistry
;
_cell_volume    298.573
_exptl_crystal_density_diffrn 1.025
_exptl_special_details
;
Pc polymorph

;
_diffrn_ambient_temperature 87
#These two values have been output from a single CSD field.
_refine_ls_R_factor_gt 0.028
_refine_ls_wR_factor_gt 0.028
_symmetry_cell_setting monoclinic
_symmetry_space_group_name_H-M 'P c'
_symmetry_Int_Tables_number 7
loop_
_symmetry_equiv_pos_site_id
_symmetry_equiv_pos_as_xyz
1 x,y,z
2 x,-y,1/2+z
_cell_length_a 5.377(4)
_cell_length_b 6.882(5)
_cell_length_c 8.255(8)
_cell_angle_alpha 90
_cell_angle_beta 102.2(1)
_cell_angle_gamma 90
_cell_formula_units_Z 4
loop_
_atom_type_symbol
_atom_type_radius_bond
C 0.68
H 0.23
O 0.68
loop_
_atom_site_label
_atom_site_type_symbol
_atom_site_fract_x
_atom_site_fract_y
_atom_site_fract_z
C1 C 0.00850 0.29870 0.14620
C2 C 0.21060 0.27710 0.04480
H1 H -0.04300 0.04400 0.17900
H2 H 0.02000 0.40400 0.21700
H3 H -0.16400 0.31500 0.06300
H4 H 0.17500 0.15900 -0.03900
H5 H 0.37900 0.24700 0.12100
H6 H 0.23500 0.39000 -0.01800
O1 O 0.00000 0.13490 0.25000
C3 C -0.39590 0.23130 -0.47830
C4 C -0.46650 0.25340 -0.31310
H7 H -0.10100 0.16600 -0.54100
H8 H -0.50200 0.14300 -0.55300
H9 H -0.42800 0.34200 -0.55300
H10 H -0.37000 0.35600 -0.25400
H11 H -0.44200 0.13100 -0.24300
H12 H -0.63900 0.28100 -0.32200
O2 O -0.13300 0.17850 -0.45250
#END
