# Supplementary material for: Crystallography in school
Source: J Appl Crystallogr. 2025 Sep 12;58(Pt 5):1802–9. doi: 10.1107/S1600576725007459 (PMC12502877; doi:10.1107/S1600576725007459)
Supplement: Supplementary file 3 [file j-58-01802-sup3.zip › CIF/Alkanols/METHOL.cif]

#######################################################################
#
#                 Cambridge Crystallographic Data Centre
#                                CCDC
#
#######################################################################
#
# If this CIF has been generated from an entry in the Cambridge
# Structural Database, then it will include bibliographic, chemical,
# crystal, experimental, refinement or atomic coordinate data resulting
# from the CCDC's data processing and validation procedures.
#
#######################################################################

data_CSD_CIF_METHOL
_audit_creation_date 1971-12-31
_audit_creation_method CSD-ConQuest-V1
_database_code_CSD METHOL
_database_code_depnum_ccdc_archive 'CCDC 1211457'
_chemical_formula_sum 'C1 H4 O1'
_chemical_formula_moiety
;
C1 H4 O1
;
_journal_coeditor_code "IUCr A00705"
_journal_coden_Cambridge 1
_journal_volume 5
_journal_year 1952
_journal_page_first 606
_journal_name_full 'Acta Crystallogr. '
loop_
_publ_author_name
"K.J.Tauer"
"W.N.Lipscomb"
_chemical_name_systematic
;
Methanol
;
_chemical_name_common
;
Teaching Subset: Fundamental Chemistry
;
_cell_volume    217.403
_exptl_crystal_density_diffrn 0.972
_exptl_special_details
;
Cmcm polymorph

;
_diffrn_ambient_temperature 163
_symmetry_cell_setting orthorhombic
_symmetry_space_group_name_H-M 'C m c m'
_symmetry_Int_Tables_number 63
loop_
_symmetry_equiv_pos_site_id
_symmetry_equiv_pos_as_xyz
1 x,y,z
2 1/2+x,1/2+y,z
3 -x,-y,1/2+z
4 1/2-x,1/2-y,1/2+z
5 x,-y,-z
6 1/2+x,1/2-y,-z
7 -x,y,1/2-z
8 1/2-x,1/2+y,1/2-z
9 -x,-y,-z
10 -1/2-x,-1/2-y,-z
11 x,y,-1/2-z
12 -1/2+x,-1/2+y,-1/2-z
13 -x,y,z
14 -1/2-x,-1/2+y,z
15 x,-y,-1/2+z
16 -1/2+x,-1/2-y,-1/2+z
_cell_length_a 6.43(2)
_cell_length_b 7.24(2)
_cell_length_c 4.67(2)
_cell_angle_alpha 90
_cell_angle_beta 90
_cell_angle_gamma 90
_cell_formula_units_Z 4
loop_
_atom_type_symbol
_atom_type_radius_bond
C 0.68
O 0.68
loop_
_atom_site_label
_atom_site_type_symbol
_atom_site_fract_x
_atom_site_fract_y
_atom_site_fract_z
C1 C 0.00000 0.21400 0.25000
O1 O 0.00000 0.41000 0.25000
#END
