# Supplementary material for: Crystallography in school
Source: J Appl Crystallogr. 2025 Sep 12;58(Pt 5):1802–9. doi: 10.1107/S1600576725007459 (PMC12502877; doi:10.1107/S1600576725007459)
Supplement: Supplementary file 3 [file j-58-01802-sup3.zip › CIF/Alkanols/VENVAM.cif]

#######################################################################
#
#                 Cambridge Crystallographic Data Centre
#                                CCDC
#
#######################################################################
#
# If this CIF has been generated from an entry in the Cambridge
# Structural Database, then it will include bibliographic, chemical,
# crystal, experimental, refinement or atomic coordinate data resulting
# from the CCDC's data processing and validation procedures.
#
#######################################################################

data_CSD_CIF_VENVAM
_audit_creation_date 2006-12-04
_audit_creation_method CSD-ConQuest-V1
_database_code_CSD VENVAM
_database_code_depnum_ccdc_archive 'CCDC 600890'
_chemical_formula_sum 'C210 H392 N12 O34'
_chemical_formula_moiety
;
C174 H288 N12 O18,12(C3 H8 O1),4(H2 O1)
;
_journal_coden_Cambridge 179
_journal_volume 45
_journal_year 2006
_journal_page_first 5698
_journal_name_full 'Angew.Chem.,Int.Ed. '
loop_
_publ_author_name
"M.Feigel"
"R.Ladberg"
"S.Engels"
"R.Herbst-Irmer"
"R.Frohlich"
_chemical_name_systematic
;
Cyclo-(hexakis(valine-3-\a-amino-deoxycholic acid amide))-trefoil knot 
n-propanol solvate tetrahydrate
;
_chemical_name_common
;
Teaching Subset: Fundamental Chemistry
;
_cell_volume  23067.142
_exptl_crystal_colour 'colorless'
_exptl_crystal_density_diffrn 1.045
_exptl_crystal_description 'block'
_diffrn_ambient_temperature 223
#These two values have been output from a single CSD field.
_refine_ls_R_factor_gt 0.0986
_refine_ls_wR_factor_gt 0.0986
_symmetry_cell_setting orthorhombic
_symmetry_space_group_name_H-M 'P 21 21 21'
_symmetry_Int_Tables_number 19
loop_
_symmetry_equiv_pos_site_id
_symmetry_equiv_pos_as_xyz
1 x,y,z
2 1/2-x,-y,1/2+z
3 -x,1/2+y,1/2-z
4 1/2+x,1/2-y,-z
_cell_length_a 23.825(1)
_cell_length_b 25.642(1)
_cell_length_c 37.758(1)
_cell_angle_alpha 90
_cell_angle_beta 90
_cell_angle_gamma 90
_cell_formula_units_Z 4
loop_
_atom_type_symbol
_atom_type_radius_bond
C 0.68
H 0.23
N 0.68
O 0.68
loop_
_atom_site_label
_atom_site_type_symbol
_atom_site_fract_x
_atom_site_fract_y
_atom_site_fract_z
N1 N 0.13743(15) 0.90601(14) 0.42468(10)
C1 C 0.1065(2) 0.94758(18) 0.41809(13)
O1 O 0.05437(14) 0.94691(14) 0.42079(12)
C2 C 0.1377(2) 0.99684(19) 0.40793(14)
C3 C 0.1327(4) 1.0386(2) 0.43643(17)
C4 C 0.1674(5) 1.0867(3) 0.4272(3)
C5 C 0.1510(6) 1.0174(4) 0.4723(2)
N2 N 0.1174(2) 1.01585(18) 0.37388(12)
C6 C 0.1490(3) 1.0134(2) 0.34340(14)
O2 O 0.1953(2) 0.9943(2) 0.34278(13)
C7 C 0.1232(3) 1.0363(3) 0.31043(16)
C8 C 0.0745(3) 1.0709(3) 0.31199(16)
C9 C 0.0625(3) 1.0987(3) 0.27556(16)
C10 C 0.1069(5) 1.1357(3) 0.2658(2)
C11 C 0.0486(2) 1.0573(2) 0.24764(13)
C12 C -0.0039(2) 1.0247(3) 0.25766(15)
C13 C -0.0327(2) 1.0080(3) 0.22250(14)
C14 C 0.00997(19) 1.0239(2) 0.19423(12)
C15 C 0.0367(2) 1.0744(2) 0.20862(13)
C16 C -0.0044(3) 1.1205(3) 0.20816(17)
C17 C 0.0883(2) 1.08740(19) 0.18585(14)
C18 C 0.0717(3) 1.09011(19) 0.14640(13)
C19 C 0.04450(19) 1.04000(17) 0.13337(12)
C20 C -0.0078(2) 1.0270(2) 0.15550(13)
O3 O 0.13200(15) 1.05092(15) 0.19096(10)
C21 C -0.0353(2) 0.9762(2) 0.14375(13)
C22 C -0.0440(2) 0.9722(2) 0.10371(15)
C23 C 0.0109(2) 0.98360(19) 0.08339(12)
C24 C 0.0343(2) 1.03814(18) 0.09270(12)
C25 C -0.0061(3) 1.0810(2) 0.08075(16)
C26 C 0.0546(2) 0.94080(18) 0.08975(14)
C27 C 0.1107(2) 0.95002(18) 0.07301(13)
C28 C 0.1329(2) 1.00467(18) 0.07912(14)
C29 C 0.0887(2) 1.04564(19) 0.07167(13)
N3 N 0.15271(18) 0.91328(15) 0.08652(10)
C30 C 0.1744(2) 0.87302(17) 0.06856(13)
O4 O 0.15862(16) 0.85970(13) 0.03890(9)
C31 C 0.2240(2) 0.84646(19) 0.08681(15)
C32 C 0.2803(2) 0.8673(3) 0.0717(2)
C33 C 0.2827(3) 0.9248(3) 0.0691(3)
C34 C 0.3280(3) 0.8460(5) 0.0935(3)
N4 N 0.2214(2) 0.78991(16) 0.08338(12)
C35 C 0.1919(2) 0.75986(19) 0.10449(14)
O5 O 0.15997(19) 0.77880(15) 0.12704(12)
C36 C 0.1989(3) 0.7023(2) 0.10026(15)
C37 C 0.2177(2) 0.67621(19) 0.13496(14)
C38 C 0.2135(2) 0.61656(19) 0.13508(13)
C39 C 0.2557(4) 0.5938(2) 0.10933(16)
C40 C 0.2202(2) 0.59403(18) 0.17264(12)
C41 C 0.1803(2) 0.6202(2) 0.19997(14)
C42 C 0.1640(2) 0.5783(2) 0.22704(13)
C43 C 0.20362(18) 0.53344(18) 0.21960(11)
C44 C 0.20871(18) 0.53420(18) 0.17903(12)
C45 C 0.1540(2) 0.5182(2) 0.16018(14)
C46 C 0.2548(2) 0.49545(19) 0.16790(12)
C47 C 0.2423(2) 0.44074(19) 0.18261(12)
C48 C 0.23269(19) 0.43901(18) 0.22273(12)
C49 C 0.18953(18) 0.48018(19) 0.23518(12)
O6 O 0.30988(13) 0.51226(14) 0.17687(9)
C50 C 0.1884(2) 0.4811(2) 0.27586(12)
C51 C 0.1766(2) 0.4282(2) 0.29187(14)
C52 C 0.2176(2) 0.3862(2) 0.27842(13)
C53 C 0.21945(19) 0.3840(2) 0.23763(13)
C54 C 0.1618(2) 0.3637(2) 0.22367(16)
C55 C 0.27635(19) 0.3942(2) 0.29444(13)
C56 C 0.31914(19) 0.3538(2) 0.28215(12)
C57 C 0.3212(2) 0.3526(2) 0.24177(12)
C58 C 0.2626(2) 0.3426(2) 0.22703(14)
N5 N 0.37543(16) 0.36472(16) 0.29513(10)
C59 C 0.3942(2) 0.35401(19) 0.32734(13)
O7 O 0.36298(17) 0.33750(17) 0.35158(10)
C60 C 0.4566(2) 0.3609(2) 0.33284(14)
C61 C 0.4864(3) 0.3074(3) 0.3337(2)
C62 C 0.4698(5) 0.2734(4) 0.3033(3)
C63 C 0.5491(3) 0.3150(4) 0.3352(3)
N6 N 0.46823(19) 0.39005(17) 0.36490(11)
C64 C 0.4892(2) 0.4382(2) 0.36487(13)
O8 O 0.4944(2) 0.46404(15) 0.33736(10)
C65 C 0.5076(3) 0.4606(2) 0.40008(15)
C66 C 0.4756(3) 0.5108(2) 0.40683(16)
C67 C 0.4914(2) 0.5397(2) 0.44184(15)
C68 C 0.5490(3) 0.5638(3) 0.4387(2)
C69 C 0.4435(2) 0.5786(2) 0.44767(14)
C70 C 0.3877(3) 0.5495(2) 0.45679(17)
C71 C 0.3533(2) 0.5858(2) 0.48095(15)
C72 C 0.38469(19) 0.63761(19) 0.47927(13)
C73 C 0.4470(2) 0.62119(19) 0.47701(12)
C74 C 0.4681(2) 0.5978(2) 0.51173(14)
C75 C 0.48028(19) 0.6711(2) 0.46788(13)
C76 C 0.46755(19) 0.7147(2) 0.49360(15)
C77 C 0.40442(18) 0.72778(19) 0.49635(13)
C78 C 0.37082(19) 0.6792(2) 0.50606(13)
O9 O 0.46756(14) 0.68928(14) 0.43264(10)
C79 C 0.3077(2) 0.6902(2) 0.50743(14)
C80 C 0.2925(2) 0.7385(2) 0.52830(15)
C81 C 0.3263(2) 0.7854(2) 0.51712(14)
C82 C 0.3903(2) 0.7758(2) 0.51962(14)
C83 C 0.4070(3) 0.7658(3) 0.55843(15)
C84 C 0.30919(19) 0.8031(2) 0.47994(14)
C85 C 0.3422(2) 0.8486(2) 0.46480(14)
C86 C 0.4047(2) 0.8421(2) 0.47030(17)
C87 C 0.4188(2) 0.8251(2) 0.50837(17)
N7 N 0.33151(17) 0.85345(19) 0.42711(12)
C88 C 0.29225(19) 0.8833(2) 0.41147(14)
O10 O 0.25820(14) 0.90983(15) 0.42780(9)
C89 C 0.2957(2) 0.8830(4) 0.37135(16)
C90 C 0.3360(5) 0.9259(9) 0.3597(3)
C91 C 0.3353(12) 0.9677(10) 0.3689(6)
C92 C 0.3482(7) 0.9136(13) 0.3175(4)
N8 N 0.24142(18) 0.8912(2) 0.35460(11)
C93 C 0.2100(2) 0.8522(3) 0.34254(13)
O11 O 0.22260(17) 0.80626(19) 0.34791(13)
C94 C 0.1580(2) 0.8676(2) 0.32127(12)
C95 C 0.1514(2) 0.8348(2) 0.28774(13)
C96 C 0.0964(2) 0.84180(19) 0.26822(12)
C97 C 0.0888(3) 0.8972(2) 0.25614(16)
C98 C 0.0939(2) 0.80192(18) 0.23703(11)
C99 C 0.0966(3) 0.7446(2) 0.25065(14)
C100 C 0.0631(3) 0.71154(19) 0.22444(13)
C101 C 0.0529(2) 0.74750(18) 0.19330(12)
C102 C 0.04241(19) 0.80091(17) 0.21149(11)
C103 C -0.0123(2) 0.8024(2) 0.23281(13)
C104 C 0.0399(2) 0.84292(18) 0.18234(12)
C105 C -0.0032(2) 0.82821(19) 0.15398(12)
C106 C 0.0066(2) 0.77569(18) 0.13670(12)
C107 C 0.0102(3) 0.7319(2) 0.16527(13)
O12 O 0.09340(15) 0.85447(13) 0.16694(8)
C108 C 0.0252(3) 0.6799(2) 0.14855(13)
C109 C -0.0127(3) 0.6667(2) 0.11699(15)
C110 C -0.0146(3) 0.7091(2) 0.08939(14)
C111 C -0.0337(2) 0.7610(2) 0.10601(14)
C112 C -0.0952(3) 0.7579(3) 0.11903(18)
C113 C 0.0412(3) 0.71430(19) 0.06950(13)
C114 C 0.0414(2) 0.7565(2) 0.04157(13)
C115 C 0.0223(2) 0.8081(2) 0.05719(13)
C116 C -0.0328(2) 0.8028(2) 0.07618(14)
N9 N 0.0966(2) 0.76479(16) 0.02563(11)
C117 C 0.1191(2) 0.73502(19) -0.00010(13)
O13 O 0.09744(18) 0.69472(15) -0.01055(10)
C118 C 0.1731(2) 0.7575(2) -0.01549(14)
C119 C 0.1592(3) 0.7948(3) -0.04649(17)
C120 C 0.1335(5) 0.7708(4) -0.0760(2)
C121 C 0.2124(4) 0.8240(4) -0.0565(3)
N10 N 0.2106(2) 0.71620(18) -0.02512(13)
C122 C 0.2578(3) 0.7078(2) -0.00802(17)
O14 O 0.2725(2) 0.73401(19) 0.01864(13)
C123 C 0.2947(3) 0.6648(2) -0.02190(17)
C124 C 0.2933(3) 0.6193(2) 0.00455(18)
C125 C 0.3248(3) 0.5693(2) -0.00627(15)
C126 C 0.3863(3) 0.5797(3) -0.0135(2)
C127 C 0.3151(2) 0.5294(2) 0.02410(13)
C128 C 0.2528(2) 0.5134(2) 0.02826(15)
C129 C 0.2513(3) 0.4609(2) 0.04724(18)
C130 C 0.3131(2) 0.44937(19) 0.05496(13)
C131 C 0.3453(2) 0.4755(2) 0.02440(13)
C132 C 0.3352(3) 0.4479(3) -0.01131(14)
C133 C 0.4082(2) 0.4738(2) 0.03351(14)
C134 C 0.4270(3) 0.4187(2) 0.04335(14)
C135 C 0.3929(2) 0.3954(2) 0.07386(13)
C136 C 0.3301(3) 0.3950(2) 0.06504(14)
O15 O 0.42073(16) 0.50952(16) 0.06181(11)
C137 C 0.2935(3) 0.3732(2) 0.09558(16)
C138 C 0.3158(3) 0.3239(2) 0.11178(17)
C139 C 0.3787(3) 0.3278(2) 0.12105(14)
C140 C 0.4143(3) 0.3426(2) 0.08828(14)
C141 C 0.4117(4) 0.2994(3) 0.06018(17)
C142 C 0.3875(3) 0.3663(2) 0.15197(14)
C143 C 0.4486(3) 0.3766(3) 0.16161(14)
C144 C 0.4851(3) 0.3857(3) 0.12949(14)
C145 C 0.4749(3) 0.3456(3) 0.10073(16)
N11 N 0.4524(2) 0.4227(2) 0.18406(11)
C146 C 0.45693(19) 0.4249(2) 0.21980(13)
O16 O 0.45451(17) 0.38598(17) 0.23848(9)
C147 C 0.4669(2) 0.4779(2) 0.23416(13)
C148 C 0.5315(3) 0.4896(3) 0.23613(18)
C149 C 0.5642(3) 0.4490(4) 0.2571(2)
C150 C 0.5430(4) 0.5435(4) 0.2486(3)
N12 N 0.44027(16) 0.48704(17) 0.26855(11)
C151 C 0.38895(19) 0.5060(2) 0.27112(12)
O17 O 0.35806(15) 0.51013(18) 0.24488(9)
C152 C 0.3692(2) 0.5224(2) 0.30751(12)
C153 C 0.3383(2) 0.5739(2) 0.30646(13)
C154 C 0.3123(2) 0.5886(2) 0.34265(12)
C155 C 0.3565(3) 0.6043(3) 0.36804(17)
C156 C 0.26727(18) 0.63173(19) 0.33912(11)
C157 C 0.2225(2) 0.6190(2) 0.30974(13)
C158 C 0.16606(19) 0.6416(2) 0.32230(12)
C159 C 0.18106(17) 0.67478(18) 0.35428(11)
C160 C 0.22943(17) 0.64455(17) 0.37186(11)
C161 C 0.2090(2) 0.59295(19) 0.38888(13)
C162 C 0.25460(17) 0.67889(18) 0.40077(11)
C163 C 0.20969(18) 0.69563(19) 0.42765(11)
C164 C 0.15875(15) 0.72247(16) 0.41009(10)
C165 C 0.13378(17) 0.69054(17) 0.37960(11)
O18 O 0.28357(12) 0.72405(13) 0.38650(9)
C166 C 0.08875(17) 0.72215(18) 0.36061(12)
C167 C 0.04327(17) 0.74124(18) 0.38610(11)
C168 C 0.06793(16) 0.77096(17) 0.41766(11)
C169 C 0.11274(16) 0.73917(16) 0.43737(10)
C170 C 0.08659(19) 0.69114(18) 0.45574(12)
C171 C 0.09004(18) 0.82455(17) 0.40626(12)
C172 C 0.11404(17) 0.85595(16) 0.43669(11)
C173 C 0.15965(17) 0.82549(17) 0.45551(11)
C174 C 0.13643(17) 0.77320(16) 0.46782(11)
H1 H 0.17360 0.90830 0.42180
H2 H 0.17800 0.98800 0.40530
H3 H 0.09280 1.04920 0.43820
H4 H 0.16280 1.11280 0.44560
H5 H 0.15470 1.10080 0.40470
H6 H 0.20660 1.07710 0.42540
H7 H 0.14740 1.04460 0.49010
H8 H 0.18990 1.00620 0.47100
H9 H 0.12750 0.98800 0.47870
H10 H 0.08390 1.02930 0.37280
H11 H 0.15300 1.05530 0.29810
H12 H 0.11280 1.00690 0.29510
H13 H 0.08100 1.09750 0.33020
H14 H 0.04140 1.05070 0.31890
H15 H 0.02800 1.11950 0.27890
H16 H 0.11290 1.16000 0.28510
H17 H 0.09570 1.15470 0.24480
H18 H 0.14140 1.11680 0.26110
H19 H 0.08070 1.03280 0.24690
H20 H -0.02980 1.04570 0.27200
H21 H 0.00710 0.99400 0.27140
H22 H -0.03940 0.97030 0.22210
H23 H -0.06840 1.02620 0.21920
H24 H 0.04000 0.99720 0.19510
H25 H -0.01160 1.13080 0.18390
H26 H 0.01170 1.14960 0.22100
H27 H -0.03940 1.11010 0.21930
H28 H 0.10220 1.12220 0.19310
H29 H 0.04560 1.11910 0.14290
H30 H 0.10530 1.09710 0.13220
H31 H 0.07190 1.01190 0.13840
H32 H -0.03530 1.05570 0.15280
H33 H 0.12480 1.02380 0.17980
H34 H -0.07180 0.97290 0.15550
H35 H -0.01190 0.94690 0.15150
H36 H -0.07290 0.99710 0.09640
H37 H -0.05710 0.93700 0.09780
H38 H 0.00190 0.98360 0.05780
H39 H 0.00900 1.11480 0.08720
H40 H -0.04220 1.07600 0.09220
H41 H -0.01080 1.07930 0.05530
H42 H 0.05990 0.93690 0.11540
H43 H 0.03950 0.90780 0.08080
H44 H 0.10690 0.94450 0.04720
H45 H 0.14550 1.00790 0.10370
H46 H 0.16540 1.01060 0.06370
H47 H 0.07990 1.04510 0.04630
H48 H 0.10430 1.08010 0.07720
H49 H 0.16460 0.91810 0.10810
H50 H 0.22250 0.85520 0.11230
H51 H 0.28440 0.85320 0.04740
H52 H 0.31880 0.93520 0.05970
H53 H 0.27770 0.93990 0.09250
H54 H 0.25310 0.93700 0.05350
H55 H 0.36330 0.85860 0.08400
H56 H 0.32740 0.80820 0.09260
H57 H 0.32390 0.85740 0.11780
H58 H 0.24050 0.77530 0.06640
H59 H 0.22680 0.69540 0.08180
H60 H 0.16310 0.68710 0.09270
H61 H 0.25680 0.68600 0.13960
H62 H 0.19480 0.68990 0.15440
H63 H 0.17550 0.60710 0.12650
H64 H 0.25020 0.60910 0.08610
H65 H 0.25050 0.55630 0.10790
H66 H 0.29340 0.60130 0.11750
H67 H 0.25920 0.60120 0.18030
H68 H 0.19940 0.64920 0.21180
H69 H 0.14680 0.63370 0.18810
H70 H 0.16890 0.59130 0.25130
H71 H 0.12490 0.56760 0.22380
H72 H 0.24070 0.54350 0.22920
H73 H 0.14700 0.48140 0.16410
H74 H 0.15750 0.52470 0.13500
H75 H 0.12290 0.53840 0.16960
H76 H 0.25330 0.49280 0.14180
H77 H 0.20880 0.42700 0.17070
H78 H 0.27370 0.41770 0.17670
H79 H 0.26890 0.44930 0.23360
H80 H 0.15190 0.46970 0.22660
H81 H 0.31580 0.50650 0.19820
H82 H 0.22470 0.49370 0.28460
H83 H 0.15960 0.50570 0.28370
H84 H 0.13810 0.41780 0.28600
H85 H 0.17940 0.43060 0.31770
H86 H 0.20360 0.35200 0.28680
H87 H 0.16260 0.36220 0.19800
H88 H 0.13220 0.38720 0.23120
H89 H 0.15480 0.32910 0.23310
H90 H 0.28990 0.42910 0.28800
H91 H 0.27350 0.39280 0.32030
H92 H 0.30740 0.31900 0.29080
H93 H 0.33540 0.38600 0.23290
H94 H 0.34670 0.32500 0.23390
H95 H 0.24950 0.30850 0.23540
H96 H 0.26470 0.34120 0.20110
H97 H 0.39870 0.37960 0.28050
H98 H 0.47170 0.38100 0.31250
H99 H 0.47490 0.28940 0.35570
H100 H 0.48870 0.24000 0.30520
H101 H 0.48050 0.29010 0.28120
H102 H 0.42950 0.26810 0.30360
H103 H 0.56740 0.28120 0.33650
H104 H 0.55870 0.33530 0.35600
H105 H 0.56150 0.33320 0.31410
H106 H 0.46110 0.37540 0.38520
H107 H 0.54810 0.46760 0.39970
H108 H 0.50000 0.43550 0.41910
H109 H 0.43530 0.50290 0.40740
H110 H 0.48210 0.53460 0.38690
H111 H 0.49160 0.51430 0.46150
H112 H 0.55840 0.58140 0.46070
H113 H 0.54910 0.58890 0.41940
H114 H 0.57640 0.53680 0.43400
H115 H 0.43740 0.59690 0.42490
H116 H 0.36670 0.54170 0.43510
H117 H 0.39590 0.51660 0.46900
H118 H 0.31480 0.58960 0.47220
H119 H 0.35210 0.57240 0.50520
H120 H 0.37550 0.65280 0.45590
H121 H 0.47040 0.62490 0.52960
H122 H 0.50510 0.58270 0.50810
H123 H 0.44240 0.57080 0.51960
H124 H 0.52090 0.66300 0.46920
H125 H 0.48790 0.74610 0.48610
H126 H 0.48140 0.70490 0.51710
H127 H 0.39250 0.73720 0.47210
H128 H 0.38310 0.66710 0.52970
H129 H 0.49540 0.68530 0.41970
H130 H 0.29360 0.69410 0.48320
H131 H 0.28870 0.66010 0.51800
H132 H 0.25250 0.74600 0.52510
H133 H 0.29890 0.73180 0.55350
H134 H 0.31710 0.81410 0.53370
H135 H 0.38900 0.73420 0.56680
H136 H 0.39500 0.79500 0.57290
H137 H 0.44740 0.76210 0.56010
H138 H 0.31310 0.77340 0.46380
H139 H 0.26940 0.81270 0.48040
H140 H 0.32990 0.88110 0.47670
H141 H 0.42360 0.87520 0.46520
H142 H 0.41900 0.81590 0.45370
H143 H 0.45950 0.82030 0.51030
H144 H 0.40800 0.85310 0.52470
H145 H 0.35280 0.83510 0.41310
H146 H 0.31080 0.84890 0.36350
H147 H 0.37150 0.91360 0.37050
H148 H 0.36650 0.98640 0.35840
H149 H 0.33850 0.96880 0.39450
H150 H 0.30030 0.98390 0.36170
H151 H 0.37660 0.93740 0.30870
H152 H 0.31380 0.91820 0.30400
H153 H 0.36130 0.87800 0.31490
H154 H 0.22900 0.92300 0.35240
H155 H 0.12460 0.86330 0.33610
H156 H 0.16070 0.90450 0.31470
H157 H 0.18210 0.84350 0.27150
H158 H 0.15530 0.79800 0.29410
H159 H 0.06560 0.83340 0.28480
H160 H 0.09060 0.92030 0.27640
H161 H 0.05260 0.90080 0.24470
H162 H 0.11830 0.90610 0.23950
H163 H 0.12770 0.80780 0.22230
H164 H 0.13570 0.73270 0.25170
H165 H 0.08030 0.74210 0.27440
H166 H 0.08460 0.68080 0.21720
H167 H 0.02750 0.70010 0.23490
H168 H 0.08930 0.75070 0.18090
H169 H -0.04400 0.80180 0.21670
H170 H -0.01340 0.83400 0.24690
H171 H -0.01400 0.77230 0.24830
H172 H 0.02640 0.87540 0.19370
H173 H -0.04060 0.82820 0.16480
H174 H -0.00290 0.85510 0.13550
H175 H 0.04450 0.77770 0.12600
H176 H -0.02700 0.72850 0.17670
H177 H 0.10570 0.82820 0.15670
H178 H 0.02200 0.65230 0.16640
H179 H 0.06440 0.68100 0.14060
H180 H 0.00080 0.63440 0.10590
H181 H -0.05090 0.66030 0.12570
H182 H -0.04340 0.69900 0.07180
H183 H -0.11950 0.74920 0.09930
H184 H -0.10630 0.79140 0.12880
H185 H -0.09830 0.73130 0.13720
H186 H 0.07100 0.72170 0.08670
H187 H 0.04990 0.68090 0.05820
H188 H 0.01480 0.74650 0.02260
H189 H 0.05080 0.82070 0.07380
H190 H 0.01860 0.83390 0.03820
H191 H -0.06190 0.79400 0.05880
H192 H -0.04260 0.83660 0.08650
H193 H 0.11640 0.79090 0.03340
H194 H 0.19150 0.77830 0.00330
H195 H 0.13240 0.82100 -0.03730
H196 H 0.09960 0.75300 -0.06840
H197 H 0.15910 0.74580 -0.08640
H198 H 0.12390 0.79720 -0.09340
H199 H 0.20420 0.84820 -0.07550
H200 H 0.24070 0.79940 -0.06420
H201 H 0.22610 0.84310 -0.03610
H202 H 0.20190 0.69610 -0.04280
H203 H 0.33320 0.67750 -0.02470
H204 H 0.28100 0.65310 -0.04510
H205 H 0.25400 0.61020 0.00890
H206 H 0.30910 0.63160 0.02700
H207 H 0.30740 0.55540 -0.02810
H208 H 0.38970 0.60450 -0.03280
H209 H 0.40480 0.54740 -0.01990
H210 H 0.40380 0.59400 0.00750
H211 H 0.32580 0.54720 0.04630
H212 H 0.23250 0.53970 0.04210
H213 H 0.23500 0.51050 0.00490
H214 H 0.23490 0.43390 0.03210
H215 H 0.22960 0.46320 0.06920
H216 H 0.32210 0.47080 0.07600
H217 H 0.29550 0.44880 -0.01700
H218 H 0.34760 0.41190 -0.00970
H219 H 0.35620 0.46550 -0.02980
H220 H 0.42950 0.48490 0.01230
H221 H 0.46670 0.41960 0.05010
H222 H 0.42340 0.39620 0.02250
H223 H 0.39700 0.42030 0.09370
H224 H 0.32450 0.37240 0.04410
H225 H 0.41060 0.49670 0.08090
H226 H 0.29050 0.39980 0.11410
H227 H 0.25560 0.36650 0.08650
H228 H 0.31020 0.29500 0.09520
H229 H 0.29450 0.31600 0.13330
H230 H 0.39120 0.29290 0.12910
H231 H 0.43390 0.30950 0.03980
H232 H 0.37300 0.29410 0.05300
H233 H 0.42650 0.26730 0.07000
H234 H 0.36980 0.39960 0.14580
H235 H 0.36820 0.35270 0.17290
H236 H 0.46330 0.34620 0.17490
H237 H 0.52460 0.38450 0.13660
H238 H 0.47750 0.42060 0.12000
H239 H 0.48620 0.31120 0.10960
H240 H 0.49890 0.35390 0.08040
H241 H 0.45160 0.45260 0.17310
H242 H 0.45040 0.50310 0.21720
H243 H 0.54570 0.48780 0.21150
H244 H 0.60360 0.45870 0.25770
H245 H 0.56030 0.41520 0.24580
H246 H 0.54970 0.44730 0.28100
H247 H 0.58320 0.54910 0.24970
H248 H 0.52680 0.54830 0.27200
H249 H 0.52640 0.56830 0.23230
H250 H 0.45880 0.47980 0.28780
H251 H 0.40160 0.52540 0.32330
H252 H 0.34430 0.49540 0.31710
H253 H 0.30840 0.57190 0.28870
H254 H 0.36440 0.60140 0.29920
H255 H 0.29370 0.55710 0.35220
H256 H 0.33940 0.61320 0.39050
H257 H 0.37660 0.63420 0.35880
H258 H 0.38250 0.57560 0.37140
H259 H 0.28660 0.66430 0.33210
H260 H 0.23350 0.63480 0.28710
H261 H 0.21940 0.58120 0.30640
H262 H 0.14880 0.66290 0.30370
H263 H 0.14000 0.61370 0.32890
H264 H 0.19740 0.70750 0.34500
H265 H 0.18590 0.60070 0.40940
H266 H 0.24120 0.57240 0.39620
H267 H 0.18720 0.57340 0.37180
H268 H 0.28270 0.65770 0.41370
H269 H 0.22660 0.71970 0.44480
H270 H 0.19670 0.66480 0.44070
H271 H 0.17310 0.75510 0.39940
H272 H 0.11640 0.65860 0.38940
H273 H 0.26060 0.74340 0.37640
H274 H 0.07140 0.70060 0.34220
H275 H 0.10620 0.75230 0.34900
H276 H 0.02190 0.71120 0.39480
H277 H 0.01730 0.76410 0.37330
H278 H 0.03680 0.77720 0.43450
H279 H 0.11570 0.67170 0.46790
H280 H 0.06890 0.66900 0.43810
H281 H 0.05870 0.70260 0.47280
H282 H 0.11920 0.81970 0.38830
H283 H 0.05930 0.84430 0.39540
H284 H 0.08350 0.86310 0.45380
H285 H 0.17320 0.84540 0.47590
H286 H 0.19130 0.81980 0.43940
H287 H 0.10650 0.77950 0.48510
H288 H 0.16640 0.75380 0.47980
O19 O 0.40737(18) -0.4879(2) 0.13725(12)
O20 O 0.84249(19) 0.44490(16) 0.33333(11)
O21 O 0.39214(16) -0.24269(18) 0.39591(12)
O22 O 0.7453(6) 0.4975(6) 0.2260(3)
O23 O 0.9881(3) 0.0237(2) 0.39639(16)
C175 C 0.9411(3) 0.0363(4) 0.4170(2)
C176 C 0.9539(3) 0.0549(3) 0.4525(2)
C177 C 0.9001(4) 0.0707(4) 0.4720(3)
H289 H 1.00640 0.00040 0.40640
H290 H 0.91730 0.00530 0.41900
H291 H 0.91950 0.06320 0.40470
H292 H 0.97920 0.08490 0.45100
H293 H 0.97310 0.02730 0.46580
H294 H 0.90960 0.08330 0.49550
H295 H 0.87550 0.04070 0.47400
H296 H 0.88120 0.09810 0.45890
O24 O 1.0338(2) -0.3458(2) -0.06396(14)
C178 C 0.9833(4) -0.3240(4) -0.0503(2)
C179 C 0.9594(5) -0.3469(5) -0.0192(3)
C180 C 0.9075(6) -0.3211(7) -0.0062(4)
H297 H 1.05860 -0.34460 -0.04850
H298 H 0.95500 -0.32540 -0.06910
H299 H 0.99030 -0.28710 -0.04520
H300 H 0.98750 -0.34620 -0.00030
H301 H 0.95090 -0.38350 -0.02430
H302 H 0.89370 -0.33960 0.01450
H303 H 0.87920 -0.32170 -0.02460
H304 H 0.91580 -0.28530 0.00010
O25 O 0.3157(2) -0.64117(18) 0.41766(12)
C181 C 0.3264(3) -0.5879(3) 0.4242(2)
C182 C 0.3044(3) -0.5537(3) 0.3968(2)
C183 C 0.2425(3) -0.5562(3) 0.3919(2)
H305 H 0.33060 -0.64990 0.39870
H306 H 0.36700 -0.58270 0.42600
H307 H 0.30970 -0.57820 0.44690
H308 H 0.32240 -0.56260 0.37430
H309 H 0.31480 -0.51770 0.40260
H310 H 0.23140 -0.53260 0.37310
H311 H 0.22400 -0.54600 0.41380
H312 H 0.23160 -0.59150 0.38580
O26 O 0.7652(5) 0.4278(4) 0.2775(3)
C184 C 0.7215(8) 0.3881(7) 0.2792(6)
C185 C 0.7411(9) 0.3490(8) 0.3033(6)
C186 C 0.7151(10) 0.2995(8) 0.3015(6)
H313 H 0.75600 0.45070 0.26310
H314 H 0.68620 0.40330 0.28770
H315 H 0.71510 0.37300 0.25570
H316 H 0.78140 0.34430 0.29940
H317 H 0.73640 0.36240 0.32750
H318 H 0.72720 0.27840 0.32140
H319 H 0.72560 0.28240 0.27950
H320 H 0.67460 0.30370 0.30230
O27 O 0.8834(6) 0.7390(6) 0.3348(4)
C187 C 0.8247(7) 0.7235(8) 0.3250(5)
C188 C 0.8007(7) 0.7038(8) 0.3572(5)
C189 C 0.7432(6) 0.6836(6) 0.3491(4)
H321 H 0.88220 0.76270 0.34980
H322 H 0.80350 0.75360 0.31630
H323 H 0.82510 0.69650 0.30660
H324 H 0.79850 0.73170 0.37490
H325 H 0.82410 0.67570 0.36680
H326 H 0.72510 0.67270 0.37090
H327 H 0.74600 0.65410 0.33320
H328 H 0.72120 0.71090 0.33810
O28 O 0.7583(6) 0.5849(6) 0.3146(4)
C190 C 0.7303(7) 0.5423(7) 0.3351(6)
C191 C 0.6713(7) 0.5464(8) 0.3290(6)
C192 C 0.6374(7) 0.5087(7) 0.3485(5)
H329 H 0.79180 0.57740 0.31160
H330 H 0.74400 0.50820 0.32730
H331 H 0.73840 0.54610 0.36050
H332 H 0.66420 0.54190 0.30360
H333 H 0.65900 0.58160 0.33540
H334 H 0.59810 0.51380 0.34290
H335 H 0.64320 0.51350 0.37370
H336 H 0.64850 0.47360 0.34180
O29 O 1.1188(6) 0.3885(7) 0.1109(4)
C193 C 1.0612(5) 0.3789(5) 0.1178(3)
C194 C 1.0405(6) 0.3850(5) 0.1535(3)
C195 C 1.0249(8) 0.4397(6) 0.1629(5)
H337 H 1.13810 0.36610 0.12110
H338 H 1.05300 0.34310 0.11030
H339 H 1.03930 0.40220 0.10250
H340 H 1.06940 0.37290 0.17010
H341 H 1.00750 0.36260 0.15660
H342 H 1.01450 0.44140 0.18770
H343 H 0.99340 0.45070 0.14840
H344 H 1.05660 0.46260 0.15860
O30 O 0.8357(4) 0.3230(4) -0.1024(3)
C196 C 0.8189(7) 0.3440(6) -0.0676(4)
C197 C 0.7903(7) 0.3912(6) -0.0692(4)
C198 C 0.7752(7) 0.4182(6) -0.0365(4)
H345 H 0.85590 0.34450 -0.11280
H346 H 0.79500 0.31830 -0.05570
H347 H 0.85270 0.34870 -0.05310
H348 H 0.75550 0.38510 -0.08250
H349 H 0.81310 0.41520 -0.08340
H350 H 0.75470 0.44980 -0.04220
H351 H 0.80900 0.42700 -0.02350
H352 H 0.75180 0.39560 -0.02210
O31 O 0.5510(4) 0.6807(4) 0.3834(3)
C199 C 0.5305(9) 0.6706(10) 0.3475(5)
C200 C 0.5746(11) 0.6776(10) 0.3230(6)
C201 C 0.5842(12) 0.7150(11) 0.2944(7)
H353 H 0.58570 0.67810 0.38370
H354 H 0.51620 0.63480 0.34590
H355 H 0.49960 0.69450 0.34190
H356 H 0.57810 0.64360 0.31140
H357 H 0.60810 0.68090 0.33790
H358 H 0.62040 0.70820 0.28350
H359 H 0.58380 0.75010 0.30390
H360 H 0.55490 0.71150 0.27670
O32 O 0.457(2) 0.117(2) 0.3909(14)
C202 C 0.443(3) 0.087(2) 0.3591(14)
C203 C 0.392(2) 0.105(2) 0.3443(16)
C204 C 0.392(3) 0.160(2) 0.3347(19)
H361 H 0.46400 0.09630 0.40750
H362 H 0.47370 0.09040 0.34170
H363 H 0.44010 0.04950 0.36510
H364 H 0.36160 0.09880 0.36150
H365 H 0.38320 0.08420 0.32320
H366 H 0.39600 0.16350 0.30920
H367 H 0.42300 0.17750 0.34630
H368 H 0.35690 0.17610 0.34210
O33 O 0.9757(8) 0.4509(8) 0.5594(5)
C205 C 0.9312(9) 0.4827(9) 0.5425(7)
C206 C 0.8820(9) 0.4541(8) 0.5396(7)
C207 C 0.8381(7) 0.4862(8) 0.5247(5)
H369 H 1.00570 0.46730 0.55910
H370 H 0.92430 0.51410 0.55670
H371 H 0.94360 0.49370 0.51890
H372 H 0.87060 0.44170 0.56310
H373 H 0.88840 0.42360 0.52450
H374 H 0.80580 0.46460 0.51910
H375 H 0.85170 0.50260 0.50320
H376 H 0.82730 0.51280 0.54160
O34 O 0.5380(7) 0.0930(7) 0.3321(5)
C208 C 0.5621(11) 0.1255(12) 0.3039(7)
C209 C 0.6170(11) 0.1438(11) 0.3112(7)
C210 C 0.6422(11) 0.1722(11) 0.2802(7)
H377 H 0.52980 0.11160 0.34930
H378 H 0.56300 0.10520 0.28190
H379 H 0.53740 0.15550 0.30000
H380 H 0.64100 0.11420 0.31740
H381 H 0.61560 0.16730 0.33170
H382 H 0.67750 0.18790 0.28730
H383 H 0.61660 0.19930 0.27240
H384 H 0.64880 0.14780 0.26110
#END
