# Supplementary material for: Crystallography in school
Source: J Appl Crystallogr. 2025 Sep 12;58(Pt 5):1802–9. doi: 10.1107/S1600576725007459 (PMC12502877; doi:10.1107/S1600576725007459)
Supplement: Supplementary file 3 [file j-58-01802-sup3.zip › CIF/Alkenes/COVJON.cif]

#######################################################################
#
#                 Cambridge Crystallographic Data Centre
#                                CCDC
#
#######################################################################
#
# If this CIF has been generated from an entry in the Cambridge
# Structural Database, then it will include bibliographic, chemical,
# crystal, experimental, refinement or atomic coordinate data resulting
# from the CCDC's data processing and validation procedures.
#
#######################################################################

data_CSD_CIF_COVJON
_audit_creation_date 2009-11-04
_audit_creation_method CSD-ConQuest-V1
_database_code_CSD COVJON
_database_code_depnum_ccdc_archive 'CCDC 700868'
_chemical_formula_sum 'C6 H10'
_chemical_formula_moiety
;
C6 H10
;
_journal_coden_Cambridge 1147
_journal_volume 8
_journal_year 2008
_journal_page_first 512
_journal_name_full 'Cryst.Growth Des. '
loop_
_publ_author_name
"R.M.Ibberson"
"M.T.F.Telling"
"S.Parsons"
_chemical_name_systematic
;
Cyclohexene
;
_chemical_name_common
;
Teaching Subset: Fundamental Chemistry
;
_chemical_melting_point 170
_cell_volume   1068.265
_exptl_crystal_colour 'colorless'
_exptl_crystal_density_diffrn 1.025
_exptl_special_details
;
polymorph III
from neutron powder diffraction at 2 K, a=10.6258(6), b=10.1493(5), 
c=9.6366(5), beta=90.822(5)
phase transition from phase I to metastable phase III at 112 K; stable low 
temperature phase II forms irreversibly from phase I at 120 K
The unit cell parameters published in the paper are from the neutron powder 
diffraction study at 2 K. The data from the deposited .cif, which we have 
used are from single crystal X-ray diffraction
;
_exptl_crystal_description 'cylinder'
_diffrn_ambient_temperature 110
_diffrn_special_details
;
twin

;
_refine_special_details
;
One of the independent molecules is disordered over two sets of positions 
with occupancies 0.769:0.231.
;
#These two values have been output from a single CSD field.
_refine_ls_R_factor_gt 0.0472
_refine_ls_wR_factor_gt 0.0472
_symmetry_cell_setting monoclinic
_symmetry_space_group_name_H-M 'P 21/c'
_symmetry_Int_Tables_number 14
loop_
_symmetry_equiv_pos_site_id
_symmetry_equiv_pos_as_xyz
1 x,y,z
2 -x,1/2+y,1/2-z
3 -x,-y,-z
4 x,-1/2-y,-1/2+z
_cell_length_a 10.699(7)
_cell_length_b 10.232(7)
_cell_length_c 9.759(7)
_cell_angle_alpha 90
_cell_angle_beta 90.673(13)
_cell_angle_gamma 90
_cell_formula_units_Z 8
loop_
_atom_type_symbol
_atom_type_radius_bond
C 0.68
H 0.23
loop_
_atom_site_label
_atom_site_type_symbol
_atom_site_fract_x
_atom_site_fract_y
_atom_site_fract_z
C1 C 0.6963(3) 0.9653(3) 0.1734(3)
H1 H 0.74610 1.03050 0.21660
C2 C 0.5827(3) 0.9458(3) 0.2187(3)
H2 H 0.55340 0.99980 0.29120
C3 C 0.4966(2) 0.8435(3) 0.1626(3)
H3 H 0.43020 0.88610 0.10740
H4 H 0.45610 0.79700 0.23980
C4 C 0.5648(2) 0.7458(3) 0.0743(3)
H5 H 0.61260 0.68490 0.13370
H6 H 0.50360 0.69390 0.02070
C5 C 0.6528(2) 0.8139(3) -0.0225(3)
H7 H 0.60510 0.87450 -0.08230
H8 H 0.69420 0.74830 -0.08170
C6 C 0.7510(2) 0.8900(3) 0.0572(3)
H9 H 0.81430 0.82830 0.09360
H10 H 0.79370 0.95140 -0.00580
C7 C 0.9934(6) 1.3229(7) 0.1488(7)
H11 H 1.07160 1.28560 0.17360
C8 C 0.9218(10) 1.2639(8) 0.0550(13)
H12 H 0.95620 1.19290 0.00470
C9 C 0.7895(6) 1.3040(7) 0.0251(7)
H13 H 0.77240 1.29250 -0.07420
H14 H 0.73200 1.24600 0.07620
C10 C 0.7640(6) 1.4431(7) 0.0640(7)
H15 H 0.79670 1.50160 -0.00840
H16 H 0.67260 1.45660 0.06960
C11 C 0.8220(5) 1.4788(6) 0.1976(7)
H17 H 0.81210 1.57430 0.21080
H18 H 0.77460 1.43480 0.27150
C12 C 0.9517(6) 1.4473(8) 0.2152(9)
H19 H 0.96980 1.44150 0.31490
H20 H 1.00210 1.52020 0.17780
C13? C 0.914(4) 1.243(3) 0.055(4)
H21? H 0.94080 1.16260 0.01470
C14? C 0.820(2) 1.307(3) -0.001(2)
H22? H 0.76970 1.26390 -0.06840
C15? C 0.788(2) 1.445(3) 0.036(2)
H23? H 0.81030 1.50250 -0.04210
H24? H 0.69590 1.45110 0.04770
C16? C 0.8491(19) 1.495(2) 0.162(2)
H25? H 0.85990 1.59080 0.15190
H26? H 0.79250 1.47990 0.24020
C17? C 0.971(2) 1.437(2) 0.195(3)
H27? H 0.99270 1.46050 0.29060
H28? H 1.03460 1.47790 0.13460
C18? C 0.980(2) 1.293(2) 0.180(3)
H29? H 0.94370 1.25140 0.26230
H30? H 1.06920 1.26800 0.17550
#END
