# Supplementary material for: Crystallography in school
Source: J Appl Crystallogr. 2025 Sep 12;58(Pt 5):1802–9. doi: 10.1107/S1600576725007459 (PMC12502877; doi:10.1107/S1600576725007459)
Supplement: Supplementary file 3 [file j-58-01802-sup3.zip › CIF/Alkenes/ETHLEN10.cif]

#######################################################################
#
#                 Cambridge Crystallographic Data Centre
#                                CCDC
#
#######################################################################
#
# If this CIF has been generated from an entry in the Cambridge
# Structural Database, then it will include bibliographic, chemical,
# crystal, experimental, refinement or atomic coordinate data resulting
# from the CCDC's data processing and validation procedures.
#
#######################################################################

data_CSD_CIF_ETHLEN10
_audit_creation_date 1980-04-09
_audit_creation_method CSD-ConQuest-V1
_database_code_CSD ETHLEN10
_database_code_depnum_ccdc_archive 'CCDC 1150502'
_chemical_formula_sum 'C2 H4'
_chemical_formula_moiety
;
C2 H4
;
_journal_coeditor_code "IUCr A17907"
_journal_coden_Cambridge 107
_journal_volume 35
_journal_year 1979
_journal_page_first 2593
_journal_name_full 'Acta Crystallogr.,Sect.B:Struct.Crystallogr.Cryst.Chem. '
loop_
_publ_author_name
"G.J.H.van Nes"
"A.Vos"
_chemical_name_systematic
;
Ethylene
;
_chemical_name_common
;
Teaching Subset: Fundamental Chemistry, Symmetry
;
_cell_volume    124.183
_exptl_crystal_density_diffrn 0.75
_exptl_special_details
;
i polymorph

;
_diffrn_ambient_temperature 85
_refine_special_details
;
electron density distribution refinement

;
#These two values have been output from a single CSD field.
_refine_ls_R_factor_gt 0.0231
_refine_ls_wR_factor_gt 0.0231
_symmetry_cell_setting monoclinic
_symmetry_space_group_name_H-M 'P 21/n'
_symmetry_Int_Tables_number 14
loop_
_symmetry_equiv_pos_site_id
_symmetry_equiv_pos_as_xyz
1 x,y,z
2 1/2-x,1/2+y,1/2-z
3 -x,-y,-z
4 -1/2+x,-1/2-y,-1/2+z
_cell_length_a 4.626(1)
_cell_length_b 6.620(2)
_cell_length_c 4.067(2)
_cell_angle_alpha 90
_cell_angle_beta 94.39(2)
_cell_angle_gamma 90
_cell_formula_units_Z 2
loop_
_atom_type_symbol
_atom_type_radius_bond
C 0.68
H 0.23
loop_
_atom_site_label
_atom_site_type_symbol
_atom_site_fract_x
_atom_site_fract_y
_atom_site_fract_z
C1 C -0.11656 0.05382 -0.04075
H1 H -0.18690 0.16980 0.11850
H2 H -0.24300 0.02870 -0.26890
C1B C 0.11656 -0.05382 0.04075
H1B H 0.18690 -0.16980 -0.11850
H2B H 0.24300 -0.02870 0.26890
#END
