# Supplementary material for: Crystallography in school
Source: J Appl Crystallogr. 2025 Sep 12;58(Pt 5):1802–9. doi: 10.1107/S1600576725007459 (PMC12502877; doi:10.1107/S1600576725007459)
Supplement: Supplementary file 3 [file j-58-01802-sup3.zip › CIF/Alkenes/PAPVAD.cif]

#######################################################################
#
#                 Cambridge Crystallographic Data Centre
#                                CCDC
#
#######################################################################
#
# If this CIF has been generated from an entry in the Cambridge
# Structural Database, then it will include bibliographic, chemical,
# crystal, experimental, refinement or atomic coordinate data resulting
# from the CCDC's data processing and validation procedures.
#
#######################################################################

data_CSD_CIF_PAPVAD
_audit_creation_date 1993-06-03
_audit_creation_method CSD-ConQuest-V1
_database_code_CSD PAPVAD
_database_code_depnum_ccdc_archive 'CCDC 1228131'
_database_code_depnum_ccdc_fiz 'CSD 320283'
_chemical_formula_sum 'C6 H12'
_chemical_formula_moiety
;
C6 H12
;
_journal_coden_Cambridge 1094
_journal_volume 3
_journal_year 1992
_journal_page_first 399
_journal_name_full 'Struct.Chem. '
loop_
_publ_author_name
"R.Boese"
"N.Niederprum"
"D.Blaser"
_chemical_name_systematic
;
Tetramethylethene
;
_chemical_name_common
;
Teaching Subset: Fundamental Chemistry, Symmetry
;
_cell_volume    149.899
_exptl_crystal_density_diffrn 0.932
_diffrn_ambient_temperature 110
#These two values have been output from a single CSD field.
_refine_ls_R_factor_gt 0.0445
_refine_ls_wR_factor_gt 0.0445
_symmetry_cell_setting triclinic
_symmetry_space_group_name_H-M 'P -1'
_symmetry_Int_Tables_number 2
loop_
_symmetry_equiv_pos_site_id
_symmetry_equiv_pos_as_xyz
1 x,y,z
2 -x,-y,-z
_cell_length_a 4.1344(5)
_cell_length_b 6.2428(10)
_cell_length_c 6.3900(11)
_cell_angle_alpha 74.026(13)
_cell_angle_beta 71.245(13)
_cell_angle_gamma 81.948(12)
_cell_formula_units_Z 1
loop_
_atom_type_symbol
_atom_type_radius_bond
C 0.68
H 0.23
loop_
_atom_site_label
_atom_site_type_symbol
_atom_site_fract_x
_atom_site_fract_y
_atom_site_fract_z
C1 C -0.09024(8) 0.09793(6) -0.02096(5)
C2 C -0.31036(10) 0.21072(7) 0.16181(7)
H1 H -0.3025(30) 0.1193(23) 0.3228(24)
H2 H -0.2485(31) 0.3663(21) 0.1301(21)
H3 H -0.5471(26) 0.2310(17) 0.1619(18)
C3 C -0.09680(11) 0.22907(7) -0.25562(6)
H4 H 0.0378(36) 0.1482(19) -0.3741(25)
H5 H -0.3244(23) 0.2421(16) -0.2632(16)
H6 H 0.0055(28) 0.384(2) -0.2932(20)
C1A C 0.09024(8) -0.09793(6) 0.02096(5)
C2A C 0.31036(10) -0.21072(7) -0.16181(7)
C3A C 0.09680(11) -0.22907(7) 0.25562(6)
H1A H 0.3025(30) -0.1193(23) -0.3228(24)
H2A H 0.2485(31) -0.3663(21) -0.1301(21)
H3A H 0.5471(26) -0.2310(17) -0.1619(18)
H4A H -0.0378(36) -0.1482(19) 0.3741(25)
H5A H 0.3244(23) -0.2421(16) 0.2632(16)
H6A H -0.0055(28) -0.384(2) 0.2932(20)
#END
