# Supplementary material for: Crystallography in school
Source: J Appl Crystallogr. 2025 Sep 12;58(Pt 5):1802–9. doi: 10.1107/S1600576725007459 (PMC12502877; doi:10.1107/S1600576725007459)
Supplement: Supplementary file 3 [file j-58-01802-sup3.zip › CIF/Alkenes/XOMHUC.cif]

#######################################################################
#
#                 Cambridge Crystallographic Data Centre
#                                CCDC
#
#######################################################################
#
# If this CIF has been generated from an entry in the Cambridge
# Structural Database, then it will include bibliographic, chemical,
# crystal, experimental, refinement or atomic coordinate data resulting
# from the CCDC's data processing and validation procedures.
#
#######################################################################

data_CSD_CIF_XOMHUC
_audit_creation_date 2002-10-15
_audit_creation_method CSD-ConQuest-V1
_database_code_CSD XOMHUC
_database_code_depnum_ccdc_archive 'CCDC 183117'
_chemical_formula_sum 'C8 H14'
_chemical_formula_moiety
;
C8 H14
;
_journal_coden_Cambridge 182
_journal_year 2002
_journal_page_first 1664
_journal_name_full 'Chem.Commun. '
loop_
_publ_author_name
"A.D.Bond"
_chemical_name_systematic
;
1,7-Octadiene
;
_chemical_name_common
;
Teaching Subset: Fundamental Chemistry, Symmetry
;
_chemical_melting_point 162
_cell_volume    395.475
_exptl_crystal_colour 'colorless'
_exptl_crystal_density_diffrn 0.925
_exptl_crystal_description 'cylinder'
_diffrn_ambient_temperature 150
#These two values have been output from a single CSD field.
_refine_ls_R_factor_gt 0.0476
_refine_ls_wR_factor_gt 0.0476
_symmetry_cell_setting monoclinic
_symmetry_space_group_name_H-M 'P 21/c'
_symmetry_Int_Tables_number 14
loop_
_symmetry_equiv_pos_site_id
_symmetry_equiv_pos_as_xyz
1 x,y,z
2 -x,1/2+y,1/2-z
3 -x,-y,-z
4 x,-1/2-y,-1/2+z
_cell_length_a 9.3210(16)
_cell_length_b 4.9140(5)
_cell_length_c 8.7545(15)
_cell_angle_alpha 90
_cell_angle_beta 99.510(6)
_cell_angle_gamma 90
_cell_formula_units_Z 2
loop_
_atom_type_symbol
_atom_type_radius_bond
C 0.68
H 0.23
loop_
_atom_site_label
_atom_site_type_symbol
_atom_site_fract_x
_atom_site_fract_y
_atom_site_fract_z
C1 C 0.61378(14) 0.2388(3) 0.63859(16)
H1 H 0.5655(17) 0.326(3) 0.7187(18)
H2 H 0.5702(17) 0.264(3) 0.529(2)
C2 C 0.72950(13) 0.0869(2) 0.67341(13)
H3 H 0.7710(16) 0.068(3) 0.781(2)
C3 C 0.80795(12) -0.0503(2) 0.55894(13)
H4 H 0.7519(14) -0.037(2) 0.4548(17)
H5 H 0.8172(16) -0.248(3) 0.5847(15)
C4 C 0.96005(11) 0.0662(2) 0.55936(12)
H6 H 0.9513(14) 0.263(3) 0.5376(15)
H7 H 1.0163(15) 0.048(2) 0.6620(18)
C4B C 1.03995(11) -0.0662(2) 0.44064(12)
C3B C 1.19205(12) 0.0503(2) 0.44106(13)
C2B C 1.27050(13) -0.0869(2) 0.32659(13)
C1B C 1.38622(14) -0.2388(3) 0.36141(16)
H1B H 1.4345(17) -0.326(3) 0.2813(18)
H2B H 1.4298(17) -0.264(3) 0.471(2)
H3B H 1.2290(16) -0.068(3) 0.219(2)
H4B H 1.2481(14) 0.037(2) 0.5452(17)
H5B H 1.1828(16) 0.248(3) 0.4153(15)
H6B H 1.0487(14) -0.263(3) 0.4624(15)
H7B H 0.9837(15) -0.048(2) 0.3380(18)
#END
