# Supplementary material for: Crystallography in school
Source: J Appl Crystallogr. 2025 Sep 12;58(Pt 5):1802–9. doi: 10.1107/S1600576725007459 (PMC12502877; doi:10.1107/S1600576725007459)
Supplement: Supplementary file 3 [file j-58-01802-sup3.zip › CIF/Alkenes/XOMJAK.cif]

#######################################################################
#
#                 Cambridge Crystallographic Data Centre
#                                CCDC
#
#######################################################################
#
# If this CIF has been generated from an entry in the Cambridge
# Structural Database, then it will include bibliographic, chemical,
# crystal, experimental, refinement or atomic coordinate data resulting
# from the CCDC's data processing and validation procedures.
#
#######################################################################

data_CSD_CIF_XOMJAK
_audit_creation_date 2002-10-15
_audit_creation_method CSD-ConQuest-V1
_database_code_CSD XOMJAK
_database_code_depnum_ccdc_archive 'CCDC 183118'
_chemical_formula_sum 'C10 H18'
_chemical_formula_moiety
;
C10 H18
;
_journal_coden_Cambridge 182
_journal_year 2002
_journal_page_first 1664
_journal_name_full 'Chem.Commun. '
loop_
_publ_author_name
"A.D.Bond"
_chemical_name_systematic
;
1,9-Decadiene
;
_chemical_name_common
;
Teaching Subset: Fundamental Chemistry, Symmetry
;
_chemical_melting_point 196
_cell_volume    485.533
_exptl_crystal_colour 'colorless'
_exptl_crystal_density_diffrn 0.946
_exptl_crystal_description 'cylinder'
_diffrn_ambient_temperature 150
#These two values have been output from a single CSD field.
_refine_ls_R_factor_gt 0.0763
_refine_ls_wR_factor_gt 0.0763
_symmetry_cell_setting monoclinic
_symmetry_space_group_name_H-M 'P 21/c'
_symmetry_Int_Tables_number 14
loop_
_symmetry_equiv_pos_site_id
_symmetry_equiv_pos_as_xyz
1 x,y,z
2 -x,1/2+y,1/2-z
3 -x,-y,-z
4 x,-1/2-y,-1/2+z
_cell_length_a 11.648(2)
_cell_length_b 4.9005(8)
_cell_length_c 8.819(1)
_cell_angle_alpha 90
_cell_angle_beta 105.31(1)
_cell_angle_gamma 90
_cell_formula_units_Z 2
loop_
_atom_type_symbol
_atom_type_radius_bond
C 0.68
H 0.23
loop_
_atom_site_label
_atom_site_type_symbol
_atom_site_fract_x
_atom_site_fract_y
_atom_site_fract_z
C1 C 0.59284(19) 0.2340(4) 0.6522(2)
H1 H 0.558(2) 0.324(6) 0.725(3)
H2 H 0.556(2) 0.268(5) 0.538(3)
C2 C 0.68743(16) 0.0807(4) 0.6975(2)
H3 H 0.720(2) 0.053(5) 0.807(3)
C3 C 0.75037(16) -0.0537(3) 0.5890(2)
H4 H 0.7050(17) -0.035(4) 0.482(2)
H5 H 0.756(2) -0.249(5) 0.608(3)
C4 C 0.87453(15) 0.0651(3) 0.60586(18)
H6 H 0.871(2) 0.254(6) 0.586(3)
H7 H 0.920(2) 0.048(4) 0.713(3)
C5 C 0.93856(15) -0.0603(3) 0.49246(18)
H8 H 0.8901(19) -0.036(4) 0.385(3)
H9 H 0.9458(18) -0.258(5) 0.514(2)
C5B C 1.06144(15) 0.0603(3) 0.50754(18)
C4B C 1.12547(15) -0.0651(3) 0.39414(18)
C3B C 1.24963(16) 0.0537(3) 0.4110(2)
C2B C 1.31257(16) -0.0807(4) 0.3025(2)
C1B C 1.40716(19) -0.2340(4) 0.3478(2)
H1B H 1.442(2) -0.324(6) 0.275(3)
H2B H 1.444(2) -0.268(5) 0.462(3)
H3B H 1.280(2) -0.053(5) 0.193(3)
H4B H 1.2950(17) 0.035(4) 0.518(2)
H5B H 1.244(2) 0.249(5) 0.392(3)
H6B H 1.129(2) -0.254(6) 0.414(3)
H7B H 1.080(2) -0.048(4) 0.287(3)
H8B H 1.1099(19) 0.036(4) 0.615(3)
H9B H 1.0542(18) 0.258(5) 0.486(2)
#END
