# Supplementary material for: Crystallography in school
Source: J Appl Crystallogr. 2025 Sep 12;58(Pt 5):1802–9. doi: 10.1107/S1600576725007459 (PMC12502877; doi:10.1107/S1600576725007459)
Supplement: Supplementary file 3 [file j-58-01802-sup3.zip › CIF/Alkenes/ZZZSAE01.cif]

#######################################################################
#
#                 Cambridge Crystallographic Data Centre
#                                CCDC
#
#######################################################################
#
# If this CIF has been generated from an entry in the Cambridge
# Structural Database, then it will include bibliographic, chemical,
# crystal, experimental, refinement or atomic coordinate data resulting
# from the CCDC's data processing and validation procedures.
#
#######################################################################

data_CSD_CIF_ZZZSAE01
_audit_creation_date 1989-05-23
_audit_creation_method CSD-ConQuest-V1
_database_code_CSD ZZZSAE01
_database_code_depnum_ccdc_archive 'CCDC 1320377'
_chemical_formula_sum 'C8 H8'
_chemical_formula_moiety
;
C8 H8
;
_journal_coeditor_code "bx0263"
_journal_coden_Cambridge 591
_journal_volume 44
_journal_year 1988
_journal_page_first 1632
_journal_name_full 'Acta Crystallogr.,Sect.C:Cryst.Struct.Commun. '
loop_
_publ_author_name
"K.H.Claus"
"C.Kruger"
_chemical_name_systematic
;
Cyclo-octatetraene
;
_chemical_name_common
;
Teaching Subset: Fundamental Chemistry, Symmetry
;
_chemical_melting_point 277.1
_cell_volume    626.633
_exptl_crystal_density_diffrn 1.1
_diffrn_ambient_temperature 129
#These two values have been output from a single CSD field.
_refine_ls_R_factor_gt 0.036
_refine_ls_wR_factor_gt 0.036
_symmetry_cell_setting orthorhombic
_symmetry_space_group_name_H-M 'A b a 2'
_symmetry_Int_Tables_number 41
loop_
_symmetry_equiv_pos_site_id
_symmetry_equiv_pos_as_xyz
1 x,y,z
2 x,1/2+y,1/2+z
3 1/2-x,1/2+y,z
4 1/2-x,y,1/2+z
5 1/2+x,1/2-y,z
6 1/2+x,-y,1/2+z
7 -x,-y,z
8 -x,1/2-y,1/2+z
_cell_length_a 7.664(6)
_cell_length_b 7.650(3)
_cell_length_c 10.688(6)
_cell_angle_alpha 90
_cell_angle_beta 90
_cell_angle_gamma 90
_cell_formula_units_Z 4
loop_
_atom_type_symbol
_atom_type_radius_bond
C 0.68
H 0.23
loop_
_atom_site_label
_atom_site_type_symbol
_atom_site_fract_x
_atom_site_fract_y
_atom_site_fract_z
C1 C 0.0171(2) 0.0945(2) 0.08060
C2 C 0.1021(2) 0.1845(2) -0.0069(2)
C3 C 0.1771(2) 0.1150(2) -0.1228(2)
C4 C 0.0929(2) 0.0245(2) -0.2105(2)
H1 H -0.017(3) 0.154(2) 0.157(2)
H2 H 0.127(2) 0.309(3) 0.010(2)
H3 H 0.303(3) 0.148(2) -0.136(3)
H4 H 0.156(2) -0.003(3) -0.293(2)
C1F C -0.0171(2) -0.0945(2) 0.08060
C4F C -0.0929(2) -0.0245(2) -0.2105(2)
C2F C -0.1021(2) -0.1845(2) -0.0069(2)
H1F H 0.017(3) -0.154(2) 0.157(2)
C3F C -0.1771(2) -0.1150(2) -0.1228(2)
H4F H -0.156(2) 0.003(3) -0.293(2)
H2F H -0.127(2) -0.309(3) 0.010(2)
H3F H -0.303(3) -0.148(2) -0.136(3)
#END
