# Supplementary material for: Crystallography in school
Source: J Appl Crystallogr. 2025 Sep 12;58(Pt 5):1802–9. doi: 10.1107/S1600576725007459 (PMC12502877; doi:10.1107/S1600576725007459)
Supplement: Supplementary file 3 [file j-58-01802-sup3.zip › CIF/Alkyl_halides/BEJKUW.cif]

#######################################################################
#
#                 Cambridge Crystallographic Data Centre
#                                CCDC
#
#######################################################################
#
# If this CIF has been generated from an entry in the Cambridge
# Structural Database, then it will include bibliographic, chemical,
# crystal, experimental, refinement or atomic coordinate data resulting
# from the CCDC's data processing and validation procedures.
#
#######################################################################

data_CSD_CIF_BEJKUW
_audit_creation_date 1999-11-19
_audit_creation_method CSD-ConQuest-V1
_database_code_CSD BEJKUW
_database_code_depnum_ccdc_archive 'CCDC 102222; not CCDC 1022221 as published'
_chemical_formula_sum 'C107 H32 Cl2 P2 Pd1'
_chemical_formula_moiety
;
C106 H30 P2 Pd1,C1 H2 Cl2
;
_journal_coden_Cambridge 36
_journal_volume 578
_journal_year 1999
_journal_page_first 85
_journal_name_full 'J.Organomet.Chem. '
loop_
_publ_author_name
"M.M.Olmstead"
"Leijun Hao"
"A.L.Balch"
_chemical_name_systematic
;
(\h^2^-C70Fullerene)-bis(triphenylphosphine)-palladium dichloromethane solvate
;
_chemical_name_common
;
Teaching Subset: Fundamental Chemistry
;
_cell_volume   6235.614
_exptl_crystal_colour 'black'
_exptl_crystal_density_diffrn 1.658
_exptl_crystal_description 'plate'
_diffrn_ambient_temperature 130
#These two values have been output from a single CSD field.
_refine_ls_R_factor_gt 0.0926
_refine_ls_wR_factor_gt 0.0926
_symmetry_cell_setting monoclinic
_symmetry_space_group_name_H-M 'P 21/n'
_symmetry_Int_Tables_number 14
loop_
_symmetry_equiv_pos_site_id
_symmetry_equiv_pos_as_xyz
1 x,y,z
2 1/2-x,1/2+y,1/2-z
3 -x,-y,-z
4 -1/2+x,-1/2-y,-1/2+z
_cell_length_a 18.309(2)
_cell_length_b 14.3252(15)
_cell_length_c 23.796(2)
_cell_angle_alpha 90
_cell_angle_beta 92.428(7)
_cell_angle_gamma 90
_cell_formula_units_Z 4
loop_
_atom_type_symbol
_atom_type_radius_bond
C 0.68
H 0.23
Cl 0.99
P 1.05
Pd 1.50
loop_
_atom_site_label
_atom_site_type_symbol
_atom_site_fract_x
_atom_site_fract_y
_atom_site_fract_z
Pd1 Pd 0.17813(5) 0.64632(6) 0.39928(4)
P1 P 0.1719(2) 0.6238(2) 0.30233(13)
P2 P 0.1755(2) 0.8019(2) 0.42916(13)
C1 C 0.1974(6) 0.5084(8) 0.4267(5)
C2 C 0.1381(7) 0.4385(8) 0.4301(5)
C3 C 0.1631(6) 0.3499(9) 0.4113(5)
C4 C 0.2396(7) 0.3568(9) 0.4006(5)
C5 C 0.2612(7) 0.4512(8) 0.4132(5)
C6 C 0.2060(6) 0.5736(8) 0.4749(5)
C7 C 0.0878(7) 0.4418(8) 0.4729(5)
C8 C 0.1358(7) 0.2669(8) 0.4343(5)
C9 C 0.2871(7) 0.2826(8) 0.4127(5)
C10 C 0.3289(7) 0.4680(8) 0.4386(5)
C11 C 0.2791(6) 0.5813(8) 0.5036(5)
C12 C 0.1552(7) 0.5683(8) 0.5210(5)
C13 C 0.0967(6) 0.5099(8) 0.5187(5)
C14 C 0.0615(6) 0.3569(9) 0.4965(5)
C15 C 0.0841(7) 0.2706(8) 0.4783(5)
C16 C 0.1854(7) 0.1878(9) 0.4487(5)
C17 C 0.2584(7) 0.1976(8) 0.4374(5)
C18 C 0.3567(7) 0.2990(8) 0.4398(5)
C19 C 0.3781(6) 0.3903(8) 0.4524(5)
C20 C 0.3401(6) 0.5354(8) 0.4849(5)
C21 C 0.2707(6) 0.5950(8) 0.5635(5)
C22 C 0.1965(6) 0.5840(8) 0.5738(5)
C23 C 0.0750(7) 0.4645(9) 0.5692(5)
C24 C 0.0520(7) 0.3698(8) 0.5567(5)
C25 C 0.1007(7) 0.1960(9) 0.5183(5)
C26 C 0.1620(7) 0.1490(9) 0.4992(5)
C27 C 0.3128(7) 0.1621(9) 0.4781(5)
C28 C 0.3745(7) 0.2247(9) 0.4796(5)
C29 C 0.4178(7) 0.4093(9) 0.5054(5)
C30 C 0.3934(7) 0.4976(9) 0.5260(5)
C31 C 0.3250(8) 0.5653(8) 0.6035(6)
C32 C 0.1705(7) 0.5510(9) 0.6245(5)
C33 C 0.1082(7) 0.4860(8) 0.6218(5)
C34 C 0.0632(7) 0.2980(8) 0.5964(5)
C35 C 0.0879(7) 0.2062(8) 0.5761(5)
C36 C 0.2140(7) 0.1041(8) 0.5381(5)
C37 C 0.2917(7) 0.1132(8) 0.5266(5)
C38 C 0.4155(7) 0.2408(9) 0.5292(5)
C39 C 0.4388(7) 0.3359(8) 0.5435(5)
C40 C 0.3888(7) 0.5170(8) 0.5842(5)
C41 C 0.3006(7) 0.5500(9) 0.6575(5)
C42 C 0.2242(7) 0.5400(9) 0.6681(5)
C43 C 0.1052(7) 0.4178(9) 0.6652(5)
C44 C 0.0816(7) 0.3235(8) 0.6522(5)
C45 C 0.1313(7) 0.1505(9) 0.6134(5)
C46 C 0.1931(7) 0.0991(9) 0.5945(5)
C47 C 0.3435(7) 0.1149(9) 0.5726(5)
C48 C 0.4025(7) 0.1765(8) 0.5757(5)
C49 C 0.4470(7) 0.3635(9) 0.6002(5)
C50 C 0.4253(7) 0.4506(8) 0.6204(5)
C51 C 0.3414(7) 0.4858(9) 0.6964(5)
C52 C 0.2163(8) 0.4737(10) 0.7133(6)
C53 C 0.1580(7) 0.4139(9) 0.7113(5)
C54 C 0.1222(7) 0.2622(9) 0.6903(5)
C55 C 0.1466(7) 0.1762(8) 0.6707(5)
C56 C 0.2469(7) 0.0944(9) 0.6410(5)
C57 C 0.3195(7) 0.1029(9) 0.6308(5)
C58 C 0.4189(7) 0.2040(9) 0.6322(5)
C59 C 0.4388(7) 0.2948(8) 0.6457(5)
C60 C 0.4011(7) 0.4396(9) 0.6772(5)
C61 C 0.2880(7) 0.4413(8) 0.7313(5)
C62 C 0.1694(7) 0.3165(9) 0.7277(5)
C63 C 0.2170(6) 0.1408(9) 0.6880(5)
C64 C 0.3680(7) 0.1564(9) 0.6678(5)
C65 C 0.4117(7) 0.3419(9) 0.6931(5)
C66 C 0.3007(7) 0.3476(10) 0.7459(5)
C67 C 0.2395(7) 0.2839(9) 0.7441(5)
C68 C 0.2625(7) 0.1937(8) 0.7246(5)
C69 C 0.3402(7) 0.2010(9) 0.7138(5)
C70 C 0.3620(7) 0.2967(9) 0.7259(6)
C71 C 0.1292(6) 0.7073(8) 0.2537(5)
C72 C 0.1681(7) 0.7896(8) 0.2404(5)
H1 H 0.2178(7) 0.7965(8) 0.2527(5)
C73 C 0.1332(7) 0.8604(10) 0.2092(5)
H2 H 0.1596(7) 0.9149(10) 0.1998(5)
C74 C 0.0605(7) 0.8519(10) 0.1918(5)
H3 H 0.0371(7) 0.9019(10) 0.1721(5)
C75 C 0.0214(7) 0.7722(9) 0.2027(5)
H4 H -0.0280(7) 0.7670(9) 0.1893(5)
C76 C 0.0547(7) 0.6978(9) 0.2337(5)
H5 H 0.0280(7) 0.6426(9) 0.2411(5)
C77 C 0.2642(7) 0.6169(8) 0.2777(5)
C78 C 0.2803(7) 0.6155(8) 0.2206(5)
H6 H 0.2420(7) 0.6201(8) 0.1926(5)
C79 C 0.3521(7) 0.6074(8) 0.2052(6)
H7 H 0.3627(7) 0.6040(8) 0.1665(6)
C80 C 0.4079(7) 0.6045(9) 0.2454(5)
H8 H 0.4571(7) 0.6005(9) 0.2345(5)
C81 C 0.3933(7) 0.6072(8) 0.3010(5)
H9 H 0.4321(7) 0.6044(8) 0.3287(5)
C82 C 0.3217(7) 0.6140(8) 0.3171(5)
H10 H 0.3120(7) 0.6168(8) 0.3560(5)
C83 C 0.1290(7) 0.5113(8) 0.2842(5)
C84 C 0.1588(7) 0.4445(8) 0.2509(5)
H11 H 0.2053(7) 0.4549(8) 0.2358(5)
C85 C 0.1226(7) 0.3631(10) 0.2394(5)
H12 H 0.1440(7) 0.3182(10) 0.2157(5)
C86 C 0.0550(7) 0.3444(9) 0.2614(5)
H13 H 0.0305(7) 0.2873(9) 0.2531(5)
C87 C 0.0235(7) 0.4113(9) 0.2962(5)
H14 H -0.0229(7) 0.4005(9) 0.3113(5)
C88 C 0.0614(6) 0.4931(8) 0.3080(5)
H15 H 0.0415(6) 0.5377(8) 0.3326(5)
C89 C 0.1049(6) 0.8845(8) 0.4059(5)
C90 C 0.0835(7) 0.9585(8) 0.4391(5)
H16 H 0.1070(7) 0.9684(8) 0.4750(5)
C91 C 0.0279(7) 1.0180(8) 0.4202(5)
H17 H 0.0128(7) 1.0675(8) 0.4436(5)
C92 C -0.0061(7) 1.0058(8) 0.3670(5)
H18 H -0.0438(7) 1.0472(8) 0.3541(5)
C93 C 0.0156(7) 0.9328(8) 0.3332(5)
H19 H -0.0067(7) 0.9245(8) 0.2967(5)
C94 C 0.0696(6) 0.8724(8) 0.3527(5)
H20 H 0.0833(6) 0.8216(8) 0.3297(5)
C95 C 0.2640(6) 0.8578(9) 0.4165(5)
C96 C 0.3268(7) 0.8028(9) 0.4281(5)
H21 H 0.3217(7) 0.7410(9) 0.4419(5)
C97 C 0.3948(7) 0.8378(9) 0.4195(5)
H22 H 0.4365(7) 0.7993(9) 0.4261(5)
C98 C 0.4036(8) 0.9280(9) 0.4016(5)
H23 H 0.4512(8) 0.9517(9) 0.3961(5)
C99 C 0.3431(7) 0.9846(9) 0.3915(5)
H24 H 0.3493(7) 1.0471(9) 0.3792(5)
C100 C 0.2720(7) 0.9490(8) 0.3995(5)
H25 H 0.2303(7) 0.9876(8) 0.3931(5)
C101 C 0.1670(7) 0.8084(8) 0.5057(5)
C102 C 0.1014(7) 0.7765(8) 0.5256(5)
H26 H 0.0642(7) 0.7553(8) 0.4996(5)
C103 C 0.0892(7) 0.7750(9) 0.5828(5)
H27 H 0.0438(7) 0.7543(9) 0.5961(5)
C104 C 0.1445(7) 0.8042(9) 0.6198(6)
H28 H 0.1377(7) 0.8012(9) 0.6591(6)
C105 C 0.2100(7) 0.8380(9) 0.6007(5)
H29 H 0.2465(7) 0.8612(9) 0.6266(5)
C106 C 0.2222(7) 0.8377(8) 0.5437(5)
H30 H 0.2680(7) 0.8574(8) 0.5305(5)
Cl1 Cl 0.4318(2) -0.2542(3) 0.5626(2)
Cl2 Cl 0.4227(3) -0.0868(3) 0.6312(2)
C107 C 0.4677(10) -0.1433(13) 0.5775(7)
H31 H 0.5202(10) -0.1493(13) 0.5886(7)
H32 H 0.4637(10) -0.1046(13) 0.5430(7)
#END
