# Supplementary material for: Crystallography in school
Source: J Appl Crystallogr. 2025 Sep 12;58(Pt 5):1802–9. doi: 10.1107/S1600576725007459 (PMC12502877; doi:10.1107/S1600576725007459)
Supplement: Supplementary file 3 [file j-58-01802-sup3.zip › CIF/Alkyl_halides/BOCGAB.cif]

#######################################################################
#
#                 Cambridge Crystallographic Data Centre
#                                CCDC
#
#######################################################################
#
# If this CIF has been generated from an entry in the Cambridge
# Structural Database, then it will include bibliographic, chemical,
# crystal, experimental, refinement or atomic coordinate data resulting
# from the CCDC's data processing and validation procedures.
#
#######################################################################

data_CSD_CIF_BOCGAB
_audit_creation_date 2000-01-11
_audit_creation_method CSD-ConQuest-V1
_database_code_CSD BOCGAB
_database_code_depnum_ccdc_archive 'CCDC 112056'
_chemical_formula_sum 'C18 H27 Br3 F6 N2'
_chemical_formula_moiety
;
C15 H27 N2 1+,C3 Br2 F6,Br1 1-
;
_journal_coden_Cambridge 179
_journal_volume 38
_journal_year 1999
_journal_page_first 2433
_journal_name_full 'Angew.Chem.,Int.Ed. '
loop_
_publ_author_name
"A.Farina"
"S.V.Meille"
"M.T.Messina"
"P.Metrangolo"
"G.Resnati"
"G.Vecchio"
_chemical_name_systematic
;
(-)-Sparteine hydrobromide rac-1,2-dibromohexafluoropropane
;
_chemical_name_common
;
Teaching Subset: Fundamental Chemistry
;
_chemical_melting_point 378.15
_cell_volume   2343.771
_exptl_crystal_colour 'light yellow'
_exptl_crystal_density_diffrn 1.772
_exptl_special_details
;
Melts with decomposition.
No study temperature is reported

;
_exptl_crystal_description 'prismatic'
_diffrn_ambient_temperature ?
_diffrn_special_details
;
The study was carried out at room temperature,in the range 283-303K

;
#These two values have been output from a single CSD field.
_refine_ls_R_factor_gt 0.0417
_refine_ls_wR_factor_gt 0.0417
_symmetry_cell_setting orthorhombic
_symmetry_space_group_name_H-M 'P 21 21 21'
_symmetry_Int_Tables_number 19
loop_
_symmetry_equiv_pos_site_id
_symmetry_equiv_pos_as_xyz
1 x,y,z
2 1/2-x,-y,1/2+z
3 -x,1/2+y,1/2-z
4 1/2+x,1/2-y,-z
_cell_length_a 8.171(1)
_cell_length_b 12.043(1)
_cell_length_c 23.818(2)
_cell_angle_alpha 90
_cell_angle_beta 90
_cell_angle_gamma 90
_cell_formula_units_Z 4
loop_
_atom_type_symbol
_atom_type_radius_bond
C 0.68
H 0.23
Br 1.21
F 0.64
N 0.68
loop_
_atom_site_label
_atom_site_type_symbol
_atom_site_fract_x
_atom_site_fract_y
_atom_site_fract_z
Br1 Br 0.71962(9) 0.25663(8) 0.29037(3)
Br2 Br 0.66821(12) 0.34683(7) 0.16197(4)
Br3 Br 0.38234(14) 0.54927(9) 0.12079(4)
F1 F 0.7136(14) 0.3551(6) -0.0074(2)
F2 F 0.7307(8) 0.4970(4) 0.0796(2)
F3 F 0.6356(13) 0.2234(5) 0.0458(3)
C1 C 0.712(2) 0.3160(8) 0.0449(4)
F4 F 0.8703(13) 0.2964(8) 0.0573(4)
C2 C 0.6408(13) 0.4047(7) 0.0853(3)
C3 C 0.4639(15) 0.4324(11) 0.0740(4)
F5 F 0.4503(12) 0.4630(7) 0.0195(2)
F6 F 0.3692(9) 0.3413(6) 0.0795(3)
N1 N 0.7111(7) 0.7742(5) 0.1913(2)
H1 H 0.61370 0.78620 0.17380
C4 C 0.6955(10) 0.6637(7) 0.2196(4)
H2 H 0.69050 0.60600 0.19130
H3 H 0.59380 0.66180 0.24060
C5 C 0.8361(12) 0.6397(9) 0.2590(4)
H4 H 0.81870 0.56880 0.27740
H5 H 0.93740 0.63540 0.23780
C6 C 0.8481(13) 0.7304(11) 0.3023(4)
H6 H 0.75020 0.73040 0.32530
H7 H 0.94130 0.71650 0.32650
C7 C 0.8672(11) 0.8415(10) 0.2746(3)
H8 H 0.97060 0.84340 0.25470
H9 H 0.87030 0.89860 0.30330
C8 C 0.7292(10) 0.8673(7) 0.2337(3)
H10 H 0.62750 0.87030 0.25550
C9 C 0.8374(10) 0.7749(7) 0.1462(3)
H11 H 0.81230 0.71730 0.11910
H12 H 0.94340 0.75820 0.16250
C10 C 0.846(1) 0.8853(6) 0.1165(3)
H13 H 0.93640 0.88230 0.08960
C11 C 0.8858(11) 0.9761(7) 0.1602(4)
H14 H 0.98770 0.95940 0.17930
H15 H 0.89590 1.04790 0.14210
C12 C 0.7435(11) 0.9767(7) 0.2018(3)
H16 H 0.76340 1.03590 0.22920
C13 C 0.5859(11) 1.0042(7) 0.1704(3)
H17 H 0.49500 1.00320 0.19660
H18 H 0.59400 1.07850 0.15500
N2 N 0.5525(8) 0.9253(5) 0.1246(2)
C14 C 0.6893(9) 0.9182(7) 0.0843(3)
H19 H 0.70650 0.99230 0.06840
C15 C 0.6485(12) 0.8413(7) 0.0373(3)
H20 H 0.63890 0.76650 0.05200
H21 H 0.73750 0.84190 0.01040
C16 C 0.4892(13) 0.8719(9) 0.0071(3)
H22 H 0.50130 0.94300 -0.01170
H23 H 0.46340 0.81620 -0.02100
C17 C 0.3540(12) 0.8783(9) 0.0498(4)
H24 H 0.25460 0.90430 0.03180
H25 H 0.33300 0.80480 0.06470
C18 C 0.3980(11) 0.9553(7) 0.0969(3)
H26 H 0.40690 1.03020 0.08230
H27 H 0.31070 0.95460 0.12450
#END
