# Supplementary material for: Crystallography in school
Source: J Appl Crystallogr. 2025 Sep 12;58(Pt 5):1802–9. doi: 10.1107/S1600576725007459 (PMC12502877; doi:10.1107/S1600576725007459)
Supplement: Supplementary file 3 [file j-58-01802-sup3.zip › CIF/Alkyl_halides/CLMETH.cif]

#######################################################################
#
#                 Cambridge Crystallographic Data Centre
#                                CCDC
#
#######################################################################
#
# If this CIF has been generated from an entry in the Cambridge
# Structural Database, then it will include bibliographic, chemical,
# crystal, experimental, refinement or atomic coordinate data resulting
# from the CCDC's data processing and validation procedures.
#
#######################################################################

data_CSD_CIF_CLMETH
_audit_creation_date 1971-12-31
_audit_creation_method CSD-ConQuest-V1
_database_code_CSD CLMETH
_database_code_depnum_ccdc_archive 'CCDC 1127210'
_chemical_formula_sum 'C1 H3 Cl1'
_chemical_formula_moiety
;
C1 H3 Cl1
;
_journal_coden_Cambridge 4
_journal_volume 75
_journal_year 1953
_journal_page_first 1211
_journal_name_full 'J.Am.Chem.Soc. '
loop_
_publ_author_name
"R.D.Burbank"
_chemical_name_systematic
;
Chloromethane
;
_chemical_name_common
;
PDB Chemical Component code: 0QE; Teaching Subset: Fundamental Chemistry, 
Symmetry
;
_cell_volume    251.101
_exptl_crystal_density_diffrn 1.335
_diffrn_ambient_temperature 148.15
#These two values have been output from a single CSD field.
_refine_ls_R_factor_gt 0.07
_refine_ls_wR_factor_gt 0.07
_symmetry_cell_setting orthorhombic
_symmetry_space_group_name_H-M 'C m c 21'
_symmetry_Int_Tables_number 36
loop_
_symmetry_equiv_pos_site_id
_symmetry_equiv_pos_as_xyz
1 x,y,z
2 1/2+x,1/2+y,z
3 -x,y,z
4 1/2-x,1/2+y,z
5 x,-y,1/2+z
6 1/2+x,1/2-y,1/2+z
7 -x,-y,1/2+z
8 1/2-x,1/2-y,1/2+z
_cell_length_a 6.495(10)
_cell_length_b 5.139(10)
_cell_length_c 7.523(10)
_cell_angle_alpha 90
_cell_angle_beta 90
_cell_angle_gamma 90
_cell_formula_units_Z 4
loop_
_atom_type_symbol
_atom_type_radius_bond
C 0.68
H 0.23
Cl 0.99
loop_
_atom_site_label
_atom_site_type_symbol
_atom_site_fract_x
_atom_site_fract_y
_atom_site_fract_z
Cl1 Cl 0.00000 0.13510 0.25000
C1 C 0.00000 0.37990 0.42210
H1 H 0.00000 0.57300 0.36200
H2 H 0.13700 0.35700 0.50400
H2B H -0.13700 0.35700 0.50400
#END
