# Supplementary material for: Crystallography in school
Source: J Appl Crystallogr. 2025 Sep 12;58(Pt 5):1802–9. doi: 10.1107/S1600576725007459 (PMC12502877; doi:10.1107/S1600576725007459)
Supplement: Supplementary file 3 [file j-58-01802-sup3.zip › CIF/Alkyl_halides/DIMETH03.cif]

#######################################################################
#
#                 Cambridge Crystallographic Data Centre
#                                CCDC
#
#######################################################################
#
# If this CIF has been generated from an entry in the Cambridge
# Structural Database, then it will include bibliographic, chemical,
# crystal, experimental, refinement or atomic coordinate data resulting
# from the CCDC's data processing and validation procedures.
#
#######################################################################

data_CSD_CIF_DIMETH03
_audit_creation_date 1991-02-12
_audit_creation_method CSD-ConQuest-V1
_database_code_CSD DIMETH03
_database_code_depnum_ccdc_archive 'CCDC 1141096'
_chemical_formula_sum 'C1 H2 I2'
_chemical_formula_moiety
;
C1 H2 I2
;
_journal_coden_Cambridge 46
_journal_volume 68
_journal_year 1989
_journal_page_first 835
_journal_name_full 'Mol.Phys. '
loop_
_publ_author_name
"D.A.Prystupa"
"B.H.Torrie"
"B.M.Powell"
"P.N.Gerlach"
_chemical_name_systematic
;
Di-iodomethane
;
_chemical_name_common
;
Teaching Subset: Symmetry
;
_cell_volume    433.869
_exptl_special_details
;
polymorph II

;
_diffrn_ambient_temperature 30
#These two values have been output from a single CSD field.
_refine_ls_R_factor_gt 0.063
_refine_ls_wR_factor_gt 0.063
_symmetry_cell_setting orthorhombic
_symmetry_space_group_name_H-M 'F m m 2'
_symmetry_Int_Tables_number 42
loop_
_symmetry_equiv_pos_site_id
_symmetry_equiv_pos_as_xyz
1 x,y,z
2 x,1/2+y,1/2+z
3 1/2+x,y,1/2+z
4 1/2+x,1/2+y,z
5 -x,y,z
6 -x,1/2+y,1/2+z
7 1/2-x,y,1/2+z
8 1/2-x,1/2+y,z
9 x,-y,z
10 x,1/2-y,1/2+z
11 1/2+x,-y,1/2+z
12 1/2+x,1/2-y,z
13 -x,-y,z
14 -x,1/2-y,1/2+z
15 1/2-x,-y,1/2+z
16 1/2-x,1/2-y,z
_cell_length_a 7.1531(4)
_cell_length_b 12.9416(8)
_cell_length_c 4.6868(3)
_cell_angle_alpha 90
_cell_angle_beta 90
_cell_angle_gamma 90
_cell_formula_units_Z 4
loop_
_atom_type_symbol
_atom_type_radius_bond
C 0.68
H 0.23
I 1.40
loop_
_atom_site_label
_atom_site_type_symbol
_atom_site_fract_x
_atom_site_fract_y
_atom_site_fract_z
C1 C 0.00000 0.00000 0.00000
H1 H 0.1268(8) 0.00000 -0.1344(10)
I1 I 0.00000 0.1376(2) 0.2519(7)
H1D H -0.1268(8) 0.00000 -0.1344(10)
I1H I 0.00000 -0.1376(2) 0.2519(7)
#END
