# Supplementary material for: Crystallography in school
Source: J Appl Crystallogr. 2025 Sep 12;58(Pt 5):1802–9. doi: 10.1107/S1600576725007459 (PMC12502877; doi:10.1107/S1600576725007459)
Supplement: Supplementary file 3 [file j-58-01802-sup3.zip › CIF/Alkyl_halides/MBRMET10.cif]

#######################################################################
#
#                 Cambridge Crystallographic Data Centre
#                                CCDC
#
#######################################################################
#
# If this CIF has been generated from an entry in the Cambridge
# Structural Database, then it will include bibliographic, chemical,
# crystal, experimental, refinement or atomic coordinate data resulting
# from the CCDC's data processing and validation procedures.
#
#######################################################################

data_CSD_CIF_MBRMET10
_audit_creation_date 1973-12-11
_audit_creation_method CSD-ConQuest-V1
_database_code_CSD MBRMET10
_database_code_depnum_ccdc_archive 'CCDC 1209935'
_chemical_formula_sum 'C1 H3 Br1'
_chemical_formula_moiety
;
C1 H3 Br1
;
_journal_coden_Cambridge 7
_journal_volume 46
_journal_year 1973
_journal_page_first 53
_journal_name_full 'Bull.Chem.Soc.Jpn. '
loop_
_publ_author_name
"T.Kawaguchi"
"M.Hijikigawa"
"Y.Hayafuji"
"M.Ikeda"
"R.Fukushima"
"Y.Tomiie"
_chemical_name_systematic
;
Methyl bromide
;
_chemical_name_common
;
PDB Chemical Component code: BMM; Teaching Subset: Fundamental Chemistry
;
_chemical_melting_point 179.15
_cell_volume    262.816
_exptl_crystal_density_diffrn 2.399
_exptl_special_details
;
alpha polymorph

;
_diffrn_ambient_temperature 153
#These two values have been output from a single CSD field.
_refine_ls_R_factor_gt 0.11
_refine_ls_wR_factor_gt 0.11
_symmetry_cell_setting orthorhombic
_symmetry_space_group_name_H-M 'P n m a'
_symmetry_Int_Tables_number 62
loop_
_symmetry_equiv_pos_site_id
_symmetry_equiv_pos_as_xyz
1 x,y,z
2 1/2-x,-y,1/2+z
3 1/2+x,1/2-y,1/2-z
4 -x,1/2+y,-z
5 -x,-y,-z
6 -1/2+x,y,-1/2-z
7 -1/2-x,-1/2+y,-1/2+z
8 x,-1/2-y,z
_cell_length_a 4.474(12)
_cell_length_b 6.420(19)
_cell_length_c 9.150(13)
_cell_angle_alpha 90
_cell_angle_beta 90
_cell_angle_gamma 90
_cell_formula_units_Z 4
loop_
_atom_type_symbol
_atom_type_radius_bond
C 0.68
Br 1.09
loop_
_atom_site_label
_atom_site_type_symbol
_atom_site_fract_x
_atom_site_fract_y
_atom_site_fract_z
Br1 Br 0.15440 0.25000 0.09680
C1 C 0.33300 0.25000 -0.08710
#END
