# Supplementary material for: Crystallography in school
Source: J Appl Crystallogr. 2025 Sep 12;58(Pt 5):1802–9. doi: 10.1107/S1600576725007459 (PMC12502877; doi:10.1107/S1600576725007459)
Supplement: Supplementary file 3 [file j-58-01802-sup3.zip › CIF/Alkyl_halides/ZZZKDW01.cif]

#######################################################################
#
#                 Cambridge Crystallographic Data Centre
#                                CCDC
#
#######################################################################
#
# If this CIF has been generated from an entry in the Cambridge
# Structural Database, then it will include bibliographic, chemical,
# crystal, experimental, refinement or atomic coordinate data resulting
# from the CCDC's data processing and validation procedures.
#
#######################################################################

data_CSD_CIF_ZZZKDW01
_audit_creation_date 1983-05-14
_audit_creation_method CSD-ConQuest-V1
_database_code_CSD ZZZKDW01
_database_code_depnum_ccdc_archive 'CCDC 1319160'
_chemical_formula_sum 'C1 I4'
_chemical_formula_moiety
;
C1 I4
;
_journal_coden_Cambridge 5
_journal_volume 159
_journal_year 1982
_journal_page_first 211
_journal_name_full 'Z.Kristallogr.,Kristallgeom.,Kristallphys.,Kristallchem. '
loop_
_publ_author_name
"S.Pohl"
_chemical_name_systematic
;
Carbon tetraiodide
;
_chemical_name_common
;
Teaching Subset: Symmetry
;
_cell_volume    392.598
_exptl_crystal_density_diffrn 4.395
_exptl_special_details
;
tetragonal polymorph

;
_diffrn_ambient_temperature ?
_diffrn_special_details
;
The study was carried out at room temperature,in the range 283-303K

;
#These two values have been output from a single CSD field.
_refine_ls_R_factor_gt 0.039
_refine_ls_wR_factor_gt 0.039
_symmetry_cell_setting tetragonal
_symmetry_space_group_name_H-M 'I -4 2 m'
_symmetry_Int_Tables_number 121
loop_
_symmetry_equiv_pos_site_id
_symmetry_equiv_pos_as_xyz
1 x,y,z
2 1/2+x,1/2+y,1/2+z
3 -y,x,-z
4 1/2-y,1/2+x,1/2-z
5 -x,-y,z
6 1/2-x,1/2-y,1/2+z
7 y,-x,-z
8 1/2+y,1/2-x,1/2-z
9 -x,y,-z
10 1/2-x,1/2+y,1/2-z
11 y,x,z
12 1/2+y,1/2+x,1/2+z
13 x,-y,-z
14 1/2+x,1/2-y,1/2-z
15 -y,-x,z
16 1/2-y,1/2-x,1/2+z
_cell_length_a 6.409(4)
_cell_length_b 6.409(4)
_cell_length_c 9.558(6)
_cell_angle_alpha 90
_cell_angle_beta 90
_cell_angle_gamma 90
_cell_formula_units_Z 2
loop_
_atom_type_symbol
_atom_type_radius_bond
C 0.68
I 1.40
loop_
_atom_site_label
_atom_site_type_symbol
_atom_site_fract_x
_atom_site_fract_y
_atom_site_fract_z
I1 I 0.19380 0.19380 0.13050
C1 C 0.00000 0.00000 0.00000
I1B I -0.19380 0.19380 -0.13050
I1D I -0.19380 -0.19380 0.13050
I1F I 0.19380 -0.19380 -0.13050
#END
