# Supplementary material for: Crystallography in school
Source: J Appl Crystallogr. 2025 Sep 12;58(Pt 5):1802–9. doi: 10.1107/S1600576725007459 (PMC12502877; doi:10.1107/S1600576725007459)
Supplement: Supplementary file 3 [file j-58-01802-sup3.zip › CIF/Alkynes/ACETYL03.cif]

#######################################################################
#
#                 Cambridge Crystallographic Data Centre
#                                CCDC
#
#######################################################################
#
# If this CIF has been generated from an entry in the Cambridge
# Structural Database, then it will include bibliographic, chemical,
# crystal, experimental, refinement or atomic coordinate data resulting
# from the CCDC's data processing and validation procedures.
#
#######################################################################

data_CSD_CIF_ACETYL03
_audit_creation_date 1993-01-25
_audit_creation_method CSD-ConQuest-V1
_database_code_CSD ACETYL03
_database_code_depnum_ccdc_archive 'CCDC 1100663'
_chemical_formula_sum 'C2 H2'
_chemical_formula_moiety
;
C2 H2
;
_journal_coeditor_code "IUCr CR0402"
_journal_coden_Cambridge 622
_journal_volume 48
_journal_year 1992
_journal_page_first 726
_journal_name_full 'Acta Crystallogr.,Sect.B:Struct.Sci. '
loop_
_publ_author_name
"R.K.McMullan"
"A.Kvick"
"P.Popelier"
_chemical_name_systematic
;
Acetylene
;
_chemical_name_common
;
Teaching Subset: Fundamental Chemistry, Symmetry
;
_cell_volume    227.540
_diffrn_ambient_temperature 141
_diffrn_radiation_probe 'neutron radiation'
#These two values have been output from a single CSD field.
_refine_ls_R_factor_gt 0.052
_refine_ls_wR_factor_gt 0.052
_symmetry_cell_setting cubic
_symmetry_space_group_name_H-M 'P a 3'
_symmetry_Int_Tables_number 205
loop_
_symmetry_equiv_pos_site_id
_symmetry_equiv_pos_as_xyz
1 x,y,z
2 z,x,y
3 y,z,x
4 -x,1/2+y,1/2-z
5 -z,1/2+x,1/2-y
6 -y,1/2+z,1/2-x
7 1/2-x,-y,1/2+z
8 1/2-z,-x,1/2+y
9 1/2-y,-z,1/2+x
10 1/2+x,1/2-y,-z
11 1/2+z,1/2-x,-y
12 1/2+y,1/2-z,-x
13 -x,-y,-z
14 -z,-x,-y
15 -y,-z,-x
16 x,-1/2-y,-1/2+z
17 z,-1/2-x,-1/2+y
18 y,-1/2-z,-1/2+x
19 -1/2+x,y,-1/2-z
20 -1/2+z,x,-1/2-y
21 -1/2+y,z,-1/2-x
22 -1/2-x,-1/2+y,z
23 -1/2-z,-1/2+x,y
24 -1/2-y,-1/2+z,x
_cell_length_a 6.1050(8)
_cell_length_b 6.1050(8)
_cell_length_c 6.1050(8)
_cell_angle_alpha 90
_cell_angle_beta 90
_cell_angle_gamma 90
_cell_formula_units_Z 4
loop_
_atom_type_symbol
_atom_type_radius_bond
C 0.68
H 0.23
loop_
_atom_site_label
_atom_site_type_symbol
_atom_site_fract_x
_atom_site_fract_y
_atom_site_fract_z
C1 C 0.0556(3) 0.0556(3) 0.0556(3)
H1 H 0.1525(7) 0.1525(7) 0.1525(7)
C1L C -0.0556(3) -0.0556(3) -0.0556(3)
H1L H -0.1525(7) -0.1525(7) -0.1525(7)
#END
