# Supplementary material for: Crystallography in school
Source: J Appl Crystallogr. 2025 Sep 12;58(Pt 5):1802–9. doi: 10.1107/S1600576725007459 (PMC12502877; doi:10.1107/S1600576725007459)
Supplement: Supplementary file 3 [file j-58-01802-sup3.zip › CIF/Alkynes/CAACTY.cif]

#######################################################################
#
#                 Cambridge Crystallographic Data Centre
#                                CCDC
#
#######################################################################
#
# If this CIF has been generated from an entry in the Cambridge
# Structural Database, then it will include bibliographic, chemical,
# crystal, experimental, refinement or atomic coordinate data resulting
# from the CCDC's data processing and validation procedures.
#
#######################################################################

data_CSD_CIF_CAACTY
_audit_creation_date 1971-12-31
_audit_creation_method CSD-ConQuest-V1
_database_code_CSD CAACTY
_database_code_depnum_ccdc_archive 'CCDC 1118541'
_chemical_formula_sum 'C3 H1 N1'
_chemical_formula_moiety
;
C3 H1 N1
;
_journal_coeditor_code "IUCr A02295"
_journal_coden_Cambridge 1
_journal_volume 11
_journal_year 1958
_journal_page_first 490
_journal_name_full 'Acta Crystallogr. '
loop_
_publ_author_name
"F.V.Shallcross"
"G.B.Carpenter"
_chemical_name_systematic
;
Cyanoacetylene
;
_chemical_name_common
;
Teaching Subset: Fundamental Chemistry, Symmetry
;
_cell_volume    157.713
_exptl_crystal_density_diffrn 1.075
_diffrn_ambient_temperature ?
_diffrn_special_details
;
The study was carried out at room temperature,in the range 283-303K

;
#These two values have been output from a single CSD field.
_refine_ls_R_factor_gt 0.049
_refine_ls_wR_factor_gt 0.049
_symmetry_cell_setting monoclinic
_symmetry_space_group_name_H-M 'P 21/m'
_symmetry_Int_Tables_number 11
loop_
_symmetry_equiv_pos_site_id
_symmetry_equiv_pos_as_xyz
1 x,y,z
2 -x,1/2+y,-z
3 -x,-y,-z
4 x,-1/2-y,z
_cell_length_a 6.96(3)
_cell_length_b 6.30(3)
_cell_length_c 3.84(1)
_cell_angle_alpha 90
_cell_angle_beta 110.5(1)
_cell_angle_gamma 90
_cell_formula_units_Z 2
loop_
_atom_type_symbol
_atom_type_radius_bond
C 0.68
H 0.23
N 0.68
loop_
_atom_site_label
_atom_site_type_symbol
_atom_site_fract_x
_atom_site_fract_y
_atom_site_fract_z
C1 C -0.43600 0.25000 0.24000
C2 C -0.23700 0.25000 0.25300
C3 C -0.06800 0.25000 0.25800
N1 N -0.59900 0.25000 0.24000
H1 H 0.06700 0.25000 0.25800
#END
