# Supplementary material for: Crystallography in school
Source: J Appl Crystallogr. 2025 Sep 12;58(Pt 5):1802–9. doi: 10.1107/S1600576725007459 (PMC12502877; doi:10.1107/S1600576725007459)
Supplement: Supplementary file 3 [file j-58-01802-sup3.zip › CIF/Alkynes/JUFDUJ.cif]

#######################################################################
#
#                 Cambridge Crystallographic Data Centre
#                                CCDC
#
#######################################################################
#
# If this CIF has been generated from an entry in the Cambridge
# Structural Database, then it will include bibliographic, chemical,
# crystal, experimental, refinement or atomic coordinate data resulting
# from the CCDC's data processing and validation procedures.
#
#######################################################################

data_CSD_CIF_JUFDUJ
_audit_creation_date 1993-03-24
_audit_creation_method CSD-ConQuest-V1
_database_code_CSD JUFDUJ
_database_code_depnum_ccdc_archive 'CCDC 1190217'
_chemical_formula_sum 'C4 H7 Cl1'
_chemical_formula_moiety
;
C4 H6,H1 Cl1
;
_journal_coden_Cambridge 4
_journal_volume 114
_journal_year 1992
_journal_page_first 5887
_journal_name_full 'J.Am.Chem.Soc. '
loop_
_publ_author_name
"D.Mootz"
"A.Deeg"
_chemical_name_systematic
;
2-Butyne hydrogen chloride
;
_chemical_name_common
;
Teaching Subset: Fundamental Chemistry
;
_chemical_melting_point 173.15
_cell_volume    556.510
_exptl_crystal_density_diffrn 1.08
_diffrn_ambient_temperature 123.15
#These two values have been output from a single CSD field.
_refine_ls_R_factor_gt 0.063
_refine_ls_wR_factor_gt 0.063
_symmetry_cell_setting monoclinic
_symmetry_space_group_name_H-M 'P 21/c'
_symmetry_Int_Tables_number 14
loop_
_symmetry_equiv_pos_site_id
_symmetry_equiv_pos_as_xyz
1 x,y,z
2 -x,1/2+y,1/2-z
3 -x,-y,-z
4 x,-1/2-y,-1/2+z
_cell_length_a 4.123(2)
_cell_length_b 13.675(8)
_cell_length_c 9.917(6)
_cell_angle_alpha 90
_cell_angle_beta 95.56(4)
_cell_angle_gamma 90
_cell_formula_units_Z 4
loop_
_atom_type_symbol
_atom_type_radius_bond
C 0.68
H 0.23
Cl 0.99
loop_
_atom_site_label
_atom_site_type_symbol
_atom_site_fract_x
_atom_site_fract_y
_atom_site_fract_z
Cl1 Cl 0.19700(14) 0.29041(4) 0.12600(5)
H1 H 0.339(9) 0.351(3) 0.176(4)
C1 C 0.3316(6) 0.5826(2) 0.1602(3)
C2 C 0.5010(5) 0.5119(1) 0.2545(2)
C3 C 0.6357(4) 0.4549(1) 0.3322(2)
C4 C 0.7977(5) 0.3845(1) 0.4283(2)
H2 H 0.384(16) 0.585(4) 0.091(7)
H3 H 0.177(15) 0.549(4) 0.142(6)
H4 H 0.197(12) 0.634(3) 0.203(5)
H5 H 0.882(13) 0.332(4) 0.388(5)
H6 H 0.657(18) 0.372(5) 0.489(7)
H7 H 1.010(12) 0.405(3) 0.456(4)
#END
