# Supplementary material for: Crystallography in school
Source: J Appl Crystallogr. 2025 Sep 12;58(Pt 5):1802–9. doi: 10.1107/S1600576725007459 (PMC12502877; doi:10.1107/S1600576725007459)
Supplement: Supplementary file 3 [file j-58-01802-sup3.zip › CIF/Alkynes/OCTRNE.cif]

#######################################################################
#
#                 Cambridge Crystallographic Data Centre
#                                CCDC
#
#######################################################################
#
# If this CIF has been generated from an entry in the Cambridge
# Structural Database, then it will include bibliographic, chemical,
# crystal, experimental, refinement or atomic coordinate data resulting
# from the CCDC's data processing and validation procedures.
#
#######################################################################

data_CSD_CIF_OCTRNE
_audit_creation_date 1971-12-31
_audit_creation_method CSD-ConQuest-V1
_database_code_CSD OCTRNE
_database_code_depnum_ccdc_archive 'CCDC 1225604'
_chemical_formula_sum 'C8 H6'
_chemical_formula_moiety
;
C8 H6
;
_journal_coden_Cambridge 14
_journal_volume 213
_journal_year 1952
_journal_page_first 86
_journal_name_full 'Proc.R.Soc.London,Ser.A '
loop_
_publ_author_name
"G.A.Jeffrey"
"J.S.Rollett"
_chemical_name_systematic
;
Octa-2,4,6-triyne
;
_chemical_name_common
;
Teaching Subset: Symmetry
;
_cell_volume    477.587
_exptl_crystal_density_diffrn 1.06
_diffrn_ambient_temperature ?
_diffrn_special_details
;
The study was carried out at room temperature,in the range 283-303K

;
#These two values have been output from a single CSD field.
_refine_ls_R_factor_gt 0.08
_refine_ls_wR_factor_gt 0.08
_symmetry_cell_setting rhombohedral
_symmetry_space_group_name_H-M 'R -3 m'
_symmetry_Int_Tables_number 166
loop_
_symmetry_equiv_pos_site_id
_symmetry_equiv_pos_as_xyz
1 x,y,z
2 1/3+x,2/3+y,2/3+z
3 2/3+x,1/3+y,1/3+z
4 -y,x-y,z
5 -x+y,-x,z
6 1/3-y,2/3+x-y,2/3+z
7 1/3-x+y,2/3-x,2/3+z
8 2/3-y,1/3+x-y,1/3+z
9 2/3-x+y,1/3-x,1/3+z
10 y,x,-z
11 2/3+y,1/3+x,1/3-z
12 1/3+y,2/3+x,2/3-z
13 x-y,-y,-z
14 -x,-x+y,-z
15 2/3+x-y,1/3-y,1/3-z
16 2/3-x,1/3-x+y,1/3-z
17 1/3+x-y,2/3-y,2/3-z
18 1/3-x,2/3-x+y,2/3-z
19 -x,-y,-z
20 -1/3-x,-2/3-y,-2/3-z
21 -2/3-x,-1/3-y,-1/3-z
22 y,-x+y,-z
23 x-y,x,-z
24 -1/3+y,-2/3-x+y,-2/3-z
25 -1/3+x-y,-2/3+x,-2/3-z
26 -2/3+y,-1/3-x+y,-1/3-z
27 -2/3+x-y,-1/3+x,-1/3-z
28 -y,-x,z
29 -2/3-y,-1/3-x,-1/3+z
30 -1/3-y,-2/3-x,-2/3+z
31 -x+y,y,z
32 x,x-y,z
33 -2/3-x+y,-1/3+y,-1/3+z
34 -2/3+x,-1/3+x-y,-1/3+z
35 -1/3-x+y,-2/3+y,-2/3+z
36 -1/3+x,-2/3+x-y,-2/3+z
_cell_length_a 6.60(3)
_cell_length_b 6.60(3)
_cell_length_c 12.66(2)
_cell_angle_alpha 90
_cell_angle_beta 90
_cell_angle_gamma 120
_cell_formula_units_Z 3
loop_
_atom_type_symbol
_atom_type_radius_bond
C 0.68
loop_
_atom_site_label
_atom_site_type_symbol
_atom_site_fract_x
_atom_site_fract_y
_atom_site_fract_z
C1 C 0.00000 0.00000 0.13350
C2 C 0.00000 0.00000 0.24940
C3 C 0.00000 0.00000 0.34410
C4 C 0.00000 0.00000 0.45260
C4R C 0.00000 0.00000 0.54740
C3R C 0.00000 0.00000 0.65590
C2R C 0.00000 0.00000 0.75060
C1R C 0.00000 0.00000 0.86650
#END
