# Supplementary material for: Crystallography in school
Source: J Appl Crystallogr. 2025 Sep 12;58(Pt 5):1802–9. doi: 10.1107/S1600576725007459 (PMC12502877; doi:10.1107/S1600576725007459)
Supplement: Supplementary file 3 [file j-58-01802-sup3.zip › CIF/Alkynes/XOMJEO.cif]

#######################################################################
#
#                 Cambridge Crystallographic Data Centre
#                                CCDC
#
#######################################################################
#
# If this CIF has been generated from an entry in the Cambridge
# Structural Database, then it will include bibliographic, chemical,
# crystal, experimental, refinement or atomic coordinate data resulting
# from the CCDC's data processing and validation procedures.
#
#######################################################################

data_CSD_CIF_XOMJEO
_audit_creation_date 2002-10-15
_audit_creation_method CSD-ConQuest-V1
_database_code_CSD XOMJEO
_database_code_depnum_ccdc_archive 'CCDC 183119'
_chemical_formula_sum 'C8 H10'
_chemical_formula_moiety
;
C8 H10
;
_journal_coden_Cambridge 182
_journal_year 2002
_journal_page_first 1664
_journal_name_full 'Chem.Commun. '
loop_
_publ_author_name
"A.D.Bond"
_chemical_name_systematic
;
1,7-Octadiyne
;
_chemical_name_common
;
Teaching Subset: Fundamental Chemistry, Symmetry
;
_chemical_melting_point 241
_cell_volume    703.630
_exptl_crystal_colour 'colorless'
_exptl_crystal_density_diffrn 1.002
_exptl_crystal_description 'cylinder'
_diffrn_ambient_temperature 150
#These two values have been output from a single CSD field.
_refine_ls_R_factor_gt 0.0325
_refine_ls_wR_factor_gt 0.0325
_symmetry_cell_setting orthorhombic
_symmetry_space_group_name_H-M 'P b c a'
_symmetry_Int_Tables_number 61
loop_
_symmetry_equiv_pos_site_id
_symmetry_equiv_pos_as_xyz
1 x,y,z
2 1/2+x,1/2-y,-z
3 -x,1/2+y,1/2-z
4 1/2-x,-y,1/2+z
5 -x,-y,-z
6 -1/2-x,-1/2+y,z
7 x,-1/2-y,-1/2+z
8 -1/2+x,y,-1/2-z
_cell_length_a 7.0594(2)
_cell_length_b 5.9531(2)
_cell_length_c 16.7430(6)
_cell_angle_alpha 90
_cell_angle_beta 90
_cell_angle_gamma 90
_cell_formula_units_Z 4
loop_
_atom_type_symbol
_atom_type_radius_bond
C 0.68
H 0.23
loop_
_atom_site_label
_atom_site_type_symbol
_atom_site_fract_x
_atom_site_fract_y
_atom_site_fract_z
C1 C 0.57613(18) 0.49194(19) 0.18004(6)
H1 H 0.622(2) 0.622(2) 0.2062(9)
C2 C 0.51860(14) 0.32995(18) 0.14675(6)
C3 C 0.45108(15) 0.12957(19) 0.10479(6)
H2 H 0.3159(19) 0.1365(18) 0.1006(6)
H3 H 0.4823(17) -0.008(2) 0.1367(7)
C4 C 0.53734(13) 0.10321(18) 0.02150(6)
H4 H 0.5070(15) 0.239(2) -0.0110(7)
H5 H 0.6749(19) 0.0917(18) 0.0264(6)
C4D C 0.46266(13) -0.10321(18) -0.02150(6)
C3D C 0.54892(15) -0.12957(19) -0.10479(6)
C2D C 0.48140(14) -0.32995(18) -0.14675(6)
C1D C 0.42387(18) -0.49194(19) -0.18004(6)
H1D H 0.378(2) -0.622(2) -0.2062(9)
H2D H 0.6841(19) -0.1365(18) -0.1006(6)
H3D H 0.5177(17) 0.008(2) -0.1367(7)
H4D H 0.4930(15) -0.239(2) 0.0110(7)
H5D H 0.3251(19) -0.0917(18) -0.0264(6)
#END
