# Supplementary material for: Crystallography in school
Source: J Appl Crystallogr. 2025 Sep 12;58(Pt 5):1802–9. doi: 10.1107/S1600576725007459 (PMC12502877; doi:10.1107/S1600576725007459)
Supplement: Supplementary file 3 [file j-58-01802-sup3.zip › CIF/Amines/BAZGOY.cif]

#######################################################################
#
#                 Cambridge Crystallographic Data Centre
#                                CCDC
#
#######################################################################
#
# If this CIF has been generated from an entry in the Cambridge
# Structural Database, then it will include bibliographic, chemical,
# crystal, experimental, refinement or atomic coordinate data resulting
# from the CCDC's data processing and validation procedures.
#
#######################################################################

data_CSD_CIF_BAZGOY
_audit_creation_date 1982-07-05
_audit_creation_method CSD-ConQuest-V1
_database_code_CSD BAZGOY
_database_code_depnum_ccdc_archive 'CCDC 1107005'
_chemical_formula_sum 'C6 H7 N1'
_chemical_formula_moiety
;
C6 H7 N1
;
_journal_coeditor_code "IUCr A20943"
_journal_coden_Cambridge 107
_journal_volume 38
_journal_year 1982
_journal_page_first 640
_journal_name_full 'Acta Crystallogr.,Sect.B:Struct.Crystallogr.Cryst.Chem. '
loop_
_publ_author_name
"M.Fukuyo"
"K.Hirotsu"
"T.Higuchi"
_chemical_name_systematic
;
Aniline
;
_chemical_name_common
;
Teaching Subset: Fundamental Chemistry; DrugBank: DB06728
;
_chemical_melting_point 267
_cell_volume   1053.895
_exptl_crystal_density_diffrn 1.174
_diffrn_ambient_temperature 252
#These two values have been output from a single CSD field.
_refine_ls_R_factor_gt 0.063
_refine_ls_wR_factor_gt 0.063
_symmetry_cell_setting monoclinic
_symmetry_space_group_name_H-M 'P 21/c'
_symmetry_Int_Tables_number 14
loop_
_symmetry_equiv_pos_site_id
_symmetry_equiv_pos_as_xyz
1 x,y,z
2 -x,1/2+y,1/2-z
3 -x,-y,-z
4 x,-1/2-y,-1/2+z
_cell_length_a 21.822(8)
_cell_length_b 5.867(4)
_cell_length_c 8.386(6)
_cell_angle_alpha 90
_cell_angle_beta 101.01(5)
_cell_angle_gamma 90
_cell_formula_units_Z 8
loop_
_atom_type_symbol
_atom_type_radius_bond
C 0.68
H 0.23
N 0.68
loop_
_atom_site_label
_atom_site_type_symbol
_atom_site_fract_x
_atom_site_fract_y
_atom_site_fract_z
N1 N 0.69060 0.24840 0.66850
C1 C 0.65320 0.39770 0.73810
C2 C 0.59470 0.33540 0.76420
C3 C 0.56030 0.47510 0.84350
C4 C 0.58330 0.68610 0.90290
C5 C 0.64170 0.75000 0.87630
C6 C 0.67670 0.61110 0.79570
H1 H 0.73100 0.30000 0.62300
H2 H 0.66100 0.15400 0.60200
H3 H 0.58500 0.19600 0.73100
H4 H 0.51500 0.43600 0.86200
H5 H 0.55500 0.79200 0.95900
H6 H 0.65800 0.89100 0.91800
H7 H 0.71900 0.64600 0.76800
N2 N 0.80760 0.21320 -0.00520
C7 C 0.84470 0.36690 0.09540
C8 C 0.90470 0.31030 0.17370
C9 C 0.93930 0.45620 0.28450
C10 C 0.91510 0.66400 0.31990
C11 C 0.85670 0.72500 0.24150
C12 C 0.82080 0.57970 0.13040
H8 H 0.77300 0.26700 -0.09300
H9 H 0.82600 0.12800 -0.04700
H10 H 0.92600 0.18600 0.16100
H11 H 0.97700 0.41400 0.34200
H12 H 0.93900 0.76200 0.40300
H13 H 0.83600 0.88200 0.27400
H14 H 0.77500 0.61600 0.06400
#END
