# Supplementary material for: Crystallography in school
Source: J Appl Crystallogr. 2025 Sep 12;58(Pt 5):1802–9. doi: 10.1107/S1600576725007459 (PMC12502877; doi:10.1107/S1600576725007459)
Supplement: Supplementary file 3 [file j-58-01802-sup3.zip › CIF/Amines/CEKGUU01.cif]

#######################################################################
#
#                 Cambridge Crystallographic Data Centre
#                                CCDC
#
#######################################################################
#
# If this CIF has been generated from an entry in the Cambridge
# Structural Database, then it will include bibliographic, chemical,
# crystal, experimental, refinement or atomic coordinate data resulting
# from the CCDC's data processing and validation procedures.
#
#######################################################################

data_CSD_CIF_CEKGUU01
_audit_creation_date 1999-01-22
_audit_creation_method CSD-ConQuest-V1
_database_code_CSD CEKGUU01
_database_code_depnum_ccdc_archive 'CCDC 1122729'
_database_code_depnum_ccdc_journal 182/762
_chemical_formula_sum 'C3 H9 N1'
_chemical_formula_moiety
;
C3 H9 N1
;
_journal_coden_Cambridge 182
_journal_year 1998
_journal_page_first 781
_journal_name_full 'Chem.Commun. '
loop_
_publ_author_name
"R.Boese"
"D.Blaser"
"M.Y.Antipin"
"V.Chaplinski"
"A.de Meijere"
_chemical_name_systematic
;
Trimethylamine
;
_chemical_name_common
;
PDB Chemical Component code: KEN; Teaching Subset: Fundamental Chemistry, 
Symmetry
;
_cell_volume    228.079
_exptl_crystal_colour 'colorless'
_exptl_crystal_density_diffrn 0.861
_exptl_crystal_description 'cylinder'
_diffrn_ambient_temperature 143
#These two values have been output from a single CSD field.
_refine_ls_R_factor_gt 0.0454
_refine_ls_wR_factor_gt 0.0454
_symmetry_cell_setting hexagonal
_symmetry_space_group_name_H-M 'P -3'
_symmetry_Int_Tables_number 147
loop_
_symmetry_equiv_pos_site_id
_symmetry_equiv_pos_as_xyz
1 x,y,z
2 -y,x-y,z
3 -x+y,-x,z
4 -x,-y,-z
5 y,-x+y,-z
6 x-y,x,-z
_cell_length_a 6.143(2)
_cell_length_b 6.143(2)
_cell_length_c 6.979(2)
_cell_angle_alpha 90
_cell_angle_beta 90
_cell_angle_gamma 120
_cell_formula_units_Z 2
loop_
_atom_type_symbol
_atom_type_radius_bond
C 0.68
H 0.23
N 0.68
loop_
_atom_site_label
_atom_site_type_symbol
_atom_site_fract_x
_atom_site_fract_y
_atom_site_fract_z
N1 N 0.66670 0.33330 0.66148(13)
C1 C 0.70632(16) 0.13197(15) 0.72653(14)
H1 H 0.8640(28) 0.1540(24) 0.6825(16)
H2 H 0.7149(20) 0.1243(19) 0.8689(15)
H3 H 0.5728(22) -0.0262(27) 0.6824(14)
C1A C 0.86803(16) 0.57435(15) 0.72653(14)
H1A H 0.8460(28) 0.7100(24) 0.6825(16)
H2A H 0.8757(20) 0.5906(19) 0.8689(15)
H3A H 1.0262(22) 0.5990(27) 0.6824(14)
C1B C 0.42565(16) 0.29368(15) 0.72653(14)
H1B H 0.2900(28) 0.1360(24) 0.6825(16)
H2B H 0.4094(20) 0.2851(19) 0.8689(15)
H3B H 0.4010(22) 0.4272(27) 0.6824(14)
#END
