# Supplementary material for: Crystallography in school
Source: J Appl Crystallogr. 2025 Sep 12;58(Pt 5):1802–9. doi: 10.1107/S1600576725007459 (PMC12502877; doi:10.1107/S1600576725007459)
Supplement: Supplementary file 3 [file j-58-01802-sup3.zip › CIF/Amines/ETDIAM12.cif]

#######################################################################
#
#                 Cambridge Crystallographic Data Centre
#                                CCDC
#
#######################################################################
#
# If this CIF has been generated from an entry in the Cambridge
# Structural Database, then it will include bibliographic, chemical,
# crystal, experimental, refinement or atomic coordinate data resulting
# from the CCDC's data processing and validation procedures.
#
#######################################################################

data_CSD_CIF_ETDIAM12
_audit_creation_date 2007-01-05
_audit_creation_method CSD-ConQuest-V1
_database_code_CSD ETDIAM12
_database_code_depnum_ccdc_archive 'CCDC 629849'
_chemical_formula_sum 'C2 H8 N2'
_chemical_formula_moiety
;
C2 H8 N2
;
_journal_coeditor_code "IUCr AV5066"
_journal_coden_Cambridge 622
_journal_volume 62
_journal_year 2006
_journal_page_first 1078
_journal_name_full 'Acta Crystallogr.,Sect.B:Struct.Sci. '
loop_
_publ_author_name
"A.Budzianowski"
"A.Olejniczak"
"A.Katrusiak"
_chemical_name_systematic
;
1,2-diaminoethane
;
_chemical_name_common
;
ethylenediamine; Teaching Subset: Fundamental Chemistry, Symmetry; DrugBank: 
DB14189
;
_chemical_melting_point 284.29
_cell_volume    181.452
_exptl_crystal_colour 'colorless'
_exptl_crystal_density_diffrn 1.1
_exptl_special_details
;
I alpha polymorph
below 189 K phase 1alpha undergoes a phase transition to phase II and 
pressurized phase 1alpha transforms to phase 1beta and phase 1ga mma. By 
pressure freezing phase 1alpha transforms to phase III
;
_exptl_crystal_description 'plate'
_diffrn_ambient_temperature 243
#These two values have been output from a single CSD field.
_refine_ls_R_factor_gt 0.0398
_refine_ls_wR_factor_gt 0.0398
_symmetry_cell_setting monoclinic
_symmetry_space_group_name_H-M 'P 21/c'
_symmetry_Int_Tables_number 14
loop_
_symmetry_equiv_pos_site_id
_symmetry_equiv_pos_as_xyz
1 x,y,z
2 -x,1/2+y,1/2-z
3 -x,-y,-z
4 x,-1/2-y,-1/2+z
_cell_length_a 5.070(1)
_cell_length_b 7.185(1)
_cell_length_c 5.501(1)
_cell_angle_alpha 90
_cell_angle_beta 115.11(3)
_cell_angle_gamma 90
_cell_formula_units_Z 2
loop_
_atom_type_symbol
_atom_type_radius_bond
C 0.68
H 0.23
N 0.68
loop_
_atom_site_label
_atom_site_type_symbol
_atom_site_fract_x
_atom_site_fract_y
_atom_site_fract_z
N1 N 0.85189(18) 0.36691(12) 0.21189(17)
H1 H 0.88140 0.30780 0.06820
H2 H 0.97200 0.46710 0.26830
C1 C 0.5496(2) 0.43080(13) 0.11635(18)
H3 H 0.52560 0.48820 0.26530
H4 H 0.42240 0.32310 0.06070
N1B N 0.14811(18) 0.63309(12) -0.21189(17)
H1B H 0.11860 0.69220 -0.06820
H2B H 0.02800 0.53290 -0.26830
C1B C 0.4504(2) 0.56920(13) -0.11635(18)
H3B H 0.47440 0.51180 -0.26530
H4B H 0.57760 0.67690 -0.06070
#END
