# Supplementary material for: Crystallography in school
Source: J Appl Crystallogr. 2025 Sep 12;58(Pt 5):1802–9. doi: 10.1107/S1600576725007459 (PMC12502877; doi:10.1107/S1600576725007459)
Supplement: Supplementary file 3 [file j-58-01802-sup3.zip › CIF/Amines/METAMI.cif]

#######################################################################
#
#                 Cambridge Crystallographic Data Centre
#                                CCDC
#
#######################################################################
#
# If this CIF has been generated from an entry in the Cambridge
# Structural Database, then it will include bibliographic, chemical,
# crystal, experimental, refinement or atomic coordinate data resulting
# from the CCDC's data processing and validation procedures.
#
#######################################################################

data_CSD_CIF_METAMI
_audit_creation_date 1971-12-31
_audit_creation_method CSD-ConQuest-V1
_database_code_CSD METAMI
_database_code_depnum_ccdc_archive 'CCDC 1211414'
_chemical_formula_sum 'C1 H5 N1'
_chemical_formula_moiety
;
C1 H5 N1
;
_journal_coeditor_code "IUCr A01005"
_journal_coden_Cambridge 1
_journal_volume 6
_journal_year 1953
_journal_page_first 770
_journal_name_full 'Acta Crystallogr. '
loop_
_publ_author_name
"M.Atoji"
"W.N.Lipscomb"
_chemical_name_systematic
;
Methylamine
;
_chemical_name_common
;
Teaching Subset: Fundamental Chemistry
;
_cell_volume    482.849
_exptl_crystal_density_diffrn 0.852
_exptl_special_details
;
Phase I polymorph

;
_diffrn_ambient_temperature 123
#These two values have been output from a single CSD field.
_refine_ls_R_factor_gt 0.131
_refine_ls_wR_factor_gt 0.131
_symmetry_cell_setting orthorhombic
_symmetry_space_group_name_H-M 'P c a b'
_symmetry_Int_Tables_number 61
loop_
_symmetry_equiv_pos_site_id
_symmetry_equiv_pos_as_xyz
1 x,y,z
2 -x,1/2-y,1/2+z
3 1/2+x,-y,1/2-z
4 1/2-x,1/2+y,-z
5 -x,-y,-z
6 x,-1/2+y,-1/2-z
7 -1/2-x,y,-1/2+z
8 -1/2+x,-1/2-y,z
_cell_length_a 5.75(3)
_cell_length_b 6.17(7)
_cell_length_c 13.61(2)
_cell_angle_alpha 90
_cell_angle_beta 90
_cell_angle_gamma 90
_cell_formula_units_Z 8
loop_
_atom_type_symbol
_atom_type_radius_bond
C 0.68
H 0.23
N 0.68
loop_
_atom_site_label
_atom_site_type_symbol
_atom_site_fract_x
_atom_site_fract_y
_atom_site_fract_z
C1 C 0.21600 0.00400 0.10600
N1 N 0.25700 0.06500 0.21000
H1 H 0.25700 0.22000 0.23500
H2 H 0.41600 0.02400 0.23500
H3 H 0.36000 0.07000 0.06000
H4 H 0.21000 -0.17000 0.10000
H5 H 0.05000 0.07000 0.08000
#END
