# Supplementary material for: Crystallography in school
Source: J Appl Crystallogr. 2025 Sep 12;58(Pt 5):1802–9. doi: 10.1107/S1600576725007459 (PMC12502877; doi:10.1107/S1600576725007459)
Supplement: Supplementary file 3 [file j-58-01802-sup3.zip › CIF/Amines/UREAXX.cif]

#######################################################################
#
#                 Cambridge Crystallographic Data Centre
#                                CCDC
#
#######################################################################
#
# If this CIF has been generated from an entry in the Cambridge
# Structural Database, then it will include bibliographic, chemical,
# crystal, experimental, refinement or atomic coordinate data resulting
# from the CCDC's data processing and validation procedures.
#
#######################################################################

data_CSD_CIF_UREAXX
_audit_creation_date 1971-12-31
_audit_creation_method CSD-ConQuest-V1
_database_code_CSD UREAXX
_database_code_depnum_ccdc_archive 'CCDC 1278488'
_chemical_formula_sum 'C1 H4 N2 O1'
_chemical_formula_moiety
;
C1 H4 N2 O1
;
_journal_coeditor_code "IUCr A03182"
_journal_coden_Cambridge 1
_journal_volume 14
_journal_year 1961
_journal_page_first 716
_journal_name_full 'Acta Crystallogr. '
loop_
_publ_author_name
"N.Sklar"
"M.E.Senko"
"B.Post"
_chemical_name_systematic
;
Urea
;
_chemical_name_common
;
Teaching Subset: Fundamental Chemistry, Symmetry
;
_cell_volume    151.187
_exptl_special_details
;
polymorph I
diuretic, dermatic, keratolytic and antiseptic agent

;
_diffrn_ambient_temperature ?
_diffrn_special_details
;
The study was carried out at room temperature,in the range 283-303K

;
#These two values have been output from a single CSD field.
_refine_ls_R_factor_gt 0.058
_refine_ls_wR_factor_gt 0.058
_symmetry_cell_setting tetragonal
_symmetry_space_group_name_H-M 'P -4 21 m'
_symmetry_Int_Tables_number 113
loop_
_symmetry_equiv_pos_site_id
_symmetry_equiv_pos_as_xyz
1 x,y,z
2 -y,x,-z
3 -x,-y,z
4 y,-x,-z
5 1/2-x,1/2+y,-z
6 1/2+y,1/2+x,z
7 1/2+x,1/2-y,-z
8 1/2-y,1/2-x,z
_cell_length_a 5.662
_cell_length_b 5.662
_cell_length_c 4.716
_cell_angle_alpha 90
_cell_angle_beta 90
_cell_angle_gamma 90
_cell_formula_units_Z 2
loop_
_atom_type_symbol
_atom_type_radius_bond
C 0.68
H 0.20
N 0.68
O 0.68
loop_
_atom_site_label
_atom_site_type_symbol
_atom_site_fract_x
_atom_site_fract_y
_atom_site_fract_z
C1 C 0.00000 0.50000 0.33000
H1 H 0.24300 0.74300 0.28100
H2 H 0.14200 0.64200 0.02800
N1 N 0.14330 0.64330 0.18470
O1 O 0.00000 0.50000 0.59800
N1B N -0.14330 0.35670 0.18470
H1B H -0.24300 0.25700 0.28100
H2B H -0.14200 0.35800 0.02800
#END
