# Supplementary material for: Crystallography in school
Source: J Appl Crystallogr. 2025 Sep 12;58(Pt 5):1802–9. doi: 10.1107/S1600576725007459 (PMC12502877; doi:10.1107/S1600576725007459)
Supplement: Supplementary file 3 [file j-58-01802-sup3.zip › CIF/Amino_acids/ALUCAL05.cif]

#######################################################################
#
#                 Cambridge Crystallographic Data Centre
#                                CCDC
#
#######################################################################
#
# If this CIF has been generated from an entry in the Cambridge
# Structural Database, then it will include bibliographic, chemical,
# crystal, experimental, refinement or atomic coordinate data resulting
# from the CCDC's data processing and validation procedures.
#
#######################################################################

data_CSD_CIF_ALUCAL05
_audit_creation_date 2006-04-04
_audit_creation_method CSD-ConQuest-V1
_database_code_CSD ALUCAL05
_database_code_depnum_ccdc_archive 'CCDC 278466'
_chemical_formula_sum 'C3 H7 N1 O2'
_chemical_formula_moiety
;
C3 H7 N1 O2
;
_journal_coden_Cambridge 440
_journal_volume 29
_journal_year 2005
_journal_page_first 1318
_journal_name_full 'New J.Chem. '
loop_
_publ_author_name
"C.C.Wilson"
"D.Myles"
"M.Ghosh"
"L.N.Johnson"
"Wenging Wang"
_chemical_name_systematic
;
D-Alanine
;
_chemical_name_common
;
Teaching Subset: Fundamental Chemistry; DrugBank: DB01786
;
_cell_volume    421.465
_exptl_crystal_colour 'colorless'
_exptl_crystal_density_diffrn 1.403
_exptl_crystal_description 'irregular prism'
_exptl_crystal_preparation 'water'
_diffrn_ambient_temperature 60
_diffrn_radiation_probe 'neutron radiation'
#These two values have been output from a single CSD field.
_refine_ls_R_factor_gt 0.0799
_refine_ls_wR_factor_gt 0.0799
loop_
_citation_database_id_CSD
_citation_special_details
LALNIN "is a stereoisomer of this entry"
DLALNI "is a racemate of this entry"
_symmetry_cell_setting orthorhombic
_symmetry_space_group_name_H-M 'P 21 21 21'
_symmetry_Int_Tables_number 19
loop_
_symmetry_equiv_pos_site_id
_symmetry_equiv_pos_as_xyz
1 x,y,z
2 1/2+x,1/2-y,-z
3 -x,1/2+y,1/2-z
4 1/2-x,-y,1/2+z
_cell_length_a 5.942(3)
_cell_length_b 12.261(5)
_cell_length_c 5.7850(3)
_cell_angle_alpha 90
_cell_angle_beta 90
_cell_angle_gamma 90
_cell_formula_units_Z 4
loop_
_atom_type_symbol
_atom_type_radius_bond
C 0.68
H 0.23
N 0.68
O 0.68
loop_
_atom_site_label
_atom_site_type_symbol
_atom_site_fract_x
_atom_site_fract_y
_atom_site_fract_z
H1 H 0.6945(8) -0.0046(5) 0.6949(12)
H2 H 0.8706(6) -0.1054(5) 0.5687(10)
C1 C 0.73843(18) -0.09060(11) 0.6960(3)
H3 H 0.8050(8) -0.1101(5) 0.8673(10)
O1 O 0.2728(2) -0.08393(12) 0.3744(3)
H4 H 0.2937(6) -0.0581(3) 0.8040(8)
O2 O 0.5580(2) -0.18441(12) 0.2386(3)
C2 C 0.44528(15) -0.14090(9) 0.3995(2)
C3 C 0.53305(16) -0.16124(9) 0.6455(2)
N1 N 0.35203(11) -0.13750(7) 0.81662(16)
H5 H 0.4157(6) -0.1497(3) 0.9840(7)
H6 H 0.5751(6) -0.2482(3) 0.6605(7)
H7 H 0.2202(5) -0.1917(3) 0.7913(8)
#END
