# Supplementary material for: Crystallography in school
Source: J Appl Crystallogr. 2025 Sep 12;58(Pt 5):1802–9. doi: 10.1107/S1600576725007459 (PMC12502877; doi:10.1107/S1600576725007459)
Supplement: Supplementary file 3 [file j-58-01802-sup3.zip › CIF/Amino_acids/ASPARM08.cif]

#######################################################################
#
#                 Cambridge Crystallographic Data Centre
#                                CCDC
#
#######################################################################
#
# If this CIF has been generated from an entry in the Cambridge
# Structural Database, then it will include bibliographic, chemical,
# crystal, experimental, refinement or atomic coordinate data resulting
# from the CCDC's data processing and validation procedures.
#
#######################################################################

data_CSD_CIF_ASPARM08
_audit_creation_date 2001-07-31
_audit_creation_method CSD-ConQuest-V1
_database_code_CSD ASPARM08
_database_code_depnum_ccdc_archive 'CCDC 1103697'
_chemical_formula_sum 'C4 H10 N2 O4'
_chemical_formula_moiety
;
C4 H8 N2 O3,H2 O1
;
_journal_coden_Cambridge 4
_journal_volume 122
_journal_year 2000
_journal_page_first 4708
_journal_name_full 'J.Am.Chem.Soc. '
loop_
_publ_author_name
"W.D.Arnold"
"L.K.Sanders"
"M.T.McMahon"
"A.V.Volkov"
"Guang Wu"
"P.Coppens"
"S.R.Wilson"
"N.Godbout"
"E.Oldfield"
_chemical_name_systematic
;
L-asparagine monohydrate
;
_chemical_name_common
;
Teaching Subset: Fundamental Chemistry
;
_cell_volume    635.716
_exptl_crystal_density_diffrn 1.569
_diffrn_ambient_temperature 20
#These two values have been output from a single CSD field.
_refine_ls_R_factor_gt 0.0204
_refine_ls_wR_factor_gt 0.0204
loop_
_citation_database_id_CSD
_citation_special_details
ILUXOC "is a stereoisomer of this entry"
_symmetry_cell_setting orthorhombic
_symmetry_space_group_name_H-M 'P 21 21 21'
_symmetry_Int_Tables_number 19
loop_
_symmetry_equiv_pos_site_id
_symmetry_equiv_pos_as_xyz
1 x,y,z
2 1/2-x,-y,1/2+z
3 1/2+x,1/2-y,-z
4 -x,1/2+y,1/2-z
_cell_length_a 5.583(1)
_cell_length_b 9.738(1)
_cell_length_c 11.693(1)
_cell_angle_alpha 90
_cell_angle_beta 90
_cell_angle_gamma 90
_cell_formula_units_Z 4
loop_
_atom_type_symbol
_atom_type_radius_bond
C 0.68
H 0.23
N 0.68
O 0.68
loop_
_atom_site_label
_atom_site_type_symbol
_atom_site_fract_x
_atom_site_fract_y
_atom_site_fract_z
O1 O 0.51007(5) -0.04465(3) -0.00198(2)
O2 O 0.62217(5) 0.17605(3) -0.00477(2)
O3 O 0.39134(6) 0.10543(4) 0.23776(3)
N1 N 0.91847(4) 0.15605(3) 0.17363(2)
N2 N 0.39263(5) -0.06513(3) 0.36973(3)
C1 C 0.62866(5) 0.05707(3) 0.03472(2)
C2 C 0.81003(5) 0.02617(3) 0.13021(2)
C3 C 0.70979(5) -0.05982(3) 0.22778(2)
C4 C 0.48368(5) 0.00049(3) 0.27947(2)
H1 H 0.81097(4) 0.20522(3) 0.23299(2)
H2 H 0.94951(4) 0.22189(3) 0.10575(2)
H3 H 1.08516(4) 0.13693(3) 0.20895(2)
H4 H 0.24962(5) -0.02215(3) 0.40867(3)
H5 H 0.46635(5) -0.14902(3) 0.40634(3)
H6 H 0.95440(5) -0.03163(3) 0.08819(2)
H7 H 0.67064(5) -0.16035(3) 0.19088(2)
H8 H 0.84107(5) -0.06592(3) 0.29682(2)
O4 O 0.79775(6) 0.27306(4) 0.38745(3)
H9 H 0.83290(6) 0.19424(4) 0.43382(3)
H10 H 0.68225(6) 0.33062(4) 0.42489(3)
#END
