# Supplementary material for: Crystallography in school
Source: J Appl Crystallogr. 2025 Sep 12;58(Pt 5):1802–9. doi: 10.1107/S1600576725007459 (PMC12502877; doi:10.1107/S1600576725007459)
Supplement: Supplementary file 3 [file j-58-01802-sup3.zip › CIF/Amino_acids/DLMETA05.cif]

#######################################################################
#
#                 Cambridge Crystallographic Data Centre
#                                CCDC
#
#######################################################################
#
# If this CIF has been generated from an entry in the Cambridge
# Structural Database, then it will include bibliographic, chemical,
# crystal, experimental, refinement or atomic coordinate data resulting
# from the CCDC's data processing and validation procedures.
#
#######################################################################

data_CSD_CIF_DLMETA05
_audit_creation_date 2005-08-18
_audit_creation_method CSD-ConQuest-V1
_database_code_CSD DLMETA05
_database_code_depnum_ccdc_archive 'CCDC 270574'
_chemical_formula_sum 'C5 H11 N1 O2 S1'
_chemical_formula_moiety
;
C5 H11 N1 O2 S1
;
_journal_coeditor_code "IUCr WN6339"
_journal_coden_Cambridge 1370
_journal_volume 61
_journal_year 2005
_journal_page_first o1165
_journal_name_full 'Acta Crystallogr.,Sect.E:Struct.Rep.Online '
loop_
_publ_author_name
"M.Alagar"
"R.V.Krishnakumar"
"A.Mostad"
"S.Natarajan"
_chemical_name_systematic
;
DL-Methionine
;
_chemical_name_common
;
DrugBank: DB00134; Teaching Subset: Fundamental Chemistry, Essential Nutrients
;
_cell_volume   1450.401
_exptl_crystal_colour 'colorless'
_exptl_crystal_density_diffrn 1.367
_exptl_special_details
;
beta polymorph

;
_exptl_crystal_description 'block'
_exptl_crystal_preparation 'aqueous'
_diffrn_ambient_temperature 105
#These two values have been output from a single CSD field.
_refine_ls_R_factor_gt 0.0408
_refine_ls_wR_factor_gt 0.0408
loop_
_citation_database_id_CSD
_citation_special_details
FAZHAP "is a stereoisomer of this entry"
LMETON "is a stereoisomer of this entry"
_symmetry_cell_setting monoclinic
_symmetry_space_group_name_H-M 'I 2/a'
_symmetry_Int_Tables_number 15
loop_
_symmetry_equiv_pos_site_id
_symmetry_equiv_pos_as_xyz
1 x,y,z
2 1/2+x,1/2+y,1/2+z
3 1/2-x,y,-z
4 -x,1/2+y,1/2-z
5 -x,-y,-z
6 -1/2-x,-1/2-y,-1/2-z
7 -1/2+x,-y,z
8 x,-1/2-y,-1/2+z
_cell_length_a 9.877(2)
_cell_length_b 4.6915(10)
_cell_length_c 32.603(6)
_cell_angle_alpha 90
_cell_angle_beta 106.25(1)
_cell_angle_gamma 90
_cell_formula_units_Z 8
loop_
_atom_type_symbol
_atom_type_radius_bond
C 0.68
H 0.23
N 0.68
O 0.68
S 1.02
loop_
_atom_site_label
_atom_site_type_symbol
_atom_site_fract_x
_atom_site_fract_y
_atom_site_fract_z
S1 S 0.39654(6) 0.15678(13) 0.442915(17)
O1 O -0.14522(14) 0.2025(3) 0.31402(5)
O2 O -0.01845(14) -0.0810(3) 0.28409(4)
N1 N 0.19303(17) 0.3001(3) 0.29735(5)
H1 H 0.14780 0.37300 0.27200
H2 H 0.21690 0.12030 0.29410
H3 H 0.27040 0.40180 0.30880
C1 C -0.0329(2) 0.1302(4) 0.30560(6)
C2 C 0.09968(19) 0.3086(4) 0.32589(6)
H4 H 0.07250 0.50610 0.32930
C3 C 0.1764(2) 0.1830(4) 0.36982(6)
H5 H 0.11610 0.20310 0.38850
H6 H 0.19090 -0.01920 0.36650
C4 C 0.3196(2) 0.3214(4) 0.39142(6)
H7 H 0.30700 0.52390 0.39510
H8 H 0.38230 0.29800 0.37350
C5 C 0.5659(2) 0.3325(6) 0.45831(7)
H9 H 0.61960 0.26390 0.48580
H10 H 0.55240 0.53450 0.45970
H11 H 0.61580 0.29240 0.43760
#END
