# Supplementary material for: Crystallography in school
Source: J Appl Crystallogr. 2025 Sep 12;58(Pt 5):1802–9. doi: 10.1107/S1600576725007459 (PMC12502877; doi:10.1107/S1600576725007459)
Supplement: Supplementary file 3 [file j-58-01802-sup3.zip › CIF/Amino_acids/GLUTAM01.cif]

#######################################################################
#
#                 Cambridge Crystallographic Data Centre
#                                CCDC
#
#######################################################################
#
# If this CIF has been generated from an entry in the Cambridge
# Structural Database, then it will include bibliographic, chemical,
# crystal, experimental, refinement or atomic coordinate data resulting
# from the CCDC's data processing and validation procedures.
#
#######################################################################

data_CSD_CIF_GLUTAM01
_audit_creation_date 1974-03-25
_audit_creation_method CSD-ConQuest-V1
_database_code_CSD GLUTAM01
_database_code_depnum_ccdc_archive 'CCDC 1169317'
_chemical_formula_sum 'C5 H10 N2 O3'
_chemical_formula_moiety
;
C5 H10 N2 O3
;
_journal_coeditor_code "IUCr A10330"
_journal_coden_Cambridge 107
_journal_volume 29
_journal_year 1973
_journal_page_first 2571
_journal_name_full 'Acta Crystallogr.,Sect.B:Struct.Crystallogr.Cryst.Chem. '
loop_
_publ_author_name
"T.F.Koetzle"
"M.N.Frey"
"M.S.Lehmann"
"W.C.Hamilton"
_chemical_name_systematic
;
L-Glutamine
;
_chemical_name_common
;
DrugBank: DB00130; Teaching Subset: Fundamental Chemistry
;
_cell_volume    636.534
_exptl_crystal_density_diffrn 1.525
_exptl_special_details
;
alcohol antagonistic agent
z(C1)=.725, not .752

;
_diffrn_ambient_temperature ?
_diffrn_radiation_probe 'neutron radiation'
_diffrn_special_details
;
The study was carried out at room temperature,in the range 283-303K

;
#These two values have been output from a single CSD field.
_refine_ls_R_factor_gt 0.032
_refine_ls_wR_factor_gt 0.032
loop_
_citation_database_id_CSD
_citation_special_details
TACQUJ "is a racemate of this entry"
_symmetry_cell_setting orthorhombic
_symmetry_space_group_name_H-M 'P 21 21 21'
_symmetry_Int_Tables_number 19
loop_
_symmetry_equiv_pos_site_id
_symmetry_equiv_pos_as_xyz
1 x,y,z
2 1/2+x,1/2-y,-z
3 -x,1/2+y,1/2-z
4 1/2-x,-y,1/2+z
_cell_length_a 16.02(1)
_cell_length_b 7.762(6)
_cell_length_c 5.119(4)
_cell_angle_alpha 90
_cell_angle_beta 90
_cell_angle_gamma 90
_cell_formula_units_Z 4
loop_
_atom_type_symbol
_atom_type_radius_bond
C 0.68
H 0.20
N 0.68
O 0.68
loop_
_atom_site_label
_atom_site_type_symbol
_atom_site_fract_x
_atom_site_fract_y
_atom_site_fract_z
C1 C 0.49240 0.58510 0.72500
C2 C 0.41040 0.66590 0.62900
C3 C 0.34180 0.52980 0.61540
C4 C 0.36350 0.37620 0.44510
C5 C 0.29780 0.23690 0.45120
H1 H 0.45760 0.67160 0.24470
H2 H 0.32990 0.48600 0.81650
H3 H 0.28430 0.59040 0.54440
H4 H 0.26690 0.01470 0.26390
H5 H 0.35430 0.11600 0.14380
H6 H 0.37440 0.41380 0.24250
H7 H 0.36730 0.77400 0.27950
H8 H 0.42080 0.31690 0.51330
H9 H 0.45410 0.86670 0.39950
H10 H 0.39210 0.76780 0.76480
N1 N 0.42310 0.75000 0.36910
N2 N 0.30540 0.11620 0.26800
O1 O 0.54990 0.56400 0.56650
O2 O 0.24190 0.23520 0.61530
O3 O 0.49210 0.54070 0.96180
#END
