# Supplementary material for: Crystallography in school
Source: J Appl Crystallogr. 2025 Sep 12;58(Pt 5):1802–9. doi: 10.1107/S1600576725007459 (PMC12502877; doi:10.1107/S1600576725007459)
Supplement: Supplementary file 3 [file j-58-01802-sup3.zip › CIF/Amino_acids/GLYCIN.cif]

#######################################################################
#
#                 Cambridge Crystallographic Data Centre
#                                CCDC
#
#######################################################################
#
# If this CIF has been generated from an entry in the Cambridge
# Structural Database, then it will include bibliographic, chemical,
# crystal, experimental, refinement or atomic coordinate data resulting
# from the CCDC's data processing and validation procedures.
#
#######################################################################

data_CSD_CIF_GLYCIN
_audit_creation_date 1971-12-31
_audit_creation_method CSD-ConQuest-V1
_database_code_CSD GLYCIN
_database_code_depnum_ccdc_archive 'CCDC 1169352'
_chemical_formula_sum 'C2 H5 N1 O2'
_chemical_formula_moiety
;
C2 H5 N1 O2
;
_journal_coeditor_code "IUCr A02725"
_journal_coden_Cambridge 1
_journal_volume 13
_journal_year 1960
_journal_page_first 35
_journal_name_full 'Acta Crystallogr. '
loop_
_publ_author_name
"Y.Iitaka"
_chemical_name_systematic
;
Glycine
;
_chemical_name_common
;
Teaching Subset: Fundamental Chemistry
;
_cell_volume    157.361
_exptl_special_details
;
beta polymorph

;
_diffrn_ambient_temperature ?
_diffrn_special_details
;
The study was carried out at room temperature,in the range 283-303K

;
#These two values have been output from a single CSD field.
_refine_ls_R_factor_gt 0.043
_refine_ls_wR_factor_gt 0.043
_symmetry_cell_setting monoclinic
_symmetry_space_group_name_H-M 'P 21'
_symmetry_Int_Tables_number 4
loop_
_symmetry_equiv_pos_site_id
_symmetry_equiv_pos_as_xyz
1 x,y,z
2 -x,1/2+y,-z
_cell_length_a 5.077
_cell_length_b 6.268
_cell_length_c 5.38
_cell_angle_alpha 90
_cell_angle_beta 113.2
_cell_angle_gamma 90
_cell_formula_units_Z 2
loop_
_atom_type_symbol
_atom_type_radius_bond
C 0.68
H 0.20
N 0.68
O 0.68
loop_
_atom_site_label
_atom_site_type_symbol
_atom_site_fract_x
_atom_site_fract_y
_atom_site_fract_z
C1 C 0.13780 0.05320 0.06330
C2 C 0.11450 0.07190 -0.22650
H1 H 0.54000 0.01200 -0.13500
H2 H 0.34000 -0.03100 -0.44900
H3 H 0.33700 -0.20300 -0.21600
H4 H 0.12500 0.24100 -0.27400
H5 H -0.09100 0.00800 -0.36200
N1 N 0.35220 -0.04400 -0.26190
O1 O 0.37720 0.02700 0.24200
O2 O -0.08960 0.07730 0.09700
#END
