# Supplementary material for: Crystallography in school
Source: J Appl Crystallogr. 2025 Sep 12;58(Pt 5):1802–9. doi: 10.1107/S1600576725007459 (PMC12502877; doi:10.1107/S1600576725007459)
Supplement: Supplementary file 3 [file j-58-01802-sup3.zip › CIF/Amino_acids/LALNIN23.cif]

#######################################################################
#
#                 Cambridge Crystallographic Data Centre
#                                CCDC
#
#######################################################################
#
# If this CIF has been generated from an entry in the Cambridge
# Structural Database, then it will include bibliographic, chemical,
# crystal, experimental, refinement or atomic coordinate data resulting
# from the CCDC's data processing and validation procedures.
#
#######################################################################

data_CSD_CIF_LALNIN23
_audit_creation_date 2006-04-04
_audit_creation_method CSD-ConQuest-V1
_database_code_CSD LALNIN23
_database_code_depnum_ccdc_archive 'CCDC 278467'
_chemical_formula_sum 'C3 H7 N1 O2'
_chemical_formula_moiety
;
C3 H7 N1 O2
;
_journal_coden_Cambridge 440
_journal_volume 29
_journal_year 2005
_journal_page_first 1318
_journal_name_full 'New J.Chem. '
loop_
_publ_author_name
"C.C.Wilson"
"D.Myles"
"M.Ghosh"
"L.N.Johnson"
"Wenging Wang"
_chemical_name_systematic
;
L-Alanine
;
_chemical_name_common
;
Teaching Subset: Fundamental Chemistry
;
_cell_volume    423.301
_exptl_crystal_colour 'colorless'
_exptl_crystal_density_diffrn 1.397
_exptl_crystal_description 'irregular prism'
_exptl_crystal_preparation 'water'
_diffrn_ambient_temperature 60
_diffrn_radiation_probe 'neutron radiation'
#These two values have been output from a single CSD field.
_refine_ls_R_factor_gt 0.0588
_refine_ls_wR_factor_gt 0.0588
loop_
_citation_database_id_CSD
_citation_special_details
ALUCAL "is a stereoisomer of this entry"
DLALNI "is a racemate of this entry"
_symmetry_cell_setting orthorhombic
_symmetry_space_group_name_H-M 'P 21 21 21'
_symmetry_Int_Tables_number 19
loop_
_symmetry_equiv_pos_site_id
_symmetry_equiv_pos_as_xyz
1 x,y,z
2 1/2+x,1/2-y,-z
3 -x,1/2+y,1/2-z
4 1/2-x,-y,1/2+z
_cell_length_a 5.940(3)
_cell_length_b 12.274(5)
_cell_length_c 5.806(3)
_cell_angle_alpha 90
_cell_angle_beta 90
_cell_angle_gamma 90
_cell_formula_units_Z 4
loop_
_atom_type_symbol
_atom_type_radius_bond
C 0.68
H 0.23
N 0.68
O 0.68
loop_
_atom_site_label
_atom_site_type_symbol
_atom_site_fract_x
_atom_site_fract_y
_atom_site_fract_z
H1 H -0.5750(5) 0.2478(2) -0.6620(5)
H2 H -0.2207(4) 0.1919(3) -0.7908(6)
H3 H -0.4165(4) 0.1489(2) -0.9856(5)
O1 O -0.55915(17) 0.18406(10) -0.23890(19)
N1 N -0.35276(9) 0.13758(6) -0.81688(11)
C1 C -0.53336(12) 0.16103(7) -0.64575(16)
C2 C -0.44574(12) 0.14073(8) -0.40024(14)
H4 H -0.8073(5) 0.1106(3) -0.8688(7)
H5 H -0.8710(4) 0.1043(3) -0.5675(7)
C3 C -0.73975(14) 0.09067(9) -0.69676(18)
H6 H -0.2944(5) 0.0576(2) -0.8032(6)
O2 O -0.27342(16) 0.08368(10) -0.3752(2)
H7 H -0.6957(6) 0.0039(3) -0.6949(8)
#END
