# Supplementary material for: Crystallography in school
Source: J Appl Crystallogr. 2025 Sep 12;58(Pt 5):1802–9. doi: 10.1107/S1600576725007459 (PMC12502877; doi:10.1107/S1600576725007459)
Supplement: Supplementary file 3 [file j-58-01802-sup3.zip › CIF/Amino_acids/LCYSTI10.cif]

#######################################################################
#
#                 Cambridge Crystallographic Data Centre
#                                CCDC
#
#######################################################################
#
# If this CIF has been generated from an entry in the Cambridge
# Structural Database, then it will include bibliographic, chemical,
# crystal, experimental, refinement or atomic coordinate data resulting
# from the CCDC's data processing and validation procedures.
#
#######################################################################

data_CSD_CIF_LCYSTI10
_audit_creation_date 1971-12-31
_audit_creation_method CSD-ConQuest-V1
_database_code_CSD LCYSTI10
_database_code_depnum_ccdc_archive 'CCDC 1204441'
_chemical_formula_sum 'C6 H12 N2 O4 S2'
_chemical_formula_moiety
;
C6 H12 N2 O4 S2
;
_journal_coeditor_code "IUCr A02537"
_journal_coden_Cambridge 1
_journal_volume 12
_journal_year 1959
_journal_page_first 396
_journal_name_full 'Acta Crystallogr. '
loop_
_publ_author_name
"B.M.Oughton"
"P.M.Harrison"
_chemical_name_systematic
;
L-Cystine
;
_chemical_name_common
;
DrugBank: DB00138; Teaching Subset: Fundamental Chemistry; PEPSEQ A=2 CYS,CYS
;
_cell_volume   1432.733
_exptl_crystal_density_diffrn 1.671
_exptl_special_details
;
hexagonal polymorph

;
_diffrn_ambient_temperature ?
_diffrn_special_details
;
The study was carried out at room temperature,in the range 283-303K

;
#These two values have been output from a single CSD field.
_refine_ls_R_factor_gt 0.123
_refine_ls_wR_factor_gt 0.123
_symmetry_cell_setting hexagonal
_symmetry_space_group_name_H-M 'P 61 2 2'
_symmetry_Int_Tables_number 178
loop_
_symmetry_equiv_pos_site_id
_symmetry_equiv_pos_as_xyz
1 x,y,z
2 -y,x-y,1/3+z
3 -x+y,-x,2/3+z
4 y,x,1/3-z
5 x-y,-y,-z
6 -x,-x+y,2/3-z
7 -x,-y,1/2+z
8 y,-x+y,5/6+z
9 x-y,x,1/6+z
10 -y,-x,5/6-z
11 -x+y,y,1/2-z
12 x,x-y,1/6-z
_cell_length_a 5.422
_cell_length_b 5.422
_cell_length_c 56.275
_cell_angle_alpha 90
_cell_angle_beta 90
_cell_angle_gamma 120
_cell_formula_units_Z 6
loop_
_atom_type_symbol
_atom_type_radius_bond
C 0.68
H 0.23
N 0.68
O 0.68
S 1.02
loop_
_atom_site_label
_atom_site_type_symbol
_atom_site_fract_x
_atom_site_fract_y
_atom_site_fract_z
S1 S 0.19866 0.03138 -0.25389
C1 C 0.08860 -0.26900 -0.27397
C2 C 0.05150 -0.21640 -0.29970
C3 C -0.20330 -0.16990 -0.30436
N1 N 0.31650 0.03370 -0.30981
O1 O -0.15070 0.07320 -0.31054
O2 O -0.44140 -0.38000 -0.30089
H1 H 0.22300 -0.32500 -0.27440
H2 H -0.07400 -0.43800 -0.27060
H3 H 0.01000 -0.38000 -0.31040
H4 H 0.49300 0.01500 -0.31290
H5 H 0.38300 0.21500 -0.30000
H6 H 0.28300 -0.01500 -0.32770
S1J S -0.16728 0.03138 -0.24611
C1J C -0.35760 -0.26900 -0.22603
C2J C -0.26790 -0.21640 -0.20030
H1J H -0.54800 -0.32500 -0.22560
H2J H -0.36400 -0.43800 -0.22940
C3J C 0.03340 -0.16990 -0.19564
N1J N -0.28280 0.03370 -0.19019
H3J H -0.39000 -0.38000 -0.18960
O1J O 0.22390 0.07320 -0.18946
O2J O 0.06140 -0.38000 -0.19911
H4J H -0.47800 0.01500 -0.18710
H5J H -0.16800 0.21500 -0.20000
H6J H -0.29800 -0.01500 -0.17230
#END
