# Supplementary material for: Crystallography in school
Source: J Appl Crystallogr. 2025 Sep 12;58(Pt 5):1802–9. doi: 10.1107/S1600576725007459 (PMC12502877; doi:10.1107/S1600576725007459)
Supplement: Supplementary file 3 [file j-58-01802-sup3.zip › CIF/Amino_acids/LCYSTN22.cif]

#######################################################################
#
#                 Cambridge Crystallographic Data Centre
#                                CCDC
#
#######################################################################
#
# If this CIF has been generated from an entry in the Cambridge
# Structural Database, then it will include bibliographic, chemical,
# crystal, experimental, refinement or atomic coordinate data resulting
# from the CCDC's data processing and validation procedures.
#
#######################################################################

data_CSD_CIF_LCYSTN22
_audit_creation_date 2005-10-20
_audit_creation_method CSD-ConQuest-V1
_database_code_CSD LCYSTN22
_database_code_depnum_ccdc_archive 'CCDC 282711'
_chemical_formula_sum 'C3 H7 N1 O2 S1'
_chemical_formula_moiety
;
C3 H7 N1 O2 S1
;
_journal_coeditor_code "IUCr YA6256"
_journal_coden_Cambridge 1370
_journal_volume 61
_journal_year 2005
_journal_page_first o2739
_journal_name_full 'Acta Crystallogr.,Sect.E:Struct.Rep.Online '
loop_
_publ_author_name
"S.A.Moggach"
"S.J.Clark"
"S.Parsons"
_chemical_name_systematic
;
L-Cysteine
;
_chemical_name_common
;
Teaching Subset: Fundamental Chemistry
;
_cell_volume    526.442
_exptl_crystal_colour 'colorless'
_exptl_crystal_density_diffrn 1.529
_exptl_special_details
;
polymorph I

;
_exptl_crystal_description 'block'
_diffrn_ambient_temperature 30
#These two values have been output from a single CSD field.
_refine_ls_R_factor_gt 0.017
_refine_ls_wR_factor_gt 0.017
loop_
_citation_database_id_CSD
_citation_special_details
BOQCUF "is a racemate of this entry"
_symmetry_cell_setting orthorhombic
_symmetry_space_group_name_H-M 'P 21 21 21'
_symmetry_Int_Tables_number 19
loop_
_symmetry_equiv_pos_site_id
_symmetry_equiv_pos_as_xyz
1 x,y,z
2 1/2-x,-y,1/2+z
3 1/2+x,1/2-y,-z
4 -x,1/2+y,1/2-z
_cell_length_a 8.1435(4)
_cell_length_b 11.9365(5)
_cell_length_c 5.4158(3)
_cell_angle_alpha 90
_cell_angle_beta 90
_cell_angle_gamma 90
_cell_formula_units_Z 4
loop_
_atom_type_symbol
_atom_type_radius_bond
C 0.68
H 0.23
N 0.68
O 0.68
S 1.02
loop_
_atom_site_label
_atom_site_type_symbol
_atom_site_fract_x
_atom_site_fract_y
_atom_site_fract_z
S1 S 0.41463(3) 1.022635(19) 0.60963(5)
C1 C 0.43549(12) 0.88319(8) 0.74364(18)
C2 C 0.59208(12) 0.82254(7) 0.66819(17)
C3 C 0.61052(11) 0.81952(7) 0.38602(19)
N1 N 0.73776(10) 0.87498(7) 0.78553(16)
O1 O 0.51302(9) 0.75892(6) 0.26998(15)
O2 O 0.72196(8) 0.87985(6) 0.29348(13)
H1 H 0.345(3) 0.989(2) 0.406(5)
H2 H 0.4310(17) 0.8914(12) 0.920(3)
H3 H 0.3379(17) 0.8389(11) 0.696(3)
H4 H 0.5824(17) 0.7491(11) 0.725(3)
H5 H 0.8201(19) 0.8409(12) 0.738(3)
H6 H 0.7427(16) 0.9454(11) 0.748(3)
H7 H 0.7250(16) 0.8690(12) 0.949(3)
#END
