# Supplementary material for: Crystallography in school
Source: J Appl Crystallogr. 2025 Sep 12;58(Pt 5):1802–9. doi: 10.1107/S1600576725007459 (PMC12502877; doi:10.1107/S1600576725007459)
Supplement: Supplementary file 3 [file j-58-01802-sup3.zip › CIF/Amino_acids/LGLUAC01.cif]

#######################################################################
#
#                 Cambridge Crystallographic Data Centre
#                                CCDC
#
#######################################################################
#
# If this CIF has been generated from an entry in the Cambridge
# Structural Database, then it will include bibliographic, chemical,
# crystal, experimental, refinement or atomic coordinate data resulting
# from the CCDC's data processing and validation procedures.
#
#######################################################################

data_CSD_CIF_LGLUAC01
_audit_creation_date 2001-05-10
_audit_creation_method CSD-ConQuest-V1
_database_code_CSD LGLUAC01
_database_code_depnum_ccdc_archive 'CCDC 1206528'
_chemical_formula_sum 'C5 H9 N1 O4'
_chemical_formula_moiety
;
C5 H9 N1 O4
;
_journal_coden_Cambridge 909
_journal_year 1999
_journal_page_first 40
_journal_name_full 'Applied Crystallography Conference, 17th '
loop_
_publ_author_name
"W.Marcoin"
"H.Duda"
"J.Kusz"
"B.Bzowski"
"J.Warczewski"
_chemical_name_systematic
;
L-Glutamic acid
;
_chemical_name_common
;
Teaching Subset: Fundamental Chemistry
;
_cell_volume    618.048
_exptl_special_details
;
beta polymorph

;
_exptl_crystal_preparation 'water'
_diffrn_ambient_temperature ?
_diffrn_special_details
;
The study was carried out at room temperature,in the range 283-303K

;
#These two values have been output from a single CSD field.
_refine_ls_R_factor_gt 0.06
_refine_ls_wR_factor_gt 0.06
loop_
_citation_database_id_CSD
_citation_special_details
QEJGAQ "is a stereoisomer of this entry"
YUYMOU "is a racemate of this entry"
_symmetry_cell_setting orthorhombic
_symmetry_space_group_name_H-M 'P 21 21 21'
_symmetry_Int_Tables_number 19
loop_
_symmetry_equiv_pos_site_id
_symmetry_equiv_pos_as_xyz
1 x,y,z
2 1/2-x,-y,1/2+z
3 1/2+x,1/2-y,-z
4 -x,1/2+y,1/2-z
_cell_length_a 5.154(1)
_cell_length_b 6.942(1)
_cell_length_c 17.274(3)
_cell_angle_alpha 90
_cell_angle_beta 90
_cell_angle_gamma 90
_cell_formula_units_Z 4
loop_
_atom_type_symbol
_atom_type_radius_bond
C 0.68
H 0.23
N 0.68
O 0.68
loop_
_atom_site_label
_atom_site_type_symbol
_atom_site_fract_x
_atom_site_fract_y
_atom_site_fract_z
O1 O 0.66707(52) 0.57832(46) -0.23591(15)
O2 O 0.27745(53) 0.58791(47) -0.29233(13)
O3 O 0.36068(60) 0.56931(50) 0.02509(15)
O4 O 0.00327(62) 0.44553(48) 0.07811(14)
N1 N 0.09032(63) 0.79220(47) -0.16866(17)
C1 C 0.42762(74) 0.60221(55) -0.23539(19)
C2 C 0.29604(71) 0.6446(5) -0.15759(19)
C3 C 0.18608(85) 0.45394(54) -0.12779(19)
C4 C 0.01008(86) 0.46244(60) -0.05682(20)
C5 C 0.14533(78) 0.49839(52) 0.01895(20)
H1 H 0.05200 0.41810 0.13370
H2 H -0.12980 0.55350 -0.06220
H3 H 0.42620 0.69410 -0.12650
H4 H 0.32550 0.35480 -0.12000
H5 H 0.15360 0.88080 -0.19650
H6 H 0.03360 0.83520 -0.12570
H7 H 0.06920 0.41380 -0.16970
H8 H -0.10930 0.34500 -0.04330
H9 H 0.02190 0.75650 -0.19910
#END
