# Supplementary material for: Crystallography in school
Source: J Appl Crystallogr. 2025 Sep 12;58(Pt 5):1802–9. doi: 10.1107/S1600576725007459 (PMC12502877; doi:10.1107/S1600576725007459)
Supplement: Supplementary file 3 [file j-58-01802-sup3.zip › CIF/Amino_acids/LSERIN01.cif]

#######################################################################
#
#                 Cambridge Crystallographic Data Centre
#                                CCDC
#
#######################################################################
#
# If this CIF has been generated from an entry in the Cambridge
# Structural Database, then it will include bibliographic, chemical,
# crystal, experimental, refinement or atomic coordinate data resulting
# from the CCDC's data processing and validation procedures.
#
#######################################################################

data_CSD_CIF_LSERIN01
_audit_creation_date 1975-02-18
_audit_creation_method CSD-ConQuest-V1
_database_code_CSD LSERIN01
_database_code_depnum_ccdc_archive 'CCDC 1208526'
_chemical_formula_sum 'C3 H7 N1 O3'
_chemical_formula_moiety
;
C3 H7 N1 O3
;
_journal_coeditor_code "IUCr A11330"
_journal_coden_Cambridge 107
_journal_volume 30
_journal_year 1974
_journal_page_first 2573
_journal_name_full 'Acta Crystallogr.,Sect.B:Struct.Crystallogr.Cryst.Chem. '
loop_
_publ_author_name
"T.J.Kistenmacher"
"G.A.Rand"
"R.E.Marsh"
_chemical_name_systematic
;
L-(-)-Serine
;
_chemical_name_common
;
Teaching Subset: Fundamental Chemistry
;
_cell_volume    451.594
_exptl_special_details
;
polymorph 1

;
_diffrn_ambient_temperature ?
_diffrn_special_details
;
The study was carried out at room temperature,in the range 283-303K

;
#These two values have been output from a single CSD field.
_refine_ls_R_factor_gt 0.059
_refine_ls_wR_factor_gt 0.059
loop_
_citation_database_id_CSD
_citation_special_details
DLSERN "is a racemate of this entry"
_symmetry_cell_setting orthorhombic
_symmetry_space_group_name_H-M 'P 21 21 21'
_symmetry_Int_Tables_number 19
loop_
_symmetry_equiv_pos_site_id
_symmetry_equiv_pos_as_xyz
1 x,y,z
2 1/2+x,1/2-y,-z
3 -x,1/2+y,1/2-z
4 1/2-x,-y,1/2+z
_cell_length_a 8.599(5)
_cell_length_b 9.348(3)
_cell_length_c 5.618(2)
_cell_angle_alpha 90
_cell_angle_beta 90
_cell_angle_gamma 90
_cell_formula_units_Z 4
loop_
_atom_type_symbol
_atom_type_radius_bond
C 0.68
H 0.20
N 0.68
O 0.68
loop_
_atom_site_label
_atom_site_type_symbol
_atom_site_fract_x
_atom_site_fract_y
_atom_site_fract_z
C1 C 0.11480 0.19430 -0.14060
C2 C 0.08350 0.24260 0.11460
C3 C 0.08040 0.40340 0.13940
H1 H -0.01700 0.20300 0.16300
H2 H 0.05400 0.42800 0.32400
H3 H 0.00200 0.44500 0.02800
H4 H 0.30300 0.21600 0.26700
H5 H 0.16200 0.19200 0.44900
H6 H 0.21400 0.08000 0.26200
H7 H 0.27400 0.48800 0.21200
N1 N 0.20060 0.18150 0.28010
O1 O 0.22670 0.11380 -0.17800
O2 O 0.02580 0.24250 -0.29640
O3 O 0.22880 0.46240 0.07780
#END
