# Supplementary material for: Crystallography in school
Source: J Appl Crystallogr. 2025 Sep 12;58(Pt 5):1802–9. doi: 10.1107/S1600576725007459 (PMC12502877; doi:10.1107/S1600576725007459)
Supplement: Supplementary file 3 [file j-58-01802-sup3.zip › CIF/Amino_acids/LTHREO01.cif]

#######################################################################
#
#                 Cambridge Crystallographic Data Centre
#                                CCDC
#
#######################################################################
#
# If this CIF has been generated from an entry in the Cambridge
# Structural Database, then it will include bibliographic, chemical,
# crystal, experimental, refinement or atomic coordinate data resulting
# from the CCDC's data processing and validation procedures.
#
#######################################################################

data_CSD_CIF_LTHREO01
_audit_creation_date 1975-04-17
_audit_creation_method CSD-ConQuest-V1
_database_code_CSD LTHREO01
_database_code_depnum_ccdc_archive 'CCDC 1208538'
_chemical_formula_sum 'C4 H9 N1 O3'
_chemical_formula_moiety
;
C4 H9 N1 O3
;
_journal_coden_Cambridge 220
_journal_volume 1
_journal_year 1973
_journal_page_first 247
_journal_name_full 'Pramana '
loop_
_publ_author_name
"M.Ramanadham"
"S.K.Sikka"
"R.Chidambaram"
_chemical_name_systematic
;
L-Threonine
;
_chemical_name_common
;
DrugBank: DB00156; Teaching Subset: Fundamental Chemistry, Essential Nutrients
;
_cell_volume    545.486
_exptl_special_details
;
polymorph I

;
_diffrn_ambient_temperature ?
_diffrn_special_details
;
The study was carried out at room temperature,in the range 283-303K

;
#These two values have been output from a single CSD field.
_refine_ls_R_factor_gt 0.068
_refine_ls_wR_factor_gt 0.068
loop_
_citation_database_id_CSD
_citation_special_details
LALTRE "is a stereoisomer of this entry"
LTHREO "is reinterpreted by this entry"
_symmetry_cell_setting orthorhombic
_symmetry_space_group_name_H-M 'P 21 21 21'
_symmetry_Int_Tables_number 19
loop_
_symmetry_equiv_pos_site_id
_symmetry_equiv_pos_as_xyz
1 x,y,z
2 1/2+x,1/2-y,-z
3 -x,1/2+y,1/2-z
4 1/2-x,-y,1/2+z
_cell_length_a 13.630(5)
_cell_length_b 7.753(1)
_cell_length_c 5.162(2)
_cell_angle_alpha 90
_cell_angle_beta 90
_cell_angle_gamma 90
_cell_formula_units_Z 4
loop_
_atom_type_symbol
_atom_type_radius_bond
C 0.68
H 0.20
N 0.68
O 0.68
loop_
_atom_site_label
_atom_site_type_symbol
_atom_site_fract_x
_atom_site_fract_y
_atom_site_fract_z
C1 C 0.49573 0.18429 0.29795
C2 C 0.39841 0.10618 0.39202
C3 C 0.31803 0.24203 0.42954
C4 C 0.29085 0.33628 0.18309
H1 H 0.45110 0.08990 0.75690
H2 H 0.35870 -0.01300 0.73040
H3 H 0.44260 -0.08920 0.60310
H4 H 0.37430 0.02350 0.26820
H5 H 0.33940 0.33540 0.55940
H6 H 0.19390 0.20620 0.54420
H7 H 0.23760 0.41130 0.21700
H8 H 0.34650 0.41590 0.12400
H9 H 0.27800 0.25480 0.03160
N1 N 0.41375 0.01347 0.64157
O1 O 0.55791 0.21681 0.46725
O2 O 0.50284 0.21132 0.05940
O3 O 0.23645 0.14642 0.52876
#END
