# Supplementary material for: Crystallography in school
Source: J Appl Crystallogr. 2025 Sep 12;58(Pt 5):1802–9. doi: 10.1107/S1600576725007459 (PMC12502877; doi:10.1107/S1600576725007459)
Supplement: Supplementary file 3 [file j-58-01802-sup3.zip › CIF/Amino_acids/PROLIN.cif]

#######################################################################
#
#                 Cambridge Crystallographic Data Centre
#                                CCDC
#
#######################################################################
#
# If this CIF has been generated from an entry in the Cambridge
# Structural Database, then it will include bibliographic, chemical,
# crystal, experimental, refinement or atomic coordinate data resulting
# from the CCDC's data processing and validation procedures.
#
#######################################################################

data_CSD_CIF_PROLIN
_audit_creation_date 1971-12-31
_audit_creation_method CSD-ConQuest-V1
_database_code_CSD PROLIN
_database_code_depnum_ccdc_archive 'CCDC 1238102'
_chemical_formula_sum 'C5 H9 N1 O2'
_chemical_formula_moiety
;
C5 H9 N1 O2
;
_journal_coden_Cambridge 41
_journal_volume 10
_journal_year 1965
_journal_page_first 833
_journal_name_full 'Kristallografiya(Russ.)(Crystallogr.Rep.) '
loop_
_publ_author_name
"R.L.Kayushina"
"B.K.Vainshtein"
_chemical_name_systematic
;
L-Proline
;
_chemical_name_common
;
Teaching Subset: Fundamental Chemistry; DrugBank: DB00172
;
_cell_volume    541.741
_diffrn_ambient_temperature ?
_diffrn_special_details
;
The study was carried out at room temperature,in the range 283-303K

;
#These two values have been output from a single CSD field.
_refine_ls_R_factor_gt 0.169
_refine_ls_wR_factor_gt 0.169
loop_
_citation_database_id_CSD
_citation_special_details
QANRUT "is a racemate of this entry"
_symmetry_cell_setting orthorhombic
_symmetry_space_group_name_H-M 'P 21 21 21'
_symmetry_Int_Tables_number 19
loop_
_symmetry_equiv_pos_site_id
_symmetry_equiv_pos_as_xyz
1 x,y,z
2 1/2+x,1/2-y,-z
3 -x,1/2+y,1/2-z
4 1/2-x,-y,1/2+z
_cell_length_a 11.55
_cell_length_b 9.02
_cell_length_c 5.2
_cell_angle_alpha 90
_cell_angle_beta 90
_cell_angle_gamma 90
_cell_formula_units_Z 4
loop_
_atom_type_symbol
_atom_type_radius_bond
C 0.68
H 0.20
N 0.68
O 0.68
loop_
_atom_site_label
_atom_site_type_symbol
_atom_site_fract_x
_atom_site_fract_y
_atom_site_fract_z
C1 C 0.02900 0.26800 0.13100
C2 C 0.05500 0.29500 0.41500
C3 C 0.15300 0.40600 0.45000
C4 C 0.25900 0.30500 0.41300
C5 C 0.22600 0.16300 0.55700
H1 H -0.01900 0.33100 0.53100
H2 H 0.15200 0.44800 0.64800
H3 H 0.15100 0.48700 0.29100
H4 H 0.33300 0.36400 0.49700
H5 H 0.26800 0.26000 0.21700
H6 H 0.24500 0.17700 0.76300
H7 H 0.27000 0.06700 0.46900
H8 H 0.06600 0.12800 0.69400
H9 H 0.08700 0.06700 0.39500
N1 N 0.09900 0.14800 0.52300
O1 O 0.05700 0.14400 0.03100
O2 O -0.02300 0.36400 -0.00100
#END
