# Supplementary material for: Crystallography in school
Source: J Appl Crystallogr. 2025 Sep 12;58(Pt 5):1802–9. doi: 10.1107/S1600576725007459 (PMC12502877; doi:10.1107/S1600576725007459)
Supplement: Supplementary file 3 [file j-58-01802-sup3.zip › CIF/Amino_acids/VALIDL.cif]

#######################################################################
#
#                 Cambridge Crystallographic Data Centre
#                                CCDC
#
#######################################################################
#
# If this CIF has been generated from an entry in the Cambridge
# Structural Database, then it will include bibliographic, chemical,
# crystal, experimental, refinement or atomic coordinate data resulting
# from the CCDC's data processing and validation procedures.
#
#######################################################################

data_CSD_CIF_VALIDL
_audit_creation_date 1971-12-31
_audit_creation_method CSD-ConQuest-V1
_database_code_CSD VALIDL
_database_code_depnum_ccdc_archive 'CCDC 1279573'
_chemical_formula_sum 'C5 H11 N1 O2'
_chemical_formula_moiety
;
C5 H11 N1 O2
;
_journal_coeditor_code "IUCr A06626"
_journal_coden_Cambridge 107
_journal_volume 25
_journal_year 1969
_journal_page_first 296
_journal_name_full 'Acta Crystallogr.,Sect.B:Struct.Crystallogr.Cryst.Chem. '
loop_
_publ_author_name
"M.Mallikarjunan"
"S.T.Rao"
_chemical_name_systematic
;
DL-Valine
;
_chemical_name_common
;
Teaching Subset: Fundamental Chemistry, Essential Nutrients
;
_cell_volume    588.264
_exptl_special_details
;
monoclinic polymorph

;
_diffrn_ambient_temperature ?
_diffrn_special_details
;
The study was carried out at room temperature,in the range 283-303K

;
#These two values have been output from a single CSD field.
_refine_ls_R_factor_gt 0.101
_refine_ls_wR_factor_gt 0.101
loop_
_citation_database_id_CSD
_citation_special_details
AHEJEC "is a stereoisomer of this entry"
LVALIN "is a stereoisomer of this entry"
_symmetry_cell_setting monoclinic
_symmetry_space_group_name_H-M 'P 21/c'
_symmetry_Int_Tables_number 14
loop_
_symmetry_equiv_pos_site_id
_symmetry_equiv_pos_as_xyz
1 x,y,z
2 -x,1/2+y,1/2-z
3 -x,-y,-z
4 x,-1/2-y,-1/2+z
_cell_length_a 5.21(2)
_cell_length_b 22.10(4)
_cell_length_c 5.41(2)
_cell_angle_alpha 90
_cell_angle_beta 109.2
_cell_angle_gamma 90
_cell_formula_units_Z 4
loop_
_atom_type_symbol
_atom_type_radius_bond
C 0.68
H 0.20
N 0.68
O 0.68
loop_
_atom_site_label
_atom_site_type_symbol
_atom_site_fract_x
_atom_site_fract_y
_atom_site_fract_z
C1 C -0.19500 0.32550 -0.86400
C2 C 0.08730 0.35290 -0.77320
C3 C 0.27620 0.31860 -0.54110
C4 C 0.07240 0.42080 -0.71480
C5 C 0.07030 0.43300 -0.43710
H1 H -0.09530 0.43850 -0.84190
H2 H -0.18980 0.28180 -0.91070
H3 H -0.31580 0.34740 -1.02990
H4 H 0.16420 0.34860 -0.92160
H5 H 0.29040 0.49770 -0.73430
H6 H 0.30940 0.44490 -0.93900
H7 H 0.48190 0.43850 -0.62730
H8 H 0.46630 0.33680 -0.48240
H9 H 0.28780 0.27520 -0.57500
H10 H 0.20770 0.32330 -0.38300
H11 H -0.28210 0.33010 -0.72680
N1 N 0.30590 0.45300 -0.75400
O1 O 0.28930 0.44710 -0.26640
O2 O -0.15340 0.42770 -0.40070
#END
