# Supplementary material for: Crystallography in school
Source: J Appl Crystallogr. 2025 Sep 12;58(Pt 5):1802–9. doi: 10.1107/S1600576725007459 (PMC12502877; doi:10.1107/S1600576725007459)
Supplement: Supplementary file 3 [file j-58-01802-sup3.zip › CIF/Amino_acids/WIJNEI.cif]

#######################################################################
#
#                 Cambridge Crystallographic Data Centre
#                                CCDC
#
#######################################################################
#
# If this CIF has been generated from an entry in the Cambridge
# Structural Database, then it will include bibliographic, chemical,
# crystal, experimental, refinement or atomic coordinate data resulting
# from the CCDC's data processing and validation procedures.
#
#######################################################################

data_CSD_CIF_WIJNEI
_audit_creation_date 1995-09-14
_audit_creation_method CSD-ConQuest-V1
_database_code_CSD WIJNEI
_database_code_depnum_ccdc_archive 'CCDC 1293681'
_chemical_formula_sum 'C6 H18 N4 O4'
_chemical_formula_moiety
;
C6 H14 N4 O2,2(H2 O1)
;
_journal_coden_Cambridge 646
_journal_volume 11
_journal_year 1994
_journal_page_first 1425
_journal_name_full 'J.Biomol.Struct.Dyn. '
loop_
_publ_author_name
"S.Suresh"
"S.Padmanabhan"
"M.Vijayan"
_chemical_name_systematic
;
DL-Arginine dihydrate
;
_chemical_name_common
;
Teaching Subset: Fundamental Chemistry
;
_cell_volume   1066.068
_exptl_crystal_density_diffrn 1.314
_diffrn_ambient_temperature ?
_diffrn_special_details
;
The study was carried out at room temperature,in the range 283-303K

;
#These two values have been output from a single CSD field.
_refine_ls_R_factor_gt 0.058
_refine_ls_wR_factor_gt 0.058
_symmetry_cell_setting monoclinic
_symmetry_space_group_name_H-M 'P 21/c'
_symmetry_Int_Tables_number 14
loop_
_symmetry_equiv_pos_site_id
_symmetry_equiv_pos_as_xyz
1 x,y,z
2 -x,1/2+y,1/2-z
3 -x,-y,-z
4 x,-1/2-y,-1/2+z
_cell_length_a 5.788(1)
_cell_length_b 11.508(2)
_cell_length_c 16.347(3)
_cell_angle_alpha 90
_cell_angle_beta 101.74(1)
_cell_angle_gamma 90
_cell_formula_units_Z 4
loop_
_atom_type_symbol
_atom_type_radius_bond
C 0.68
H 0.23
N 0.68
O 0.68
loop_
_atom_site_label
_atom_site_type_symbol
_atom_site_fract_x
_atom_site_fract_y
_atom_site_fract_z
N1 N -0.0722(4) 0.6171(2) 0.3141(1)
O1 O 0.3264(4) 0.6865(2) 0.2688(1)
O2 O 0.3210(4) 0.8624(2) 0.3241(1)
C1 C 0.2431(4) 0.7602(2) 0.3104(1)
C2 C 0.0305(1) 0.7279(2) 0.3484(1)
C3 C 0.1113(4) 0.7174(2) 0.4436(1)
C4 C -0.0821(4) 0.6757(2) 0.4878(2)
C5 C 0.0121(4) 0.6682(2) 0.5811(1)
N2 N -0.1333(4) 0.5983(2) 0.6256(1)
C6 C -0.3047(4) 0.6375(2) 0.6605(1)
N3 N -0.3822(4) 0.7466(2) 0.6511(1)
N4 N -0.4083(4) 0.5641(2) 0.7049(1)
H1 H -0.229(5) 0.613(2) 0.316(2)
H2 H -0.059(5) 0.613(3) 0.265(2)
H3 H -0.097(5) 0.792(2) 0.333(2)
H4 H 0.176(5) 0.796(3) 0.468(2)
H5 H 0.257(4) 0.667(2) 0.457(1)
H6 H -0.136(5) 0.603(3) 0.466(2)
H7 H -0.230(4) 0.734(2) 0.471(2)
H8 H 0.047(5) 0.748(3) 0.612(2)
H9 H 0.185(5) 0.629(2) 0.596(2)
H10 H -0.073(5) 0.532(3) 0.645(2)
H11 H -0.510(6) 0.764(3) 0.677(2)
H12 H -0.313(6) 0.790(3) 0.626(2)
H13 H -0.512(6) 0.587(3) 0.730(2)
H14 H -0.353(5) 0.497(3) 0.713(2)
O3 O -0.1295(4) 0.9552(2) 0.6053(1)
H15 H -0.159(9) 1.023(4) 0.639(3)
H16 H 0.045(6) 0.961(5) 0.606(3)
O4 O -0.3035(4) 0.9905(3) 0.4292(2)
H17 H -0.390(9) 0.927(4) 0.393(3)
H18 H -0.319(9) 0.973(5) 0.482(2)
#END
