# Supplementary material for: Crystallography in school
Source: J Appl Crystallogr. 2025 Sep 12;58(Pt 5):1802–9. doi: 10.1107/S1600576725007459 (PMC12502877; doi:10.1107/S1600576725007459)
Supplement: Supplementary file 3 [file j-58-01802-sup3.zip › CIF/Aromatics/ACEPOO.cif]

#######################################################################
#
#                 Cambridge Crystallographic Data Centre
#                                CCDC
#
#######################################################################
#
# If this CIF has been generated from an entry in the Cambridge
# Structural Database, then it will include bibliographic, chemical,
# crystal, experimental, refinement or atomic coordinate data resulting
# from the CCDC's data processing and validation procedures.
#
#######################################################################

data_CSD_CIF_ACEPOO
_audit_creation_date 2005-02-04
_audit_creation_method CSD-ConQuest-V1
_database_code_CSD ACEPOO
_database_code_depnum_ccdc_archive 'CCDC 231991'
_chemical_formula_sum 'C6 H2 Br1 Cl2 I1'
_chemical_formula_moiety
;
C6 H2 Br1 Cl2 I1
;
_journal_coeditor_code "IUCr WN6282"
_journal_coden_Cambridge 1370
_journal_volume 60
_journal_year 2004
_journal_page_first o1933
_journal_name_full 'Acta Crystallogr.,Sect.E:Struct.Rep.Online '
loop_
_publ_author_name
"M.A.Prasad"
"B.Varghese"
"M.V.Sangaranarayanan"
_chemical_name_systematic
;
5-Bromo-1,3-dichloro-2-iodobenzene
;
_chemical_name_common
;
Teaching Subset: Fundamental Chemistry, Symmetry
;
_cell_volume   1786.736
_exptl_crystal_colour 'colorless'
_exptl_crystal_density_diffrn 2.616
_exptl_crystal_description 'block or plate'
_exptl_crystal_preparation 'hexane'
_diffrn_ambient_temperature 293
#These two values have been output from a single CSD field.
_refine_ls_R_factor_gt 0.0572
_refine_ls_wR_factor_gt 0.0572
_symmetry_cell_setting monoclinic
_symmetry_space_group_name_H-M 'P 21/c'
_symmetry_Int_Tables_number 14
loop_
_symmetry_equiv_pos_site_id
_symmetry_equiv_pos_as_xyz
1 x,y,z
2 -x,1/2+y,1/2-z
3 -x,-y,-z
4 x,-1/2-y,-1/2+z
_cell_length_a 11.630(6)
_cell_length_b 10.020(4)
_cell_length_c 16.30(1)
_cell_angle_alpha 90
_cell_angle_beta 109.84(4)
_cell_angle_gamma 90
_cell_formula_units_Z 8
loop_
_atom_type_symbol
_atom_type_radius_bond
C 0.68
H 0.23
Br 1.21
Cl 0.99
I 1.40
loop_
_atom_site_label
_atom_site_type_symbol
_atom_site_fract_x
_atom_site_fract_y
_atom_site_fract_z
C1 C 0.8819(9) 0.4265(11) 0.0461(6)
C2 C 0.7979(10) 0.4264(11) -0.0398(7)
C3 C 0.7926(9) 0.3288(12) -0.1006(6)
H1 H 0.73520 0.33220 -0.15650
C4 C 0.8744(10) 0.2277(11) -0.0756(6)
C5 C 0.9634(10) 0.2177(11) 0.0108(6)
H2 H 1.01870 0.14740 0.02720
C6 C 0.9614(9) 0.3206(11) 0.0689(6)
Cl1 Cl 0.6927(3) 0.5573(3) -0.0744(2)
Cl2 Cl 1.0719(3) 0.3062(4) 0.17239(17)
Br1 Br 0.87679(14) 0.09778(14) -0.15729(8)
I1 I 0.88694(9) 0.57855(9) 0.13488(5)
C7 C 0.6534(10) 0.1141(11) 0.0394(6)
C8 C 0.594(1) 0.2355(11) 0.0348(6)
C9 C 0.5155(9) 0.2916(11) -0.0437(6)
H3 H 0.47710 0.37340 -0.04510
C10 C 0.4989(9) 0.2165(12) -0.1196(6)
C11 C 0.5557(10) 0.0959(10) -0.1175(6)
H4 H 0.54170 0.04760 -0.16870
C12 C 0.6336(9) 0.0462(12) -0.0393(7)
Cl3 Cl 0.6131(3) 0.3298(4) 0.12813(17)
Cl4 Cl 0.7030(3) -0.1032(3) -0.0396(2)
Br2 Br 0.39898(13) 0.28920(16) -0.22700(7)
I2 I 0.77746(8) 0.04638(10) 0.15695(5)
#END
