# Supplementary material for: Crystallography in school
Source: J Appl Crystallogr. 2025 Sep 12;58(Pt 5):1802–9. doi: 10.1107/S1600576725007459 (PMC12502877; doi:10.1107/S1600576725007459)
Supplement: Supplementary file 3 [file j-58-01802-sup3.zip › CIF/Aromatics/AMNPHA.cif]

#######################################################################
#
#                 Cambridge Crystallographic Data Centre
#                                CCDC
#
#######################################################################
#
# If this CIF has been generated from an entry in the Cambridge
# Structural Database, then it will include bibliographic, chemical,
# crystal, experimental, refinement or atomic coordinate data resulting
# from the CCDC's data processing and validation procedures.
#
#######################################################################

data_CSD_CIF_AMNPHA
_audit_creation_date 1980-12-11
_audit_creation_method CSD-ConQuest-V1
_database_code_CSD AMNPHA
_database_code_depnum_ccdc_archive 'CCDC 1102681'
_chemical_formula_sum 'C6 H6 N2 O3'
_chemical_formula_moiety
;
C6 H6 N2 O3
;
_journal_coeditor_code "IUCr A18943"
_journal_coden_Cambridge 107
_journal_volume 36
_journal_year 1980
_journal_page_first 1598
_journal_name_full 'Acta Crystallogr.,Sect.B:Struct.Crystallogr.Cryst.Chem. '
loop_
_publ_author_name
"M.Haisa"
"S.Kashino"
"T.Kawashima"
_chemical_name_systematic
;
2-Amino-5-nitrophenol
;
_chemical_name_common
;
Teaching Subset: Fundamental Chemistry
;
_chemical_melting_point 480
_cell_volume    650.021
_exptl_crystal_colour 'red-brown'
_exptl_crystal_density_diffrn 1.575
_exptl_special_details
;
Melting point range 480-482K

;
_diffrn_ambient_temperature ?
_diffrn_special_details
;
The study was carried out at room temperature,in the range 283-303K

;
#These two values have been output from a single CSD field.
_refine_ls_R_factor_gt 0.072
_refine_ls_wR_factor_gt 0.072
_symmetry_cell_setting monoclinic
_symmetry_space_group_name_H-M 'P 21/c'
_symmetry_Int_Tables_number 14
loop_
_symmetry_equiv_pos_site_id
_symmetry_equiv_pos_as_xyz
1 x,y,z
2 -x,1/2+y,1/2-z
3 -x,-y,-z
4 x,-1/2-y,-1/2+z
_cell_length_a 8.49(1)
_cell_length_b 10.34(1)
_cell_length_c 8.05(1)
_cell_angle_alpha 90
_cell_angle_beta 113.1(1)
_cell_angle_gamma 90
_cell_formula_units_Z 4
loop_
_atom_type_symbol
_atom_type_radius_bond
C 0.68
H 0.23
N 0.68
O 0.68
loop_
_atom_site_label
_atom_site_type_symbol
_atom_site_fract_x
_atom_site_fract_y
_atom_site_fract_z
O1 O 0.48810 -0.28920 0.05860
O2 O -0.14660 -0.01660 -0.41130
O3 O -0.06370 -0.19930 -0.47540
N1 N 0.53650 -0.08210 0.27620
N2 N -0.04290 -0.10560 -0.37670
C1 C 0.36990 -0.19300 -0.00310
C2 C 0.39670 -0.08370 0.10890
C3 C 0.27970 0.01710 0.05510
C4 C 0.13680 0.01070 -0.10560
C5 C 0.11140 -0.09800 -0.21070
C6 C 0.22530 -0.20010 -0.16330
H1 H 0.49800 -0.33500 -0.03300
H2 H 0.61500 -0.13400 0.27600
H3 H 0.59100 -0.00300 0.33500
H4 H 0.30100 0.09400 0.12800
H5 H 0.05000 0.07700 -0.14300
H6 H 0.20600 -0.27100 -0.24000
#END
