# Supplementary material for: Crystallography in school
Source: J Appl Crystallogr. 2025 Sep 12;58(Pt 5):1802–9. doi: 10.1107/S1600576725007459 (PMC12502877; doi:10.1107/S1600576725007459)
Supplement: Supplementary file 3 [file j-58-01802-sup3.zip › CIF/Aromatics/ANNULE01.cif]

#######################################################################
#
#                 Cambridge Crystallographic Data Centre
#                                CCDC
#
#######################################################################
#
# If this CIF has been generated from an entry in the Cambridge
# Structural Database, then it will include bibliographic, chemical,
# crystal, experimental, refinement or atomic coordinate data resulting
# from the CCDC's data processing and validation procedures.
#
#######################################################################

data_CSD_CIF_ANNULE01
_audit_creation_date 1971-12-31
_audit_creation_method CSD-ConQuest-V1
_database_code_CSD ANNULE01
_database_code_depnum_ccdc_archive 'CCDC 1103017'
_chemical_formula_sum 'C16 H16'
_chemical_formula_moiety
;
C16 H16
;
_journal_coden_Cambridge 88
_journal_year 1970
_journal_page_first 643
_journal_name_full 'J.Chem.Soc.B '
loop_
_publ_author_name
"S.M.Johnson"
"I.C.Paul"
"G.S.D.King"
_chemical_name_systematic
;
(16)Annulene
;
_chemical_name_common
;
Teaching Subset: Symmetry
;
_chemical_melting_point 358.15
_cell_volume   1257.684
_exptl_crystal_density_diffrn 1.1
_exptl_special_details
;
Melting point range 358.15-362.15K
Two sets of coordinates presented in paper; averaged coords used to obtain 
bond lengths
;
_diffrn_ambient_temperature 277
#These two values have been output from a single CSD field.
_refine_ls_R_factor_gt 0.063
_refine_ls_wR_factor_gt 0.063
_symmetry_cell_setting monoclinic
_symmetry_space_group_name_H-M 'P 21/c'
_symmetry_Int_Tables_number 14
loop_
_symmetry_equiv_pos_site_id
_symmetry_equiv_pos_as_xyz
1 x,y,z
2 -x,1/2+y,1/2-z
3 -x,-y,-z
4 x,-1/2-y,-1/2+z
_cell_length_a 8.779(2)
_cell_length_b 8.152(2)
_cell_length_c 18.643(3)
_cell_angle_alpha 90
_cell_angle_beta 109.50(2)
_cell_angle_gamma 90
_cell_formula_units_Z 4
loop_
_atom_type_symbol
_atom_type_radius_bond
C 0.68
H 0.20
loop_
_atom_site_label
_atom_site_type_symbol
_atom_site_fract_x
_atom_site_fract_y
_atom_site_fract_z
C1 C -0.14320 0.17870 0.18910
C2 C -0.75410 0.36950 0.04340
C3 C -0.82610 0.35270 0.10230
C4 C -0.75430 0.36690 0.17690
C5 C -0.58550 0.39330 0.21940
C6 C -0.45870 0.32480 0.20540
C7 C -0.29420 0.35460 0.25440
C8 C -0.16040 0.28520 0.24870
C9 C -0.22230 0.18950 0.11450
C10 C -0.18620 0.08610 0.05950
C11 C -0.24960 0.09410 -0.01570
C12 C -0.38230 0.19850 -0.06240
C13 C -0.51830 0.23260 -0.04970
C14 C -0.64710 0.32870 -0.10220
C15 C -0.78550 0.37490 -0.09480
C16 C -0.84080 0.35510 -0.03010
H1 H -0.05400 0.09700 0.20800
H2 H -0.64300 0.40800 0.05600
H3 H -0.95000 0.34200 0.08300
H4 H -0.83300 0.38000 0.20800
H5 H -0.57700 0.46600 0.26200
H6 H -0.48600 0.24300 0.15900
H7 H -0.28700 0.44300 0.30100
H8 H -0.06300 0.30500 0.28700
H9 H -0.30300 0.29400 0.09100
H10 H -0.09500 0.00500 0.08300
H11 H -0.21900 0.04900 -0.04700
H12 H -0.36800 0.25400 -0.10700
H13 H -0.54800 0.18400 -0.01100
H14 H -0.62100 0.35500 -0.14700
H15 H -0.85300 0.44000 -0.13700
H16 H -0.95100 0.34600 -0.04600
#END
