# Supplementary material for: Crystallography in school
Source: J Appl Crystallogr. 2025 Sep 12;58(Pt 5):1802–9. doi: 10.1107/S1600576725007459 (PMC12502877; doi:10.1107/S1600576725007459)
Supplement: Supplementary file 3 [file j-58-01802-sup3.zip › CIF/Aromatics/ANTQUO08.cif]

#######################################################################
#
#                 Cambridge Crystallographic Data Centre
#                                CCDC
#
#######################################################################
#
# If this CIF has been generated from an entry in the Cambridge
# Structural Database, then it will include bibliographic, chemical,
# crystal, experimental, refinement or atomic coordinate data resulting
# from the CCDC's data processing and validation procedures.
#
#######################################################################

data_CSD_CIF_ANTQUO08
_audit_creation_date 1998-07-29
_audit_creation_method CSD-ConQuest-V1
_database_code_CSD ANTQUO08
_database_code_depnum_ccdc_archive 'CCDC 131965'
_chemical_formula_sum 'C14 H8 O2'
_chemical_formula_moiety
;
C14 H8 O2
;
_journal_coeditor_code "IUCr CR0524"
_journal_coden_Cambridge 622
_journal_volume 54
_journal_year 1998
_journal_page_first 308
_journal_name_full 'Acta Crystallogr.,Sect.B:Struct.Sci. '
loop_
_publ_author_name
"Y.Fu"
"C.P.Brock"
_chemical_name_systematic
;
Anthraquinone
;
_chemical_name_common
;
Teaching Subset: Fundamental Chemistry
;
_chemical_melting_point 558
_cell_volume    480.213
_exptl_crystal_colour 'yellow'
_exptl_crystal_density_diffrn 1.44
_diffrn_ambient_temperature ?
_diffrn_special_details
;
The study was carried out at room temperature,in the range 283-303K

;
#These two values have been output from a single CSD field.
_refine_ls_R_factor_gt 0.038
_refine_ls_wR_factor_gt 0.038
_symmetry_cell_setting monoclinic
_symmetry_space_group_name_H-M 'P 21/c'
_symmetry_Int_Tables_number 14
loop_
_symmetry_equiv_pos_site_id
_symmetry_equiv_pos_as_xyz
1 x,y,z
2 -x,1/2+y,1/2-z
3 -x,-y,-z
4 x,-1/2-y,-1/2+z
_cell_length_a 7.8684(5)
_cell_length_b 3.9634(3)
_cell_length_c 15.7839(13)
_cell_angle_alpha 90
_cell_angle_beta 102.687(6)
_cell_angle_gamma 90
_cell_formula_units_Z 2
loop_
_atom_type_symbol
_atom_type_radius_bond
C 0.68
H 0.23
O 0.68
loop_
_atom_site_label
_atom_site_type_symbol
_atom_site_fract_x
_atom_site_fract_y
_atom_site_fract_z
O1 O -0.2128(2) 0.0219(4) 0.11138(7)
C1 C 0.3414(2) 0.2716(4) 0.05132(10)
C2 C 0.3981(2) 0.4140(5) 0.13246(11)
C3 C 0.2887(2) 0.4267(5) 0.18957(11)
C4 C 0.1222(2) 0.2976(4) 0.16637(9)
C5 C 0.0627(2) 0.1528(4) 0.08467(8)
C6 C -0.1737(2) -0.1400(4) -0.02664(8)
C7 C -0.1159(2) 0.0126(4) 0.06100(9)
H1 H 0.4159(23) 0.2573(44) 0.0099(11)
H2 H 0.5149(26) 0.5082(47) 0.1489(12)
H3 H 0.3290(26) 0.5218(49) 0.2460(14)
H4 H 0.0432(25) 0.3061(47) 0.2069(12)
C6B C 0.1737(2) 0.1400(4) 0.02664(8)
C7B C 0.1159(2) -0.0126(4) -0.06100(9)
O1B O 0.2128(2) -0.0219(4) -0.11138(7)
C5B C -0.0627(2) -0.1528(4) -0.08467(8)
C4B C -0.1222(2) -0.2976(4) -0.16637(9)
C3B C -0.2887(2) -0.4267(5) -0.18957(11)
C2B C -0.3981(2) -0.4140(5) -0.13246(11)
C1B C -0.3414(2) -0.2716(4) -0.05132(10)
H1B H -0.4159(23) -0.2573(44) -0.0099(11)
H2B H -0.5149(26) -0.5082(47) -0.1489(12)
H3B H -0.3290(26) -0.5218(49) -0.2460(14)
H4B H -0.0432(25) -0.3061(47) -0.2069(12)
#END
