# Supplementary material for: Crystallography in school
Source: J Appl Crystallogr. 2025 Sep 12;58(Pt 5):1802–9. doi: 10.1107/S1600576725007459 (PMC12502877; doi:10.1107/S1600576725007459)
Supplement: Supplementary file 3 [file j-58-01802-sup3.zip › CIF/Aromatics/ANULEN.cif]

#######################################################################
#
#                 Cambridge Crystallographic Data Centre
#                                CCDC
#
#######################################################################
#
# If this CIF has been generated from an entry in the Cambridge
# Structural Database, then it will include bibliographic, chemical,
# crystal, experimental, refinement or atomic coordinate data resulting
# from the CCDC's data processing and validation procedures.
#
#######################################################################

data_CSD_CIF_ANULEN
_audit_creation_date 1971-12-31
_audit_creation_method CSD-ConQuest-V1
_database_code_CSD ANULEN
_database_code_depnum_ccdc_archive 'CCDC 1103169'
_chemical_formula_sum 'C18 H18'
_chemical_formula_moiety
;
C18 H18
;
_journal_coeditor_code "IUCr A04761"
_journal_coden_Cambridge 1
_journal_volume 19
_journal_year 1965
_journal_page_first 227
_journal_name_full 'Acta Crystallogr. '
loop_
_publ_author_name
"J.Bregman"
"F.L.Hirshfeld"
"D.Rabinovich"
"G.M.J.Schmidt"
_chemical_name_systematic
;
(18)Annulene
;
_chemical_name_common
;
Teaching Subset: Fundamental Chemistry
;
_cell_volume    680.101
_diffrn_ambient_temperature ?
_diffrn_special_details
;
The study was carried out at room temperature,in the range 283-303K

;
#These two values have been output from a single CSD field.
_refine_ls_R_factor_gt 0.076
_refine_ls_wR_factor_gt 0.076
_symmetry_cell_setting monoclinic
_symmetry_space_group_name_H-M 'P 21/a'
_symmetry_Int_Tables_number 14
loop_
_symmetry_equiv_pos_site_id
_symmetry_equiv_pos_as_xyz
1 x,y,z
2 1/2-x,1/2+y,-z
3 -x,-y,-z
4 -1/2+x,-1/2-y,z
_cell_length_a 14.889
_cell_length_b 4.8
_cell_length_c 10.235
_cell_angle_alpha 90
_cell_angle_beta 111.6
_cell_angle_gamma 90
_cell_formula_units_Z 2
loop_
_atom_type_symbol
_atom_type_radius_bond
C 0.68
H 0.20
loop_
_atom_site_label
_atom_site_type_symbol
_atom_site_fract_x
_atom_site_fract_y
_atom_site_fract_z
C1 C -0.11470 -0.45740 0.04300
C2 C -0.10680 -0.50890 0.18070
C3 C -0.04410 -0.36270 0.29880
C4 C 0.01510 -0.14830 0.29030
C5 C 0.08360 -0.00820 0.39950
C6 C 0.14300 0.20770 0.37810
C7 C 0.14160 0.28770 0.24740
C8 C 0.18850 0.50840 0.21540
C9 C -0.17710 -0.58840 -0.07700
H1 H -0.07200 -0.27800 0.03100
H2 H -0.14300 -0.66800 0.19700
H3 H -0.04300 -0.42700 0.39000
H4 H 0.00600 -0.07800 0.19500
H5 H 0.09500 -0.05400 0.49900
H6 H 0.18700 0.32000 0.46400
H7 H 0.10700 0.16800 0.17400
H8 H 0.22700 0.62600 0.29700
H9 H -0.21100 -0.74900 -0.06000
C9B C 0.17710 0.58840 0.07700
C8B C -0.18850 -0.50840 -0.21540
C1B C 0.11470 0.45740 -0.04300
H9B H 0.21100 0.74900 0.06000
C7B C -0.14160 -0.28770 -0.24740
H8B H -0.22700 -0.62600 -0.29700
C2B C 0.10680 0.50890 -0.18070
H1B H 0.07200 0.27800 -0.03100
C6B C -0.14300 -0.20770 -0.37810
H7B H -0.10700 -0.16800 -0.17400
C3B C 0.04410 0.36270 -0.29880
H2B H 0.14300 0.66800 -0.19700
C5B C -0.08360 0.00820 -0.39950
H6B H -0.18700 -0.32000 -0.46400
C4B C -0.01510 0.14830 -0.29030
H3B H 0.04300 0.42700 -0.39000
H5B H -0.09500 0.05400 -0.49900
H4B H -0.00600 0.07800 -0.19500
#END
