# Supplementary material for: Crystallography in school
Source: J Appl Crystallogr. 2025 Sep 12;58(Pt 5):1802–9. doi: 10.1107/S1600576725007459 (PMC12502877; doi:10.1107/S1600576725007459)
Supplement: Supplementary file 3 [file j-58-01802-sup3.zip › CIF/Aromatics/BENZEN.cif]

#######################################################################
#
#                 Cambridge Crystallographic Data Centre
#                                CCDC
#
#######################################################################
#
# If this CIF has been generated from an entry in the Cambridge
# Structural Database, then it will include bibliographic, chemical,
# crystal, experimental, refinement or atomic coordinate data resulting
# from the CCDC's data processing and validation procedures.
#
#######################################################################

data_CSD_CIF_BENZEN
_audit_creation_date 1971-12-31
_audit_creation_method CSD-ConQuest-V1
_database_code_CSD BENZEN
_database_code_depnum_ccdc_archive 'CCDC 1108749'
_chemical_formula_sum 'C6 H6'
_chemical_formula_moiety
;
C6 H6
;
_journal_coden_Cambridge 14
_journal_volume 279
_journal_year 1964
_journal_page_first 98
_journal_name_full 'Proc.R.Soc.London,Ser.A '
loop_
_publ_author_name
"G.E.Bacon"
"N.A.Curry"
"S.A.Wilson"
_chemical_name_systematic
;
Benzene
;
_chemical_name_common
;
Teaching Subset: Fundamental Chemistry
;
_cell_volume    491.680
_exptl_special_details
;
orthorhombic polymorph I

;
_diffrn_ambient_temperature 218
_diffrn_radiation_probe 'neutron radiation'
#These two values have been output from a single CSD field.
_refine_ls_R_factor_gt 0.059
_refine_ls_wR_factor_gt 0.059
_symmetry_cell_setting orthorhombic
_symmetry_space_group_name_H-M 'P b c a'
_symmetry_Int_Tables_number 61
loop_
_symmetry_equiv_pos_site_id
_symmetry_equiv_pos_as_xyz
1 x,y,z
2 1/2-x,-y,1/2+z
3 1/2+x,1/2-y,-z
4 -x,1/2+y,1/2-z
5 -x,-y,-z
6 -1/2+x,y,-1/2-z
7 -1/2-x,-1/2+y,z
8 x,-1/2-y,-1/2+z
_cell_length_a 7.44
_cell_length_b 9.55
_cell_length_c 6.92
_cell_angle_alpha 90
_cell_angle_beta 90
_cell_angle_gamma 90
_cell_formula_units_Z 4
loop_
_atom_type_symbol
_atom_type_radius_bond
C 0.68
H 0.20
loop_
_atom_site_label
_atom_site_type_symbol
_atom_site_fract_x
_atom_site_fract_y
_atom_site_fract_z
C1 C -0.05690 0.13870 -0.00540
C2 C -0.13350 0.04600 0.12640
C3 C 0.07740 0.09250 -0.12950
H1 H -0.09760 0.24470 -0.01770
H2 H -0.24090 0.07940 0.22180
H3 H 0.13710 0.16310 -0.23120
C3D C -0.07740 -0.09250 0.12950
C2D C 0.13350 -0.04600 -0.12640
C1D C 0.05690 -0.13870 0.00540
H3D H -0.13710 -0.16310 0.23120
H2D H 0.24090 -0.07940 -0.22180
H1D H 0.09760 -0.24470 0.01770
#END
