# Supplementary material for: Crystallography in school
Source: J Appl Crystallogr. 2025 Sep 12;58(Pt 5):1802–9. doi: 10.1107/S1600576725007459 (PMC12502877; doi:10.1107/S1600576725007459)
Supplement: Supplementary file 3 [file j-58-01802-sup3.zip › CIF/Aromatics/BENZEN02.cif]

#######################################################################
#
#                 Cambridge Crystallographic Data Centre
#                                CCDC
#
#######################################################################
#
# If this CIF has been generated from an entry in the Cambridge
# Structural Database, then it will include bibliographic, chemical,
# crystal, experimental, refinement or atomic coordinate data resulting
# from the CCDC's data processing and validation procedures.
#
#######################################################################

data_CSD_CIF_BENZEN02
_audit_creation_date 1971-12-31
_audit_creation_method CSD-ConQuest-V1
_database_code_CSD BENZEN02
_database_code_depnum_ccdc_archive 'CCDC 1108751'
_chemical_formula_sum 'C6 H6'
_chemical_formula_moiety
;
C6 H6
;
_journal_coden_Cambridge 14
_journal_volume 247
_journal_year 1958
_journal_page_first 1
_journal_name_full 'Proc.R.Soc.London,Ser.A '
loop_
_publ_author_name
"E.G.Cox"
"D.W.J.Cruickshank"
"J.A.S.Smith"
_chemical_name_systematic
;
Benzene
;
_chemical_name_common
;
Teaching Subset: Fundamental Chemistry
;
_cell_volume    506.607
_exptl_crystal_density_diffrn 1.022
_exptl_special_details
;
orthorhombic polymorph I

;
_diffrn_ambient_temperature 270
#These two values have been output from a single CSD field.
_refine_ls_R_factor_gt 0.105
_refine_ls_wR_factor_gt 0.105
_symmetry_cell_setting orthorhombic
_symmetry_space_group_name_H-M 'P b c a'
_symmetry_Int_Tables_number 61
loop_
_symmetry_equiv_pos_site_id
_symmetry_equiv_pos_as_xyz
1 x,y,z
2 1/2-x,-y,1/2+z
3 1/2+x,1/2-y,-z
4 -x,1/2+y,1/2-z
5 -x,-y,-z
6 -1/2+x,y,-1/2-z
7 -1/2-x,-1/2+y,z
8 x,-1/2-y,-1/2+z
_cell_length_a 7.46
_cell_length_b 9.66(6)
_cell_length_c 7.03(4)
_cell_angle_alpha 90
_cell_angle_beta 90
_cell_angle_gamma 90
_cell_formula_units_Z 4
loop_
_atom_type_symbol
_atom_type_radius_bond
C 0.68
loop_
_atom_site_label
_atom_site_type_symbol
_atom_site_fract_x
_atom_site_fract_y
_atom_site_fract_z
C1 C -0.05080 0.13702 -0.00563
C2 C -0.12871 0.04756 0.12272
C3 C 0.07836 0.08909 -0.12952
C3D C -0.07836 -0.08909 0.12952
C2D C 0.12871 -0.04756 -0.12272
C1D C 0.05080 -0.13702 0.00563
#END
