# Supplementary material for: Crystallography in school
Source: J Appl Crystallogr. 2025 Sep 12;58(Pt 5):1802–9. doi: 10.1107/S1600576725007459 (PMC12502877; doi:10.1107/S1600576725007459)
Supplement: Supplementary file 3 [file j-58-01802-sup3.zip › CIF/Aromatics/BZONTR.cif]

#######################################################################
#
#                 Cambridge Crystallographic Data Centre
#                                CCDC
#
#######################################################################
#
# If this CIF has been generated from an entry in the Cambridge
# Structural Database, then it will include bibliographic, chemical,
# crystal, experimental, refinement or atomic coordinate data resulting
# from the CCDC's data processing and validation procedures.
#
#######################################################################

data_CSD_CIF_BZONTR
_audit_creation_date 1978-09-01
_audit_creation_method CSD-ConQuest-V1
_database_code_CSD BZONTR
_database_code_depnum_ccdc_archive 'CCDC 1118351'
_chemical_formula_sum 'C7 H5 N1'
_chemical_formula_moiety
;
C7 H5 N1
;
_journal_coeditor_code "IUCr A16026"
_journal_coden_Cambridge 107
_journal_volume 34
_journal_year 1978
_journal_page_first 1376
_journal_name_full 'Acta Crystallogr.,Sect.B:Struct.Crystallogr.Cryst.Chem. '
loop_
_publ_author_name
"G.Fauvet"
"M.Massaux"
"R.Chevalier"
_chemical_name_systematic
;
Benzonitrile
;
_chemical_name_common
;
Teaching Subset: Fundamental Chemistry
;
_cell_volume    576.183
_diffrn_ambient_temperature 198
#These two values have been output from a single CSD field.
_refine_ls_R_factor_gt 0.061
_refine_ls_wR_factor_gt 0.061
_symmetry_cell_setting tetragonal
_symmetry_space_group_name_H-M 'P 41 21 2'
_symmetry_Int_Tables_number 92
loop_
_symmetry_equiv_pos_site_id
_symmetry_equiv_pos_as_xyz
1 x,y,z
2 1/2-y,1/2+x,1/4+z
3 -x,-y,1/2+z
4 1/2+y,1/2-x,3/4+z
5 y,x,-z
6 1/2+x,1/2-y,3/4-z
7 -y,-x,1/2-z
8 1/2-x,1/2+y,1/4-z
_cell_length_a 6.361(5)
_cell_length_b 6.361(5)
_cell_length_c 14.24(1)
_cell_angle_alpha 90
_cell_angle_beta 90
_cell_angle_gamma 90
_cell_formula_units_Z 4
loop_
_atom_type_symbol
_atom_type_radius_bond
C 0.68
H 0.23
N 0.68
loop_
_atom_site_label
_atom_site_type_symbol
_atom_site_fract_x
_atom_site_fract_y
_atom_site_fract_z
C1 C 0.41140 0.17920 -0.04340
C2 C 0.25950 0.02630 -0.04300
H1 H 0.54840 0.12280 -0.07430
H2 H 0.30080 -0.07910 -0.07940
C3 C -0.09030 -0.09030 0.00000
C4 C 0.06540 0.06540 0.00000
C5 C 0.37460 0.37460 0.00000
H3 H 0.48750 0.48750 0.00000
N1 N -0.21680 -0.21680 0.00000
C2D C 0.02630 0.25950 0.04300
C1D C 0.17920 0.41140 0.04340
H2D H -0.07910 0.30080 0.07940
H1D H 0.12280 0.54840 0.07430
#END
