# Supplementary material for: Crystallography in school
Source: J Appl Crystallogr. 2025 Sep 12;58(Pt 5):1802–9. doi: 10.1107/S1600576725007459 (PMC12502877; doi:10.1107/S1600576725007459)
Supplement: Supplementary file 3 [file j-58-01802-sup3.zip › CIF/Aromatics/CATCOL13.cif]

#######################################################################
#
#                 Cambridge Crystallographic Data Centre
#                                CCDC
#
#######################################################################
#
# If this CIF has been generated from an entry in the Cambridge
# Structural Database, then it will include bibliographic, chemical,
# crystal, experimental, refinement or atomic coordinate data resulting
# from the CCDC's data processing and validation procedures.
#
#######################################################################

data_CSD_CIF_CATCOL13
_audit_creation_date 2002-06-26
_audit_creation_method CSD-ConQuest-V1
_database_code_CSD CATCOL13
_database_code_depnum_ccdc_archive 'CCDC 185293'
_chemical_formula_sum 'C6 H6 O2'
_chemical_formula_moiety
;
C6 H6 O2
;
_journal_coden_Cambridge 1078
_journal_year 2002
_journal_name_full 'CSD Communication(Private Communication) '
loop_
_publ_author_name
"F.R.Fronczek"
"Kyu Kwang Kim"
"R.M.Strongin"
_chemical_name_systematic
;
1,2-Benzenediol
;
_chemical_name_common
;
Catechol; Teaching Subset: Fundamental Chemistry
;
_cell_volume    515.274
_exptl_crystal_colour 'colorless'
_exptl_crystal_density_diffrn 1.419
_exptl_special_details
;
contribution from Department of Chemistry, Louisiana State University, Baton 
Rouge, LA 70803-1804, USA
;
_exptl_crystal_description 'needle'
_exptl_crystal_preparation 'hexane/ethyl acetate'
_diffrn_ambient_temperature 100
#These two values have been output from a single CSD field.
_refine_ls_R_factor_gt 0.0377
_refine_ls_wR_factor_gt 0.0377
_symmetry_cell_setting monoclinic
_symmetry_space_group_name_H-M 'P 21/n'
_symmetry_Int_Tables_number 14
loop_
_symmetry_equiv_pos_site_id
_symmetry_equiv_pos_as_xyz
1 x,y,z
2 1/2-x,1/2+y,1/2-z
3 -x,-y,-z
4 -1/2+x,-1/2-y,-1/2+z
_cell_length_a 9.732(3)
_cell_length_b 5.620(2)
_cell_length_c 10.332(3)
_cell_angle_alpha 90
_cell_angle_beta 114.240(18)
_cell_angle_gamma 90
_cell_formula_units_Z 4
loop_
_atom_type_symbol
_atom_type_radius_bond
C 0.68
H 0.23
O 0.68
loop_
_atom_site_label
_atom_site_type_symbol
_atom_site_fract_x
_atom_site_fract_y
_atom_site_fract_z
O1 O 0.45168(8) 0.21272(14) 0.37527(7)
H1 H 0.3730(18) 0.257(3) 0.3031(17)
O2 O 0.70973(9) 0.19258(15) 0.61906(7)
H2 H 0.6313(17) 0.104(3) 0.5936(16)
C1 C 0.56565(11) 0.36953(18) 0.38999(10)
C2 C 0.69741(11) 0.35364(18) 0.51454(10)
C3 C 0.81660(11) 0.5058(2) 0.5361(1)
H3 H 0.9109(15) 0.492(2) 0.6251(14)
C4 C 0.80482(13) 0.6776(2) 0.43485(11)
H4 H 0.8896(16) 0.784(3) 0.4494(15)
C5 C 0.67324(13) 0.6948(2) 0.31143(11)
H5 H 0.6648(15) 0.817(3) 0.2422(14)
C6 C 0.55443(11) 0.5404(2) 0.2892(1)
H6 H 0.4596(15) 0.548(2) 0.2029(14)
#END
