# Supplementary material for: Crystallography in school
Source: J Appl Crystallogr. 2025 Sep 12;58(Pt 5):1802–9. doi: 10.1107/S1600576725007459 (PMC12502877; doi:10.1107/S1600576725007459)
Supplement: Supplementary file 3 [file j-58-01802-sup3.zip › CIF/Aromatics/NAPHTA12.cif]

#######################################################################
#
#                 Cambridge Crystallographic Data Centre
#                                CCDC
#
#######################################################################
#
# If this CIF has been generated from an entry in the Cambridge
# Structural Database, then it will include bibliographic, chemical,
# crystal, experimental, refinement or atomic coordinate data resulting
# from the CCDC's data processing and validation procedures.
#
#######################################################################

data_CSD_CIF_NAPHTA12
_audit_creation_date 1983-05-14
_audit_creation_method CSD-ConQuest-V1
_database_code_CSD NAPHTA12
_database_code_depnum_ccdc_archive 'CCDC 1216818'
_chemical_formula_sum 'C10 H8'
_chemical_formula_moiety
;
C10 H8
;
_journal_coeditor_code "IUCr A21522"
_journal_coden_Cambridge 107
_journal_volume 38
_journal_year 1982
_journal_page_first 2595
_journal_name_full 'Acta Crystallogr.,Sect.B:Struct.Crystallogr.Cryst.Chem. '
loop_
_publ_author_name
"H.C.Alt"
"J.Kalus"
_chemical_name_systematic
;
Naphthalene
;
_chemical_name_common
;
Teaching Subset: Fundamental Chemistry, Symmetry
;
_cell_volume    335.673
_exptl_special_details
;
Cell constants measured at 0.01,0.02,0.02,0.22,0.42GPa were

;
_diffrn_ambient_temperature ?
_diffrn_ambient_pressure 510000.0
_diffrn_special_details
;
The study was carried out at room temperature,in the range 283-303K

;
#These two values have been output from a single CSD field.
_refine_ls_R_factor_gt 0.031
_refine_ls_wR_factor_gt 0.031
_symmetry_cell_setting monoclinic
_symmetry_space_group_name_H-M 'P 21/a'
_symmetry_Int_Tables_number 14
loop_
_symmetry_equiv_pos_site_id
_symmetry_equiv_pos_as_xyz
1 x,y,z
2 1/2-x,1/2+y,-z
3 -x,-y,-z
4 -1/2+x,-1/2-y,z
_cell_length_a 8.010(2)
_cell_length_b 5.884(3)
_cell_length_c 8.536(4)
_cell_angle_alpha 90
_cell_angle_beta 123.45(3)
_cell_angle_gamma 90
_cell_formula_units_Z 2
loop_
_atom_type_symbol
_atom_type_radius_bond
C 0.68
H 0.23
loop_
_atom_site_label
_atom_site_type_symbol
_atom_site_fract_x
_atom_site_fract_y
_atom_site_fract_z
C1 C 0.08400 0.01940 0.32950
C2 C 0.11370 0.16340 0.22390
C3 C 0.04700 0.10540 0.03620
C4 C 0.07520 0.25390 -0.07800
C5 C -0.01290 -0.19190 0.25630
H1 H 0.13510 0.06790 0.47280
H2 H 0.18740 0.32660 0.28070
H3 H 0.14890 0.41680 -0.02120
H4 H -0.03620 -0.30800 0.34200
C3B C -0.04700 -0.10540 -0.03620
C5B C 0.01290 0.19190 -0.25630
C4B C -0.07520 -0.25390 0.07800
C2B C -0.11370 -0.16340 -0.22390
C1B C -0.08400 -0.01940 -0.32950
H4B H 0.03620 0.30800 -0.34200
H3B H -0.14890 -0.41680 0.02120
H2B H -0.18740 -0.32660 -0.28070
H1B H -0.13510 -0.06790 -0.47280
#END
