# Supplementary material for: Crystallography in school
Source: J Appl Crystallogr. 2025 Sep 12;58(Pt 5):1802–9. doi: 10.1107/S1600576725007459 (PMC12502877; doi:10.1107/S1600576725007459)
Supplement: Supplementary file 3 [file j-58-01802-sup3.zip › CIF/Aromatics/PHENOL03.cif]

#######################################################################
#
#                 Cambridge Crystallographic Data Centre
#                                CCDC
#
#######################################################################
#
# If this CIF has been generated from an entry in the Cambridge
# Structural Database, then it will include bibliographic, chemical,
# crystal, experimental, refinement or atomic coordinate data resulting
# from the CCDC's data processing and validation procedures.
#
#######################################################################

data_CSD_CIF_PHENOL03
_audit_creation_date 1989-10-10
_audit_creation_method CSD-ConQuest-V1
_database_code_CSD PHENOL03
_database_code_depnum_ccdc_archive 'CCDC 1232404'
_chemical_formula_sum 'C6 H6 O1'
_chemical_formula_moiety
;
C6 H6 O1
;
_journal_coden_Cambridge 82
_journal_volume 28
_journal_year 1987
_journal_page_first 175-5
_journal_name_full 'Zh.Strukt.Khim.(Russ.)(J.Struct.Chem.) '
loop_
_publ_author_name
"V.E.Zavodnik"
"V.K.Bel'skii"
"P.M.Zorkii"
_chemical_name_systematic
;
Phenol
;
_chemical_name_common
;
Teaching Subset: Fundamental Chemistry; DrugBank: DB03255
;
_cell_volume    788.006
_exptl_crystal_density_diffrn 1.19
_exptl_special_details
;
ambient-pressure polymorph
Crystal structure is pseudo-orthorhombic P21221 with z'=1.5
;
_diffrn_ambient_temperature 123
#These two values have been output from a single CSD field.
_refine_ls_R_factor_gt 0.04
_refine_ls_wR_factor_gt 0.04
_symmetry_cell_setting monoclinic
_symmetry_space_group_name_H-M 'P 1 1 21'
_symmetry_Int_Tables_number 4
loop_
_symmetry_equiv_pos_site_id
_symmetry_equiv_pos_as_xyz
1 x,y,z
2 -x,-y,1/2+z
_cell_length_a 6.050(1)
_cell_length_b 8.925(2)
_cell_length_c 14.594(3)
_cell_angle_alpha 90
_cell_angle_beta 90
_cell_angle_gamma 90.36(2)
_cell_formula_units_Z 6
loop_
_atom_type_symbol
_atom_type_radius_bond
C 0.68
H 0.23
O 0.68
loop_
_atom_site_label
_atom_site_type_symbol
_atom_site_fract_x
_atom_site_fract_y
_atom_site_fract_z
O1 O 0.8467(3) 0.5161(2) 0.25000
C1 C 0.8848(4) 0.4102(3) 0.1834(2)
C2 C 1.0825(5) 0.4048(3) 0.1366(2)
C3 C 1.1130(6) 0.2959(4) 0.0698(2)
C4 C 0.9429(7) 0.1936(4) 0.0504(2)
C5 C 0.7460(6) 0.2018(3) 0.0967(2)
C6 C 0.7131(5) 0.3101(3) 0.1636(2)
H1 H 0.9665(50) 0.5570(34) 0.2581(26)
H2 H 1.2010(63) 0.4695(46) 0.1472(35)
H3 H 1.2568(75) 0.3008(61) 0.0403(40)
H4 H 0.9776(90) 0.1242(53) -0.0019(34)
H5 H 0.6226(81) 0.1477(47) 0.086(4)
H6 H 0.5606(51) 0.3176(45) 0.1985(34)
O2 O 0.5509(3) 0.4999(2) 0.3849(2)
C7 C 0.5886(4) 0.3961(3) 0.4526(2)
C8 C 0.7887(4) 0.3190(3) 0.4567(2)
C9 C 0.8198(6) 0.2127(3) 0.5249(3)
C10 C 0.6561(7) 0.1848(4) 0.5885(2)
C11 C 0.4595(7) 0.2640(4) 0.5845(2)
C12 C 0.4254(5) 0.3706(3) 0.5170(2)
H7 H 0.6757(44) 0.5123(32) 0.3514(23)
H8 H 0.9132(62) 0.3376(44) 0.4183(34)
H9 H 0.9579(72) 0.1767(50) 0.5280(38)
H10 H 0.6625(90) 0.1095(56) 0.6383(35)
H11 H 0.3263(90) 0.2578(63) 0.6227(38)
H12 H 0.3031(63) 0.4194(49) 0.5128(31)
O3 O 0.1932(3) 0.6505(2) 0.3265(2)
C13 C 0.2217(4) 0.8023(2) 0.3261(2)
C14 C 0.0468(4) 0.8900(3) 0.2954(2)
C15 C 0.0694(4) 1.0450(3) 0.2937(2)
C16 C 0.2624(5) 1.1125(3) 0.3233(2)
C17 C 0.4367(4) 1.0241(3) 0.3540(2)
C18 C 0.4182(4) 0.8698(3) 0.3556(2)
H13 H 0.2998(59) 0.6239(36) 0.3444(24)
H14 H -0.0950(52) 0.8444(41) 0.2809(31)
H15 H -0.0488(61) 1.1008(42) 0.2633(34)
H16 H 0.2875(70) 1.2289(38) 0.3241(28)
H17 H 0.5691(56) 1.0658(42) 0.3727(41)
H18 H 0.5407(53) 0.8116(38) 0.3754(32)
#END
