# Supplementary material for: Crystallography in school
Source: J Appl Crystallogr. 2025 Sep 12;58(Pt 5):1802–9. doi: 10.1107/S1600576725007459 (PMC12502877; doi:10.1107/S1600576725007459)
Supplement: Supplementary file 3 [file j-58-01802-sup3.zip › CIF/Aromatics/TNBENZ12.cif]

#######################################################################
#
#                 Cambridge Crystallographic Data Centre
#                                CCDC
#
#######################################################################
#
# If this CIF has been generated from an entry in the Cambridge
# Structural Database, then it will include bibliographic, chemical,
# crystal, experimental, refinement or atomic coordinate data resulting
# from the CCDC's data processing and validation procedures.
#
#######################################################################

data_CSD_CIF_TNBENZ12
_audit_creation_date 2004-07-08
_audit_creation_method CSD-ConQuest-V1
_database_code_CSD TNBENZ12
_database_code_depnum_ccdc_archive 'CCDC 213311'
_chemical_formula_sum 'C6 H3 N3 O6'
_chemical_formula_moiety
;
C6 H3 N3 O6
;
_journal_coden_Cambridge 179
_journal_volume 43
_journal_year 2004
_journal_page_first 1149
_journal_name_full 'Angew.Chem.,Int.Ed. '
loop_
_publ_author_name
"P.K.Thallapally"
"R.K.R.Jetti"
"A.K.Katz"
"H.L.Carrel"
"K.Singh"
"K.Lahiri"
"S.Kotha"
"R.Boese"
"G.R.Desiraju"
_chemical_name_systematic
;
1,3,5-trinitrobenzene
;
_chemical_name_common
;
Teaching Subset: Fundamental Chemistry, Symmetry
;
_chemical_melting_point 392
_cell_volume   1677.421
_exptl_crystal_colour 'pale yellow'
_exptl_crystal_density_diffrn 1.688
_exptl_special_details
;
Polymorphism induced by trisindane additive
polymorph II

;
_exptl_crystal_description 'plate'
_diffrn_ambient_temperature 120
#These two values have been output from a single CSD field.
_refine_ls_R_factor_gt 0.0397
_refine_ls_wR_factor_gt 0.0397
_symmetry_cell_setting orthorhombic
_symmetry_space_group_name_H-M 'P c a 21'
_symmetry_Int_Tables_number 29
loop_
_symmetry_equiv_pos_site_id
_symmetry_equiv_pos_as_xyz
1 x,y,z
2 -x,-y,1/2+z
3 1/2+x,-y,z
4 1/2-x,y,1/2+z
_cell_length_a 9.297(2)
_cell_length_b 18.730(4)
_cell_length_c 9.633(2)
_cell_angle_alpha 90
_cell_angle_beta 90
_cell_angle_gamma 90
_cell_formula_units_Z 8
loop_
_atom_type_symbol
_atom_type_radius_bond
C 0.68
H 0.23
N 0.68
O 0.68
loop_
_atom_site_label
_atom_site_type_symbol
_atom_site_fract_x
_atom_site_fract_y
_atom_site_fract_z
O1 O 0.6467(2) 0.35608(10) 0.7182(2)
N1 N 0.6959(2) 0.38757(11) 0.8192(2)
O2 O 1.0424(3) 0.49087(13) 1.1602(2)
C1 C 1.0573(3) 0.41392(13) 0.9731(3)
N2 N 1.1204(3) 0.45281(12) 1.0918(3)
C2 C 0.9108(3) 0.42067(12) 0.9520(3)
H1 H 0.85400 0.44930 1.00870
O3 O 0.6252(2) 0.42187(12) 0.9027(3)
C3 C 1.1444(3) 0.37232(14) 0.8918(3)
H2 H 1.24240 0.36830 0.90940
O4 O 1.2494(3) 0.44523(11) 1.1126(3)
C4 C 0.8531(3) 0.38260(12) 0.8422(3)
C5 C 0.9343(3) 0.34031(12) 0.7550(3)
H3 H 0.89310 0.31550 0.68150
O5 O 1.2989(3) 0.28618(15) 0.7237(3)
N3 N 1.1718(3) 0.29168(14) 0.6932(3)
C6 C 1.0803(3) 0.33658(13) 0.7826(3)
O6 O 1.1174(3) 0.26338(15) 0.5925(3)
N4 N 0.6506(3) 0.01348(12) 0.4034(3)
O7 O 0.3402(3) -0.17597(11) 0.6131(2)
O8 O 0.3120(2) -0.25626(11) 0.4546(3)
N5 N 0.3589(3) -0.19926(12) 0.4968(3)
O9 O 0.6570(2) 0.02424(11) 0.5287(2)
O10 O 0.4995(3) -0.21233(12) -0.0089(2)
N6 N 0.5558(3) -0.15713(13) 0.0290(3)
C7 C 0.5398(3) -0.13599(13) 0.1767(3)
C8 C 0.6026(3) -0.07283(13) 0.2180(3)
H4 H 0.65470 -0.04450 0.15660
C9 C 0.5070(3) -0.09405(13) 0.4493(3)
H5 H 0.49640 -0.08000 0.54140
C10 C 0.4601(3) -0.17938(12) 0.2634(3)
H6 H 0.41840 -0.22160 0.23230
O11 O 0.6253(3) -0.11682(14) -0.0470(2)
C11 C 0.5841(3) -0.05384(13) 0.3554(3)
C12 C 0.4460(3) -0.15648(12) 0.3993(3)
O12 O 0.6947(3) 0.05482(12) 0.3155(3)
#END
