# Supplementary material for: Crystallography in school
Source: J Appl Crystallogr. 2025 Sep 12;58(Pt 5):1802–9. doi: 10.1107/S1600576725007459 (PMC12502877; doi:10.1107/S1600576725007459)
Supplement: Supplementary file 3 [file j-58-01802-sup3.zip › CIF/Aromatics/TOLUEN.cif]

#######################################################################
#
#                 Cambridge Crystallographic Data Centre
#                                CCDC
#
#######################################################################
#
# If this CIF has been generated from an entry in the Cambridge
# Structural Database, then it will include bibliographic, chemical,
# crystal, experimental, refinement or atomic coordinate data resulting
# from the CCDC's data processing and validation procedures.
#
#######################################################################

data_CSD_CIF_TOLUEN
_audit_creation_date 1977-07-22
_audit_creation_method CSD-ConQuest-V1
_database_code_CSD TOLUEN
_database_code_depnum_ccdc_archive 'CCDC 1273751'
_chemical_formula_sum 'C7 H8'
_chemical_formula_moiety
;
C7 H8
;
_journal_coden_Cambridge 26
_journal_volume 74
_journal_year 1977
_journal_page_first 68
_journal_name_full 'J.Chim.Phys.Phys.-Chim.Biol. '
loop_
_publ_author_name
"M.Anderson"
"L.Bosio"
"J.Bruneaux-Poulle"
"R.Fourme"
_chemical_name_systematic
;
Toluene
;
_chemical_name_common
;
Teaching Subset: Fundamental Chemistry, Symmetry
;
_cell_volume   1161.052
_exptl_crystal_density_diffrn 1.054
_exptl_special_details
;
alpha polymorph

;
_diffrn_ambient_temperature 165
#These two values have been output from a single CSD field.
_refine_ls_R_factor_gt 0.064
_refine_ls_wR_factor_gt 0.064
_symmetry_cell_setting monoclinic
_symmetry_space_group_name_H-M 'P 21/c'
_symmetry_Int_Tables_number 14
loop_
_symmetry_equiv_pos_site_id
_symmetry_equiv_pos_as_xyz
1 x,y,z
2 -x,1/2+y,1/2-z
3 -x,-y,-z
4 x,-1/2-y,-1/2+z
_cell_length_a 7.666(2)
_cell_length_b 5.832(2)
_cell_length_c 26.98(1)
_cell_angle_alpha 90
_cell_angle_beta 105.73(3)
_cell_angle_gamma 90
_cell_formula_units_Z 8
loop_
_atom_type_symbol
_atom_type_radius_bond
C 0.68
H 0.23
loop_
_atom_site_label
_atom_site_type_symbol
_atom_site_fract_x
_atom_site_fract_y
_atom_site_fract_z
C1 C 0.19000 -0.24840 -0.01810
C2 C 0.22990 -0.38750 0.03000
C3 C 0.32120 -0.59570 0.03390
C4 C 0.35760 -0.72420 0.07820
C5 C 0.30390 -0.64770 0.12010
C6 C 0.21250 -0.44280 0.11700
C7 C 0.17700 -0.31320 0.07280
H1 H 0.27880 -0.29060 -0.03620
H2 H 0.06550 -0.27620 -0.04260
H3 H 0.19500 -0.08840 -0.00800
H4 H 0.36980 -0.64370 0.00510
H5 H 0.41870 -0.86280 0.07990
H6 H 0.33260 -0.73080 0.15150
H7 H 0.16270 -0.39860 0.14490
H8 H 0.11150 -0.16500 0.06920
C8 C 0.27160 0.26190 0.38480
C9 C 0.25390 0.42600 0.34080
C10 C 0.13480 0.61010 0.33320
C11 C 0.12370 0.76230 0.29270
C12 C 0.23150 0.73400 0.26020
C13 C 0.34800 0.55120 0.26690
C14 C 0.35920 0.39940 0.30710
H9 H 0.22070 0.33620 0.40980
H10 H 0.39910 0.22350 0.39780
H11 H 0.20690 0.12210 0.37490
H12 H 0.06230 0.62570 0.35620
H13 H 0.04160 0.89770 0.28720
H14 H 0.22090 0.83120 0.23110
H15 H 0.41880 0.52970 0.24320
H16 H 0.44440 0.26790 0.31300
#END
