# Supplementary material for: Crystallography in school
Source: J Appl Crystallogr. 2025 Sep 12;58(Pt 5):1802–9. doi: 10.1107/S1600576725007459 (PMC12502877; doi:10.1107/S1600576725007459)
Supplement: Supplementary file 3 [file j-58-01802-sup3.zip › CIF/Aromatics/ZZZWOU01.cif]

#######################################################################
#
#                 Cambridge Crystallographic Data Centre
#                                CCDC
#
#######################################################################
#
# If this CIF has been generated from an entry in the Cambridge
# Structural Database, then it will include bibliographic, chemical,
# crystal, experimental, refinement or atomic coordinate data resulting
# from the CCDC's data processing and validation procedures.
#
#######################################################################

data_CSD_CIF_ZZZWOU01
_audit_creation_date 1990-01-09
_audit_creation_method CSD-ConQuest-V1
_database_code_CSD ZZZWOU01
_database_code_depnum_ccdc_archive 'CCDC 1321162'
_chemical_formula_sum 'C6 H12 N6'
_chemical_formula_moiety
;
C6 H12 N6
;
_journal_coden_Cambridge 179
_journal_volume 28
_journal_year 1989
_journal_page_first 90
_journal_name_full 'Angew.Chem.,Int.Ed. '
loop_
_publ_author_name
"D.A.Dixon"
"J.C.Calabrese"
"J.S.Miller"
_chemical_name_systematic
;
Hexa-aminobenzene
;
_chemical_name_common
;
Teaching Subset: Fundamental Chemistry, Symmetry
;
_cell_volume    776.658
_exptl_crystal_colour 'gold'
_exptl_crystal_density_diffrn 1.439
_diffrn_ambient_temperature 203.15
#These two values have been output from a single CSD field.
_refine_ls_R_factor_gt 0.025
_refine_ls_wR_factor_gt 0.025
_symmetry_cell_setting cubic
_symmetry_space_group_name_H-M 'P a 3'
_symmetry_Int_Tables_number 205
loop_
_symmetry_equiv_pos_site_id
_symmetry_equiv_pos_as_xyz
1 x,y,z
2 z,x,y
3 y,z,x
4 -x,1/2+y,1/2-z
5 -z,1/2+x,1/2-y
6 -y,1/2+z,1/2-x
7 1/2-x,-y,1/2+z
8 1/2-z,-x,1/2+y
9 1/2-y,-z,1/2+x
10 1/2+x,1/2-y,-z
11 1/2+z,1/2-x,-y
12 1/2+y,1/2-z,-x
13 -x,-y,-z
14 -z,-x,-y
15 -y,-z,-x
16 x,-1/2-y,-1/2+z
17 z,-1/2-x,-1/2+y
18 y,-1/2-z,-1/2+x
19 -1/2+x,y,-1/2-z
20 -1/2+z,x,-1/2-y
21 -1/2+y,z,-1/2-x
22 -1/2-x,-1/2+y,z
23 -1/2-z,-1/2+x,y
24 -1/2-y,-1/2+z,x
_cell_length_a 9.192(4)
_cell_length_b 9.192(4)
_cell_length_c 9.192(4)
_cell_angle_alpha 90
_cell_angle_beta 90
_cell_angle_gamma 90
_cell_formula_units_Z 4
loop_
_atom_type_symbol
_atom_type_radius_bond
C 0.68
H 0.23
N 0.68
loop_
_atom_site_label
_atom_site_type_symbol
_atom_site_fract_x
_atom_site_fract_y
_atom_site_fract_z
N1 N 0.4709(7) 0.2138(9) 0.2168(7)
C1 C 0.4902(11) 0.1010(8) 0.1111(7)
H1 H 0.5540(62) 0.2615(60) 0.2355(59)
H2 H 0.4307(64) 0.1894(80) 0.2952(74)
C1T C 0.6010(11) 0.1111(8) 0.0098(7)
C1V C 0.3889(11) -0.0098(8) 0.1010(7)
N1T N 0.7138(7) 0.2168(9) 0.0291(7)
C1J C 0.6111(11) 0.0098(8) -0.1010(7)
N1V N 0.2832(7) -0.0291(9) 0.2138(7)
C1H C 0.3990(11) -0.1111(8) -0.0098(7)
H1T H 0.7615(62) 0.2355(60) -0.0540(59)
H2T H 0.6894(64) 0.2952(80) 0.0693(74)
N1J N 0.7168(7) 0.0291(9) -0.2138(7)
C1L C 0.5098(11) -0.1010(8) -0.1111(7)
H1V H 0.2645(62) 0.054(6) 0.2615(59)
H2V H 0.2048(64) -0.0693(80) 0.1894(74)
N1H N 0.2862(7) -0.2168(9) -0.0291(7)
H1J H 0.7355(62) -0.054(6) -0.2615(59)
H2J H 0.7952(64) 0.0693(80) -0.1894(74)
N1L N 0.5291(7) -0.2138(9) -0.2168(7)
H1H H 0.2385(62) -0.2355(60) 0.0540(59)
H2H H 0.3106(64) -0.2952(80) -0.0693(74)
H1L H 0.4460(62) -0.2615(60) -0.2355(59)
H2L H 0.5693(64) -0.1894(80) -0.2952(74)
#END
