# Supplementary material for: Crystallography in school
Source: J Appl Crystallogr. 2025 Sep 12;58(Pt 5):1802–9. doi: 10.1107/S1600576725007459 (PMC12502877; doi:10.1107/S1600576725007459)
Supplement: Supplementary file 3 [file j-58-01802-sup3.zip › CIF/Carbohydrates/ABINOS.cif]

#######################################################################
#
#                 Cambridge Crystallographic Data Centre
#                                CCDC
#
#######################################################################
#
# If this CIF has been generated from an entry in the Cambridge
# Structural Database, then it will include bibliographic, chemical,
# crystal, experimental, refinement or atomic coordinate data resulting
# from the CCDC's data processing and validation procedures.
#
#######################################################################

data_CSD_CIF_ABINOS
_audit_creation_date 1971-12-31
_audit_creation_method CSD-ConQuest-V1
_database_code_CSD ABINOS
_database_code_depnum_ccdc_archive 'CCDC 1100220'
_chemical_formula_sum 'C5 H10 O5'
_chemical_formula_moiety
;
C5 H10 O5
;
_journal_coden_Cambridge 3
_journal_volume 15
_journal_year 1961
_journal_page_first 16
_journal_name_full 'Acta Chem.Scand. '
loop_
_publ_author_name
"A.Hordvik"
_chemical_name_systematic
;
\b-L-Arabinose
;
_chemical_name_common
;
Teaching Subset: Fundamental Chemistry
;
_cell_volume    615.857
_diffrn_ambient_temperature ?
_diffrn_special_details
;
The study was carried out at room temperature,in the range 283-303K

;
#These two values have been output from a single CSD field.
_refine_ls_R_factor_gt 0.055
_refine_ls_wR_factor_gt 0.055
_symmetry_cell_setting orthorhombic
_symmetry_space_group_name_H-M 'P 21 21 21'
_symmetry_Int_Tables_number 19
loop_
_symmetry_equiv_pos_site_id
_symmetry_equiv_pos_as_xyz
1 x,y,z
2 1/2+x,1/2-y,-z
3 1/2-x,1/2+y,1/2-z
4 -x,-y,1/2+z
_cell_length_a 6.535
_cell_length_b 19.467
_cell_length_c 4.841
_cell_angle_alpha 90
_cell_angle_beta 90
_cell_angle_gamma 90
_cell_formula_units_Z 4
loop_
_atom_type_symbol
_atom_type_radius_bond
C 0.68
H 0.20
O 0.68
loop_
_atom_site_label
_atom_site_type_symbol
_atom_site_fract_x
_atom_site_fract_y
_atom_site_fract_z
C1 C 0.49300 0.41720 0.18800
C2 C 0.43100 0.34690 0.29850
C3 C 0.25100 0.31980 0.13100
C4 C 0.06950 0.37120 0.14900
C5 C 0.15000 0.44140 0.05300
H1 H 0.62800 0.44200 0.29000
H2 H -0.12500 0.35200 0.44400
H3 H 0.37600 0.34700 0.50000
H4 H 0.30300 0.31100 -0.07800
H5 H -0.04300 0.34300 0.00700
H6 H 0.02400 0.47200 0.06400
H7 H 0.22000 0.43900 -0.14900
H8 H 0.60000 0.45400 -0.12000
H9 H 0.53900 0.26700 0.39200
H10 H 0.17300 0.23700 0.06700
O1 O 0.56250 0.40990 -0.08000
O2 O 0.60750 0.30190 0.27100
O3 O 0.19100 0.25450 0.23700
O4 O -0.00400 0.37810 0.42600
O5 O 0.32500 0.46320 0.21100
#END
