# Supplementary material for: Crystallography in school
Source: J Appl Crystallogr. 2025 Sep 12;58(Pt 5):1802–9. doi: 10.1107/S1600576725007459 (PMC12502877; doi:10.1107/S1600576725007459)
Supplement: Supplementary file 3 [file j-58-01802-sup3.zip › CIF/Carbohydrates/FRUCTO11.cif]

#######################################################################
#
#                 Cambridge Crystallographic Data Centre
#                                CCDC
#
#######################################################################
#
# If this CIF has been generated from an entry in the Cambridge
# Structural Database, then it will include bibliographic, chemical,
# crystal, experimental, refinement or atomic coordinate data resulting
# from the CCDC's data processing and validation procedures.
#
#######################################################################

data_CSD_CIF_FRUCTO11
_audit_creation_date 1978-09-01
_audit_creation_method CSD-ConQuest-V1
_database_code_CSD FRUCTO11
_database_code_depnum_ccdc_archive 'CCDC 1160296'
_chemical_formula_sum 'C6 H12 O6'
_chemical_formula_moiety
;
C6 H12 O6
;
_journal_coeditor_code "IUCr A14476"
_journal_coden_Cambridge 107
_journal_volume 33
_journal_year 1977
_journal_page_first 665
_journal_name_full 'Acta Crystallogr.,Sect.B:Struct.Crystallogr.Cryst.Chem. '
loop_
_publ_author_name
"J.A.Kanters"
"G.Roelofsen"
"B.P.Alblas"
"I.Meinders"
_chemical_name_systematic
;
\b-D-Fructose
;
_chemical_name_common
;
Teaching Subset: Fundamental Chemistry
;
_cell_volume    746.951
_exptl_crystal_density_diffrn 1.601
_diffrn_ambient_temperature ?
_diffrn_special_details
;
The study was carried out at room temperature,in the range 283-303K

;
#These two values have been output from a single CSD field.
_refine_ls_R_factor_gt 0.038
_refine_ls_wR_factor_gt 0.038
loop_
_citation_database_id_CSD
_citation_special_details
NUPSUO "is a racemate of this entry"
_symmetry_cell_setting orthorhombic
_symmetry_space_group_name_H-M 'P 21 21 21'
_symmetry_Int_Tables_number 19
loop_
_symmetry_equiv_pos_site_id
_symmetry_equiv_pos_as_xyz
1 x,y,z
2 1/2+x,1/2-y,-z
3 -x,1/2+y,1/2-z
4 1/2-x,-y,1/2+z
_cell_length_a 8.088(2)
_cell_length_b 9.204(4)
_cell_length_c 10.034(15)
_cell_angle_alpha 90
_cell_angle_beta 90
_cell_angle_gamma 90
_cell_formula_units_Z 4
loop_
_atom_type_symbol
_atom_type_radius_bond
C 0.68
H 0.23
O 0.68
loop_
_atom_site_label
_atom_site_type_symbol
_atom_site_fract_x
_atom_site_fract_y
_atom_site_fract_z
C1 C -0.27850 -0.46440 0.12040
C2 C -0.45510 -0.47800 0.07030
C3 C -0.57570 -0.38000 0.14800
C4 C -0.75400 -0.41540 0.11380
C5 C -0.78280 -0.57800 0.13130
C6 C -0.66120 -0.66410 0.05180
O1 O -0.26980 -0.50080 0.25800
O2 O -0.46600 -0.43660 -0.06490
O3 O -0.54620 -0.23040 0.12000
O4 O -0.86260 -0.33730 0.19820
O5 O -0.76350 -0.61930 0.26710
O6 O -0.49460 -0.62640 0.08710
H1 H -0.23700 -0.36700 0.11400
H2 H -0.20600 -0.52500 0.07500
H3 H -0.56400 -0.40500 0.24400
H4 H -0.77800 -0.39200 0.02800
H5 H -0.89800 -0.60800 0.10700
H6 H -0.67500 -0.64900 -0.04600
H7 H -0.67300 -0.76100 0.06800
H8 H -0.30000 -0.58800 0.26800
H9 H -0.39100 -0.47300 -0.11200
H10 H -0.47100 -0.20600 0.15300
H11 H -0.91000 -0.28300 0.16000
H12 H -0.82500 -0.58300 0.30900
#END
