# Supplementary material for: Crystallography in school
Source: J Appl Crystallogr. 2025 Sep 12;58(Pt 5):1802–9. doi: 10.1107/S1600576725007459 (PMC12502877; doi:10.1107/S1600576725007459)
Supplement: Supplementary file 3 [file j-58-01802-sup3.zip › CIF/Carbohydrates/GLUCSA.cif]

#######################################################################
#
#                 Cambridge Crystallographic Data Centre
#                                CCDC
#
#######################################################################
#
# If this CIF has been generated from an entry in the Cambridge
# Structural Database, then it will include bibliographic, chemical,
# crystal, experimental, refinement or atomic coordinate data resulting
# from the CCDC's data processing and validation procedures.
#
#######################################################################

data_CSD_CIF_GLUCSA
_audit_creation_date 1971-12-31
_audit_creation_method CSD-ConQuest-V1
_database_code_CSD GLUCSA
_database_code_depnum_ccdc_archive 'CCDC 1169296'
_chemical_formula_sum 'C6 H12 O6'
_chemical_formula_moiety
;
C6 H12 O6
;
_journal_coden_Cambridge 38
_journal_volume 147
_journal_year 1965
_journal_page_first 1038
_journal_name_full 'Science '
loop_
_publ_author_name
"G.M.Brown"
"H.A.Levy"
_chemical_name_systematic
;
\a-D-Glucose
;
_chemical_name_common
;
Teaching Subset: Fundamental Chemistry
;
_cell_volume    764.100
_exptl_special_details
;
FOR THE X-RAY STUDY SEE MCDONALD AND BEEVERS, ACTA CRYST., 5, 654, 1952

;
_diffrn_ambient_temperature ?
_diffrn_radiation_probe 'neutron radiation'
_diffrn_special_details
;
The study was carried out at room temperature,in the range 283-303K

;
#These two values have been output from a single CSD field.
_refine_ls_R_factor_gt 0.061
_refine_ls_wR_factor_gt 0.061
loop_
_citation_database_id_CSD
_citation_special_details
ADGALA "is a stereoisomer of this entry"
ADLMAN "is a stereoisomer of this entry"
ADMANN "is a stereoisomer of this entry"
ADTALO "is a stereoisomer of this entry"
_symmetry_cell_setting orthorhombic
_symmetry_space_group_name_H-M 'P 21 21 21'
_symmetry_Int_Tables_number 19
loop_
_symmetry_equiv_pos_site_id
_symmetry_equiv_pos_as_xyz
1 x,y,z
2 1/2+x,1/2-y,-z
3 -x,1/2+y,1/2-z
4 1/2-x,-y,1/2+z
_cell_length_a 10.36
_cell_length_b 14.84
_cell_length_c 4.97
_cell_angle_alpha 90
_cell_angle_beta 90
_cell_angle_gamma 90
_cell_formula_units_Z 4
loop_
_atom_type_symbol
_atom_type_radius_bond
C 0.68
H 0.20
O 0.68
loop_
_atom_site_label
_atom_site_type_symbol
_atom_site_fract_x
_atom_site_fract_y
_atom_site_fract_z
C1 C 0.33290 -0.39930 -0.07620
C2 C 0.41840 -0.32540 0.04550
C3 C 0.56110 -0.34860 0.01540
C4 C 0.58600 -0.44310 0.12000
C5 C 0.49560 -0.51140 -0.01230
C6 C 0.51410 -0.60470 0.10260
H1 H 0.23270 -0.38760 -0.01540
H2 H 0.72470 -0.28630 0.11780
H3 H 0.75170 -0.49180 0.23260
H4 H 0.41270 -0.71390 0.06990
H5 H 0.39580 -0.32240 0.25990
H6 H 0.58880 -0.34570 -0.19950
H7 H 0.56770 -0.44350 0.33850
H8 H 0.51360 -0.51350 -0.23120
H9 H 0.61720 -0.62080 0.10320
H10 H 0.48040 -0.60530 0.31160
H11 H 0.27530 -0.43260 -0.42990
H12 H 0.44850 -0.22240 -0.20310
O1 O 0.34700 -0.39930 -0.35410
O2 O 0.38800 -0.24020 -0.06570
O3 O 0.63340 -0.28460 0.16340
O4 O 0.71760 -0.46520 0.06880
O5 O 0.36540 -0.48460 0.03690
O6 O 0.44580 -0.66890 -0.05180
#END
