# Supplementary material for: Crystallography in school
Source: J Appl Crystallogr. 2025 Sep 12;58(Pt 5):1802–9. doi: 10.1107/S1600576725007459 (PMC12502877; doi:10.1107/S1600576725007459)
Supplement: Supplementary file 3 [file j-58-01802-sup3.zip › CIF/Carbohydrates/GLUCSE02.cif]

#######################################################################
#
#                 Cambridge Crystallographic Data Centre
#                                CCDC
#
#######################################################################
#
# If this CIF has been generated from an entry in the Cambridge
# Structural Database, then it will include bibliographic, chemical,
# crystal, experimental, refinement or atomic coordinate data resulting
# from the CCDC's data processing and validation procedures.
#
#######################################################################

data_CSD_CIF_GLUCSE02
_audit_creation_date 1995-09-08
_audit_creation_method CSD-ConQuest-V1
_database_code_CSD GLUCSE02
_database_code_depnum_ccdc_archive 'CCDC 1169302'
_chemical_formula_sum 'C6 H12 O6'
_chemical_formula_moiety
;
C6 H12 O6
;
_journal_coeditor_code "IUCr SE0154"
_journal_coden_Cambridge 622
_journal_volume 51
_journal_year 1995
_journal_page_first 209
_journal_name_full 'Acta Crystallogr.,Sect.B:Struct.Sci. '
loop_
_publ_author_name
"M.L.C.E.Kouwijzer"
"B.P.van Eijck"
"H.Kooijman"
"J.Kroon"
_chemical_name_systematic
;
\b-D-Glucose
;
_chemical_name_common
;
PDB Chemical Component code: BGC; Teaching Subset: Fundamental Chemistry; 
DrugBank: DB02379
;
_cell_volume    756.159
_exptl_crystal_colour 'colorless'
_exptl_crystal_density_diffrn 1.582
_diffrn_ambient_temperature 95
#These two values have been output from a single CSD field.
_refine_ls_R_factor_gt 0.0476
_refine_ls_wR_factor_gt 0.0476
_symmetry_cell_setting orthorhombic
_symmetry_space_group_name_H-M 'P 21 21 21'
_symmetry_Int_Tables_number 19
loop_
_symmetry_equiv_pos_site_id
_symmetry_equiv_pos_as_xyz
1 x,y,z
2 1/2-x,-y,1/2+z
3 1/2+x,1/2-y,-z
4 -x,1/2+y,1/2-z
_cell_length_a 6.5949(11)
_cell_length_b 9.014(2)
_cell_length_c 12.720(2)
_cell_angle_alpha 90
_cell_angle_beta 90
_cell_angle_gamma 90
_cell_formula_units_Z 4
loop_
_atom_type_symbol
_atom_type_radius_bond
C 0.68
H 0.23
O 0.68
loop_
_atom_site_label
_atom_site_type_symbol
_atom_site_fract_x
_atom_site_fract_y
_atom_site_fract_z
O1 O -0.0867(3) -0.0669(3) 0.2738(2)
H1 H -0.1659(63) -0.0009(46) 0.2439(32)
O2 O -0.0666(3) -0.1059(2) 0.4943(2)
H2 H -0.0932(67) -0.1718(49) 0.4832(30)
O3 O 0.3522(3) -0.1143(2) 0.5644(2)
H3 H 0.3322(73) -0.0954(51) 0.6027(32)
O4 O 0.5889(3) 0.1307(2) 0.4793(2)
H4 H 0.6418(64) 0.0771(52) 0.5097(33)
O5 O 0.2092(3) 0.0612(2) 0.27694(14)
O6 O 0.6081(3) 0.0941(3) 0.2052(2)
H5 H 0.5878(67) 0.0860(48) 0.1475(31)
C1 C 0.0367(4) 0.0194(3) 0.3384(2)
H6 H -0.0399(57) 0.1163(41) 0.3693(25)
C2 C 0.1053(4) -0.0766(3) 0.4291(2)
H7 H 0.1587(52) -0.1598(40) 0.4043(25)
C3 C 0.2717(4) -0.0061(3) 0.4940(2)
H8 H 0.2054(54) 0.0851(39) 0.5340(25)
C4 C 0.4413(4) 0.0492(3) 0.4218(2)
H9 H 0.5037(53) -0.0363(40) 0.4032(24)
C5 C 0.3518(4) 0.1477(3) 0.3367(2)
H10 H 0.2811(57) 0.2239(42) 0.3756(25)
C6 C 0.5038(5) 0.2096(3) 0.2592(2)
H11 H 0.4218(62) 0.2692(40) 0.2132(27)
H12 H 0.6101(63) 0.2663(40) 0.2964(27)
#END
