# Supplementary material for: Crystallography in school
Source: J Appl Crystallogr. 2025 Sep 12;58(Pt 5):1802–9. doi: 10.1107/S1600576725007459 (PMC12502877; doi:10.1107/S1600576725007459)
Supplement: Supplementary file 3 [file j-58-01802-sup3.zip › CIF/Carboxylic_acids/ACETAC07.cif]

#######################################################################
#
#                 Cambridge Crystallographic Data Centre
#                                CCDC
#
#######################################################################
#
# If this CIF has been generated from an entry in the Cambridge
# Structural Database, then it will include bibliographic, chemical,
# crystal, experimental, refinement or atomic coordinate data resulting
# from the CCDC's data processing and validation procedures.
#
#######################################################################

data_CSD_CIF_ACETAC07
_audit_creation_date 1999-03-12
_audit_creation_method CSD-ConQuest-V1
_database_code_CSD ACETAC07
_database_code_depnum_ccdc_archive 'CCDC 131006'
_chemical_formula_sum 'C2 H4 O2'
_chemical_formula_moiety
;
C2 H4 O2
;
_journal_coeditor_code "IUCr QA0082"
_journal_data_validation_number IUC9900001
_journal_coden_Cambridge 591
_journal_volume 55
_journal_year 1999
_journal_page_first 9900001
_journal_name_full 'Acta Crystallogr.,Sect.C:Cryst.Struct.Commun. '
loop_
_publ_author_name
"R.Boese"
"D.Blaser"
"R.Latz"
"A.Baumen"
_chemical_name_systematic
;
Ethanoic acid
;
_chemical_name_common
;
Acetic acid; DrugBank: DB03166; Teaching Subset: Fundamental Chemistry
;
_chemical_melting_point 289.75
_cell_volume    297.269
_exptl_crystal_colour 'colorless'
_exptl_crystal_density_diffrn 1.342
_exptl_special_details
;
ambient pressure orthorhombic polymorph

;
_exptl_crystal_description 'cylindrical'
_diffrn_ambient_temperature 40
#These two values have been output from a single CSD field.
_refine_ls_R_factor_gt 0.0397
_refine_ls_wR_factor_gt 0.0397
_symmetry_cell_setting orthorhombic
_symmetry_space_group_name_H-M 'P n a 21'
_symmetry_Int_Tables_number 33
loop_
_symmetry_equiv_pos_site_id
_symmetry_equiv_pos_as_xyz
1 x,y,z
2 -x,-y,1/2+z
3 1/2+x,1/2-y,z
4 1/2-x,1/2+y,1/2+z
_cell_length_a 13.151(3)
_cell_length_b 3.923(1)
_cell_length_c 5.762(1)
_cell_angle_alpha 90
_cell_angle_beta 90
_cell_angle_gamma 90
_cell_formula_units_Z 4
loop_
_atom_type_symbol
_atom_type_radius_bond
C 0.68
H 0.23
O 0.68
loop_
_atom_site_label
_atom_site_type_symbol
_atom_site_fract_x
_atom_site_fract_y
_atom_site_fract_z
O1 O 0.37352(7) 0.8885(2) 0.00000(19)
H1 H 0.323(2) 0.941(6) -0.079(5)
O2 O 0.24694(7) 0.6109(2) 0.1702(2)
C1 C 0.33529(9) 0.7020(3) 0.1697(2)
C2 C 0.41068(10) 0.6160(3) 0.3537(2)
H2 H 0.377(2) 0.503(8) 0.482(6)
H3 H 0.465(2) 0.502(8) 0.298(6)
H4 H 0.4420(19) 0.823(5) 0.421(4)
#END
