# Supplementary material for: Crystallography in school
Source: J Appl Crystallogr. 2025 Sep 12;58(Pt 5):1802–9. doi: 10.1107/S1600576725007459 (PMC12502877; doi:10.1107/S1600576725007459)
Supplement: Supplementary file 3 [file j-58-01802-sup3.zip › CIF/Carboxylic_acids/ACRLAC02.cif]

#######################################################################
#
#                 Cambridge Crystallographic Data Centre
#                                CCDC
#
#######################################################################
#
# If this CIF has been generated from an entry in the Cambridge
# Structural Database, then it will include bibliographic, chemical,
# crystal, experimental, refinement or atomic coordinate data resulting
# from the CCDC's data processing and validation procedures.
#
#######################################################################

data_CSD_CIF_ACRLAC02
_audit_creation_date 1999-03-12
_audit_creation_method CSD-ConQuest-V1
_database_code_CSD ACRLAC02
_database_code_depnum_ccdc_archive 'CCDC 131004'
_chemical_formula_sum 'C3 H4 O2'
_chemical_formula_moiety
;
C3 H4 O2
;
_journal_coeditor_code "IUCr QA0080"
_journal_data_validation_number IUC9900006
_journal_coden_Cambridge 591
_journal_volume 55
_journal_year 1999
_journal_page_first 9900006
_journal_name_full 'Acta Crystallogr.,Sect.C:Cryst.Struct.Commun. '
loop_
_publ_author_name
"R.Boese"
"D.Blaser"
"I.Steller"
"R.Latz"
"A.Baumen"
_chemical_name_systematic
;
2-Propenoic acid
;
_chemical_name_common
;
Acrylic acid; PDB Chemical Component code: AKR; Teaching Subset: Fundamental 
Chemistry
;
_chemical_melting_point 285.45
_cell_volume    726.755
_exptl_crystal_colour 'colorless'
_exptl_crystal_density_diffrn 1.317
_exptl_special_details
;
polymorph I

;
_exptl_crystal_description 'block'
_diffrn_ambient_temperature 125
#These two values have been output from a single CSD field.
_refine_ls_R_factor_gt 0.04
_refine_ls_wR_factor_gt 0.04
_symmetry_cell_setting orthorhombic
_symmetry_space_group_name_H-M 'I b a m'
_symmetry_Int_Tables_number 72
loop_
_symmetry_equiv_pos_site_id
_symmetry_equiv_pos_as_xyz
1 x,y,z
2 1/2+x,1/2+y,1/2+z
3 -x,-y,z
4 1/2-x,1/2+y,-z
5 1/2+x,1/2-y,-z
6 1/2-x,1/2-y,1/2+z
7 -x,y,1/2-z
8 x,-y,1/2-z
9 -x,-y,-z
10 -1/2-x,-1/2-y,-1/2-z
11 x,y,-z
12 -1/2+x,-1/2-y,z
13 -1/2-x,-1/2+y,z
14 -1/2+x,-1/2+y,-1/2-z
15 x,-y,-1/2+z
16 -x,y,-1/2+z
_cell_length_a 9.952(2)
_cell_length_b 11.767(2)
_cell_length_c 6.206(2)
_cell_angle_alpha 90
_cell_angle_beta 90
_cell_angle_gamma 90
_cell_formula_units_Z 8
loop_
_atom_type_symbol
_atom_type_radius_bond
C 0.68
H 0.23
O 0.68
loop_
_atom_site_label
_atom_site_type_symbol
_atom_site_fract_x
_atom_site_fract_y
_atom_site_fract_z
O1 O 0.16787(5) 0.06360(5) 0.00000
O2 O -0.04150(5) 0.13490(4) 0.00000
C1 C 0.08121(7) 0.14858(5) 0.00000
C2 C 0.14674(8) 0.26093(6) 0.00000
C3 C 0.07484(10) 0.35605(6) 0.00000
H1 H 0.127(3) 0.006(2) 0.00000
H2 H 0.240(2) 0.2674(17) 0.00000
H3 H 0.111(2) 0.4298(15) 0.00000
H4 H -0.033(3) 0.362(2) 0.00000
#END
