# Supplementary material for: Crystallography in school
Source: J Appl Crystallogr. 2025 Sep 12;58(Pt 5):1802–9. doi: 10.1107/S1600576725007459 (PMC12502877; doi:10.1107/S1600576725007459)
Supplement: Supplementary file 3 [file j-58-01802-sup3.zip › CIF/Carboxylic_acids/ADIPAC04.cif]

#######################################################################
#
#                 Cambridge Crystallographic Data Centre
#                                CCDC
#
#######################################################################
#
# If this CIF has been generated from an entry in the Cambridge
# Structural Database, then it will include bibliographic, chemical,
# crystal, experimental, refinement or atomic coordinate data resulting
# from the CCDC's data processing and validation procedures.
#
#######################################################################

data_CSD_CIF_ADIPAC04
_audit_creation_date 2000-08-21
_audit_creation_method CSD-ConQuest-V1
_database_code_CSD ADIPAC04
_database_code_depnum_ccdc_archive 'CCDC 140844'
_chemical_formula_sum 'C6 H10 O4'
_chemical_formula_moiety
;
C6 H10 O4
;
_journal_coden_Cambridge 208
_journal_volume 148
_journal_year 1999
_journal_page_first 129
_journal_name_full 'J.Solid State Chem. '
loop_
_publ_author_name
"R.S.Gopalan"
"P.Kumaradhas"
"G.U.Kulkarni"
_chemical_name_systematic
;
Adipic acid
;
_chemical_name_common
;
Teaching Subset: Fundamental Chemistry, Symmetry
;
_cell_volume    345.272
_exptl_crystal_colour 'colorless'
_exptl_crystal_density_diffrn 1.406
_exptl_special_details
;
polymorph I
undergoes phase transition at 136K
ADP values have been manually scaled by CCDC
;
_exptl_crystal_description 'cuboidal'
_exptl_crystal_preparation 'ethyl acetate'
_diffrn_ambient_temperature 145
#These two values have been output from a single CSD field.
_refine_ls_R_factor_gt 0.046
_refine_ls_wR_factor_gt 0.046
_symmetry_cell_setting monoclinic
_symmetry_space_group_name_H-M 'P 21/n'
_symmetry_Int_Tables_number 14
loop_
_symmetry_equiv_pos_site_id
_symmetry_equiv_pos_as_xyz
1 x,y,z
2 1/2-x,1/2+y,1/2-z
3 -x,-y,-z
4 -1/2+x,-1/2-y,-1/2+z
_cell_length_a 7.1761(11)
_cell_length_b 5.1501(8)
_cell_length_c 10.0158(16)
_cell_angle_alpha 90
_cell_angle_beta 111.13(2)
_cell_angle_gamma 90
_cell_formula_units_Z 2
loop_
_atom_type_symbol
_atom_type_radius_bond
C 0.68
H 0.23
O 0.68
loop_
_atom_site_label
_atom_site_type_symbol
_atom_site_fract_x
_atom_site_fract_y
_atom_site_fract_z
O1 O 0.42422(17) 0.09852(21) 0.63041(12)
O2 O 0.60782(18) -0.25073(21) 0.62959(13)
C1 C 0.52083(20) -0.09036(25) 0.69140(15)
C2 C 0.55099(21) -0.16368(27) 0.84272(15)
C3 C 0.47195(20) 0.03413(28) 0.92133(15)
H1 H 0.5882(38) -0.1830(56) 0.5338(32)
H2 H 0.6922(28) -0.1940(37) 0.8901(20)
H3 H 0.4801(30) -0.3289(42) 0.8358(22)
H4 H 0.3293(29) 0.0464(35) 0.8793(21)
H5 H 0.5253(30) 0.2092(40) 0.9126(23)
O1B O 0.57578(17) -0.09852(21) 1.36959(12)
O2B O 0.39218(18) 0.25073(21) 1.37041(13)
C1B C 0.47917(20) 0.09036(25) 1.30860(15)
C2B C 0.44901(21) 0.16368(27) 1.15728(15)
C3B C 0.52805(20) -0.03413(28) 1.07867(15)
H1B H 0.4118(38) 0.1830(56) 1.4662(32)
H2B H 0.3078(28) 0.1940(37) 1.1099(20)
H3B H 0.5199(30) 0.3289(42) 1.1642(22)
H4B H 0.6707(29) -0.0464(35) 1.1207(21)
H5B H 0.4747(30) -0.2092(40) 1.0874(23)
#END
