# Supplementary material for: Crystallography in school
Source: J Appl Crystallogr. 2025 Sep 12;58(Pt 5):1802–9. doi: 10.1107/S1600576725007459 (PMC12502877; doi:10.1107/S1600576725007459)
Supplement: Supplementary file 3 [file j-58-01802-sup3.zip › CIF/Carboxylic_acids/BENZAC02.cif]

#######################################################################
#
#                 Cambridge Crystallographic Data Centre
#                                CCDC
#
#######################################################################
#
# If this CIF has been generated from an entry in the Cambridge
# Structural Database, then it will include bibliographic, chemical,
# crystal, experimental, refinement or atomic coordinate data resulting
# from the CCDC's data processing and validation procedures.
#
#######################################################################

data_CSD_CIF_BENZAC02
_audit_creation_date 1982-05-11
_audit_creation_method CSD-ConQuest-V1
_database_code_CSD BENZAC02
_database_code_depnum_ccdc_archive 'CCDC 1108734'
_chemical_formula_sum 'C7 H6 O2'
_chemical_formula_moiety
;
C7 H6 O2
;
_journal_coden_Cambridge 5
_journal_volume 157
_journal_year 1981
_journal_page_first 215
_journal_name_full 'Z.Kristallogr.,Kristallgeom.,Kristallphys.,Kristallchem. '
loop_
_publ_author_name
"R.Feld"
"M.S.Lehmann"
"K.W.Muir"
"J.C.Speakman"
_chemical_name_systematic
;
Benzoic acid
;
_chemical_name_common
;
DrugBank: DB03793; Teaching Subset: Fundamental Chemistry
;
_cell_volume    613.955
_exptl_crystal_density_diffrn 1.321
_diffrn_ambient_temperature ?
_diffrn_special_details
;
The study was carried out at room temperature,in the range 283-303K

;
_refine_special_details
;
Two H atoms positions H1 and H2 were refined of occupancies constrained to 
sum to unity. Only H1 has been retained.
;
#These two values have been output from a single CSD field.
_refine_ls_R_factor_gt 0.037
_refine_ls_wR_factor_gt 0.037
_symmetry_cell_setting monoclinic
_symmetry_space_group_name_H-M 'P 21/c'
_symmetry_Int_Tables_number 14
loop_
_symmetry_equiv_pos_site_id
_symmetry_equiv_pos_as_xyz
1 x,y,z
2 -x,1/2+y,1/2-z
3 -x,-y,-z
4 x,-1/2-y,-1/2+z
_cell_length_a 5.4996(5)
_cell_length_b 5.1283(5)
_cell_length_c 21.950(2)
_cell_angle_alpha 90
_cell_angle_beta 97.37(1)
_cell_angle_gamma 90
_cell_formula_units_Z 4
loop_
_atom_type_symbol
_atom_type_radius_bond
C 0.68
H 0.23
O 0.68
loop_
_atom_site_label
_atom_site_type_symbol
_atom_site_fract_x
_atom_site_fract_y
_atom_site_fract_z
O1 O 0.22064 0.23696 0.01332
O2 O -0.08982 0.14031 0.06505
C1 C 0.09965 0.27110 0.05756
C2 C 0.18133 0.47507 0.10366
C3 C 0.38488 0.62730 0.09740
C4 C 0.45784 0.81631 0.14087
C5 C 0.33190 0.85380 0.18992
C6 C 0.12901 0.70271 0.19618
C7 C 0.05342 0.51411 0.15323
H1 H 0.47610 0.60100 0.06330
H2 H 0.59850 0.90260 0.13570
H3 H 0.38540 0.98510 0.22030
H4 H 0.05150 0.72400 0.23090
H5 H -0.09070 0.41650 0.15730
H6 H 0.18130 0.12200 -0.01510
#END
