# Supplementary material for: Crystallography in school
Source: J Appl Crystallogr. 2025 Sep 12;58(Pt 5):1802–9. doi: 10.1107/S1600576725007459 (PMC12502877; doi:10.1107/S1600576725007459)
Supplement: Supplementary file 3 [file j-58-01802-sup3.zip › CIF/Carboxylic_acids/BOPKOG10.cif]

#######################################################################
#
#                 Cambridge Crystallographic Data Centre
#                                CCDC
#
#######################################################################
#
# If this CIF has been generated from an entry in the Cambridge
# Structural Database, then it will include bibliographic, chemical,
# crystal, experimental, refinement or atomic coordinate data resulting
# from the CCDC's data processing and validation procedures.
#
#######################################################################

data_CSD_CIF_BOPKOG10
_audit_creation_date 1983-12-16
_audit_creation_method CSD-ConQuest-V1
_database_code_CSD BOPKOG10
_database_code_depnum_ccdc_archive 'CCDC 1113903'
_chemical_formula_sum 'C2 H3 Na1 O2'
_chemical_formula_moiety
;
C2 H3 O2 1-,Na1 1+
;
_journal_coeditor_code "IUCr A22465"
_journal_coden_Cambridge 591
_journal_volume 39
_journal_year 1983
_journal_page_first 690
_journal_name_full 'Acta Crystallogr.,Sect.C:Cryst.Struct.Commun. '
loop_
_publ_author_name
"L.-Y.Hsu"
"C.E.Nordman"
_chemical_name_systematic
;
Sodium acetate
;
_chemical_name_common
;
Teaching Subset: Fundamental Chemistry
;
_cell_volume   1081.188
_exptl_crystal_density_diffrn 1.512
_exptl_special_details
;
polymorph i

;
_exptl_crystal_description 'lath'
_diffrn_ambient_temperature ?
_diffrn_special_details
;
The study was carried out at room temperature,in the range 283-303K

;
_refine_special_details
;
The hydrogens on the methyl group of the molecule lying on the 2-fold axis 
are disordered. No positions for these atoms have been retained.
;
#These two values have been output from a single CSD field.
_refine_ls_R_factor_gt 0.061
_refine_ls_wR_factor_gt 0.061
_symmetry_cell_setting orthorhombic
_symmetry_space_group_name_H-M 'P c c a'
_symmetry_Int_Tables_number 54
loop_
_symmetry_equiv_pos_site_id
_symmetry_equiv_pos_as_xyz
1 x,y,z
2 1/2-x,-y,z
3 1/2+x,-y,1/2-z
4 -x,y,1/2-z
5 -x,-y,-z
6 -1/2+x,y,-z
7 -1/2-x,y,-1/2+z
8 x,-y,-1/2+z
_cell_length_a 17.850(15)
_cell_length_b 9.982(7)
_cell_length_c 6.068(4)
_cell_angle_alpha 90
_cell_angle_beta 90
_cell_angle_gamma 90
_cell_formula_units_Z 12
loop_
_atom_type_symbol
_atom_type_radius_bond
C 0.68
H 0.23
Na 0.97
O 0.68
loop_
_atom_site_label
_atom_site_type_symbol
_atom_site_fract_x
_atom_site_fract_y
_atom_site_fract_z
C1 C 0.16870 -0.20070 0.44710
C2 C 0.17420 -0.34990 0.40860
O1 O 0.12660 -0.13330 0.32670
O2 O 0.20920 -0.15090 0.59490
H1 H 0.13000 -0.38000 0.35000
H2 H 0.18000 -0.38000 0.55000
H3 H 0.22000 -0.35000 0.30000
C3 C 0.00000 0.20760 0.25000
C4 C 0.00000 0.35510 0.25000
O3 O 0.03830 0.14970 0.38860
Na1 Na 0.16490 0.09050 0.45850
Na2 Na 0.00000 0.09090 0.75000
O3C O -0.03830 0.14970 0.11140
#END
