# Supplementary material for: Crystallography in school
Source: J Appl Crystallogr. 2025 Sep 12;58(Pt 5):1802–9. doi: 10.1107/S1600576725007459 (PMC12502877; doi:10.1107/S1600576725007459)
Supplement: Supplementary file 3 [file j-58-01802-sup3.zip › CIF/Carboxylic_acids/CAFORM05.cif]

#######################################################################
#
#                 Cambridge Crystallographic Data Centre
#                                CCDC
#
#######################################################################
#
# If this CIF has been generated from an entry in the Cambridge
# Structural Database, then it will include bibliographic, chemical,
# crystal, experimental, refinement or atomic coordinate data resulting
# from the CCDC's data processing and validation procedures.
#
#######################################################################

data_CSD_CIF_CAFORM05
_audit_creation_date 1980-10-28
_audit_creation_method CSD-ConQuest-V1
_database_code_CSD CAFORM05
_database_code_depnum_ccdc_archive 'CCDC 1119063'
_chemical_formula_sum 'C2 H2 Ca1 O4'
_chemical_formula_moiety
;
2(C1 H1 O2 1-),Ca1 2+
;
_journal_coeditor_code "IUCr A18810"
_journal_coden_Cambridge 107
_journal_volume 36
_journal_year 1980
_journal_page_first 1081
_journal_name_full 'Acta Crystallogr.,Sect.B:Struct.Crystallogr.Cryst.Chem. '
loop_
_publ_author_name
"M.Matsui"
"T.Watanabe"
"N.Kamijo"
"R.L.Lapp"
"R.A.Jacobson"
_chemical_name_systematic
;
Calcium formate
;
_chemical_name_common
;
Teaching Subset: Fundamental Chemistry
;
_cell_volume    434.027
_exptl_crystal_colour 'colorless'
_exptl_crystal_density_diffrn 1.991
_exptl_special_details
;
beta tetragonal polymorph

;
_diffrn_ambient_temperature ?
_diffrn_special_details
;
The study was carried out at room temperature,in the range 283-303K
data of Matsui, Watanabe and Kamijo
;
#These two values have been output from a single CSD field.
_refine_ls_R_factor_gt 0.024
_refine_ls_wR_factor_gt 0.024
_symmetry_cell_setting tetragonal
_symmetry_space_group_name_H-M 'P 41 21 2'
_symmetry_Int_Tables_number 92
loop_
_symmetry_equiv_pos_site_id
_symmetry_equiv_pos_as_xyz
1 x,y,z
2 1/2-y,1/2+x,1/4+z
3 -x,-y,1/2+z
4 1/2+y,1/2-x,3/4+z
5 y,x,-z
6 1/2+x,1/2-y,3/4-z
7 -y,-x,1/2-z
8 1/2-x,1/2+y,1/4-z
_cell_length_a 6.776(2)
_cell_length_b 6.776(2)
_cell_length_c 9.453(5)
_cell_angle_alpha 90
_cell_angle_beta 90
_cell_angle_gamma 90
_cell_formula_units_Z 4
loop_
_atom_type_symbol
_atom_type_radius_bond
C 0.68
H 0.23
Ca 0.99
O 0.68
loop_
_atom_site_label
_atom_site_type_symbol
_atom_site_fract_x
_atom_site_fract_y
_atom_site_fract_z
Ca1 Ca 0.21690 0.21690 0.00000
O1 O 0.27660 0.06510 0.23530
O2 O 0.28130 0.37930 0.28510
C1 C 0.30390 0.20610 0.31700
H1 H 0.35400 0.17300 0.41200
#END
