# Supplementary material for: Crystallography in school
Source: J Appl Crystallogr. 2025 Sep 12;58(Pt 5):1802–9. doi: 10.1107/S1600576725007459 (PMC12502877; doi:10.1107/S1600576725007459)
Supplement: Supplementary file 3 [file j-58-01802-sup3.zip › CIF/Carboxylic_acids/CITARC.cif]

#######################################################################
#
#                 Cambridge Crystallographic Data Centre
#                                CCDC
#
#######################################################################
#
# If this CIF has been generated from an entry in the Cambridge
# Structural Database, then it will include bibliographic, chemical,
# crystal, experimental, refinement or atomic coordinate data resulting
# from the CCDC's data processing and validation procedures.
#
#######################################################################

data_CSD_CIF_CITARC
_audit_creation_date 1972-06-21
_audit_creation_method CSD-ConQuest-V1
_database_code_CSD CITARC
_database_code_depnum_ccdc_archive 'CCDC 1126229'
_chemical_formula_sum 'C6 H10 O8'
_chemical_formula_moiety
;
C6 H8 O7,H2 O1
;
_journal_coden_Cambridge 189
_journal_volume 1
_journal_year 1972
_journal_page_first 23
_journal_name_full 'Cryst.Struct.Commun. '
loop_
_publ_author_name
"G.Roelofsen"
"J.A.Kanters"
_chemical_name_systematic
;
Citric acid monohydrate
;
_chemical_name_common
;
Teaching Subset: Fundamental Chemistry
;
_cell_volume    903.581
_diffrn_ambient_temperature ?
_diffrn_special_details
;
The study was carried out at room temperature,in the range 283-303K

;
#These two values have been output from a single CSD field.
_refine_ls_R_factor_gt 0.0435
_refine_ls_wR_factor_gt 0.0435
_symmetry_cell_setting orthorhombic
_symmetry_space_group_name_H-M 'P 21 21 21'
_symmetry_Int_Tables_number 19
loop_
_symmetry_equiv_pos_site_id
_symmetry_equiv_pos_as_xyz
1 x,y,z
2 1/2+x,1/2-y,-z
3 -x,1/2+y,1/2-z
4 1/2-x,-y,1/2+z
_cell_length_a 6.297(3)
_cell_length_b 9.319(3)
_cell_length_c 15.398(3)
_cell_angle_alpha 90
_cell_angle_beta 90
_cell_angle_gamma 90
_cell_formula_units_Z 4
loop_
_atom_type_symbol
_atom_type_radius_bond
C 0.68
H 0.20
O 0.68
loop_
_atom_site_label
_atom_site_type_symbol
_atom_site_fract_x
_atom_site_fract_y
_atom_site_fract_z
C1 C 0.43160 0.16480 0.11210
C2 C 0.56490 0.29590 0.12790
C3 C 0.43770 0.43450 0.11410
C4 C 0.58790 0.56310 0.12180
C5 C 0.47280 0.70360 0.10820
C6 C 0.24950 0.44490 0.17690
H1 H 0.62010 0.29320 0.19120
H2 H 0.68840 0.29830 0.08730
H3 H 0.65020 0.57240 0.17690
H4 H 0.70700 0.55100 0.08080
H5 H 0.17170 0.07780 0.15090
H6 H 0.50970 0.85600 0.04380
H7 H 0.21970 0.43880 0.29010
H8 H 0.22760 0.41410 0.02130
O1 O 0.27080 0.15320 0.16650
O2 O 0.46520 0.07650 0.05470
O3 O 0.57340 0.79010 0.05380
O4 O 0.30900 0.73390 0.14370
O5 O 0.31430 0.45010 0.25910
O6 O 0.06790 0.44600 0.15330
O7 O 0.35500 0.43540 0.02760
H9 H -0.04470 -0.03960 0.07740
H10 H 0.07410 -0.13130 0.12020
O8 O 0.00680 -0.05360 0.12520
#END
