# Supplementary material for: Crystallography in school
Source: J Appl Crystallogr. 2025 Sep 12;58(Pt 5):1802–9. doi: 10.1107/S1600576725007459 (PMC12502877; doi:10.1107/S1600576725007459)
Supplement: Supplementary file 3 [file j-58-01802-sup3.zip › CIF/Carboxylic_acids/CITRAC10.cif]

#######################################################################
#
#                 Cambridge Crystallographic Data Centre
#                                CCDC
#
#######################################################################
#
# If this CIF has been generated from an entry in the Cambridge
# Structural Database, then it will include bibliographic, chemical,
# crystal, experimental, refinement or atomic coordinate data resulting
# from the CCDC's data processing and validation procedures.
#
#######################################################################

data_CSD_CIF_CITRAC10
_audit_creation_date 1971-12-31
_audit_creation_method CSD-ConQuest-V1
_database_code_CSD CITRAC10
_database_code_depnum_ccdc_archive 'CCDC 1126301'
_chemical_formula_sum 'C6 H8 O7'
_chemical_formula_moiety
;
C6 H8 O7
;
_journal_coeditor_code "IUCr A06766"
_journal_coden_Cambridge 107
_journal_volume 25
_journal_year 1969
_journal_page_first 1066
_journal_name_full 'Acta Crystallogr.,Sect.B:Struct.Crystallogr.Cryst.Chem. '
loop_
_publ_author_name
"J.P.Glusker"
"J.A.Minkin"
"A.L.Patterson"
_chemical_name_systematic
;
Citric acid
;
_chemical_name_common
;
2-hydroxypropane-1,2,3-tricarboxylic acid; Teaching Subset: Fundamental 
Chemistry
;
_cell_volume    770.943
_diffrn_ambient_temperature ?
_diffrn_special_details
;
The study was carried out at room temperature,in the range 283-303K

;
#These two values have been output from a single CSD field.
_refine_ls_R_factor_gt 0.038
_refine_ls_wR_factor_gt 0.038
_symmetry_cell_setting monoclinic
_symmetry_space_group_name_H-M 'P 21/a'
_symmetry_Int_Tables_number 14
loop_
_symmetry_equiv_pos_site_id
_symmetry_equiv_pos_as_xyz
1 x,y,z
2 1/2-x,1/2+y,-z
3 -x,-y,-z
4 -1/2+x,-1/2-y,z
_cell_length_a 12.817(16)
_cell_length_b 5.628(7)
_cell_length_c 11.465(15)
_cell_angle_alpha 90
_cell_angle_beta 111.22(10)
_cell_angle_gamma 90
_cell_formula_units_Z 4
loop_
_atom_type_symbol
_atom_type_radius_bond
C 0.68
H 0.20
O 0.68
loop_
_atom_site_label
_atom_site_type_symbol
_atom_site_fract_x
_atom_site_fract_y
_atom_site_fract_z
C1 C 0.08920 -0.54280 0.39950
C2 C 0.15990 -0.56050 0.32070
C3 C 0.16260 -0.80550 0.26120
C4 C 0.24750 -0.79220 0.19560
C5 C 0.26980 -1.03280 0.15150
C6 C 0.04560 -0.86720 0.16750
H1 H 0.13730 -0.43320 0.25620
H2 H 0.23180 -0.52200 0.37470
H3 H 0.22140 -0.68820 0.12140
H4 H 0.31830 -0.72800 0.25370
H5 H 0.02820 -0.31480 0.49180
H6 H 0.38460 -1.22410 0.16410
H7 H -0.05570 -0.76850 0.01350
H8 H 0.14360 -1.03130 0.36590
O1 O 0.07850 -0.32830 0.43520
O2 O 0.04560 -0.71880 0.42820
O3 O 0.37730 -1.07600 0.18790
O4 O 0.19930 -1.17200 0.09030
O5 O 0.01470 -0.72840 0.06840
O6 O -0.01090 -1.02400 0.18460
O7 O 0.20030 -0.98600 0.35170
#END
