# Supplementary material for: Crystallography in school
Source: J Appl Crystallogr. 2025 Sep 12;58(Pt 5):1802–9. doi: 10.1107/S1600576725007459 (PMC12502877; doi:10.1107/S1600576725007459)
Supplement: Supplementary file 3 [file j-58-01802-sup3.zip › CIF/Carboxylic_acids/FACETC10.cif]

#######################################################################
#
#                 Cambridge Crystallographic Data Centre
#                                CCDC
#
#######################################################################
#
# If this CIF has been generated from an entry in the Cambridge
# Structural Database, then it will include bibliographic, chemical,
# crystal, experimental, refinement or atomic coordinate data resulting
# from the CCDC's data processing and validation procedures.
#
#######################################################################

data_CSD_CIF_FACETC10
_audit_creation_date 1978-09-01
_audit_creation_method CSD-ConQuest-V1
_database_code_CSD FACETC10
_database_code_depnum_ccdc_archive 'CCDC 1151258'
_chemical_formula_sum 'C2 H3 F1 O2'
_chemical_formula_moiety
;
C2 H3 F1 O2
;
_journal_coden_Cambridge 189
_journal_volume 7
_journal_year 1978
_journal_page_first 313
_journal_name_full 'Cryst.Struct.Commun. '
loop_
_publ_author_name
"G.Roelofsen"
"J.A.Kanters"
"P.Brandts"
_chemical_name_systematic
;
Monofluoroacetic acid
;
_chemical_name_common
;
PDB Chemical Component code: FAH; Teaching Subset: Fundamental Chemistry
;
_cell_volume    327.981
_exptl_crystal_density_diffrn 1.58
_diffrn_ambient_temperature ?
_diffrn_special_details
;
The study was carried out at room temperature,in the range 283-303K

;
#These two values have been output from a single CSD field.
_refine_ls_R_factor_gt 0.021
_refine_ls_wR_factor_gt 0.021
_symmetry_cell_setting monoclinic
_symmetry_space_group_name_H-M 'P 21/c'
_symmetry_Int_Tables_number 14
loop_
_symmetry_equiv_pos_site_id
_symmetry_equiv_pos_as_xyz
1 x,y,z
2 -x,1/2+y,1/2-z
3 -x,-y,-z
4 x,-1/2-y,-1/2+z
_cell_length_a 4.313(1)
_cell_length_b 7.607(3)
_cell_length_c 10.031(4)
_cell_angle_alpha 90
_cell_angle_beta 94.74(2)
_cell_angle_gamma 90
_cell_formula_units_Z 4
loop_
_atom_type_symbol
_atom_type_radius_bond
C 0.68
H 0.23
F 0.64
O 0.68
loop_
_atom_site_label
_atom_site_type_symbol
_atom_site_fract_x
_atom_site_fract_y
_atom_site_fract_z
F1 F -0.46260 0.42430 0.35480
O1 O -0.73200 0.40860 0.10580
O2 O -1.04620 0.63090 0.14670
C1 C -0.82420 0.51870 0.17980
C2 C -0.69650 0.54350 0.32180
H1 H -0.61100 0.66200 0.33500
H2 H -0.85700 0.52600 0.38300
H3 H -1.11200 0.61500 0.05800
#END
