# Supplementary material for: Crystallography in school
Source: J Appl Crystallogr. 2025 Sep 12;58(Pt 5):1802–9. doi: 10.1107/S1600576725007459 (PMC12502877; doi:10.1107/S1600576725007459)
Supplement: Supplementary file 3 [file j-58-01802-sup3.zip › CIF/Carboxylic_acids/FORMAC01.cif]

#######################################################################
#
#                 Cambridge Crystallographic Data Centre
#                                CCDC
#
#######################################################################
#
# If this CIF has been generated from an entry in the Cambridge
# Structural Database, then it will include bibliographic, chemical,
# crystal, experimental, refinement or atomic coordinate data resulting
# from the CCDC's data processing and validation procedures.
#
#######################################################################

data_CSD_CIF_FORMAC01
_audit_creation_date 1978-05-18
_audit_creation_method CSD-ConQuest-V1
_database_code_CSD FORMAC01
_database_code_depnum_ccdc_archive 'CCDC 1159367'
_chemical_formula_sum 'C1 H2 O2'
_chemical_formula_moiety
;
C1 H2 O2
;
_journal_coeditor_code "IUCr A15755"
_journal_coden_Cambridge 107
_journal_volume 34
_journal_year 1978
_journal_page_first 315
_journal_name_full 'Acta Crystallogr.,Sect.B:Struct.Crystallogr.Cryst.Chem. '
loop_
_publ_author_name
"I.Nahringbauer"
_chemical_name_systematic
;
Formic acid
;
_chemical_name_common
;
Teaching Subset: Fundamental Chemistry
;
_cell_volume    194.391
_exptl_crystal_density_diffrn 1.573
_exptl_special_details
;
trans conformer
polymorph 1

;
_diffrn_ambient_temperature 98
#These two values have been output from a single CSD field.
_refine_ls_R_factor_gt 0.027
_refine_ls_wR_factor_gt 0.027
_symmetry_cell_setting orthorhombic
_symmetry_space_group_name_H-M 'P n a 21'
_symmetry_Int_Tables_number 33
loop_
_symmetry_equiv_pos_site_id
_symmetry_equiv_pos_as_xyz
1 x,y,z
2 1/2-x,1/2+y,1/2+z
3 1/2+x,1/2-y,z
4 -x,-y,1/2+z
_cell_length_a 10.241(1)
_cell_length_b 3.544(1)
_cell_length_c 5.356(1)
_cell_angle_alpha 90
_cell_angle_beta 90
_cell_angle_gamma 90
_cell_formula_units_Z 4
loop_
_atom_type_symbol
_atom_type_radius_bond
C 0.68
H 0.23
O 0.68
loop_
_atom_site_label
_atom_site_type_symbol
_atom_site_fract_x
_atom_site_fract_y
_atom_site_fract_z
C1 C 0.15837 0.31087 0.16555
O1 O 0.08342 0.14230 0.00226
O2 O 0.27660 0.34238 0.14304
H1 H 0.13310 0.05350 -0.11370
H2 H 0.11090 0.41390 0.29550
#END
