# Supplementary material for: Crystallography in school
Source: J Appl Crystallogr. 2025 Sep 12;58(Pt 5):1802–9. doi: 10.1107/S1600576725007459 (PMC12502877; doi:10.1107/S1600576725007459)
Supplement: Supplementary file 3 [file j-58-01802-sup3.zip › CIF/Carboxylic_acids/FUMAAC01.cif]

#######################################################################
#
#                 Cambridge Crystallographic Data Centre
#                                CCDC
#
#######################################################################
#
# If this CIF has been generated from an entry in the Cambridge
# Structural Database, then it will include bibliographic, chemical,
# crystal, experimental, refinement or atomic coordinate data resulting
# from the CCDC's data processing and validation procedures.
#
#######################################################################

data_CSD_CIF_FUMAAC01
_audit_creation_date 1971-12-31
_audit_creation_method CSD-ConQuest-V1
_database_code_CSD FUMAAC01
_database_code_depnum_ccdc_archive 'CCDC 1161116'
_chemical_formula_sum 'C4 H4 O4'
_chemical_formula_moiety
;
C4 H4 O4
;
_journal_coeditor_code "IUCr A05293"
_journal_coden_Cambridge 1
_journal_volume 21
_journal_year 1966
_journal_page_first 566
_journal_name_full 'Acta Crystallogr. '
loop_
_publ_author_name
"A.L.Bednowitz"
"B.Post"
_chemical_name_systematic
;
Fumaric acid
;
_chemical_name_common
;
Teaching Subset: Fundamental Chemistry; DrugBank: DB01677
;
_cell_volume    119.254
_exptl_crystal_density_diffrn 1.619
_exptl_special_details
;
anorthic beta polymorph

;
_diffrn_ambient_temperature ?
_diffrn_special_details
;
The study was carried out at room temperature,in the range 283-303K

;
#These two values have been output from a single CSD field.
_refine_ls_R_factor_gt 0.062
_refine_ls_wR_factor_gt 0.062
loop_
_citation_database_id_CSD
_citation_special_details
MALIAC "is a stereoisomer of this entry"
_symmetry_cell_setting triclinic
_symmetry_space_group_name_H-M 'P -1'
_symmetry_Int_Tables_number 2
loop_
_symmetry_equiv_pos_site_id
_symmetry_equiv_pos_as_xyz
1 x,y,z
2 -x,-y,-z
_cell_length_a 5.264(3)
_cell_length_b 7.618(3)
_cell_length_c 4.487(2)
_cell_angle_alpha 106.85(5)
_cell_angle_beta 86.34(5)
_cell_angle_gamma 134.93(8)
_cell_formula_units_Z 1
loop_
_atom_type_symbol
_atom_type_radius_bond
C 0.68
H 0.20
O 0.68
loop_
_atom_site_label
_atom_site_type_symbol
_atom_site_fract_x
_atom_site_fract_y
_atom_site_fract_z
C1 C 0.40790 0.38040 0.40030
C2 C 0.45410 0.21850 0.44950
H1 H 0.68110 0.24170 0.73600
H2 H 0.22900 0.28990 0.18530
O1 O 0.27160 -0.00450 0.25670
O2 O 0.68420 0.32550 0.70260
C1A C 0.59210 0.61960 0.59970
C2A C 0.54590 0.78150 0.55050
H2A H 0.77100 0.71010 0.81470
O1A O 0.72840 1.00450 0.74330
O2A O 0.31580 0.67450 0.29740
H1A H 0.31890 0.75830 0.26400
#END
