# Supplementary material for: Crystallography in school
Source: J Appl Crystallogr. 2025 Sep 12;58(Pt 5):1802–9. doi: 10.1107/S1600576725007459 (PMC12502877; doi:10.1107/S1600576725007459)
Supplement: Supplementary file 3 [file j-58-01802-sup3.zip › CIF/Carboxylic_acids/YILLAG.cif]

#######################################################################
#
#                 Cambridge Crystallographic Data Centre
#                                CCDC
#
#######################################################################
#
# If this CIF has been generated from an entry in the Cambridge
# Structural Database, then it will include bibliographic, chemical,
# crystal, experimental, refinement or atomic coordinate data resulting
# from the CCDC's data processing and validation procedures.
#
#######################################################################

data_CSD_CIF_YILLAG
_audit_creation_date 1995-07-26
_audit_creation_method CSD-ConQuest-V1
_database_code_CSD YILLAG
_database_code_depnum_ccdc_archive 'CCDC 1303177'
_chemical_formula_sum 'C3 H6 O3'
_chemical_formula_moiety
;
C3 H6 O3
;
_journal_coden_Cambridge 119
_journal_volume 323
_journal_year 1994
_journal_page_first 165
_journal_name_full 'J.Mol.Struct. '
loop_
_publ_author_name
"A.Schouten"
"J.A.Kanters"
"J.van Krieken"
_chemical_name_systematic
;
L-(+)-Lactic acid
;
_chemical_name_common
;
PDB Chemical Component code: 2OP; DrugBank: DB04398; Teaching Subset: 
Fundamental Chemistry
;
_cell_volume    432.070
_exptl_crystal_colour 'colorless'
_exptl_crystal_density_diffrn 1.385
_exptl_special_details
;
very hygroscopic

;
_diffrn_ambient_temperature 100
#These two values have been output from a single CSD field.
_refine_ls_R_factor_gt 0.03
_refine_ls_wR_factor_gt 0.03
_symmetry_cell_setting orthorhombic
_symmetry_space_group_name_H-M 'P 21 21 21'
_symmetry_Int_Tables_number 19
loop_
_symmetry_equiv_pos_site_id
_symmetry_equiv_pos_as_xyz
1 x,y,z
2 1/2-x,-y,1/2+z
3 1/2+x,1/2-y,-z
4 -x,1/2+y,1/2-z
_cell_length_a 5.4896(3)
_cell_length_b 8.4221(3)
_cell_length_c 9.3453(5)
_cell_angle_alpha 90
_cell_angle_beta 90
_cell_angle_gamma 90
_cell_formula_units_Z 4
loop_
_atom_type_symbol
_atom_type_radius_bond
C 0.68
H 0.23
O 0.68
loop_
_atom_site_label
_atom_site_type_symbol
_atom_site_fract_x
_atom_site_fract_y
_atom_site_fract_z
O1 O 0.6162(2) 0.4279(1) 0.2898(1)
O2 O 0.8700(2) 0.5956(1) 0.1804(1)
O3 O 0.5535(2) 0.6620(1) -0.02253(9)
C1 C 0.6735(2) 0.5318(1) 0.1895(1)
C2 C 0.4615(2) 0.5635(1) 0.0891(1)
C3 C 0.3492(3) 0.4116(2) 0.0307(2)
H1 H 0.727(4) 0.411(2) 0.342(2)
H2 H 0.341(3) 0.620(2) 0.144(2)
H3 H 0.451(4) 0.727(2) -0.046(2)
H4 H 0.279(3) 0.352(2) 0.116(2)
H5 H 0.218(3) 0.441(2) -0.032(2)
H6 H 0.470(3) 0.352(2) -0.024(2)
#END
