# Supplementary material for: Crystallography in school
Source: J Appl Crystallogr. 2025 Sep 12;58(Pt 5):1802–9. doi: 10.1107/S1600576725007459 (PMC12502877; doi:10.1107/S1600576725007459)
Supplement: Supplementary file 3 [file j-58-01802-sup3.zip › CIF/Esters/BAHSUY.cif]

#######################################################################
#
#                 Cambridge Crystallographic Data Centre
#                                CCDC
#
#######################################################################
#
# If this CIF has been generated from an entry in the Cambridge
# Structural Database, then it will include bibliographic, chemical,
# crystal, experimental, refinement or atomic coordinate data resulting
# from the CCDC's data processing and validation procedures.
#
#######################################################################

data_CSD_CIF_BAHSUY
_audit_creation_date 1982-03-29
_audit_creation_method CSD-ConQuest-V1
_database_code_CSD BAHSUY
_database_code_depnum_ccdc_archive 'CCDC 1105316'
_chemical_formula_sum 'C3 H6 O2'
_chemical_formula_moiety
;
C3 H6 O2
;
_journal_coden_Cambridge 186
_journal_year 1981
_journal_page_first 1988
_journal_name_full 'J.Chem.Soc.,Dalton Trans. '
loop_
_publ_author_name
"M.J.Barrow"
"S.Cradock"
"E.A.V.Ebsworth"
"D.W.H.Rankin"
_chemical_name_systematic
;
Methyl acetate
;
_chemical_name_common
;
Teaching Subset: Fundamental Chemistry
;
_chemical_melting_point 175
_cell_volume    403.858
_exptl_crystal_density_diffrn 1.22
_diffrn_ambient_temperature 145
_refine_special_details
;
The H atoms attached to C5 are disordered over 2 orientations, occupancies 
0.57,0.43. Positions for the former have been retained.
;
#These two values have been output from a single CSD field.
_refine_ls_R_factor_gt 0.049
_refine_ls_wR_factor_gt 0.049
_symmetry_cell_setting monoclinic
_symmetry_space_group_name_H-M 'P 21/n'
_symmetry_Int_Tables_number 14
loop_
_symmetry_equiv_pos_site_id
_symmetry_equiv_pos_as_xyz
1 x,y,z
2 1/2-x,1/2+y,1/2-z
3 -x,-y,-z
4 -1/2+x,-1/2-y,-1/2+z
_cell_length_a 7.7
_cell_length_b 6.96
_cell_length_c 7.97
_cell_angle_alpha 90
_cell_angle_beta 109.0
_cell_angle_gamma 90
_cell_formula_units_Z 4
loop_
_atom_type_symbol
_atom_type_radius_bond
C 0.68
H 0.23
O 0.68
loop_
_atom_site_label
_atom_site_type_symbol
_atom_site_fract_x
_atom_site_fract_y
_atom_site_fract_z
C1 C 0.33100 -0.18870 0.57220
O1 O 0.33170 0.01930 0.58790
C2 C 0.20340 0.10970 0.45700
O2 O 0.09800 0.02560 0.33440
C3 C 0.21420 0.32260 0.48100
H1 H 0.22500 -0.23000 0.58600
H2 H 0.35400 -0.22200 0.46600
H3 H 0.43300 -0.20900 0.67700
H4 H 0.25400 0.35900 0.59400
H5 H 0.09400 0.36900 0.42200
H6 H 0.28600 0.35800 0.40800
#END
