# Supplementary material for: Crystallography in school
Source: J Appl Crystallogr. 2025 Sep 12;58(Pt 5):1802–9. doi: 10.1107/S1600576725007459 (PMC12502877; doi:10.1107/S1600576725007459)
Supplement: Supplementary file 3 [file j-58-01802-sup3.zip › CIF/Esters/YARZUN03.cif]

#######################################################################
#
#                 Cambridge Crystallographic Data Centre
#                                CCDC
#
#######################################################################
#
# If this CIF has been generated from an entry in the Cambridge
# Structural Database, then it will include bibliographic, chemical,
# crystal, experimental, refinement or atomic coordinate data resulting
# from the CCDC's data processing and validation procedures.
#
#######################################################################

data_CSD_CIF_YARZUN03
_audit_creation_date 2007-03-22
_audit_creation_method CSD-ConQuest-V1
_database_code_CSD YARZUN03
_database_code_depnum_ccdc_archive 'CCDC 637749'
_chemical_formula_sum 'C5 H10 O2'
_chemical_formula_moiety
;
C5 H10 O2
;
_journal_coeditor_code "IUCr AV5069"
_journal_coden_Cambridge 622
_journal_volume 63
_journal_year 2007
_journal_page_first 111
_journal_name_full 'Acta Crystallogr.,Sect.B:Struct.Sci. '
loop_
_publ_author_name
"R.Gajda"
"A.Katrusiak"
_chemical_name_systematic
;
ethyl propionate
;
_chemical_name_common
;
Teaching Subset: Fundamental Chemistry
;
_chemical_melting_point 199
_cell_volume    503.991
_exptl_crystal_colour 'colorless'
_exptl_crystal_density_diffrn 1.346
_exptl_special_details
;
beta polymorph

;
_exptl_crystal_description 'cylinder'
_diffrn_ambient_temperature 293
_diffrn_ambient_pressure 2450000.0
#These two values have been output from a single CSD field.
_refine_ls_R_factor_gt 0.0476
_refine_ls_wR_factor_gt 0.0476
_symmetry_cell_setting monoclinic
_symmetry_space_group_name_H-M 'P 21/c'
_symmetry_Int_Tables_number 14
loop_
_symmetry_equiv_pos_site_id
_symmetry_equiv_pos_as_xyz
1 x,y,z
2 -x,1/2+y,1/2-z
3 -x,-y,-z
4 x,-1/2-y,-1/2+z
_cell_length_a 4.8455(10)
_cell_length_b 9.3249(19)
_cell_length_c 11.251(2)
_cell_angle_alpha 90
_cell_angle_beta 97.52(3)
_cell_angle_gamma 90
_cell_formula_units_Z 4
loop_
_atom_type_symbol
_atom_type_radius_bond
C 0.68
H 0.23
O 0.68
loop_
_atom_site_label
_atom_site_type_symbol
_atom_site_fract_x
_atom_site_fract_y
_atom_site_fract_z
O1 O 0.2203(5) 0.6135(4) 0.3999(2)
O2 O -0.0367(6) 0.7880(5) 0.3066(3)
C1 C -0.2768(8) 0.8585(8) 0.5162(4)
H1 H -0.32900 0.86660 0.59540
H2 H -0.43420 0.82710 0.46170
H3 H -0.21540 0.95010 0.49100
C2 C -0.0585(7) 0.7448(6) 0.5156(3)
H4 H 0.10080 0.77100 0.57290
H5 H -0.13180 0.65530 0.54220
C3 C 0.0373(8) 0.7212(7) 0.3967(4)
C4 C 0.3332(7) 0.5842(5) 0.2896(3)
H6 H 0.41620 0.67030 0.26140
H7 H 0.18660 0.55240 0.22830
C5 C 0.5464(7) 0.4708(7) 0.3147(3)
H8 H 0.63870 0.45480 0.24540
H9 H 0.46220 0.38310 0.33650
H10 H 0.67940 0.50270 0.38020
#END
