# Supplementary material for: Crystallography in school
Source: J Appl Crystallogr. 2025 Sep 12;58(Pt 5):1802–9. doi: 10.1107/S1600576725007459 (PMC12502877; doi:10.1107/S1600576725007459)
Supplement: Supplementary file 3 [file j-58-01802-sup3.zip › CIF/Ketones/BPHENO03.cif]

#######################################################################
#
#                 Cambridge Crystallographic Data Centre
#                                CCDC
#
#######################################################################
#
# If this CIF has been generated from an entry in the Cambridge
# Structural Database, then it will include bibliographic, chemical,
# crystal, experimental, refinement or atomic coordinate data resulting
# from the CCDC's data processing and validation procedures.
#
#######################################################################

data_CSD_CIF_BPHENO03
_audit_creation_date 2000-09-12
_audit_creation_method CSD-ConQuest-V1
_database_code_CSD BPHENO03
_database_code_depnum_ccdc_archive 'CCDC 145824'
_chemical_formula_sum 'C13 H10 O1'
_chemical_formula_moiety
;
C13 H10 O1
;
_journal_coeditor_code "IUCr AN0561"
_journal_coden_Cambridge 622
_journal_volume 56
_journal_year 2000
_journal_page_first 486
_journal_name_full 'Acta Crystallogr.,Sect.B:Struct.Sci. '
loop_
_publ_author_name
"H.Kutzke"
"H.Klapper"
"R.B.Hammond"
"K.J.Roberts"
_chemical_name_systematic
;
Benzophenone
;
_chemical_name_common
;
DrugBank: DB01878; Teaching Subset: Fundamental Chemistry
;
_chemical_melting_point 297
_cell_volume   1966.152
_exptl_crystal_density_diffrn 1.231
_exptl_special_details
;
Melting point range 297-299K
metastable beta monoclinic polymorph
at 293 K, a=16.232,5 b=8.163,2 c=16.362,5 beta=112.94,2
;
_exptl_crystal_preparation 'From a melt supercooled to 243K'
_diffrn_ambient_temperature 223
#These two values have been output from a single CSD field.
_refine_ls_R_factor_gt 0.035
_refine_ls_wR_factor_gt 0.035
_symmetry_cell_setting monoclinic
_symmetry_space_group_name_H-M 'C 2/c'
_symmetry_Int_Tables_number 15
loop_
_symmetry_equiv_pos_site_id
_symmetry_equiv_pos_as_xyz
1 x,y,z
2 1/2+x,1/2+y,z
3 -x,y,1/2-z
4 1/2-x,1/2+y,1/2-z
5 -x,-y,-z
6 -1/2-x,-1/2-y,-z
7 x,-y,-1/2+z
8 -1/2+x,-1/2-y,-1/2+z
_cell_length_a 16.200(4)
_cell_length_b 8.104(1)
_cell_length_c 16.248(4)
_cell_angle_alpha 90
_cell_angle_beta 112.82(2)
_cell_angle_gamma 90
_cell_formula_units_Z 8
loop_
_atom_type_symbol
_atom_type_radius_bond
C 0.68
H 0.23
O 0.68
loop_
_atom_site_label
_atom_site_type_symbol
_atom_site_fract_x
_atom_site_fract_y
_atom_site_fract_z
O1 O 0.37698(8) 0.1592(2) 0.97451(8)
C1 C 0.3758(1) 0.2532(2) 0.9152(1)
C2 C 0.4603(1) 0.3130(2) 0.9099(1)
C3 C 0.5373(1) 0.2183(2) 0.9444(1)
C4 C 0.6166(1) 0.2743(3) 0.9420(1)
C5 C 0.6207(1) 0.4289(3) 0.9073(1)
C6 C 0.5449(1) 0.5242(3) 0.8737(1)
C7 C 0.4648(1) 0.4668(2) 0.8739(1)
C8 C 0.2884(1) 0.3088(2) 0.8460(1)
C9 C 0.2187(1) 0.3516(2) 0.8713(1)
C10 C 0.1369(1) 0.3984(3) 0.8069(2)
C11 C 0.1238(1) 0.3975(2) 0.7180(2)
C12 C 0.1924(1) 0.3539(2) 0.6924(1)
C13 C 0.2750(1) 0.3113(2) 0.7566(1)
H1 H 0.533(1) 0.108(2) 0.967(1)
H2 H 0.667(1) 0.204(3) 0.963(1)
H3 H 0.680(1) 0.467(2) 0.908(1)
H4 H 0.548(1) 0.633(2) 0.850(1)
H5 H 0.412(1) 0.535(2) 0.850(1)
H6 H 0.230(1) 0.349(2) 0.935(1)
H7 H 0.092(1) 0.429(2) 0.827(1)
H8 H 0.064(1) 0.432(3) 0.672(1)
H9 H 0.185(1) 0.354(2) 0.630(1)
H10 H 0.324(1) 0.278(2) 0.739(1)
#END
