# Supplementary material for: Crystallography in school
Source: J Appl Crystallogr. 2025 Sep 12;58(Pt 5):1802–9. doi: 10.1107/S1600576725007459 (PMC12502877; doi:10.1107/S1600576725007459)
Supplement: Supplementary file 3 [file j-58-01802-sup3.zip › CIF/Ketones/HIXHIF05.cif]

#######################################################################
#
#                 Cambridge Crystallographic Data Centre
#                                CCDC
#
#######################################################################
#
# If this CIF has been generated from an entry in the Cambridge
# Structural Database, then it will include bibliographic, chemical,
# crystal, experimental, refinement or atomic coordinate data resulting
# from the CCDC's data processing and validation procedures.
#
#######################################################################

data_CSD_CIF_HIXHIF05
_audit_creation_date 2001-11-07
_audit_creation_method CSD-ConQuest-V1
_database_code_CSD HIXHIF05
_database_code_depnum_ccdc_archive 'CCDC 157082'
_chemical_formula_sum 'C3 H6 O1'
_chemical_formula_moiety
;
C3 H6 O1
;
_journal_coden_Cambridge 1078
_journal_year 2001
_journal_name_full 'CSD Communication(Private Communication) '
loop_
_publ_author_name
"J.C.Huffman"
_chemical_name_systematic
;
Acetone
;
_chemical_name_common
;
Teaching Subset: Fundamental Chemistry, Symmetry
;
_cell_volume    366.546
_exptl_crystal_colour 'colorless'
_exptl_crystal_density_diffrn 1.052
_exptl_special_details
;
low-temperature Pbcm orthorhombic polymorph
contribution from Indiana University, Bloomington, IN, USA
;
_diffrn_ambient_temperature 113
#These two values have been output from a single CSD field.
_refine_ls_R_factor_gt 0.0491
_refine_ls_wR_factor_gt 0.0491
_symmetry_cell_setting orthorhombic
_symmetry_space_group_name_H-M 'P b c m'
_symmetry_Int_Tables_number 57
loop_
_symmetry_equiv_pos_site_id
_symmetry_equiv_pos_as_xyz
1 x,y,z
2 -x,-y,1/2+z
3 -x,1/2+y,1/2-z
4 x,1/2-y,-z
5 -x,-y,-z
6 x,y,-1/2-z
7 x,-1/2-y,-1/2+z
8 -x,-1/2+y,z
_cell_length_a 6.3925(17)
_cell_length_b 5.3424(14)
_cell_length_c 10.733(3)
_cell_angle_alpha 90
_cell_angle_beta 90
_cell_angle_gamma 90
_cell_formula_units_Z 4
loop_
_atom_type_symbol
_atom_type_radius_bond
C 0.68
H 0.23
O 0.68
loop_
_atom_site_label
_atom_site_type_symbol
_atom_site_fract_x
_atom_site_fract_y
_atom_site_fract_z
O1 O 0.2961(3) 0.1830(3) 0.25000
C1 C 0.2593(3) 0.4044(3) 0.25000
C2 C 0.2320(2) 0.5506(3) 0.13129(11)
H1 H 0.282(4) 0.459(4) 0.0645(14)
H2 H 0.093(4) 0.595(5) 0.1217(16)
H3 H 0.320(4) 0.693(5) 0.1330(15)
C2E C 0.2320(2) 0.5506(3) 0.36871(11)
H1E H 0.282(4) 0.459(4) 0.4355(14)
H2E H 0.093(4) 0.595(5) 0.3783(16)
H3E H 0.320(4) 0.693(5) 0.3670(15)
#END
