# Supplementary material for: Crystallography in school
Source: J Appl Crystallogr. 2025 Sep 12;58(Pt 5):1802–9. doi: 10.1107/S1600576725007459 (PMC12502877; doi:10.1107/S1600576725007459)
Supplement: Supplementary file 3 [file j-58-01802-sup3.zip › CIF/Natural_products/ADRENL.cif]

#######################################################################
#
#                 Cambridge Crystallographic Data Centre
#                                CCDC
#
#######################################################################
#
# If this CIF has been generated from an entry in the Cambridge
# Structural Database, then it will include bibliographic, chemical,
# crystal, experimental, refinement or atomic coordinate data resulting
# from the CCDC's data processing and validation procedures.
#
#######################################################################

data_CSD_CIF_ADRENL
_audit_creation_date 1975-10-10
_audit_creation_method CSD-ConQuest-V1
_database_code_CSD ADRENL
_database_code_depnum_ccdc_archive 'CCDC 1101358'
_chemical_formula_sum 'C9 H13 N1 O3'
_chemical_formula_moiety
;
C9 H13 N1 O3
;
_journal_coden_Cambridge 3
_journal_volume 29
_journal_year 1975
_journal_page_first 239
_journal_name_full 'Acta Chem.Scand. '
loop_
_publ_author_name
"A.M.Andersen"
_chemical_name_systematic
;
(-)-Adrenaline
;
_chemical_name_common
;
Epinephrine; DrugBank: DB00668; Teaching Subset: Drug Molecules
;
_cell_volume    457.251
_exptl_crystal_density_diffrn 1.331
_exptl_special_details
;
an -adrenergic stimulant, Bronchodilator, bronchoprotector, vasoconstrictor

;
_diffrn_ambient_temperature ?
_diffrn_special_details
;
The study was carried out at room temperature,in the range 283-303K

;
#These two values have been output from a single CSD field.
_refine_ls_R_factor_gt 0.053
_refine_ls_wR_factor_gt 0.053
_symmetry_cell_setting monoclinic
_symmetry_space_group_name_H-M 'P 21'
_symmetry_Int_Tables_number 4
loop_
_symmetry_equiv_pos_site_id
_symmetry_equiv_pos_as_xyz
1 x,y,z
2 -x,1/2+y,-z
_cell_length_a 7.873(2)
_cell_length_b 6.790(2)
_cell_length_c 8.638(2)
_cell_angle_alpha 90
_cell_angle_beta 98.02(2)
_cell_angle_gamma 90
_cell_formula_units_Z 2
loop_
_atom_type_symbol
_atom_type_radius_bond
C 0.68
H 0.23
N 0.68
O 0.68
loop_
_atom_site_label
_atom_site_type_symbol
_atom_site_fract_x
_atom_site_fract_y
_atom_site_fract_z
C1 C -0.18430 0.20550 0.41300
C2 C -0.09080 0.27690 0.55090
C3 C -0.13910 0.23900 0.69720
C4 C -0.28720 0.12660 0.70180
C5 C -0.37950 0.05040 0.56610
C6 C -0.32710 0.09040 0.42360
C7 C -0.13200 0.26420 0.25850
C8 C -0.23960 0.43690 0.19240
C9 C -0.31240 0.63540 -0.04900
H1 H -0.14200 0.43000 -0.01400
H2 H -0.08000 0.60400 0.09100
H3 H 0.00600 0.34800 0.54900
H4 H -0.27800 0.11100 0.90900
H5 H -0.08300 0.03400 0.16900
H6 H -0.47200 -0.02600 0.57100
H7 H -0.39000 0.03700 0.33700
H8 H -0.00600 0.30600 0.27200
H9 H -0.24300 0.55300 0.26500
H10 H -0.35900 0.39600 0.16900
H11 H -0.26400 0.69300 -0.13800
H12 H -0.35200 0.73700 0.00600
H13 H -0.40300 0.55000 -0.09100
N1 N -0.17870 0.52300 0.05100
O1 O -0.04780 0.30120 0.83180
O2 O -0.34460 0.08760 0.84170
O3 O -0.15770 0.11370 0.14230
#END
