# Supplementary material for: Crystallography in school
Source: J Appl Crystallogr. 2025 Sep 12;58(Pt 5):1802–9. doi: 10.1107/S1600576725007459 (PMC12502877; doi:10.1107/S1600576725007459)
Supplement: Supplementary file 3 [file j-58-01802-sup3.zip › CIF/Natural_products/CARTEN02.cif]

#######################################################################
#
#                 Cambridge Crystallographic Data Centre
#                                CCDC
#
#######################################################################
#
# If this CIF has been generated from an entry in the Cambridge
# Structural Database, then it will include bibliographic, chemical,
# crystal, experimental, refinement or atomic coordinate data resulting
# from the CCDC's data processing and validation procedures.
#
#######################################################################

data_CSD_CIF_CARTEN02
_audit_creation_date 2005-06-17
_audit_creation_method CSD-ConQuest-V1
_database_code_CSD CARTEN02
_database_code_depnum_ccdc_archive 'CCDC 253816'
_chemical_formula_sum 'C40 H56'
_chemical_formula_moiety
;
C40 H56
;
_journal_coden_Cambridge 1078
_journal_year 2004
_journal_name_full 'CSD Communication(Private Communication) '
loop_
_publ_author_name
"M.B.Hursthouse"
"S.C.Nathani"
"G.P.Moss"
_chemical_name_systematic
;
\b-Carotene
;
_chemical_name_common
;
PDB Chemical Component code: BCR; Teaching Subset: Fundamental Chemistry, 
Symmetry
;
_cell_volume   1757.484
_exptl_crystal_density_diffrn 1.004
_exptl_special_details
;
contribution from Queen Mary College, University of London, UK

;
_diffrn_ambient_temperature 293
#These two values have been output from a single CSD field.
_refine_ls_R_factor_gt 0.064
_refine_ls_wR_factor_gt 0.064
_symmetry_cell_setting monoclinic
_symmetry_space_group_name_H-M 'P 21/c'
_symmetry_Int_Tables_number 14
loop_
_symmetry_equiv_pos_site_id
_symmetry_equiv_pos_as_xyz
1 x,y,z
2 -x,1/2+y,1/2-z
3 -x,-y,-z
4 x,-1/2-y,-1/2+z
_cell_length_a 7.794
_cell_length_b 9.496
_cell_length_c 24.659
_cell_angle_alpha 90
_cell_angle_beta 105.64
_cell_angle_gamma 90
_cell_formula_units_Z 2
loop_
_atom_type_symbol
_atom_type_radius_bond
C 0.68
H 0.23
loop_
_atom_site_label
_atom_site_type_symbol
_atom_site_fract_x
_atom_site_fract_y
_atom_site_fract_z
C1 C 0.4923(6) -0.6516(4) 0.3174(2)
C2 C 0.4881(11) -0.7196(8) 0.2621(2)
C3 C 0.3878(11) -0.6799(10) 0.2136(3)
C4 C 0.2225(6) -0.5993(5) 0.2090(2)
C5 C 0.2119(5) -0.5323(4) 0.2631(2)
C6 C 0.3388(5) -0.5479(4) 0.3117(2)
C7 C 0.3405(5) -0.4701(4) 0.3633(2)
C8 C 0.3053(5) -0.3338(4) 0.3670(2)
C9 C 0.3120(5) -0.2544(4) 0.4183(2)
C10 C 0.2555(5) -0.1197(4) 0.4130(2)
C11 C 0.2444(5) -0.0264(4) 0.4583(2)
C12 C 0.1739(5) 0.1038(4) 0.4496(2)
C13 C 0.1492(5) 0.2006(4) 0.4924(2)
C14 C 0.0747(5) 0.3278(4) 0.4751(2)
C15 C 0.0362(5) 0.4370(4) 0.5098(2)
C16 C 0.0444(6) -0.4458(7) 0.2562(3)
C17 C 0.4714(13) -0.7719(6) 0.3569(3)
C18 C 0.6688(7) -0.5813(7) 0.3422(4)
C19 C 0.3837(6) -0.3255(4) 0.4738(2)
C20 C 0.2068(6) 0.1566(5) 0.5524(2)
H1 H 0.4481(11) -0.8277(8) 0.2649(2)
H2 H 0.6245(11) -0.7166(8) 0.2599(2)
H3 H 0.4700(11) -0.6074(10) 0.1979(3)
H4 H 0.3580(11) -0.7706(10) 0.1862(3)
H5 H 0.2048(6) -0.5178(5) 0.1774(2)
H6 H 0.1162(6) -0.6754(5) 0.1964(2)
H7 H 0.3847(50) -0.5257(36) 0.3994(17)
H8 H 0.2737(42) -0.2769(33) 0.3368(13)
H9 H 0.2077(48) -0.0825(38) 0.3725(16)
H10 H 0.2694(47) -0.0644(35) 0.5031(16)
H11 H 0.1336(46) 0.1418(34) 0.4089(15)
H12 H 0.0541(43) 0.3482(33) 0.4368(15)
H13 H 0.0529(46) 0.4202(37) 0.5554(16)
H14 H 0.0235(69) -0.4251(51) 0.297(1)
H15 H 0.0475(95) -0.3404(32) 0.2401(29)
H16 H -0.0669(44) -0.5037(47) 0.2301(19)
H17 H 0.3544(81) -0.7769(96) 0.3724(39)
H18 H 0.5746(61) -0.8508(49) 0.3632(25)
H19 H 0.5742(84) -0.7192(83) 0.3886(27)
H20 H 0.6855(93) -0.5138(59) 0.3785(17)
H21 H 0.7771(50) -0.6535(48) 0.3437(25)
H22 H 0.6924(72) -0.4985(41) 0.3150(18)
H23 H 0.5107(35) -0.3685(56) 0.4724(23)
H24 H 0.3624(91) -0.2750(58) 0.5107(16)
H25 H 0.3180(59) -0.4261(25) 0.4723(20)
H26 H 0.3472(16) 0.1410(5) 0.5719(21)
H27 H 0.1519(69) 0.0583(29) 0.5621(23)
H28 H 0.1698(64) 0.2296(39) 0.5809(16)
C1B C -0.4923(6) 1.6516(4) 0.6826(2)
C2B C -0.4881(11) 1.7196(8) 0.7379(2)
C3B C -0.3878(11) 1.6799(10) 0.7864(3)
C4B C -0.2225(6) 1.5993(5) 0.7910(2)
C5B C -0.2119(5) 1.5323(4) 0.7369(2)
C6B C -0.3388(5) 1.5479(4) 0.6883(2)
C7B C -0.3405(5) 1.4701(4) 0.6367(2)
C8B C -0.3053(5) 1.3338(4) 0.6330(2)
C9B C -0.3120(5) 1.2544(4) 0.5817(2)
C10B C -0.2555(5) 1.1197(4) 0.5870(2)
C11B C -0.2444(5) 1.0264(4) 0.5417(2)
C12B C -0.1739(5) 0.8962(4) 0.5504(2)
C13B C -0.1492(5) 0.7994(4) 0.5076(2)
C14B C -0.0747(5) 0.6722(4) 0.5249(2)
C15B C -0.0362(5) 0.5630(4) 0.4902(2)
C16B C -0.0444(6) 1.4458(7) 0.7438(3)
C17B C -0.4714(13) 1.7719(6) 0.6431(3)
C18B C -0.6688(7) 1.5813(7) 0.6578(4)
C19B C -0.3837(6) 1.3255(4) 0.5262(2)
C20B C -0.2068(6) 0.8434(5) 0.4476(2)
H1B H -0.4481(11) 1.8277(8) 0.7351(2)
H2B H -0.6245(11) 1.7166(8) 0.7401(2)
H3B H -0.4700(11) 1.6074(10) 0.8021(3)
H4B H -0.3580(11) 1.7706(10) 0.8138(3)
H5B H -0.2048(6) 1.5178(5) 0.8226(2)
H6B H -0.1162(6) 1.6754(5) 0.8036(2)
H7B H -0.3847(50) 1.5257(36) 0.6006(17)
H8B H -0.2737(42) 1.2769(33) 0.6632(13)
H9B H -0.2077(48) 1.0825(38) 0.6275(16)
H10B H -0.2694(47) 1.0644(35) 0.4969(16)
H11B H -0.1336(46) 0.8582(34) 0.5911(15)
H12B H -0.0541(43) 0.6518(33) 0.5632(15)
H13B H -0.0529(46) 0.5798(37) 0.4446(16)
H14B H -0.0235(69) 1.4251(51) 0.703(1)
H15B H -0.0475(95) 1.3404(32) 0.7599(29)
H16B H 0.0669(44) 1.5037(47) 0.7699(19)
H17B H -0.3544(81) 1.7769(96) 0.6276(39)
H18B H -0.5746(61) 1.8508(49) 0.6368(25)
H19B H -0.5742(84) 1.7192(83) 0.6114(27)
H20B H -0.6855(93) 1.5138(59) 0.6215(17)
H21B H -0.7771(50) 1.6535(48) 0.6563(25)
H22B H -0.6924(72) 1.4985(41) 0.6850(18)
H23B H -0.5107(35) 1.3685(56) 0.5276(23)
H24B H -0.3624(91) 1.2750(58) 0.4893(16)
H25B H -0.3180(59) 1.4261(25) 0.5277(20)
H26B H -0.3472(16) 0.8590(5) 0.4281(21)
H27B H -0.1519(69) 0.9417(29) 0.4379(23)
H28B H -0.1698(64) 0.7704(39) 0.4191(16)
#END
