# Supplementary material for: Crystallography in school
Source: J Appl Crystallogr. 2025 Sep 12;58(Pt 5):1802–9. doi: 10.1107/S1600576725007459 (PMC12502877; doi:10.1107/S1600576725007459)
Supplement: Supplementary file 3 [file j-58-01802-sup3.zip › CIF/Others/ZZZTSE01.cif]

#######################################################################
#
#                 Cambridge Crystallographic Data Centre
#                                CCDC
#
#######################################################################
#
# If this CIF has been generated from an entry in the Cambridge
# Structural Database, then it will include bibliographic, chemical,
# crystal, experimental, refinement or atomic coordinate data resulting
# from the CCDC's data processing and validation procedures.
#
#######################################################################

data_CSD_CIF_ZZZTSE01
_audit_creation_date 1988-01-14
_audit_creation_method CSD-ConQuest-V1
_database_code_CSD ZZZTSE01
_database_code_depnum_ccdc_archive 'CCDC 1320628'
_chemical_formula_sum 'C18 H21 N1 O3'
_chemical_formula_moiety
;
C18 H21 N1 O3
;
_journal_coden_Cambridge 591
_journal_volume 43
_journal_year 1987
_journal_page_first 977
_journal_name_full 'Acta Crystallogr.,Sect.C:Cryst.Struct.Commun. '
loop_
_publ_author_name
"D.V.Canfield"
"J.Barrick"
"B.C.Giessen"
_chemical_name_systematic
;
7,8-Didehydro-4,5\a-epoxy-3-methoxy-17-methylmorphinan-6\a-ol
;
_chemical_name_common
;
Codeine; Actacode; Bisoltus; Bromophar; Bronchicum; Bronchodine; Codant; 
Codedrill; Codein; Codeisan; Coderpina; Codicalm; Codinex; Cougel; Coutan; 
Dinco; Farmacod; Galcodine; Pectoral; Tussoret; DrugBank: DB00318; Teaching 
Subset: Fundamental Chemistry, Drug Molecules
;
_cell_volume   1515.977
_exptl_crystal_density_diffrn 1.312
_exptl_special_details
;
opium alkaloid, relatively non-addictive analgesic agent, antitussive agent

;
_diffrn_ambient_temperature ?
_diffrn_special_details
;
The study was carried out at room temperature,in the range 283-303K

;
#These two values have been output from a single CSD field.
_refine_ls_R_factor_gt 0.031
_refine_ls_wR_factor_gt 0.031
_symmetry_cell_setting orthorhombic
_symmetry_space_group_name_H-M 'P 21 21 21'
_symmetry_Int_Tables_number 19
loop_
_symmetry_equiv_pos_site_id
_symmetry_equiv_pos_as_xyz
1 x,y,z
2 1/2+x,1/2-y,-z
3 -x,1/2+y,1/2-z
4 1/2-x,-y,1/2+z
_cell_length_a 7.491(7)
_cell_length_b 13.697(12)
_cell_length_c 14.775(14)
_cell_angle_alpha 90
_cell_angle_beta 90
_cell_angle_gamma 90
_cell_formula_units_Z 4
loop_
_atom_type_symbol
_atom_type_radius_bond
C 0.68
H 0.23
N 0.68
O 0.68
loop_
_atom_site_label
_atom_site_type_symbol
_atom_site_fract_x
_atom_site_fract_y
_atom_site_fract_z
C1 C 0.7617(8) 1.1336(3) 0.7559(4)
C2 C 0.6595(7) 1.1673(3) 0.8271(3)
C3 C 0.6604(8) 1.1224(3) 0.9118(3)
C4 C 0.7769(8) 1.0445(3) 0.9212(3)
C5 C 0.8818(7) 0.8949(3) 0.9645(3)
C6 C 0.7450(8) 0.8148(3) 0.9451(4)
C7 C 0.6861(8) 0.8091(4) 0.8490(4)
C8 C 0.7987(8) 0.8250(4) 0.7809(3)
C9 C 1.0778(8) 0.9106(4) 0.7197(3)
C10 C 0.9760(7) 1.0042(4) 0.6902(3)
C11 C 0.8780(8) 1.0548(3) 0.7663(3)
C12 C 0.8875(7) 1.0160(3) 0.8533(3)
C13 C 0.9912(7) 0.9272(4) 0.8810(3)
C14 C 0.9870(8) 0.8569(3) 0.8001(3)
C15 C 1.1850(8) 0.9483(3) 0.9043(3)
C16 C 1.2861(7) 0.9889(4) 0.8258(4)
C17 C 1.3767(8) 0.9604(4) 0.6692(4)
C18 C 0.4246(9) 1.2189(4) 0.9733(4)
N1 N 1.2664(6) 0.9253(3) 0.7455(3)
O1 O 0.5553(5) 1.1449(2) 0.9844(2)
O2 O 0.5981(5) 0.8204(3) 1.0063(3)
O3 O 0.7853(5) 0.9834(2) 0.9959(2)
H1 H 0.75200 1.16910 0.69350
H2 H 0.58020 1.22700 0.81740
H3 H 0.9541(56) 0.8787(29) 1.0272(26)
H4 H 0.79540 0.75380 0.95680
H5 H 0.5680(62) 0.7933(38) 0.8384(35)
H6 H 0.74720 0.82250 0.71550
H7 H 1.0797(61) 0.8655(29) 0.6703(25)
H8 H 0.88920 0.98690 0.64270
H9 H 1.06280 1.05050 0.66450
H10 H 1.0621(60) 0.8019(28) 0.8153(29)
H11 H 1.24610 0.88510 0.92480
H12 H 1.19150 0.99720 0.95630
H13 H 1.22930 1.05630 0.80590
H14 H 1.41490 0.99910 0.83800
H15 H 1.37190 1.03520 0.66610
H16 H 1.50560 0.93870 0.67690
H17 H 1.31910 0.92860 0.60450
H18 H 0.47730 1.27450 0.94130
H19 H 0.32450 1.19290 0.93810
H20 H 0.38210 1.24010 1.03100
H21 H 0.5838(73) 0.8813(33) 1.0356(33)
#END
