# Supplementary material for: Crystallography in school
Source: J Appl Crystallogr. 2025 Sep 12;58(Pt 5):1802–9. doi: 10.1107/S1600576725007459 (PMC12502877; doi:10.1107/S1600576725007459)
Supplement: Supplementary file 3 [file j-58-01802-sup3.zip › CIF/Others/FAMZEZ.cif]

#######################################################################
#
#                 Cambridge Crystallographic Data Centre
#                                CCDC
#
#######################################################################
#
# If this CIF has been generated from an entry in the Cambridge
# Structural Database, then it will include bibliographic, chemical,
# crystal, experimental, refinement or atomic coordinate data resulting
# from the CCDC's data processing and validation procedures.
#
#######################################################################

data_CSD_CIF_FAMZEZ
_audit_creation_date 2005-04-13
_audit_creation_method CSD-ConQuest-V1
_database_code_CSD FAMZEZ
_database_code_depnum_ccdc_archive 'CCDC 249786'
_chemical_formula_sum 'C36 H24 F12 N6 Os1 P2'
_chemical_formula_moiety
;
C36 H24 N6 Os1 2+,2(F6 P1 1-)
;
_journal_coden_Cambridge 182
_journal_year 2004
_journal_page_first 2858
_journal_name_full 'Chem.Commun. '
loop_
_publ_author_name
"A.Nakamura"
"T.Sato"
"R.Kuroda"
_chemical_name_systematic
;
rac-tris(1,10-Phenanthroline)-osmium(ii) bis(hexafluorophosphate)
;
_chemical_name_common
;
Teaching Subset: Fundamental Chemistry
;
_cell_volume   7074.780
_exptl_crystal_colour 'black'
_exptl_crystal_density_diffrn 1.917
_exptl_special_details
;
isomorphous with the ruthenium analogue

;
_exptl_crystal_description 'prism'
_diffrn_ambient_temperature 298
#These two values have been output from a single CSD field.
_refine_ls_R_factor_gt 0.0312
_refine_ls_wR_factor_gt 0.0312
loop_
_citation_database_id_CSD
_citation_special_details
FAJXOE "is a stereoisomer of this entry"
_symmetry_cell_setting monoclinic
_symmetry_space_group_name_H-M 'C 2/c'
_symmetry_Int_Tables_number 15
loop_
_symmetry_equiv_pos_site_id
_symmetry_equiv_pos_as_xyz
1 x,y,z
2 1/2+x,1/2+y,z
3 -x,y,1/2-z
4 1/2-x,1/2+y,1/2-z
5 -x,-y,-z
6 -1/2-x,-1/2-y,-z
7 x,-y,-1/2+z
8 -1/2+x,-1/2-y,-1/2+z
_cell_length_a 36.943(4)
_cell_length_b 16.1178(15)
_cell_length_c 12.1037(11)
_cell_angle_alpha 90
_cell_angle_beta 100.993(2)
_cell_angle_gamma 90
_cell_formula_units_Z 8
loop_
_atom_type_symbol
_atom_type_radius_bond
C 0.68
H 0.23
F 0.64
N 0.68
Os 1.37
P 1.05
loop_
_atom_site_label
_atom_site_type_symbol
_atom_site_fract_x
_atom_site_fract_y
_atom_site_fract_z
N1 N 0.89147(9) 0.10938(19) 0.0663(3)
C1 C 0.91195(11) 0.0907(3) -0.0108(3)
H1 H 0.92100 0.13370 -0.04930
C2 C 0.92017(13) 0.0088(3) -0.0350(4)
H2 H 0.93480 -0.00200 -0.08790
C3 C 0.90676(14) -0.0552(3) 0.0190(5)
H3 H 0.91210 -0.10970 0.00270
C4 C 0.86925(18) -0.1002(3) 0.1616(6)
H4 H 0.87360 -0.15600 0.14990
C5 C 0.84861(17) -0.0792(4) 0.2361(6)
H5 H 0.83850 -0.12120 0.27340
C6 C 0.81999(15) 0.0308(4) 0.3377(4)
H6 H 0.80870 -0.00810 0.37670
C7 C 0.81573(14) 0.1135(4) 0.3551(4)
H7 H 0.80170 0.13110 0.40690
C8 C 0.83221(12) 0.1715(3) 0.2960(4)
H8 H 0.82910 0.22760 0.30980
N2 N 0.85249(9) 0.1499(2) 0.2197(3)
C9 C 0.85700(11) 0.0669(3) 0.2026(3)
C10 C 0.84134(14) 0.0052(3) 0.2610(4)
C11 C 0.88508(14) -0.0385(3) 0.0986(4)
C12 C 0.87828(10) 0.0449(2) 0.1210(3)
N3 N 0.83346(9) 0.22900(18) -0.0105(3)
C13 C 0.79981(11) 0.1952(3) -0.0152(4)
H9 H 0.79460 0.16840 0.04800
C14 C 0.77253(13) 0.1992(3) -0.1127(4)
H10 H 0.74970 0.17470 -0.11350
C15 C 0.77910(14) 0.2392(3) -0.2074(4)
H11 H 0.76080 0.24310 -0.27150
C16 C 0.82450(15) 0.3128(3) -0.2994(4)
H12 H 0.80750 0.31730 -0.36640
C17 C 0.85910(17) 0.3434(3) -0.2935(4)
H13 H 0.86530 0.36800 -0.35690
C18 C 0.92181(14) 0.3724(3) -0.1773(4)
H14 H 0.92960 0.39900 -0.23690
C19 C 0.94516(13) 0.3657(3) -0.0748(4)
H15 H 0.96870 0.38850 -0.06430
C20 C 0.93347(11) 0.3248(2) 0.0133(3)
H16 H 0.94960 0.32110 0.08220
N4 N 0.89998(9) 0.29059(17) 0.0032(2)
C21 C 0.87638(11) 0.2996(2) -0.0982(3)
C22 C 0.88629(13) 0.3388(2) -0.1915(3)
C23 C 0.81392(13) 0.2741(2) -0.2053(4)
C24 C 0.84029(11) 0.2669(2) -0.1049(3)
N5 N 0.86726(9) 0.3328(2) 0.2000(3)
C25 C 0.83990(12) 0.3874(3) 0.1689(4)
H17 H 0.82430 0.38090 0.09950
C26 C 0.83414(14) 0.4534(3) 0.2371(5)
H18 H 0.81440 0.48920 0.21370
C27 C 0.85711(14) 0.4661(3) 0.3381(4)
H19 H 0.85290 0.51010 0.38380
C28 C 0.91309(15) 0.4199(3) 0.4763(4)
H20 H 0.91110 0.46350 0.52500
C29 C 0.94046(14) 0.3648(3) 0.5045(4)
H21 H 0.95670 0.37100 0.57290
C30 C 0.97310(14) 0.2357(3) 0.4581(4)
H22 H 0.98980 0.23700 0.52610
C31 C 0.97501(12) 0.1750(3) 0.3822(4)
H23 H 0.99340 0.13510 0.39770
C32 C 0.94964(11) 0.1717(3) 0.2807(3)
H24 H 0.95170 0.12940 0.23000
N6 N 0.92248(9) 0.22731(18) 0.2541(3)
C33 C 0.92040(11) 0.2897(2) 0.3302(3)
C34 C 0.94555(12) 0.2968(3) 0.4331(3)
C35 C 0.88677(13) 0.4132(3) 0.3726(3)
C36 C 0.89104(11) 0.3468(2) 0.3004(3)
Os1 Os 0.878111(4) 0.224654(8) 0.120779(10)
P1 P 0.74056(4) -0.04024(15) 0.05487(12)
F1 F 0.77693(12) 0.0094(3) 0.0628(4)
F2 F 0.71603(19) 0.0351(5) 0.0522(5)
F3 F 0.73737(12) -0.0440(5) -0.0755(3)
F4 F 0.70546(16) -0.0929(6) 0.0429(5)
F5 F 0.76563(19) -0.1191(4) 0.0583(5)
F6 F 0.74474(12) -0.0437(3) 0.1842(3)
P2 P 1.00000 0.46038(9) 0.25000
F7 F 0.99695(9) 0.46053(19) 0.3789(2)
F8 F 1.00000 0.3602(2) 0.25000
F9 F 0.95625(7) 0.46043(17) 0.2149(2)
F10 F 1.00000 0.5606(2) 0.25000
P3 P 1.00000 -0.08426(12) 0.25000
F11 F 0.99978(15) -0.0842(4) 0.1220(3)
F12 F 0.97020(15) -0.1527(3) 0.2243(5)
F13 F 0.96900(13) -0.0170(3) 0.2332(4)
F7B F 1.00305(9) 0.46053(19) 0.1211(2)
F9B F 1.04375(7) 0.46043(17) 0.2851(2)
F11B F 1.00022(15) -0.0842(4) 0.3780(3)
F12B F 1.02980(15) -0.1527(3) 0.2757(5)
F13B F 1.03100(13) -0.0170(3) 0.2668(4)
#END
