# Supplementary material for: Crystallography in school
Source: J Appl Crystallogr. 2025 Sep 12;58(Pt 5):1802–9. doi: 10.1107/S1600576725007459 (PMC12502877; doi:10.1107/S1600576725007459)
Supplement: Supplementary file 3 [file j-58-01802-sup3.zip › CIF/Others/ABABEL.cif]

#######################################################################
#
#                 Cambridge Crystallographic Data Centre
#                                CCDC
#
#######################################################################
#
# If this CIF has been generated from an entry in the Cambridge
# Structural Database, then it will include bibliographic, chemical,
# crystal, experimental, refinement or atomic coordinate data resulting
# from the CCDC's data processing and validation procedures.
#
#######################################################################

data_CSD_CIF_ABABEL
_audit_creation_date 2004-11-10
_audit_creation_method CSD-ConQuest-V1
_database_code_CSD ABABEL
_database_code_depnum_ccdc_archive 'CCDC 243822'
_chemical_formula_sum 'C15 H10 Cl1 N1 O1'
_chemical_formula_moiety
;
C15 H10 Cl1 N1 O1
;
_journal_coden_Cambridge 35
_journal_volume 69
_journal_year 2004
_journal_page_first 4500
_journal_name_full 'J.Org.Chem. '
loop_
_publ_author_name
"Hongbin Li"
"Hua Yang"
"J.L.Petersen"
"K.K.Wang"
_chemical_name_systematic
;
4-Chloro-3-phenylquinolin-2(1H)-one
;
_chemical_name_common
;
Teaching Subset: Fundamental Chemistry
;
_cell_volume   1194.684
_exptl_crystal_colour 'white'
_exptl_crystal_density_diffrn 1.422
_diffrn_ambient_temperature 295
#These two values have been output from a single CSD field.
_refine_ls_R_factor_gt 0.0501
_refine_ls_wR_factor_gt 0.0501
_symmetry_cell_setting monoclinic
_symmetry_space_group_name_H-M 'P 21/c'
_symmetry_Int_Tables_number 14
loop_
_symmetry_equiv_pos_site_id
_symmetry_equiv_pos_as_xyz
1 x,y,z
2 -x,1/2+y,1/2-z
3 -x,-y,-z
4 x,-1/2-y,-1/2+z
_cell_length_a 11.1366(12)
_cell_length_b 6.9872(7)
_cell_length_c 15.3869(16)
_cell_angle_alpha 90
_cell_angle_beta 93.796(2)
_cell_angle_gamma 90
_cell_formula_units_Z 4
loop_
_atom_type_symbol
_atom_type_radius_bond
C 0.68
H 0.23
Cl 0.99
N 0.68
O 0.68
loop_
_atom_site_label
_atom_site_type_symbol
_atom_site_fract_x
_atom_site_fract_y
_atom_site_fract_z
Cl1 Cl 0.72083(6) 1.09418(9) 0.68032(5)
O1 O 0.84300(14) 0.4969(2) 0.52577(12)
N1 N 0.98694(15) 0.7154(2) 0.56335(12)
H1 H 1.03950 0.64190 0.54200
C1 C 0.87130(19) 0.6517(3) 0.56084(15)
C2 C 0.78474(18) 0.7753(3) 0.60122(14)
C3 C 0.8225(2) 0.9459(3) 0.63380(14)
C4 C 0.94472(19) 1.0112(3) 0.63352(14)
C5 C 0.9874(2) 1.1899(3) 0.66585(16)
H2 H 0.93450 1.27490 0.68990
C6 C 1.1052(3) 1.2382(4) 0.66196(17)
H3 H 1.13200 1.35650 0.68310
C7 C 1.1857(2) 1.1136(4) 0.62701(17)
H4 H 1.26610 1.14810 0.62540
C8 C 1.1473(2) 0.9387(3) 0.59469(16)
H5 H 1.20140 0.85490 0.57120
C9 C 1.02672(19) 0.8885(3) 0.59747(14)
C10 C 0.65855(19) 0.7054(3) 0.60428(15)
C11 C 0.6305(2) 0.5733(3) 0.66680(17)
H6 H 0.69080 0.52650 0.70580
C12 C 0.5135(2) 0.5104(4) 0.6718(2)
H7 H 0.49530 0.42280 0.71450
C13 C 0.4241(2) 0.5771(4) 0.6136(2)
H8 H 0.34530 0.53470 0.61690
C14 C 0.4510(2) 0.7052(4) 0.5512(2)
H9 H 0.39080 0.74910 0.51140
C15 C 0.5678(2) 0.7703(3) 0.54690(18)
H10 H 0.58510 0.85930 0.50450
#END
