# Supplementary material for: Crystallography in school
Source: J Appl Crystallogr. 2025 Sep 12;58(Pt 5):1802–9. doi: 10.1107/S1600576725007459 (PMC12502877; doi:10.1107/S1600576725007459)
Supplement: Supplementary file 3 [file j-58-01802-sup3.zip › CIF/Others/ABAFUF.cif]

#######################################################################
#
#                 Cambridge Crystallographic Data Centre
#                                CCDC
#
#######################################################################
#
# If this CIF has been generated from an entry in the Cambridge
# Structural Database, then it will include bibliographic, chemical,
# crystal, experimental, refinement or atomic coordinate data resulting
# from the CCDC's data processing and validation procedures.
#
#######################################################################

data_CSD_CIF_ABAFUF
_audit_creation_date 2004-11-10
_audit_creation_method CSD-ConQuest-V1
_database_code_CSD ABAFUF
_database_code_depnum_ccdc_archive 'CCDC 243848'
_chemical_formula_sum 'C18 H24 Cl2 N2 Pd1'
_chemical_formula_moiety
;
C18 H24 Cl2 N2 Pd1
;
_journal_coden_Cambridge 579
_journal_volume 23
_journal_year 2004
_journal_page_first 3210
_journal_name_full 'Organometallics '
loop_
_publ_author_name
"K.A.Pelz"
"P.S.White"
"M.R.Gagne"
_chemical_name_systematic
;
(R,R)-Dichloro-(N,N'-dibenzyl-N,N'-dimethylethylenediamine)-palladium(ii)
;
_chemical_name_common
;
Teaching Subset: Fundamental Chemistry, Symmetry
;
_cell_volume   1923.490
_exptl_crystal_colour 'yellow'
_exptl_crystal_density_diffrn 1.539
_exptl_crystal_description 'block'
_exptl_crystal_preparation 'dichloromethane/hexanes'
_diffrn_ambient_temperature 173
#These two values have been output from a single CSD field.
_refine_ls_R_factor_gt 0.028
_refine_ls_wR_factor_gt 0.028
_symmetry_cell_setting monoclinic
_symmetry_space_group_name_H-M 'P c'
_symmetry_Int_Tables_number 7
loop_
_symmetry_equiv_pos_site_id
_symmetry_equiv_pos_as_xyz
1 x,y,z
2 x,-y,1/2+z
_cell_length_a 14.8129(3)
_cell_length_b 9.5230(2)
_cell_length_c 14.1217(3)
_cell_angle_alpha 90
_cell_angle_beta 105.076(1)
_cell_angle_gamma 90
_cell_formula_units_Z 4
loop_
_atom_type_symbol
_atom_type_radius_bond
C 0.68
H 0.23
Cl 0.99
N 0.68
Pd 1.50
loop_
_atom_site_label
_atom_site_type_symbol
_atom_site_fract_x
_atom_site_fract_y
_atom_site_fract_z
Pd1 Pd 0.36742 0.419637(22) 0.25696
Cl1 Cl 0.27133(7) 0.31830(9) 0.34246(7)
Cl2 Cl 0.49828(7) 0.35337(8) 0.37690(7)
C1 C 0.2141(3) 0.6093(4) 0.1867(4)
N1 N 0.25297(20) 0.4837(3) 0.14623(20)
C2 C 0.2899(3) 0.5242(4) 0.0608(3)
C3 C 0.3803(3) 0.6027(4) 0.0971(3)
N2 N 0.44701(21) 0.5189(3) 0.17488(21)
C4 C 0.4907(3) 0.4056(4) 0.1284(4)
C5 C 0.17347(24) 0.3802(4) 0.1116(3)
C6 C 0.19776(22) 0.2511(3) 0.0606(3)
C7 C 0.2523(3) 0.1434(4) 0.1138(3)
C8 C 0.2695(3) 0.0239(4) 0.0653(4)
C9 C 0.2324(3) 0.0077(5) -0.0344(4)
C10 C 0.1769(3) 0.1140(5) -0.0870(3)
C11 C 0.1601(3) 0.2336(4) -0.0394(3)
C12 C 0.5244(3) 0.6137(4) 0.2301(3)
C13 C 0.49032(25) 0.7395(3) 0.2757(3)
C14 C 0.4554(3) 0.7282(3) 0.3578(3)
C15 C 0.4248(3) 0.8454(4) 0.3992(3)
C16 C 0.4311(3) 0.9783(4) 0.3597(3)
C17 C 0.4669(3) 0.9912(4) 0.2804(3)
C18 C 0.4969(3) 0.8734(4) 0.2375(3)
H1 H 0.19100 0.58000 0.24100
H2 H 0.26200 0.67900 0.20800
H3 H 0.16300 0.64800 0.13700
H4 H 0.30000 0.44100 0.02600
H5 H 0.24500 0.58300 0.01800
H6 H 0.36900 0.69200 0.12300
H7 H 0.40800 0.61700 0.04300
H8 H 0.53200 0.35200 0.17900
H9 H 0.44300 0.34500 0.09000
H10 H 0.52500 0.44700 0.08600
H11 H 0.12200 0.42800 0.06700
H12 H 0.15400 0.34900 0.16800
H13 H 0.27700 0.15300 0.18300
H14 H 0.30700 -0.05000 0.10200
H15 H 0.24500 -0.07500 -0.06700
H16 H 0.15100 0.10500 -0.15600
H17 H 0.12100 0.30600 -0.07500
H18 H 0.56600 0.56000 0.28100
H19 H 0.55800 0.64700 0.18500
H20 H 0.45300 0.63700 0.38700
H21 H 0.40000 0.83500 0.45500
H22 H 0.41000 1.06000 0.38700
H23 H 0.47200 1.08300 0.25400
H24 H 0.52200 0.88400 0.18200
Pd2 Pd 0.834050(19) 0.083268(22) 0.614726(19)
Cl3 Cl 0.93421(8) 0.1807(1) 0.75136(7)
Cl4 Cl 0.70721(7) 0.15266(8) 0.66835(8)
C19 C 0.9856(3) -0.1059(4) 0.6218(4)
N3 N 0.94502(20) 0.0181(3) 0.56134(22)
C20 C 0.9049(3) -0.0221(4) 0.4573(3)
C21 C 0.8145(3) -0.0981(4) 0.4459(3)
N4 N 0.75065(21) -0.0108(3) 0.48992(21)
C22 C 0.7080(3) 0.1066(4) 0.4218(3)
C23 C 1.0246(3) 0.1202(4) 0.5685(3)
C24 C 0.99919(24) 0.2498(4) 0.5061(3)
C25 C 0.9439(3) 0.3564(4) 0.5305(3)
C26 C 0.9242(3) 0.4754(4) 0.4717(4)
C27 C 0.9592(4) 0.4937(5) 0.3921(4)
C28 C 1.0159(4) 0.3899(6) 0.3689(4)
C29 C 1.0350(3) 0.2695(5) 0.4246(3)
C30 C 0.6708(3) -0.1010(3) 0.5028(3)
C31 C 0.7011(3) -0.2312(4) 0.5636(3)
C32 C 0.7359(3) -0.2249(3) 0.6653(3)
C33 C 0.7643(3) -0.3449(4) 0.7205(3)
C34 C 0.7556(3) -0.4764(4) 0.6743(3)
C35 C 0.7191(3) -0.4847(4) 0.5746(4)
C36 C 0.6925(3) -0.3629(4) 0.5189(3)
H25 H 1.01000 -0.07700 0.68900
H26 H 0.93800 -0.17600 0.61900
H27 H 1.03500 -0.14500 0.59700
H28 H 0.89400 0.06100 0.41800
H29 H 0.94900 -0.08100 0.43600
H30 H 0.82600 -0.18700 0.47900
H31 H 0.78500 -0.11400 0.37800
H32 H 0.66800 0.16100 0.45200
H33 H 0.75600 0.16600 0.41000
H34 H 0.67200 0.06900 0.36100
H35 H 1.04600 0.15000 0.63600
H36 H 1.07400 0.07200 0.54900
H37 H 0.92100 0.34700 0.58800
H38 H 0.88400 0.54600 0.48700
H39 H 0.94500 0.57700 0.35300
H40 H 1.04200 0.40200 0.31400
H41 H 1.07400 0.19800 0.40800
H42 H 0.63400 -0.04500 0.53500
H43 H 0.63400 -0.12900 0.43900
H44 H 0.73900 -0.13600 0.69800
H45 H 0.78900 -0.33800 0.79000
H46 H 0.77600 -0.56000 0.71200
H47 H 0.71000 -0.57500 0.54300
H48 H 0.66900 -0.36900 0.44900
#END
