# Supplementary material for: Crystallography in school
Source: J Appl Crystallogr. 2025 Sep 12;58(Pt 5):1802–9. doi: 10.1107/S1600576725007459 (PMC12502877; doi:10.1107/S1600576725007459)
Supplement: Supplementary file 3 [file j-58-01802-sup3.zip › CIF/Others/ABCLUA10.cif]

#######################################################################
#
#                 Cambridge Crystallographic Data Centre
#                                CCDC
#
#######################################################################
#
# If this CIF has been generated from an entry in the Cambridge
# Structural Database, then it will include bibliographic, chemical,
# crystal, experimental, refinement or atomic coordinate data resulting
# from the CCDC's data processing and validation procedures.
#
#######################################################################

data_CSD_CIF_ABCLUA10
_audit_creation_date 1977-12-13
_audit_creation_method CSD-ConQuest-V1
_database_code_CSD ABCLUA10
_database_code_depnum_ccdc_archive 'CCDC 1100072'
_chemical_formula_sum 'C24 H34 O8'
_chemical_formula_moiety
;
C24 H34 O8
;
_journal_coeditor_code "IUCr A14866"
_journal_coden_Cambridge 107
_journal_volume 33
_journal_year 1977
_journal_page_first 2314
_journal_name_full 'Acta Crystallogr.,Sect.B:Struct.Crystallogr.Cryst.Chem. '
loop_
_publ_author_name
"A.Ducruix"
"C.Pascard"
"S.Omura"
"A.Nakagawa"
_chemical_name_systematic
;
5,9-Diacetyl-(3,6)bicycloleuconolide A~3~
;
_chemical_name_common
;
Teaching Subset: Fundamental Chemistry
;
_cell_volume   1256.954
_diffrn_ambient_temperature ?
_diffrn_special_details
;
The study was carried out at room temperature,in the range 283-303K

;
_refine_special_details
;
C25 DISORDERED BETWEEN TWO EQUALLY OCCUPIED SITES, ONE INCLUDED, THE OTHER 
(0.4197,0.6364,1.0536) OMITTED.
;
#These two values have been output from a single CSD field.
_refine_ls_R_factor_gt 0.051
_refine_ls_wR_factor_gt 0.051
_symmetry_cell_setting monoclinic
_symmetry_space_group_name_H-M 'P 21'
_symmetry_Int_Tables_number 4
loop_
_symmetry_equiv_pos_site_id
_symmetry_equiv_pos_as_xyz
1 x,y,z
2 -x,1/2+y,-z
_cell_length_a 11.206(6)
_cell_length_b 8.248(4)
_cell_length_c 14.272(7)
_cell_angle_alpha 90
_cell_angle_beta 107.66(2)
_cell_angle_gamma 90
_cell_formula_units_Z 2
loop_
_atom_type_symbol
_atom_type_radius_bond
C 0.68
H 0.23
O 0.68
loop_
_atom_site_label
_atom_site_type_symbol
_atom_site_fract_x
_atom_site_fract_y
_atom_site_fract_z
C1 C 0.25990 -0.42920 -0.35620
C2 C 0.31960 -0.46650 -0.24930
C3 C 0.42560 -0.35250 -0.19770
C4 C 0.48490 -0.39160 -0.08840
C5 C 0.62250 -0.36600 -0.07000
C6 C 0.64540 -0.43700 -0.16280
C7 C 0.77780 -0.41750 -0.16790
C8 C 0.53490 -0.35710 -0.24330
C9 C 0.56000 -0.18970 -0.26910
C10 C 0.81130 -0.48950 -0.25520
C11 C 0.78680 -0.67240 -0.27130
C12 C 0.65380 -0.72230 -0.31470
C13 C 0.57440 -0.66650 -0.39810
C14 C 0.44300 -0.71360 -0.43610
C15 C 0.35680 -0.63720 -0.50660
C16 C 0.22200 -0.67530 -0.53870
C17 C 0.14020 -0.55360 -0.50760
O1 O 0.18370 -0.54880 -0.40050
H1 H 0.87300 -1.04500 -0.05300
H2 H -0.04600 -0.53700 -0.50800
H3 H -0.02900 -0.61500 -0.59700
O2 O 0.55810 -0.07150 -0.23870
C18 C 0.76110 -0.35760 0.09360
C19 C 0.80350 -0.45350 0.18550
C20 C 0.33930 -0.34150 0.00220
O3 O 0.83720 -0.74720 -0.17470
O4 O 0.87270 -0.97840 -0.24330
C21 C 0.00490 -0.59690 -0.53870
O5 O 0.69310 -0.44850 0.01810
O6 O 0.78750 -0.22010 0.08490
O7 O 0.43770 -0.29030 -0.02790
C22 C 0.94800 -0.45180 -0.24400
C23 C 0.87570 -0.90050 -0.17210
C24 C 0.92350 -0.96100 -0.06880
O8 O 0.27960 -0.30900 -0.39700
H4 H 0.26800 -0.49700 -0.21900
H5 H 0.39700 -0.25300 -0.20200
H6 H 0.64100 -0.25100 -0.06800
H7 H 0.79500 -0.29900 -0.16700
H8 H 0.76600 -0.44400 -0.31200
H9 H 0.62700 -0.80800 -0.29200
H10 H 0.41500 -0.81400 -0.41500
H11 H 0.20100 -0.80800 -0.52500
H12 H 0.15900 -0.45700 -0.53200
H13 H 0.60000 -0.19000 -0.32500
H14 H 0.85700 -0.34600 0.22700
H15 H 0.96800 -0.33700 -0.23800
H16 H 1.00700 -0.49400 -0.18800
H17 H 0.33900 -0.56900 -0.24000
H18 H 0.46800 -0.50600 -0.08300
H19 H 0.62200 -0.55000 -0.16300
H20 H 0.83900 -0.46500 -0.11000
H21 H 0.82800 -0.72200 -0.31600
H22 H 0.60600 -0.58400 -0.43000
H23 H 0.37800 -0.55900 -0.53200
H24 H 0.18500 -0.69900 -0.60400
H25 H 0.51900 -0.42400 -0.30300
H26 H 0.75600 -0.49700 0.20200
H27 H 0.81900 -0.56900 0.16800
H28 H 0.95700 -0.48800 -0.30100
H29 H 0.93800 -0.87200 -0.01800
H30 H 0.99100 -0.99000 -0.07700
H31 H 0.00000 -0.71600 -0.50200
#END
