# Supplementary material for: Crystallography in school
Source: J Appl Crystallogr. 2025 Sep 12;58(Pt 5):1802–9. doi: 10.1107/S1600576725007459 (PMC12502877; doi:10.1107/S1600576725007459)
Supplement: Supplementary file 3 [file j-58-01802-sup3.zip › CIF/Others/ABEGIY.cif]

#######################################################################
#
#                 Cambridge Crystallographic Data Centre
#                                CCDC
#
#######################################################################
#
# If this CIF has been generated from an entry in the Cambridge
# Structural Database, then it will include bibliographic, chemical,
# crystal, experimental, refinement or atomic coordinate data resulting
# from the CCDC's data processing and validation procedures.
#
#######################################################################

data_CSD_CIF_ABEGIY
_audit_creation_date 2004-11-10
_audit_creation_method CSD-ConQuest-V1
_database_code_CSD ABEGIY
_database_code_depnum_ccdc_archive 'CCDC 251714'
_chemical_formula_sum 'C13 H10 O2'
_chemical_formula_moiety
;
C13 H10 O2
;
_journal_coeditor_code "IUCr CV6351"
_journal_coden_Cambridge 1370
_journal_volume 60
_journal_year 2004
_journal_page_first o1515
_journal_name_full 'Acta Crystallogr.,Sect.E:Struct.Rep.Online '
loop_
_publ_author_name
"L.B.Din"
"A.Abdullah"
"S.L.Tan"
"I.M.Said"
"B.M.Yamin"
_chemical_name_systematic
;
Dehydrogoniothalamin
;
_chemical_name_common
;
6-Styryl-pyran-2-one; Teaching Subset: Fundamental Chemistry
;
_chemical_melting_point 388
_cell_volume   2026.563
_exptl_crystal_colour 'colorless'
_exptl_crystal_density_diffrn 1.299
_exptl_special_details
;
Melting point range 388-390K

;
_exptl_crystal_description 'block'
_exptl_crystal_preparation 'ethyl acetate'
_diffrn_ambient_temperature 273
#These two values have been output from a single CSD field.
_refine_ls_R_factor_gt 0.044
_refine_ls_wR_factor_gt 0.044
_chemical_compound_source
;
stem bark of Goniothalamus tortilipetalus
;
_symmetry_cell_setting orthorhombic
_symmetry_space_group_name_H-M 'P b c a'
_symmetry_Int_Tables_number 61
loop_
_symmetry_equiv_pos_site_id
_symmetry_equiv_pos_as_xyz
1 x,y,z
2 1/2-x,-y,1/2+z
3 -x,1/2+y,1/2-z
4 1/2+x,1/2-y,-z
5 -x,-y,-z
6 -1/2+x,y,-1/2-z
7 x,-1/2-y,-1/2+z
8 -1/2-x,-1/2+y,z
_cell_length_a 10.0406(15)
_cell_length_b 13.420(2)
_cell_length_c 15.040(2)
_cell_angle_alpha 90
_cell_angle_beta 90
_cell_angle_gamma 90
_cell_formula_units_Z 8
loop_
_atom_type_symbol
_atom_type_radius_bond
C 0.68
H 0.23
O 0.68
loop_
_atom_site_label
_atom_site_type_symbol
_atom_site_fract_x
_atom_site_fract_y
_atom_site_fract_z
O1 O 0.14650(9) 0.82654(6) 0.08561(7)
O2 O 0.18276(12) 0.67893(8) 0.0269(1)
C1 C 0.23305(14) 0.75046(10) 0.06129(10)
C2 C 0.37053(14) 0.76655(11) 0.08026(10)
H1 H 0.43280 0.71870 0.06370
C3 C 0.41131(14) 0.84918(12) 0.12147(10)
H2 H 0.50120 0.85780 0.13420
C4 C 0.31883(14) 0.92371(11) 0.14596(10)
H3 H 0.34750 0.98080 0.17530
C5 C 0.18918(13) 0.91148(9) 0.12661(8)
C6 C 0.08523(14) 0.98275(10) 0.14486(9)
H4 H 0.10850 1.03960 0.17670
C7 C -0.04138(14) 0.97384(9) 0.11986(9)
H5 H -0.06410 0.91570 0.08980
C8 C -0.14868(12) 1.04589(9) 0.13466(8)
C9 C -0.27362(14) 1.02825(11) 0.09762(9)
H6 H -0.28830 0.96990 0.06570
C10 C -0.37574(15) 1.09593(13) 0.10764(11)
H7 H -0.45860 1.08300 0.08250
C11 C -0.35577(15) 1.18240(11) 0.15454(11)
H8 H -0.42440 1.22840 0.16060
C12 C -0.23345(16) 1.20048(11) 0.1926(1)
H9 H -0.21990 1.25870 0.22490
C13 C -0.13079(14) 1.13306(10) 0.18333(9)
H10 H -0.04890 1.14600 0.20980
#END
