# Supplementary material for: Crystallography in school
Source: J Appl Crystallogr. 2025 Sep 12;58(Pt 5):1802–9. doi: 10.1107/S1600576725007459 (PMC12502877; doi:10.1107/S1600576725007459)
Supplement: Supplementary file 3 [file j-58-01802-sup3.zip › CIF/Others/ABEKUN.cif]

#######################################################################
#
#                 Cambridge Crystallographic Data Centre
#                                CCDC
#
#######################################################################
#
# If this CIF has been generated from an entry in the Cambridge
# Structural Database, then it will include bibliographic, chemical,
# crystal, experimental, refinement or atomic coordinate data resulting
# from the CCDC's data processing and validation procedures.
#
#######################################################################

data_CSD_CIF_ABEKUN
_audit_creation_date 2001-10-17
_audit_creation_method CSD-ConQuest-V1
_database_code_CSD ABEKUN
_database_code_depnum_ccdc_archive 'CCDC 141321'
_chemical_formula_sum 'C18 H16 N2 O2'
_chemical_formula_moiety
;
C12 H10 N2,C6 H6 O2
;
_journal_coden_Cambridge 4
_journal_volume 122
_journal_year 2000
_journal_page_first 7817
_journal_name_full 'J.Am.Chem.Soc. '
loop_
_publ_author_name
"L.R.MacGillivray"
"J.L.Reid"
"J.A.Ripmeester"
_chemical_name_systematic
;
resorcinol trans-1,2-bis(4-pyridyl)ethylene
;
_chemical_name_common
;
Teaching Subset: Fundamental Chemistry
;
_cell_volume    738.868
_exptl_crystal_density_diffrn 1.314
_exptl_special_details
;
polymorph I

;
_exptl_crystal_preparation 'ethanol/acetonitrile'
_diffrn_ambient_temperature 173
#These two values have been output from a single CSD field.
_refine_ls_R_factor_gt 0.0542
_refine_ls_wR_factor_gt 0.0542
_symmetry_cell_setting triclinic
_symmetry_space_group_name_H-M 'P -1'
_symmetry_Int_Tables_number 2
loop_
_symmetry_equiv_pos_site_id
_symmetry_equiv_pos_as_xyz
1 x,y,z
2 -x,-y,-z
_cell_length_a 8.070(1)
_cell_length_b 9.832(1)
_cell_length_c 10.876(1)
_cell_angle_alpha 73.119(1)
_cell_angle_beta 72.563(1)
_cell_angle_gamma 66.184(1)
_cell_formula_units_Z 2
loop_
_atom_type_symbol
_atom_type_radius_bond
C 0.68
H 0.23
N 0.68
O 0.68
loop_
_atom_site_label
_atom_site_type_symbol
_atom_site_fract_x
_atom_site_fract_y
_atom_site_fract_z
O1 O -0.0086(2) 0.3429(2) 0.3051(1)
O2 O -0.5958(2) 0.2701(2) 0.4324(1)
C1 C -0.1631(3) 0.3464(2) 0.2769(2)
C2 C -0.3029(3) 0.3073(2) 0.3734(2)
C3 C -0.4583(3) 0.3102(2) 0.3409(2)
C4 C -0.4757(3) 0.3545(2) 0.2098(2)
C5 C -0.3363(3) 0.3938(2) 0.1145(2)
C6 C -0.1802(3) 0.3909(2) 0.1456(2)
H1 H -0.0151(14) 0.3164(25) 0.3866(2)
H2 H -0.5647(13) 0.2356(24) 0.5056(5)
H3 H -0.2921(3) 0.2782(2) 0.4628(2)
H4 H -0.5818(3) 0.3576(2) 0.1865(2)
H5 H -0.3477(3) 0.4235(2) 0.0253(2)
H6 H -0.0861(3) 0.4187(2) 0.0786(2)
N1 N -0.0152(2) 0.2534(2) 0.5687(2)
N2 N 0.4775(2) -0.1512(2) 1.3337(2)
C7 C -0.0497(3) 0.3538(2) 0.6422(2)
C8 C 0.0026(3) 0.3135(2) 0.7613(2)
C9 C 0.0945(2) 0.1622(2) 0.8107(2)
C10 C 0.1252(3) 0.0565(2) 0.7366(2)
C11 C 0.0699(3) 0.1073(2) 0.6178(2)
C12 C 0.1602(3) 0.1213(2) 0.9332(2)
C13 C 0.2507(3) -0.0171(2) 0.9899(2)
C14 C 0.3251(2) -0.0590(2) 1.1089(2)
C15 C 0.3062(3) 0.0452(2) 1.1807(2)
C16 C 0.3835(3) -0.0049(2) 1.2905(2)
C17 C 0.4946(3) -0.2506(2) 1.2648(2)
C18 C 0.4223(3) -0.2103(2) 1.1541(2)
H7 H -0.1149(31) 0.4596(26) 0.6071(22)
H8 H -0.0220(29) 0.3908(25) 0.8105(21)
H9 H 0.1831(29) -0.0531(25) 0.7677(21)
H10 H 0.0924(30) 0.0351(25) 0.5629(21)
H11 H 0.1354(3) 0.2016(2) 0.9755(2)
H12 H 0.2696(3) -0.0976(2) 0.9498(2)
H13 H 0.2428(29) 0.1518(25) 1.1548(20)
H14 H 0.3752(29) 0.0640(24) 1.3390(21)
H15 H 0.5588(30) -0.3526(26) 1.2977(22)
H16 H 0.4425(29) -0.2861(24) 1.1048(21)
#END
