# Supplementary material for: Crystallography in school
Source: J Appl Crystallogr. 2025 Sep 12;58(Pt 5):1802–9. doi: 10.1107/S1600576725007459 (PMC12502877; doi:10.1107/S1600576725007459)
Supplement: Supplementary file 3 [file j-58-01802-sup3.zip › CIF/Others/ABENAX.cif]

#######################################################################
#
#                 Cambridge Crystallographic Data Centre
#                                CCDC
#
#######################################################################
#
# If this CIF has been generated from an entry in the Cambridge
# Structural Database, then it will include bibliographic, chemical,
# crystal, experimental, refinement or atomic coordinate data resulting
# from the CCDC's data processing and validation procedures.
#
#######################################################################

data_CSD_CIF_ABENAX
_audit_creation_date 2004-11-10
_audit_creation_method CSD-ConQuest-V1
_database_code_CSD ABENAX
_database_code_depnum_ccdc_archive 'CCDC 251740'
_chemical_formula_sum 'C8 H6 N2 O7'
_chemical_formula_moiety
;
C8 H6 N2 O7
;
_journal_coeditor_code "IUCr CV6358"
_journal_coden_Cambridge 1370
_journal_volume 60
_journal_year 2004
_journal_page_first o1593
_journal_name_full 'Acta Crystallogr.,Sect.E:Struct.Rep.Online '
loop_
_publ_author_name
"Long-Fei Jin"
"Feng-Ping Xiao"
"Cheng-Gang Wang"
_chemical_name_systematic
;
Methyl 3,5-dinitrosalicylate
;
_chemical_name_common
;
Teaching Subset: Fundamental Chemistry
;
_cell_volume    950.790
_exptl_crystal_colour 'colorless'
_exptl_crystal_density_diffrn 1.692
_exptl_crystal_description 'block'
_exptl_crystal_preparation 'methanol'
_diffrn_ambient_temperature 293
#These two values have been output from a single CSD field.
_refine_ls_R_factor_gt 0.0514
_refine_ls_wR_factor_gt 0.0514
_symmetry_cell_setting monoclinic
_symmetry_space_group_name_H-M 'P 21/c'
_symmetry_Int_Tables_number 14
loop_
_symmetry_equiv_pos_site_id
_symmetry_equiv_pos_as_xyz
1 x,y,z
2 -x,1/2+y,1/2-z
3 -x,-y,-z
4 x,-1/2-y,-1/2+z
_cell_length_a 8.459(2)
_cell_length_b 16.942(5)
_cell_length_c 6.6832(18)
_cell_angle_alpha 90
_cell_angle_beta 96.929(4)
_cell_angle_gamma 90
_cell_formula_units_Z 4
loop_
_atom_type_symbol
_atom_type_radius_bond
C 0.68
H 0.23
N 0.68
O 0.68
loop_
_atom_site_label
_atom_site_type_symbol
_atom_site_fract_x
_atom_site_fract_y
_atom_site_fract_z
C1 C 0.6300(2) 0.56515(12) 0.2291(3)
C2 C 0.4663(2) 0.57121(12) 0.2540(3)
C3 C 0.4019(2) 0.64721(12) 0.2561(3)
C4 C 0.4883(3) 0.71403(12) 0.2309(3)
H1 H 0.44280 0.76390 0.23550
C5 C 0.6457(2) 0.70485(11) 0.1984(3)
C6 C 0.7172(2) 0.63215(12) 0.1990(3)
H2 H 0.82380 0.62800 0.17930
C7 C 0.7065(3) 0.48605(12) 0.2435(3)
C8 C 0.9540(3) 0.41851(15) 0.2634(5)
H3 H 0.95330 0.39910 0.39820
H4 H 1.06150 0.42920 0.23960
H5 H 0.90860 0.37960 0.16910
N1 N 0.2350(2) 0.65921(12) 0.2927(3)
N2 N 0.7398(2) 0.77534(10) 0.1682(3)
O1 O 0.86066(18) 0.49074(9) 0.2382(3)
O2 O 0.6342(2) 0.42520(9) 0.2604(3)
O3 O 0.37768(18) 0.50811(9) 0.2800(3)
H6 H 0.43140 0.46810 0.27350
O4 O 0.13718(19) 0.61036(11) 0.2276(3)
O5 O 0.2055(2) 0.71811(11) 0.3858(3)
O6 O 0.6845(2) 0.83945(9) 0.2036(3)
O7 O 0.86876(19) 0.7661(1) 0.1071(3)
#END
