# Supplementary material for: Crystallography in school
Source: J Appl Crystallogr. 2025 Sep 12;58(Pt 5):1802–9. doi: 10.1107/S1600576725007459 (PMC12502877; doi:10.1107/S1600576725007459)
Supplement: Supplementary file 3 [file j-58-01802-sup3.zip › CIF/Others/ABETOS.cif]

#######################################################################
#
#                 Cambridge Crystallographic Data Centre
#                                CCDC
#
#######################################################################
#
# If this CIF has been generated from an entry in the Cambridge
# Structural Database, then it will include bibliographic, chemical,
# crystal, experimental, refinement or atomic coordinate data resulting
# from the CCDC's data processing and validation procedures.
#
#######################################################################

data_CSD_CIF_ABETOS
_audit_creation_date 2011-11-29
_audit_creation_method CSD-ConQuest-V1
_database_code_CSD ABETOS
_database_code_depnum_ccdc_archive 'CCDC 804894'
_chemical_formula_sum 'C20 H40 Br3 Ce1 O4'
_chemical_formula_moiety
;
C20 H40 Br3 Ce1 O4
;
_journal_coden_Cambridge 9
_journal_volume 50
_journal_year 2011
_journal_page_first 4627
_journal_name_full 'Inorg.Chem. '
loop_
_publ_author_name
"K.V.Vasudevan"
"N.A.Smith"
"B.L.Scott"
"E.A.McKigney"
"M.W.Blair"
"J.C.Gordon"
"R.E.Muenchausen"
_chemical_name_systematic
;
Tribromo-tetrakis(2-methyltetrahydrofuran)-cerium
;
_chemical_name_common
;
Teaching Subset: Fundamental Chemistry, Symmetry
;
_cell_volume   2642.068
_exptl_crystal_colour 'colorless'
_exptl_crystal_density_diffrn 1.821
_exptl_special_details
;
moisture-sensitive

;
_exptl_crystal_description 'block'
_diffrn_ambient_temperature 140
_refine_special_details
;
C7',C7' and C7,C7 disordered over two sites with occupancies 0.54:0.46.

;
#These two values have been output from a single CSD field.
_refine_ls_R_factor_gt 0.0359
_refine_ls_wR_factor_gt 0.0359
_symmetry_cell_setting monoclinic
_symmetry_space_group_name_H-M 'C 2/c'
_symmetry_Int_Tables_number 15
loop_
_symmetry_equiv_pos_site_id
_symmetry_equiv_pos_as_xyz
1 x,y,z
2 -x,y,1/2-z
3 1/2+x,1/2+y,z
4 1/2-x,1/2+y,1/2-z
5 -x,-y,-z
6 x,-y,-1/2+z
7 -1/2-x,-1/2-y,-z
8 -1/2+x,-1/2-y,-1/2+z
_cell_length_a 22.421(9)
_cell_length_b 9.395(4)
_cell_length_c 16.657(11)
_cell_angle_alpha 90
_cell_angle_beta 131.149(3)
_cell_angle_gamma 90
_cell_formula_units_Z 4
loop_
_atom_type_symbol
_atom_type_radius_bond
C 0.68
H 0.23
Br 1.21
Ce 2.04
O 0.68
loop_
_atom_site_label
_atom_site_type_symbol
_atom_site_fract_x
_atom_site_fract_y
_atom_site_fract_z
Ce1 Ce 0.00000 0.25234(4) 0.25000
Br1 Br 0.11840(3) 0.25409(5) 0.48022(4)
Br2 Br 0.00000 0.56150(8) 0.25000
O1 O 0.0805(2) 0.0317(3) 0.2869(3)
O2 O 0.0926(2) 0.3113(4) 0.2182(3)
C1 C 0.1584(3) -0.0272(7) 0.3780(5)
H1 H 0.19370 0.05110 0.42440
C2 C 0.1904(4) -0.0979(7) 0.3306(5)
H2 H 0.24300 -0.06300 0.36460
H3 H 0.19260 -0.20040 0.33890
C3 C 0.1311(4) -0.0561(7) 0.2121(5)
H4 H 0.14620 0.03240 0.19980
H5 H 0.12660 -0.13010 0.16780
C4 C 0.0558(4) -0.0399(6) 0.1915(5)
H6 H 0.01780 0.01730 0.12840
H7 H 0.03240 -0.13190 0.18250
C5 C 0.1512(4) -0.1265(7) 0.4401(5)
H8 H 0.13070 -0.07640 0.46770
H9 H 0.20240 -0.16490 0.49820
H10 H 0.11580 -0.20260 0.39480
C6 C 0.1741(3) 0.3414(8) 0.3126(5)
H11 H 0.17970 0.34010 0.37550
H12 H 0.20900 0.26970 0.32110
H13 H 0.24750 0.47530 0.32610
C7 C 0.2075(8) 0.4332(19) 0.2770(11)
H14 H 0.23170 0.37620 0.25660
C8 C 0.1347(4) 0.5109(7) 0.1817(5)
H15 H 0.16080 0.51380 0.15300
H16 H 0.11020 0.60260 0.16980
C9 C 0.0731(3) 0.3937(6) 0.1287(4)
H17 H 0.02040 0.43610 0.08840
C10 C 0.0729(4) 0.2978(7) 0.0568(5)
H18 H 0.12540 0.26190 0.09440
H19 H 0.05590 0.35030 -0.00470
H20 H 0.03740 0.21970 0.03450
H21? H 0.19140 0.54690 0.34030
H22? H 0.24640 0.49940 0.33250
C11? C -0.1941(13) 0.476(3) 0.1997(16)
Br1A Br -0.11840(3) 0.25409(5) 0.01978(4)
O1A O -0.0805(2) 0.0317(3) 0.2131(3)
O2A O -0.0926(2) 0.3113(4) 0.2818(3)
C1A C -0.1584(3) -0.0272(7) 0.1220(5)
H1A H -0.19370 0.05110 0.07560
C2A C -0.1904(4) -0.0979(7) 0.1694(5)
H2A H -0.24300 -0.06300 0.13540
H3A H -0.19260 -0.20040 0.16110
C3A C -0.1311(4) -0.0561(7) 0.2879(5)
H4A H -0.14620 0.03240 0.30020
H5A H -0.12660 -0.13010 0.33220
C4A C -0.0558(4) -0.0399(6) 0.3085(5)
H6A H -0.01780 0.01730 0.37160
H7A H -0.03240 -0.13190 0.31750
C5A C -0.1512(4) -0.1265(7) 0.0599(5)
H8A H -0.13070 -0.07640 0.03230
H9A H -0.20240 -0.16490 0.00180
H10A H -0.11580 -0.20260 0.10520
C6A C -0.1741(3) 0.3414(8) 0.1874(5)
H11A H -0.17970 0.34010 0.12450
H12A H -0.20900 0.26970 0.17890
H13A H -0.24750 0.47530 0.17390
C7A C -0.2075(8) 0.4332(19) 0.2230(11)
H14A H -0.23170 0.37620 0.24340
C8A C -0.1347(4) 0.5109(7) 0.3183(5)
H15A H -0.16080 0.51380 0.34700
H16A H -0.11020 0.60260 0.33020
C9A C -0.0731(3) 0.3937(6) 0.3713(4)
H17A H -0.02040 0.43610 0.41160
C10A C -0.0729(4) 0.2978(7) 0.4432(5)
H18A H -0.12540 0.26190 0.40560
H19A H -0.05590 0.35030 0.50470
H20A H -0.03740 0.21970 0.46550
#END
