# Supplementary material for: Crystallography in school
Source: J Appl Crystallogr. 2025 Sep 12;58(Pt 5):1802–9. doi: 10.1107/S1600576725007459 (PMC12502877; doi:10.1107/S1600576725007459)
Supplement: Supplementary file 3 [file j-58-01802-sup3.zip › CIF/Others/ABIFUM.cif]

#######################################################################
#
#                 Cambridge Crystallographic Data Centre
#                                CCDC
#
#######################################################################
#
# If this CIF has been generated from an entry in the Cambridge
# Structural Database, then it will include bibliographic, chemical,
# crystal, experimental, refinement or atomic coordinate data resulting
# from the CCDC's data processing and validation procedures.
#
#######################################################################

data_CSD_CIF_ABIFUM
_audit_creation_date 2001-10-17
_audit_creation_method CSD-ConQuest-V1
_database_code_CSD ABIFUM
_database_code_depnum_ccdc_archive 'CCDC 153670'
_chemical_formula_sum 'C20.5 H31 B1 Cl3 N8 Y1'
_chemical_formula_moiety
;
C20 H30 B1 Cl2 N8 Y1,0.5(C1 H2 Cl2)
;
_journal_coden_Cambridge 9
_journal_volume 39
_journal_year 2000
_journal_page_first 4476
_journal_name_full 'Inorg.Chem. '
loop_
_publ_author_name
"D.P.Long"
"A.Chandrasekaran"
"R.O.Day"
"P.A.Bianconi"
"A.L.Rheingold"
_chemical_name_systematic
;
(Hydrogen 
tris(3,5-dimethylpyrazolyl)borato)-(3,5-dimethylpyrazole)-dichloro-yttrium 
dichloromethane solvate
;
_chemical_name_common
;
Teaching Subset: Fundamental Chemistry
;
_cell_volume   5723.311
_exptl_crystal_colour 'colorless'
_exptl_crystal_density_diffrn 1.382
_exptl_crystal_description 'rectangular'
_diffrn_ambient_temperature 296
#These two values have been output from a single CSD field.
_refine_ls_R_factor_gt 0.0525
_refine_ls_wR_factor_gt 0.0525
_symmetry_cell_setting monoclinic
_symmetry_space_group_name_H-M 'C 2/c'
_symmetry_Int_Tables_number 15
loop_
_symmetry_equiv_pos_site_id
_symmetry_equiv_pos_as_xyz
1 x,y,z
2 1/2+x,1/2+y,z
3 -x,y,1/2-z
4 1/2-x,1/2+y,1/2-z
5 -x,-y,-z
6 -1/2-x,-1/2-y,-z
7 x,-y,-1/2+z
8 -1/2+x,-1/2-y,-1/2+z
_cell_length_a 20.800(7)
_cell_length_b 10.990(3)
_cell_length_c 25.177(4)
_cell_angle_alpha 90
_cell_angle_beta 96.04(2)
_cell_angle_gamma 90
_cell_formula_units_Z 8
loop_
_atom_type_symbol
_atom_type_radius_bond
C 0.68
H 0.23
B 0.83
Cl 0.99
N 0.68
Y 1.78
loop_
_atom_site_label
_atom_site_type_symbol
_atom_site_fract_x
_atom_site_fract_y
_atom_site_fract_z
Y1 Y 0.88490(3) 0.22523(6) 0.35912(3)
Cl1 Cl 0.99563(8) 0.2354(2) 0.32390(8)
Cl2 Cl 0.86875(10) 0.4555(2) 0.35799(10)
N1 N 0.7820(3) 0.1145(5) 0.4379(2)
N2 N 0.7832(3) 0.1908(5) 0.3951(2)
N3 N 0.8983(3) 0.1093(6) 0.4804(2)
N4 N 0.9208(3) 0.2026(5) 0.4510(2)
N5 N 0.8589(2) -0.0459(5) 0.4102(2)
N6 N 0.8847(3) 0.0059(5) 0.3675(2)
N7 N 0.8580(3) 0.2619(6) 0.2299(2)
H1 H 0.8916(3) 0.3077(6) 0.2351(2)
N8 N 0.8360(3) 0.1935(5) 0.2683(2)
B1 B 0.8399(4) 0.0314(8) 0.4571(3)
H2 H 0.8272(4) -0.0230(8) 0.4850(3)
C1 C 0.7218(4) 0.1189(6) 0.4556(3)
C2 C 0.6856(4) 0.1991(7) 0.4233(3)
H3 H 0.6429(4) 0.2209(7) 0.4260(3)
C3 C 0.7243(3) 0.2417(6) 0.3857(3)
C4 C 0.9342(4) 0.0998(9) 0.5273(3)
C5 C 0.9797(4) 0.190(1) 0.5296(3)
H4 H 1.0107(4) 0.2066(10) 0.5580(3)
C6 C 0.9709(4) 0.2515(8) 0.4819(3)
C7 C 0.8574(3) -0.1671(6) 0.4039(3)
C8 C 0.8825(3) -0.1943(6) 0.3577(3)
H5 H 0.8874(3) -0.2717(6) 0.3437(3)
C9 C 0.8994(3) -0.0861(7) 0.3354(3)
C10 C 0.8225(3) 0.2514(8) 0.1826(3)
C11 C 0.7747(4) 0.1711(7) 0.1914(3)
H6 H 0.7414(4) 0.1453(7) 0.1665(3)
C12 C 0.7849(3) 0.1353(7) 0.2441(3)
C13 C 0.7033(4) 0.0465(8) 0.5013(3)
H7 H 0.7330(4) 0.0629(8) 0.5323(3)
H8 H 0.7046(4) -0.0385(8) 0.4928(3)
H9 H 0.6604(4) 0.0684(8) 0.5084(3)
C14 C 0.7074(4) 0.3317(8) 0.3429(3)
H10 H 0.6632(4) 0.3564(8) 0.3434(3)
H11 H 0.7130(4) 0.2957(8) 0.3089(3)
H12 H 0.7351(4) 0.4013(8) 0.3485(3)
C15 C 0.9231(5) 0.0052(10) 0.5686(3)
H13 H 0.8871(5) 0.0288(10) 0.5872(3)
H14 H 0.9611(5) -0.0018(10) 0.5937(3)
H15 H 0.9142(5) -0.0718(10) 0.5514(3)
C16 C 1.0076(4) 0.3557(9) 0.4616(4)
H16 H 1.0399(4) 0.3251(9) 0.4404(4)
H17 H 1.0281(4) 0.4012(9) 0.4912(4)
H18 H 0.9784(4) 0.4077(9) 0.4400(4)
C17 C 0.8334(4) -0.2523(7) 0.4439(3)
H19 H 0.8396(4) -0.3347(7) 0.4329(3)
H20 H 0.7883(4) -0.2379(7) 0.4461(3)
H21 H 0.8571(4) -0.2387(7) 0.4782(3)
C18 C 0.9297(4) -0.0655(8) 0.2864(3)
H22 H 0.9366(4) -0.1422(8) 0.2697(3)
H23 H 0.9704(4) -0.0251(8) 0.2949(3)
H24 H 0.9019(4) -0.0158(8) 0.2625(3)
C19 C 0.8376(4) 0.3203(9) 0.1348(3)
H25 H 0.8065(4) 0.3843(9) 0.1275(3)
H26 H 0.8360(4) 0.2664(9) 0.1047(3)
H27 H 0.8801(4) 0.3548(9) 0.1413(3)
C20 C 0.7463(4) 0.0475(8) 0.2729(3)
H28 H 0.7403(4) -0.0264(8) 0.2526(3)
H29 H 0.7049(4) 0.0824(8) 0.2773(3)
H30 H 0.7687(4) 0.0298(8) 0.3073(3)
C21 C 0.00000 0.5315(18) 0.25000
Cl3 Cl 0.0530(2) 0.6113(5) 0.2897(3)
Cl3B Cl -0.0530(2) 0.6113(5) 0.2103(3)
#END
