# Supplementary material for: Crystallography in school
Source: J Appl Crystallogr. 2025 Sep 12;58(Pt 5):1802–9. doi: 10.1107/S1600576725007459 (PMC12502877; doi:10.1107/S1600576725007459)
Supplement: Supplementary file 3 [file j-58-01802-sup3.zip › CIF/Others/ABIKUR.cif]

#######################################################################
#
#                 Cambridge Crystallographic Data Centre
#                                CCDC
#
#######################################################################
#
# If this CIF has been generated from an entry in the Cambridge
# Structural Database, then it will include bibliographic, chemical,
# crystal, experimental, refinement or atomic coordinate data resulting
# from the CCDC's data processing and validation procedures.
#
#######################################################################

data_CSD_CIF_ABIKUR
_audit_creation_date 2001-10-17
_audit_creation_method CSD-ConQuest-V1
_database_code_CSD ABIKUR
_database_code_depnum_ccdc_archive 'CCDC 166408'
_chemical_formula_sum 'C16 H32 Cl2 N2 O2 Si2'
_chemical_formula_moiety
;
C16 H32 Cl2 N2 O2 Si2
;
_journal_coden_Cambridge 24
_journal_volume 42
_journal_year 2001
_journal_page_first 2565
_journal_name_full 'Tetrahedron Lett. '
loop_
_publ_author_name
"M.N.Mallya"
"G.Nagendrappa"
"J.S.Prasad"
"M.A.Sridhar"
"N.K.Lokanath"
"N.S.Begum"
_chemical_name_systematic
;
(1R,2S-2R,1S)-1,2-bis(2-chloro-2-(trimethylsilycyclopentyl))diazene 
1,2-dioxide
;
_chemical_name_common
;
(1R,2S-2R,1S)-Bi(2-chloro-2-trimethylsilylcyclopentylnitrosyl); Teaching 
Subset: Fundamental Chemistry, Symmetry
;
_chemical_melting_point 383.15
_cell_volume   1098.765
_exptl_crystal_density_diffrn 1.244
_exptl_special_details
;
Melting point range 383.15-385.15K

;
_diffrn_ambient_temperature 293
#These two values have been output from a single CSD field.
_refine_ls_R_factor_gt 0.0388
_refine_ls_wR_factor_gt 0.0388
_symmetry_cell_setting monoclinic
_symmetry_space_group_name_H-M 'P 21/n'
_symmetry_Int_Tables_number 14
loop_
_symmetry_equiv_pos_site_id
_symmetry_equiv_pos_as_xyz
1 x,y,z
2 1/2-x,1/2+y,1/2-z
3 -x,-y,-z
4 -1/2+x,-1/2-y,-1/2+z
_cell_length_a 9.0610(8)
_cell_length_b 11.2500(12)
_cell_length_c 10.826(3)
_cell_angle_alpha 90
_cell_angle_beta 95.344(13)
_cell_angle_gamma 90
_cell_formula_units_Z 2
loop_
_atom_type_symbol
_atom_type_radius_bond
C 0.68
H 0.23
Cl 0.99
N 0.68
O 0.68
Si 1.20
loop_
_atom_site_label
_atom_site_type_symbol
_atom_site_fract_x
_atom_site_fract_y
_atom_site_fract_z
C1 C 0.7014(5) 0.4063(5) 0.6917(5)
H1 H 0.62620 0.34590 0.69840
H2 H 0.66670 0.46080 0.62590
C2 C 0.7289(4) 0.4735(3) 0.8143(4)
H3 H 0.65570 0.45270 0.87060
H4 H 0.72710 0.55870 0.80100
C3 C 0.8850(4) 0.4310(3) 0.8647(3)
H5 H 0.87430 0.35670 0.91010
C4 C 0.9692(4) 0.4040(2) 0.7516(3)
C5 C 0.8439(4) 0.3495(3) 0.6624(4)
H6 H 0.86160 0.36500 0.57690
H7 H 0.83940 0.26410 0.67430
N1 N 0.9553(3) 0.5206(2) 0.9529(2)
O1 O 0.9282(3) 0.63002(18) 0.9423(3)
Cl1 Cl 1.02541(15) 0.54335(8) 0.68261(11)
Si1 Si 1.14043(12) 0.30286(8) 0.76776(10)
C6 C 1.3044(5) 0.3776(4) 0.8523(5)
H8 H 1.39350 0.35010 0.82000
H9 H 1.30800 0.35900 0.93900
H10 H 1.29600 0.46210 0.84110
C7 C 1.0865(5) 0.1652(3) 0.8486(5)
H11 H 1.00480 0.12780 0.80080
H12 H 1.05790 0.18550 0.92910
H13 H 1.16920 0.11150 0.85740
C8 C 1.1865(8) 0.2670(5) 0.6063(5)
H14 H 1.27870 0.22440 0.61020
H15 H 1.19530 0.33940 0.56060
H16 H 1.10920 0.21890 0.56540
N1B N 1.0447(3) 0.4794(2) 1.0471(2)
C3B C 1.1150(4) 0.5690(3) 1.1353(3)
C2B C 1.2711(4) 0.5265(3) 1.1857(4)
C1B C 1.2986(5) 0.5937(5) 1.3083(5)
H1B H 1.37380 0.65410 1.30160
H2B H 1.33330 0.53920 1.37410
C5B C 1.1561(4) 0.6505(3) 1.3376(4)
C4B C 1.0308(4) 0.5960(2) 1.2484(3)
H5B H 1.12570 0.64330 1.08990
Cl1B Cl 0.97459(15) 0.45665(8) 1.31739(11)
Si1B Si 0.85957(12) 0.69714(8) 1.23224(10)
C6B C 0.6956(5) 0.6224(4) 1.1477(5)
H8B H 0.60650 0.64990 1.18000
H9B H 0.69200 0.64100 1.06100
H10B H 0.70400 0.53790 1.15890
C7B C 0.9135(5) 0.8348(3) 1.1514(5)
H11B H 0.99520 0.87220 1.19920
H12B H 0.94210 0.81450 1.07090
H13B H 0.83080 0.88850 1.14260
C8B C 0.8135(8) 0.7330(5) 1.3937(5)
H14B H 0.72130 0.77560 1.38980
H15B H 0.80470 0.66060 1.43940
H16B H 0.89080 0.78110 1.43460
H6B H 1.13840 0.63500 1.42310
H7B H 1.16060 0.73590 1.32570
H3B H 1.34430 0.54730 1.12940
H4B H 1.27290 0.44130 1.19900
O1B O 1.0718(3) 0.36998(18) 1.0577(3)
#END
