# Supplementary material for: Crystallography in school
Source: J Appl Crystallogr. 2025 Sep 12;58(Pt 5):1802–9. doi: 10.1107/S1600576725007459 (PMC12502877; doi:10.1107/S1600576725007459)
Supplement: Supplementary file 3 [file j-58-01802-sup3.zip › CIF/Others/ABIZER.cif]

#######################################################################
#
#                 Cambridge Crystallographic Data Centre
#                                CCDC
#
#######################################################################
#
# If this CIF has been generated from an entry in the Cambridge
# Structural Database, then it will include bibliographic, chemical,
# crystal, experimental, refinement or atomic coordinate data resulting
# from the CCDC's data processing and validation procedures.
#
#######################################################################

data_CSD_CIF_ABIZER
_audit_creation_date 2005-02-04
_audit_creation_method CSD-ConQuest-V1
_database_code_CSD ABIZER
_database_code_depnum_ccdc_archive 'CCDC 224887'
_chemical_formula_sum 'C14 H18 Co1 N2 O8 S1'
_chemical_formula_moiety
;
C14 H18 Co1 N2 O4 2+,O4 S1 2-
;
_journal_coden_Cambridge 211
_journal_volume 57
_journal_year 2004
_journal_page_first 997
_journal_name_full 'J.Coord.Chem. '
loop_
_publ_author_name
"S.Winter"
"W.Seichter"
"E.Weber"
_chemical_name_systematic
;
bis(2,6-bis(hydroxymethyl)pyridine)-cobalt(ii) sulfate
;
_chemical_name_common
;
Teaching Subset: Fundamental Chemistry
;
_chemical_melting_point 553.15
_cell_volume   3447.218
_exptl_crystal_colour 'lilac'
_exptl_crystal_density_diffrn 1.67
_exptl_special_details
;
Melts with decomposition.

;
_exptl_crystal_description 'prism'
_diffrn_ambient_temperature 178
#These two values have been output from a single CSD field.
_refine_ls_R_factor_gt 0.067
_refine_ls_wR_factor_gt 0.067
_symmetry_cell_setting monoclinic
_symmetry_space_group_name_H-M 'C 2/c'
_symmetry_Int_Tables_number 15
loop_
_symmetry_equiv_pos_site_id
_symmetry_equiv_pos_as_xyz
1 x,y,z
2 1/2+x,1/2+y,z
3 -x,y,1/2-z
4 1/2-x,1/2+y,1/2-z
5 -x,-y,-z
6 -1/2-x,-1/2-y,-z
7 x,-y,-1/2+z
8 -1/2+x,-1/2-y,-1/2+z
_cell_length_a 27.397(4)
_cell_length_b 8.254(1)
_cell_length_c 15.950(2)
_cell_angle_alpha 90
_cell_angle_beta 107.11(1)
_cell_angle_gamma 90
_cell_formula_units_Z 8
loop_
_atom_type_symbol
_atom_type_radius_bond
C 0.68
H 0.23
Co 1.33
N 0.68
O 0.68
S 1.02
loop_
_atom_site_label
_atom_site_type_symbol
_atom_site_fract_x
_atom_site_fract_y
_atom_site_fract_z
Co1 Co 0.12177(3) 0.14884(10) 0.22250(5)
O1 O 0.08900(13) 0.3891(5) 0.2068(2)
H1 H 0.088(3) 0.436(10) 0.253(5)
O2 O 0.11262(16) -0.1050(5) 0.2404(3)
H2 H 0.116(4) -0.124(13) 0.293(9)
O3 O 0.14351(14) 0.1829(5) 0.3624(2)
H3 H 0.144(3) 0.282(10) 0.373(5)
O4 O 0.14062(16) 0.1677(6) 0.1021(2)
H4 H 0.128(2) 0.243(8) 0.067(5)
N1 N 0.04623(16) 0.1093(5) 0.1595(3)
N2 N 0.19978(16) 0.1329(6) 0.2591(3)
C1 C 0.01534(19) 0.2341(7) 0.1255(3)
C2 C -0.0348(2) 0.2108(8) 0.0768(4)
H5 H -0.05630 0.30010 0.05310
C3 C -0.0531(2) 0.0527(9) 0.0635(5)
H6 H -0.08740 0.03260 0.03000
C4 C -0.0213(2) -0.0743(8) 0.0989(4)
H7 H -0.03350 -0.18250 0.09000
C5 C 0.0284(2) -0.0433(7) 0.1476(3)
C6 C 0.04001(19) 0.3996(7) 0.1430(4)
H8 H 0.04380 0.44490 0.08780
H9 H 0.01790 0.47350 0.16450
C7 C 0.0660(3) -0.1730(8) 0.1885(4)
H10 H 0.05150 -0.24310 0.22550
H11 H 0.07260 -0.24110 0.14180
C8 C 0.2259(2) 0.1155(6) 0.3449(3)
C9 C 0.2774(2) 0.0946(9) 0.3714(4)
H12 H 0.29530 0.08410 0.43200
C10 C 0.3037(2) 0.0887(10) 0.3093(5)
H13 H 0.33950 0.07150 0.32670
C11 C 0.2769(2) 0.1082(10) 0.2211(5)
H14 H 0.29430 0.10750 0.17750
C12 C 0.2249(2) 0.1286(7) 0.1984(4)
C13 C 0.1923(2) 0.1156(7) 0.4049(3)
H15 H 0.18800 0.00310 0.42320
H16 H 0.20890 0.17940 0.45820
C14 C 0.1921(2) 0.1459(9) 0.1053(4)
H17 H 0.20380 0.24000 0.07790
H18 H 0.19540 0.04770 0.07170
S1 S 0.38089(4) 0.09549(15) 0.08947(7)
O5 O 0.42592(13) 0.0473(5) 0.1620(2)
O6 O 0.34029(15) -0.0259(5) 0.0811(3)
O7 O 0.39541(17) 0.1018(6) 0.0077(2)
O8 O 0.36220(15) 0.2556(5) 0.1066(2)
#END
