# Supplementary material for: Crystallography in school
Source: J Appl Crystallogr. 2025 Sep 12;58(Pt 5):1802–9. doi: 10.1107/S1600576725007459 (PMC12502877; doi:10.1107/S1600576725007459)
Supplement: Supplementary file 3 [file j-58-01802-sup3.zip › CIF/Others/ABUZAY.cif]

#######################################################################
#
#                 Cambridge Crystallographic Data Centre
#                                CCDC
#
#######################################################################
#
# If this CIF has been generated from an entry in the Cambridge
# Structural Database, then it will include bibliographic, chemical,
# crystal, experimental, refinement or atomic coordinate data resulting
# from the CCDC's data processing and validation procedures.
#
#######################################################################

data_CSD_CIF_ABUZAY
_audit_creation_date 2001-10-17
_audit_creation_method CSD-ConQuest-V1
_database_code_CSD ABUZAY
_database_code_depnum_ccdc_archive 'CCDC 170745'
_chemical_formula_sum 'C16 H17.52 N3 O7.76 V1'
_chemical_formula_moiety
;
C16 H16 N2 O4 V1 1+,N1 O3 1-,0.76(H2 O1)
;
_journal_coeditor_code "IUCr NA6088"
_journal_coden_Cambridge 1370
_journal_volume 57
_journal_year 2001
_journal_page_first m310
_journal_name_full 'Acta Crystallogr.,Sect.E:Struct.Rep.Online '
loop_
_publ_author_name
"P.Hald"
"A.Hazell"
"T.R.Jensen"
"H.F.Jensen"
"J.-E.Jorgensen"
_chemical_name_systematic
;
Aqua-(N,N'-ethylenebis(salicylideneaminato-N,O))-oxo-vanadium(v) nitrate 
hydrate
;
_chemical_name_common
;
Teaching Subset: Fundamental Chemistry
;
_cell_volume    896.178
_exptl_crystal_colour 'violet'
_exptl_crystal_density_diffrn 1.582
_exptl_crystal_description 'block'
_diffrn_ambient_temperature 120
_refine_special_details
;
Water O atom is disordered over two sites with occupancies 0.59:0.17.

;
#These two values have been output from a single CSD field.
_refine_ls_R_factor_gt 0.036
_refine_ls_wR_factor_gt 0.036
_symmetry_cell_setting triclinic
_symmetry_space_group_name_H-M 'P -1'
_symmetry_Int_Tables_number 2
loop_
_symmetry_equiv_pos_site_id
_symmetry_equiv_pos_as_xyz
1 x,y,z
2 -x,-y,-z
_cell_length_a 9.482(1)
_cell_length_b 9.859(1)
_cell_length_c 10.324(2)
_cell_angle_alpha 74.995(2)
_cell_angle_beta 74.022(2)
_cell_angle_gamma 85.559(3)
_cell_formula_units_Z 2
loop_
_atom_type_symbol
_atom_type_radius_bond
C 0.68
H 0.23
N 0.68
O 0.68
V 1.31
loop_
_atom_site_label
_atom_site_type_symbol
_atom_site_fract_x
_atom_site_fract_y
_atom_site_fract_z
V1 V 0.84705(3) 0.28602(3) 0.78131(3)
O1 O 0.9750(1) 0.4121(1) 0.7857(1)
O2 O 0.7995(1) 0.1624(1) 0.9528(1)
O3 O 0.9570(1) 0.1899(1) 0.6956(1)
O4 O 0.6768(1) 0.4136(1) 0.8940(1)
N1 N 0.8049(2) 0.4396(2) 0.6141(1)
N2 N 0.6686(2) 0.2064(2) 0.7458(1)
C1 C 0.9768(2) 0.5528(2) 0.7578(2)
C2 C 1.0569(2) 0.6160(2) 0.8212(2)
C3 C 1.0648(2) 0.7615(2) 0.7877(2)
C4 C 0.9963(3) 0.8441(2) 0.6918(2)
C5 C 0.9186(2) 0.7820(2) 0.6277(2)
C6 C 0.9075(2) 0.6345(2) 0.6598(2)
C7 C 0.8317(2) 0.5718(2) 0.5866(2)
C8 C 0.7209(2) 0.3880(2) 0.5359(2)
C9 C 0.5988(2) 0.2991(2) 0.6454(2)
C10 C 0.6270(2) 0.0781(2) 0.8002(2)
C11 C 0.6830(2) -0.0186(2) 0.9051(2)
C12 C 0.6453(2) -0.1616(2) 0.9402(2)
C13 C 0.6906(2) -0.2565(2) 1.0440(2)
C14 C 0.7698(2) -0.2101(2) 1.1193(2)
C15 C 0.8066(2) -0.0699(2) 1.0895(2)
C16 C 0.7658(2) 0.0259(2) 0.9807(2)
H1 H 0.63590 0.39590 0.98160
H2 H 0.61570 0.47570 0.86730
H3 H 1.10520 0.56030 0.88630
H4 H 1.11800 0.80520 0.83140
H5 H 1.00290 0.94340 0.67010
H6 H 0.87230 0.83890 0.56150
H7 H 0.79910 0.63240 0.51260
H8 H 0.78190 0.33280 0.47920
H9 H 0.68110 0.46450 0.47920
H10 H 0.52740 0.35730 0.68980
H11 H 0.55330 0.24540 0.60400
H12 H 0.55410 0.04510 0.76880
H13 H 0.58770 -0.19260 0.89130
H14 H 0.66810 -0.35320 1.06430
H15 H 0.79910 -0.27570 1.19250
H16 H 0.85930 -0.03960 1.14280
N3 N 0.5320(2) 0.3012(2) 1.2758(2)
O5 O 0.5377(2) 0.3968(1) 1.1658(1)
O6 O 0.5796(2) 0.1825(2) 1.2654(2)
O7 O 0.4770(2) 0.3270(3) 1.3890(2)
O8 O 0.6715(5) -0.0127(7) 1.4919(6)
H17 H 0.58820 -0.05340 1.52280
H18 H 0.64780 0.03530 1.41890
O9? O 0.658(3) -0.078(2) 1.434(2)
#END
