# Supplementary material for: Crystallography in school
Source: J Appl Crystallogr. 2025 Sep 12;58(Pt 5):1802–9. doi: 10.1107/S1600576725007459 (PMC12502877; doi:10.1107/S1600576725007459)
Supplement: Supplementary file 3 [file j-58-01802-sup3.zip › CIF/Others/ACABAH.cif]

#######################################################################
#
#                 Cambridge Crystallographic Data Centre
#                                CCDC
#
#######################################################################
#
# If this CIF has been generated from an entry in the Cambridge
# Structural Database, then it will include bibliographic, chemical,
# crystal, experimental, refinement or atomic coordinate data resulting
# from the CCDC's data processing and validation procedures.
#
#######################################################################

data_CSD_CIF_ACABAH
_audit_creation_date 2001-10-17
_audit_creation_method CSD-ConQuest-V1
_database_code_CSD ACABAH
_database_code_depnum_ccdc_archive 'CCDC 170750'
_chemical_formula_sum 'C10 H10 Cr2 Hg1 N2 O7'
_chemical_formula_moiety
;
C10 H10 Hg1 N2 2+,Cr2 O7 2-
;
_journal_coeditor_code "IUCr CF6087"
_journal_coden_Cambridge 1370
_journal_volume 57
_journal_year 2001
_journal_page_first m322
_journal_name_full 'Acta Crystallogr.,Sect.E:Struct.Rep.Online '
loop_
_publ_author_name
"M.Weil"
_chemical_name_systematic
;
bis(Pyridine-N)-mercury(ii) dichromate(vi)
;
_chemical_name_common
;
Teaching Subset: Fundamental Chemistry
;
_cell_volume   2955.889
_exptl_crystal_colour 'orange'
_exptl_crystal_density_diffrn 2.583
_exptl_special_details
;
light-sensitive

;
_exptl_crystal_description 'parallelepiped'
_diffrn_ambient_temperature 293
#These two values have been output from a single CSD field.
_refine_ls_R_factor_gt 0.0178
_refine_ls_wR_factor_gt 0.0178
_symmetry_cell_setting monoclinic
_symmetry_space_group_name_H-M 'C 2/c'
_symmetry_Int_Tables_number 15
loop_
_symmetry_equiv_pos_site_id
_symmetry_equiv_pos_as_xyz
1 x,y,z
2 1/2+x,1/2+y,z
3 -x,y,1/2-z
4 1/2-x,1/2+y,1/2-z
5 -x,-y,-z
6 -1/2-x,-1/2-y,-z
7 x,-y,-1/2+z
8 -1/2+x,-1/2-y,-1/2+z
_cell_length_a 15.4741(5)
_cell_length_b 15.0135(5)
_cell_length_c 14.0407(5)
_cell_angle_alpha 90
_cell_angle_beta 115.018(1)
_cell_angle_gamma 90
_cell_formula_units_Z 8
loop_
_atom_type_symbol
_atom_type_radius_bond
C 0.68
H 0.23
Cr 1.35
Hg 1.51
N 0.68
O 0.65
loop_
_atom_site_label
_atom_site_type_symbol
_atom_site_fract_x
_atom_site_fract_y
_atom_site_fract_z
Hg1 Hg 0.00000 0.774387(11) 0.25000
N1 N 0.00000 0.6354(2) 0.25000
N2 N 0.00000 0.9137(2) 0.25000
C1 C 0.0582(3) 0.5909(2) 0.2192(3)
H1 H 0.10010 0.62300 0.19810
C2 C 0.0589(3) 0.4998(3) 0.2175(3)
H2 H 0.09990 0.46900 0.19400
C3 C 0.00000 0.4534(4) 0.25000
H3 H 0.00000 0.39010 0.25000
C4 C 0.0726(3) 0.9588(2) 0.2457(3)
H4 H 0.12420 0.92680 0.24240
C5 C 0.0745(3) 1.0503(3) 0.2459(3)
H5 H 0.12710 1.08110 0.24330
C6 C 0.00000 1.0967(3) 0.25000
H6 H 0.00000 1.16000 0.25000
Hg2 Hg 0.25000 0.75000 1.00000
N3 N 0.25972(19) 0.61034(18) 0.9887(2)
C7 C 0.3310(3) 0.5734(2) 0.9725(3)
H7 H 0.37540 0.61100 0.96170
C8 C 0.3418(3) 0.4825(3) 0.9712(3)
H8 H 0.39330 0.45760 0.96020
C9 C 0.2766(3) 0.4282(3) 0.9860(3)
H9 H 0.28240 0.36520 0.98510
C10 C 0.2036(3) 0.4664(3) 1.0021(3)
H10 H 0.15830 0.42990 1.01280
C11 C 0.1959(3) 0.5571(3) 1.0029(3)
H11 H 0.14470 0.58310 1.01360
Cr1 Cr 0.01526(4) 0.73603(3) 0.53425(4)
Cr2 Cr 0.23539(4) 0.73338(3) 0.72142(4)
O1 O -0.0124(2) 0.79567(19) 0.4289(2)
O2 O 0.0232(2) 0.63289(18) 0.5100(2)
O3 O -0.06502(18) 0.74723(17) 0.5787(2)
O4 O 0.12511(18) 0.77627(19) 0.6295(2)
O5 O 0.31376(18) 0.73993(17) 0.6739(2)
O6 O 0.22471(19) 0.63117(18) 0.7478(2)
O7 O 0.2678(2) 0.79329(19) 0.8269(2)
C2B C -0.0589(3) 0.4998(3) 0.2825(3)
C1B C -0.0582(3) 0.5909(2) 0.2808(3)
H1B H -0.10010 0.62300 0.30190
H2B H -0.09990 0.46900 0.30600
C5B C -0.0745(3) 1.0503(3) 0.2541(3)
C4B C -0.0726(3) 0.9588(2) 0.2543(3)
H4B H -0.12420 0.92680 0.25760
H5B H -0.12710 1.08110 0.25670
N3E N 0.24028(19) 0.88966(18) 1.0113(2)
C7E C 0.1690(3) 0.9266(2) 1.0275(3)
H7E H 0.12460 0.88900 1.03830
C8E C 0.1582(3) 1.0175(3) 1.0288(3)
H8E H 0.10670 1.04240 1.03980
C9E C 0.2234(3) 1.0718(3) 1.0140(3)
H9E H 0.21760 1.13480 1.01490
C10E C 0.2964(3) 1.0336(3) 0.9979(3)
H10E H 0.34170 1.07010 0.98720
C11E C 0.3041(3) 0.9429(3) 0.9971(3)
H11E H 0.35530 0.91690 0.98640
#END
