# Supplementary material for: Crystallography in school
Source: J Appl Crystallogr. 2025 Sep 12;58(Pt 5):1802–9. doi: 10.1107/S1600576725007459 (PMC12502877; doi:10.1107/S1600576725007459)
Supplement: Supplementary file 3 [file j-58-01802-sup3.zip › CIF/Others/ACABRH02.cif]

#######################################################################
#
#                 Cambridge Crystallographic Data Centre
#                                CCDC
#
#######################################################################
#
# If this CIF has been generated from an entry in the Cambridge
# Structural Database, then it will include bibliographic, chemical,
# crystal, experimental, refinement or atomic coordinate data resulting
# from the CCDC's data processing and validation procedures.
#
#######################################################################

data_CSD_CIF_ACABRH02
_audit_creation_date 1976-05-27
_audit_creation_method CSD-ConQuest-V1
_database_code_CSD ACABRH02
_database_code_depnum_ccdc_archive 'CCDC 1100316'
_chemical_formula_sum 'C7 H7 O4 Rh1'
_chemical_formula_moiety
;
C7 H7 O4 Rh1
;
_journal_coden_Cambridge 195
_journal_volume 4
_journal_year 1974
_journal_page_first 411
_journal_name_full 'J.Cryst.Mol.Struct. '
loop_
_publ_author_name
"F.Huq"
"A.C.Skapski"
_chemical_name_systematic
;
Acetylacetonato-dicarbonyl-rhodium(i)
;
_chemical_name_common
;
Teaching Subset: Fundamental Chemistry, Symmetry
;
_cell_volume    439.335
_exptl_crystal_density_diffrn 1.951
_diffrn_ambient_temperature ?
_diffrn_special_details
;
The study was carried out at room temperature,in the range 283-303K

;
#These two values have been output from a single CSD field.
_refine_ls_R_factor_gt 0.038
_refine_ls_wR_factor_gt 0.038
_symmetry_cell_setting triclinic
_symmetry_space_group_name_H-M 'P -1'
_symmetry_Int_Tables_number 2
loop_
_symmetry_equiv_pos_site_id
_symmetry_equiv_pos_as_xyz
1 x,y,z
2 -x,-y,-z
_cell_length_a 6.5189(5)
_cell_length_b 7.7614(8)
_cell_length_c 9.2049(12)
_cell_angle_alpha 106.04(1)
_cell_angle_beta 91.15(1)
_cell_angle_gamma 100.21(1)
_cell_formula_units_Z 2
loop_
_atom_type_symbol
_atom_type_radius_bond
C 0.68
H 0.23
O 0.68
Rh 1.40
loop_
_atom_site_label
_atom_site_type_symbol
_atom_site_fract_x
_atom_site_fract_y
_atom_site_fract_z
C1 C 0.19790 -0.20010 0.07820
C2 C 0.27960 0.14580 0.20370
C3 C 0.23010 -0.10560 -0.32900
C4 C 0.30840 0.22650 -0.20560
C5 C 0.27410 0.07440 -0.32980
C6 C 0.19570 -0.25480 -0.47570
C7 C 0.35400 0.41420 -0.22820
H1 H 0.26900 0.08200 -0.42500
H2 H 0.23100 -0.36700 -0.50100
H3 H 0.24600 -0.25000 -0.56300
H4 H 0.05800 -0.26700 -0.52500
H5 H 0.26600 0.49300 -0.16300
H6 H 0.50100 0.46700 -0.20000
H7 H 0.32200 0.40500 -0.33700
O1 O 0.16720 -0.32670 0.12300
O2 O 0.29950 0.23650 0.32630
O3 O 0.21310 -0.16340 -0.21090
O4 O 0.30590 0.22840 -0.06650
Rh1 Rh 0.24971 0.00085 0.00747
#END
