# Supplementary material for: Crystallography in school
Source: J Appl Crystallogr. 2025 Sep 12;58(Pt 5):1802–9. doi: 10.1107/S1600576725007459 (PMC12502877; doi:10.1107/S1600576725007459)
Supplement: Supplementary file 3 [file j-58-01802-sup3.zip › CIF/Others/ACAJIX.cif]

#######################################################################
#
#                 Cambridge Crystallographic Data Centre
#                                CCDC
#
#######################################################################
#
# If this CIF has been generated from an entry in the Cambridge
# Structural Database, then it will include bibliographic, chemical,
# crystal, experimental, refinement or atomic coordinate data resulting
# from the CCDC's data processing and validation procedures.
#
#######################################################################

data_CSD_CIF_ACAJIX
_audit_creation_date 2001-10-17
_audit_creation_method CSD-ConQuest-V1
_database_code_CSD ACAJIX
_database_code_depnum_ccdc_archive 'CCDC 161822'
_chemical_formula_sum 'C36 H18 F12 Ir1 N3'
_chemical_formula_moiety
;
C36 H18 F12 Ir1 N3
;
_journal_coden_Cambridge 182
_journal_year 2001
_journal_page_first 1494
_journal_name_full 'Chem.Commun. '
loop_
_publ_author_name
"V.V.Grushin"
"N.Herron"
"D.D.LeCloux"
"W.J.Marshall"
"V.A.Petrov"
"Ying Wang"
_chemical_name_systematic
;
tris(2-(4-fluoromethylphenylene)-5-trifluoromethylpyridine)-iridium
;
_chemical_name_common
;
Teaching Subset: Fundamental Chemistry, Symmetry
;
_cell_volume  13297.903
_exptl_crystal_density_diffrn 1.824
_diffrn_ambient_temperature 173
#These two values have been output from a single CSD field.
_refine_ls_R_factor_gt 0.0289
_refine_ls_wR_factor_gt 0.0289
_symmetry_cell_setting cubic
_symmetry_space_group_name_H-M 'I a -3'
_symmetry_Int_Tables_number 206
loop_
_symmetry_equiv_pos_site_id
_symmetry_equiv_pos_as_xyz
1 x,y,z
2 1/2-x,-y,1/2+z
3 1/2+x,1/2-y,-z
4 z,x,y
5 -x,1/2+y,1/2-z
6 1/2-z,-x,1/2+y
7 1/2+z,1/2-x,-y
8 -z,1/2+x,1/2-y
9 y,z,x
10 1/2+y,1/2-z,-x
11 -y,1/2+z,1/2-x
12 1/2-y,-z,1/2+x
13 1/2+x,1/2+y,1/2+z
14 -x,1/2-y,z
15 x,-y,1/2-z
16 1/2+z,1/2+x,1/2+y
17 1/2-x,y,-z
18 -z,1/2-x,y
19 z,-x,1/2-y
20 1/2-z,x,-y
21 1/2+y,1/2+z,1/2+x
22 y,-z,1/2-x
23 1/2-y,z,-x
24 -y,1/2-z,x
25 -x,-y,-z
26 -1/2+x,y,-1/2-z
27 -1/2-x,-1/2+y,z
28 -z,-x,-y
29 x,-1/2-y,-1/2+z
30 -1/2+z,x,-1/2-y
31 -1/2-z,-1/2+x,y
32 z,-1/2-x,-1/2+y
33 -y,-z,-x
34 -1/2-y,-1/2+z,x
35 y,-1/2-z,-1/2+x
36 -1/2+y,z,-1/2-x
37 -1/2-x,-1/2-y,-1/2-z
38 x,-1/2+y,-z
39 -x,y,-1/2+z
40 -1/2-z,-1/2-x,-1/2-y
41 -1/2+x,-y,z
42 z,-1/2+x,-y
43 -z,x,-1/2+y
44 -1/2+z,-x,y
45 -1/2-y,-1/2-z,-1/2-x
46 -y,z,-1/2+x
47 -1/2+y,-z,x
48 y,-1/2+z,-x
_cell_length_a 23.6916(10)
_cell_length_b 23.6916(10)
_cell_length_c 23.6916(10)
_cell_angle_alpha 90
_cell_angle_beta 90
_cell_angle_gamma 90
_cell_formula_units_Z 16
loop_
_atom_type_symbol
_atom_type_radius_bond
C 0.68
H 0.23
F 0.64
Ir 1.32
N 0.68
loop_
_atom_site_label
_atom_site_type_symbol
_atom_site_fract_x
_atom_site_fract_y
_atom_site_fract_z
Ir1 Ir 0.655228(5) -0.155228(5) 0.155228(5)
N1 N 0.63854(15) -0.06908(12) 0.17171(13)
C1 C 0.78148(16) -0.16095(18) 0.18681(16)
H1 H 0.78030 -0.20090 0.18380
C2 C 0.6854(2) -0.03634(17) 0.17883(17)
C3 C 0.73248(15) -0.12900(15) 0.17799(14)
F1 F 0.87812(11) -0.16648(15) 0.20891(15)
C4 C 0.73766(19) -0.06921(17) 0.18357(17)
C5 C 0.5872(2) -0.04486(17) 0.16887(16)
H2 H 0.55500 -0.06830 0.16470
C6 C 0.6272(3) 0.04677(19) 0.1777(3)
H3 H 0.62340 0.08670 0.17900
C7 C 0.6795(3) 0.02236(19) 0.1816(2)
H4 H 0.71200 0.04540 0.18620
C8 C 0.8372(2) -0.0764(3) 0.2030(3)
H5 H 0.87270 -0.05950 0.21080
C9 C 0.5799(3) 0.0128(2) 0.1717(2)
C10 C 0.7900(2) -0.0440(2) 0.1946(2)
H6 H 0.79280 -0.00400 0.19630
C11 C 0.83159(19) -0.1340(2) 0.2000(2)
F2 F 0.48234(19) -0.00092(18) 0.1567(2)
F3 F 0.50644(19) 0.06203(16) 0.21656(18)
F4 F 0.5185(3) 0.07764(18) 0.1290(2)
C12 C 0.5216(4) 0.0375(2) 0.1686(3)
N1F N 0.67171(15) -0.13854(12) 0.06908(13)
C2F C 0.67883(20) -0.18540(17) 0.03634(17)
C4F C 0.68357(19) -0.23766(17) 0.06921(17)
C3F C 0.67799(15) -0.23248(15) 0.12900(14)
N1K N 0.56908(15) -0.17171(12) 0.13854(13)
C2K C 0.53634(20) -0.17883(17) 0.18540(17)
C4K C 0.56921(19) -0.18357(17) 0.23766(17)
C3K C 0.62900(15) -0.17799(15) 0.23248(14)
C1K C 0.66095(16) -0.18681(18) 0.28148(16)
H1K H 0.70090 -0.18380 0.28030
C11K C 0.63400(19) -0.2000(2) 0.33159(20)
F1K F 0.66648(11) -0.20891(15) 0.37812(15)
C8K C 0.5764(2) -0.2030(3) 0.3372(3)
H5K H 0.55950 -0.21080 0.37270
C10K C 0.5440(2) -0.1946(2) 0.2900(2)
H6K H 0.50400 -0.19630 0.29280
C7K C 0.47764(30) -0.18160(19) 0.1795(2)
C6K C 0.45323(30) -0.17770(19) 0.1272(3)
H3K H 0.41330 -0.17900 0.12340
C9K C 0.4872(3) -0.1717(2) 0.0799(2)
C5K C 0.54486(20) -0.16887(17) 0.08720(16)
H2K H 0.56830 -0.16470 0.05500
C12K C 0.4625(4) -0.1686(2) 0.0216(3)
F2K F 0.50092(19) -0.15670(18) -0.01766(20)
F3K F 0.43797(19) -0.21656(16) 0.00644(18)
F4K F 0.42236(30) -0.12900(18) 0.0185(2)
H4K H 0.45460 -0.18620 0.21200
C1F C 0.68681(16) -0.28148(18) 0.16095(16)
H1F H 0.68380 -0.28030 0.20090
C11F C 0.70000(19) -0.33159(20) 0.1340(2)
F1F F 0.70891(11) -0.37812(15) 0.16648(15)
C8F C 0.7030(2) -0.3372(3) 0.0764(3)
H5F H 0.71080 -0.37270 0.05950
C10F C 0.6946(2) -0.2900(2) 0.0440(2)
H6F H 0.69630 -0.29280 0.00400
C7F C 0.6816(3) -0.17950(19) -0.02236(20)
C6F C 0.6777(3) -0.12720(19) -0.04677(30)
H3F H 0.67900 -0.12340 -0.08670
C9F C 0.6717(3) -0.0799(2) -0.0128(2)
C5F C 0.66887(20) -0.08720(17) 0.04486(16)
H2F H 0.66470 -0.05500 0.06830
C12F C 0.6686(4) -0.0216(2) -0.0375(3)
F2F F 0.65670(19) 0.01766(18) 0.00092(20)
F3F F 0.71656(19) -0.00644(16) -0.06203(18)
F4F F 0.6290(3) -0.01850(18) -0.07764(20)
H4F H 0.68620 -0.21200 -0.04540
#END
