# Supplementary material for: Crystallography in school
Source: J Appl Crystallogr. 2025 Sep 12;58(Pt 5):1802–9. doi: 10.1107/S1600576725007459 (PMC12502877; doi:10.1107/S1600576725007459)
Supplement: Supplementary file 3 [file j-58-01802-sup3.zip › CIF/Others/ACANIL01.cif]

#######################################################################
#
#                 Cambridge Crystallographic Data Centre
#                                CCDC
#
#######################################################################
#
# If this CIF has been generated from an entry in the Cambridge
# Structural Database, then it will include bibliographic, chemical,
# crystal, experimental, refinement or atomic coordinate data resulting
# from the CCDC's data processing and validation procedures.
#
#######################################################################

data_CSD_CIF_ACANIL01
_audit_creation_date 1986-03-24
_audit_creation_method CSD-ConQuest-V1
_database_code_CSD ACANIL01
_database_code_depnum_ccdc_archive 'CCDC 1100424'
_chemical_formula_sum 'C8 H9 N1 O1'
_chemical_formula_moiety
;
C8 H9 N1 O1
;
_journal_coeditor_code "IUCr A24762"
_journal_coden_Cambridge 591
_journal_volume 41
_journal_year 1985
_journal_page_first 783
_journal_name_full 'Acta Crystallogr.,Sect.C:Cryst.Struct.Commun. '
loop_
_publ_author_name
"H.J.Wasserman"
"R.R.Ryan"
"S.P.Layne"
_chemical_name_systematic
;
Acetanilide
;
_chemical_name_common
;
Teaching Subset: Fundamental Chemistry
;
_cell_volume   1420.903
_exptl_crystal_density_diffrn 1.264
_diffrn_ambient_temperature 113
#These two values have been output from a single CSD field.
_refine_ls_R_factor_gt 0.033
_refine_ls_wR_factor_gt 0.033
_symmetry_cell_setting orthorhombic
_symmetry_space_group_name_H-M 'P b c a'
_symmetry_Int_Tables_number 61
loop_
_symmetry_equiv_pos_site_id
_symmetry_equiv_pos_as_xyz
1 x,y,z
2 1/2-x,-y,1/2+z
3 1/2+x,1/2-y,-z
4 -x,1/2+y,1/2-z
5 -x,-y,-z
6 -1/2+x,y,-1/2-z
7 -1/2-x,-1/2+y,z
8 x,-1/2-y,-1/2+z
_cell_length_a 19.509(11)
_cell_length_b 9.364(8)
_cell_length_c 7.778(10)
_cell_angle_alpha 90
_cell_angle_beta 90
_cell_angle_gamma 90
_cell_formula_units_Z 8
loop_
_atom_type_symbol
_atom_type_radius_bond
C 0.68
H 0.23
N 0.68
O 0.68
loop_
_atom_site_label
_atom_site_type_symbol
_atom_site_fract_x
_atom_site_fract_y
_atom_site_fract_z
C1 C 0.4080(1) 0.0722(1) 0.1271(2)
C2 C 0.3551(1) -0.0227(1) 0.1681(2)
C3 C 0.2891(1) 0.0022(2) 0.1091(2)
C4 C 0.2752(1) 0.1212(1) 0.0082(2)
C5 C 0.3280(1) 0.2123(1) -0.0369(2)
C6 C 0.3945(1) 0.1889(1) 0.0210(2)
C7 C 0.5275(1) 0.1319(1) 0.2124(2)
C8 C 0.5889(1) 0.0721(2) 0.3042(2)
N1 N 0.4734(1) 0.0420(1) 0.1975(1)
O1 O 0.52710 0.2554(1) 0.1567(1)
H1 H 0.4780(7) -0.0455(16) 0.2427(21)
H2 H 0.3653(7) -0.1041(15) 0.2379(17)
H3 H 0.2523(8) -0.0657(16) 0.1399(18)
H4 H 0.2279(8) 0.1409(15) -0.0290(18)
H5 H 0.3190(7) 0.2963(15) -0.1099(19)
H6 H 0.4311(7) 0.2525(16) -0.0108(19)
H7 H 0.5957(8) 0.1291(18) 0.4096(24)
H8 H 0.6309(9) 0.0871(18) 0.2328(22)
H9 H 0.5852(8) -0.0291(18) 0.3333(22)
#END
