# Supplementary material for: Crystallography in school
Source: J Appl Crystallogr. 2025 Sep 12;58(Pt 5):1802–9. doi: 10.1107/S1600576725007459 (PMC12502877; doi:10.1107/S1600576725007459)
Supplement: Supplementary file 3 [file j-58-01802-sup3.zip › CIF/Others/ACAQUR.cif]

#######################################################################
#
#                 Cambridge Crystallographic Data Centre
#                                CCDC
#
#######################################################################
#
# If this CIF has been generated from an entry in the Cambridge
# Structural Database, then it will include bibliographic, chemical,
# crystal, experimental, refinement or atomic coordinate data resulting
# from the CCDC's data processing and validation procedures.
#
#######################################################################

data_CSD_CIF_ACAQUR
_audit_creation_date 2005-02-04
_audit_creation_method CSD-ConQuest-V1
_database_code_CSD ACAQUR
_database_code_depnum_ccdc_archive 'CCDC 217757'
_chemical_formula_sum 'C38 H42 Ca1 N4 O4'
_chemical_formula_moiety
;
C38 H42 Ca1 N4 O4
;
_journal_coden_Cambridge 9
_journal_volume 43
_journal_year 2004
_journal_page_first 6717
_journal_name_full 'Inorg.Chem. '
loop_
_publ_author_name
"M.H.Chisholm"
"J.C.Gallucci"
"K.Phomphrai"
_chemical_name_systematic
;
bis(2-(2-Methoxyphenylamido)-4-(2-methoxyphenylimino)pent-2-ene)-calcium
;
_chemical_name_common
;
Teaching Subset: Fundamental Chemistry
;
_cell_volume   3452.684
_exptl_crystal_colour 'orange'
_exptl_crystal_density_diffrn 1.267
_exptl_crystal_description 'rod-shaped chunk'
_exptl_crystal_preparation 'hexanes'
_diffrn_ambient_temperature 200
#These two values have been output from a single CSD field.
_refine_ls_R_factor_gt 0.0459
_refine_ls_wR_factor_gt 0.0459
_symmetry_cell_setting monoclinic
_symmetry_space_group_name_H-M 'P 21/n'
_symmetry_Int_Tables_number 14
loop_
_symmetry_equiv_pos_site_id
_symmetry_equiv_pos_as_xyz
1 x,y,z
2 1/2-x,1/2+y,1/2-z
3 -x,-y,-z
4 -1/2+x,-1/2-y,-1/2+z
_cell_length_a 11.494(1)
_cell_length_b 24.605(3)
_cell_length_c 12.313(1)
_cell_angle_alpha 90
_cell_angle_beta 97.47(1)
_cell_angle_gamma 90
_cell_formula_units_Z 4
loop_
_atom_type_symbol
_atom_type_radius_bond
C 0.68
H 0.23
Ca 1.53
N 0.68
O 0.68
loop_
_atom_site_label
_atom_site_type_symbol
_atom_site_fract_x
_atom_site_fract_y
_atom_site_fract_z
Ca1 Ca 0.19980(4) 0.10723(2) 0.20297(3)
O1 O 0.00186(14) 0.09799(7) 0.07801(12)
O2 O 0.42052(14) 0.10999(6) 0.27210(13)
O3 O 0.20496(14) 0.21000(6) 0.21601(12)
O4 O 0.14616(15) 0.00634(6) 0.23471(13)
N1 N 0.0158(2) 0.12263(8) 0.28724(14)
N2 N 0.2541(2) 0.12074(8) 0.40123(15)
N3 N 0.2821(2) 0.15546(7) 0.05273(15)
N4 N 0.2772(2) 0.03634(7) 0.08553(15)
C1 C -0.0133(2) 0.07717(14) -0.0316(2)
H1 H 0.0463(11) 0.0493(6) -0.0387(5)
H2 H -0.0048(17) 0.1068(2) -0.0831(2)
H3 H -0.0916(7) 0.0611(7) -0.0480(6)
C2 C -0.0847(2) 0.13291(9) 0.1046(2)
C3 C -0.1748(2) 0.15284(10) 0.0293(2)
H4 H -0.1803(2) 0.14264(10) -0.0456(2)
C4 C -0.2569(2) 0.18782(10) 0.0644(2)
H5 H -0.3200(2) 0.2009(1) 0.0137(2)
C5 C -0.2473(2) 0.20368(10) 0.1725(2)
H6 H -0.3022(2) 0.22861(10) 0.1956(2)
C6 C -0.1575(2) 0.18327(9) 0.2474(2)
H7 H -0.1507(2) 0.19497(9) 0.3215(2)
C7 C -0.0768(2) 0.14575(9) 0.2160(2)
C8 C -0.0069(2) 0.10019(9) 0.3805(2)
C9 C 0.0816(2) 0.08346(10) 0.4637(2)
H8 H 0.0569(2) 0.06022(10) 0.5179(2)
C10 C 0.2011(2) 0.09649(9) 0.4772(2)
C11 C 0.3617(2) 0.14749(9) 0.4312(2)
C12 C 0.3806(2) 0.18413(10) 0.5187(2)
H9 H 0.3211(2) 0.18928(10) 0.5645(2)
C13 C 0.4843(3) 0.21296(11) 0.5399(2)
H10 H 0.4954(3) 0.23774(11) 0.5995(2)
C14 C 0.5710(3) 0.20575(12) 0.4748(2)
H11 H 0.6430(3) 0.22481(12) 0.4907(2)
C15 C 0.5543(2) 0.17063(11) 0.3852(2)
H12 H 0.6146(2) 0.16572(11) 0.3402(2)
C16 C 0.4493(2) 0.14305(9) 0.3625(2)
C17 C 0.5101(2) 0.10184(12) 0.2029(2)
H13 H 0.4794(5) 0.0790(6) 0.1405(8)
H14 H 0.5778(7) 0.0839(7) 0.2446(5)
H15 H 0.5343(11) 0.13706(13) 0.1762(12)
C18 C -0.1312(2) 0.08696(11) 0.4018(2)
H16 H -0.1600(6) 0.1159(3) 0.4460(11)
H17 H -0.1313(3) 0.0524(3) 0.4412(12)
H18 H -0.1823(4) 0.0841(7) 0.3319(2)
C19 C 0.2693(2) 0.07866(12) 0.5860(2)
H19 H 0.2372(11) 0.0443(4) 0.6092(8)
H20 H 0.2625(13) 0.1066(4) 0.6416(4)
H21 H 0.3522(4) 0.0737(7) 0.5771(4)
C20 C 0.1625(2) 0.23836(10) 0.3050(2)
H22 H 0.1003(10) 0.2170(3) 0.3320(9)
H23 H 0.1312(13) 0.2738(3) 0.2794(4)
H24 H 0.2271(4) 0.2436(6) 0.3644(6)
C21 C 0.2945(2) 0.23502(9) 0.1691(2)
C22 C 0.3443(2) 0.28412(10) 0.2039(2)
H25 H 0.3177(2) 0.30279(10) 0.2635(2)
C23 C 0.4334(2) 0.30620(11) 0.1513(2)
H26 H 0.4664(2) 0.34036(11) 0.1742(2)
C24 C 0.4738(2) 0.27881(10) 0.0665(2)
H27 H 0.5353(2) 0.29372(10) 0.0313(2)
C25 C 0.4243(2) 0.22942(10) 0.0326(2)
H28 H 0.4542(2) 0.21038(10) -0.0249(2)
C26 C 0.3317(2) 0.20661(9) 0.0804(2)
C27 C 0.2691(2) 0.13947(9) -0.0518(2)
C28 C 0.2605(2) 0.08492(10) -0.0843(2)
H29 H 0.2415(2) 0.07948(10) -0.1610(2)
C29 C 0.2752(2) 0.03699(9) -0.0223(2)
C30 C 0.3112(2) -0.01088(9) 0.1468(2)
C31 C 0.4128(2) -0.0411(1) 0.1384(2)
H30 H 0.4607(2) -0.03174(10) 0.0839(2)
C32 C 0.4450(3) -0.08419(12) 0.2075(3)
H31 H 0.5141(3) -0.10425(12) 0.1999(3)
C33 C 0.3776(3) -0.09812(12) 0.2872(3)
H32 H 0.4000(3) -0.12782(12) 0.3346(3)
C34 C 0.2765(3) -0.06885(11) 0.2987(2)
H33 H 0.2296(3) -0.07847(11) 0.3539(2)
C35 C 0.2445(2) -0.02562(9) 0.2294(2)
C36 C 0.0528(3) -0.01731(11) 0.2843(2)
H34 H -0.0183(5) 0.0047(4) 0.2668(12)
H35 H 0.0745(7) -0.0186(6) 0.3639(3)
H36 H 0.0381(10) -0.0543(3) 0.2562(11)
C37 C 0.2562(3) 0.17984(11) -0.1463(2)
H37 H 0.1893(10) 0.1694(4) -0.1998(7)
H38 H 0.3279(6) 0.1798(5) -0.1815(9)
H39 H 0.2431(15) 0.2163(2) -0.1183(3)
C38 C 0.2782(2) -0.01456(10) -0.0898(2)
H40 H 0.3452(9) -0.0132(3) -0.1315(11)
H41 H 0.2053(7) -0.0176(4) -0.1405(10)
H42 H 0.2860(15) -0.04615(11) -0.0409(2)
#END
