# Supplementary material for: Crystallography in school
Source: J Appl Crystallogr. 2025 Sep 12;58(Pt 5):1802–9. doi: 10.1107/S1600576725007459 (PMC12502877; doi:10.1107/S1600576725007459)
Supplement: Supplementary file 3 [file j-58-01802-sup3.zip › CIF/Others/ACARBM01.cif]

#######################################################################
#
#                 Cambridge Crystallographic Data Centre
#                                CCDC
#
#######################################################################
#
# If this CIF has been generated from an entry in the Cambridge
# Structural Database, then it will include bibliographic, chemical,
# crystal, experimental, refinement or atomic coordinate data resulting
# from the CCDC's data processing and validation procedures.
#
#######################################################################

data_CSD_CIF_ACARBM01
_audit_creation_date 2006-12-18
_audit_creation_method CSD-ConQuest-V1
_database_code_CSD ACARBM01
_database_code_depnum_ccdc_archive 'CCDC 603951'
_chemical_formula_sum 'C1 H6 N2 O2'
_chemical_formula_moiety
;
H4 N1 1+,C1 H2 N1 O2 1-
;
_journal_coden_Cambridge 1290
_journal_year 2006
_journal_page_first 3517
_journal_name_full 'Eur.J.Inorg.Chem. '
loop_
_publ_author_name
"U.Baisch"
"S.Pagano"
"M.Zeuner"
"W.Schnick"
_chemical_name_systematic
;
Ammonium carbamate
;
_chemical_name_common
;
Teaching Subset: Fundamental Chemistry
;
_cell_volume    755.746
_exptl_crystal_colour 'colorless'
_exptl_crystal_density_diffrn 1.372
_exptl_special_details
;
alpha polymorph
air-sensitive

;
_exptl_crystal_description 'plate'
_diffrn_ambient_temperature 293
#These two values have been output from a single CSD field.
_refine_ls_R_factor_gt 0.042
_refine_ls_wR_factor_gt 0.042
_symmetry_cell_setting orthorhombic
_symmetry_space_group_name_H-M 'P b c a'
_symmetry_Int_Tables_number 61
loop_
_symmetry_equiv_pos_site_id
_symmetry_equiv_pos_as_xyz
1 x,y,z
2 1/2-x,-y,1/2+z
3 -x,1/2+y,1/2-z
4 1/2+x,1/2-y,-z
5 -x,-y,-z
6 -1/2+x,y,-1/2-z
7 x,-1/2-y,-1/2+z
8 -1/2-x,-1/2+y,z
_cell_length_a 6.5356(13)
_cell_length_b 6.7544(14)
_cell_length_c 17.120(3)
_cell_angle_alpha 90
_cell_angle_beta 90
_cell_angle_gamma 90
_cell_formula_units_Z 8
loop_
_atom_type_symbol
_atom_type_radius_bond
C 0.68
H 0.23
N 0.68
O 0.68
loop_
_atom_site_label
_atom_site_type_symbol
_atom_site_fract_x
_atom_site_fract_y
_atom_site_fract_z
O1 O 0.0538(2) 0.51517(16) 0.39539(6)
C1 C -0.0760(3) 0.6549(2) 0.39343(8)
O2 O -0.1127(2) 0.75837(17) 0.33336(6)
N1 N -0.1832(3) 0.6928(3) 0.45843(9)
H1 H -0.155(3) 0.635(3) 0.5004(12)
H2 H -0.252(5) 0.793(4) 0.4585(14)
N2 N 0.0788(3) 1.1328(2) 0.31909(9)
H3 H 0.095(4) 1.163(3) 0.2659(13)
H4 H 0.208(4) 1.107(3) 0.3399(13)
H5 H 0.031(4) 1.244(3) 0.3455(12)
H6 H -0.005(4) 1.024(4) 0.3294(13)
#END
