# Supplementary material for: Crystallography in school
Source: J Appl Crystallogr. 2025 Sep 12;58(Pt 5):1802–9. doi: 10.1107/S1600576725007459 (PMC12502877; doi:10.1107/S1600576725007459)
Supplement: Supplementary file 3 [file j-58-01802-sup3.zip › CIF/Others/ACASED.cif]

#######################################################################
#
#                 Cambridge Crystallographic Data Centre
#                                CCDC
#
#######################################################################
#
# If this CIF has been generated from an entry in the Cambridge
# Structural Database, then it will include bibliographic, chemical,
# crystal, experimental, refinement or atomic coordinate data resulting
# from the CCDC's data processing and validation procedures.
#
#######################################################################

data_CSD_CIF_ACASED
_audit_creation_date 2005-02-04
_audit_creation_method CSD-ConQuest-V1
_database_code_CSD ACASED
_database_code_depnum_ccdc_archive 'CCDC 240357'
_chemical_formula_sum 'C46 H82 B2 N13 O2.5 Si2 U1'
_chemical_formula_moiety
;
C36 H62 B2 N13 Si2 U1,2.5(C4 H8 O1)
;
_journal_coden_Cambridge 9
_journal_volume 43
_journal_year 2004
_journal_page_first 6640
_journal_name_full 'Inorg.Chem. '
loop_
_publ_author_name
"M.A.Antunes"
"G.M.Ferrence"
"A.Domingos"
"R.McDonald"
"C.J.Burns"
"J.Takats"
"N.Marques"
_chemical_name_systematic
;
bis(Hydrogen 
tris(3,5-dimethylpyrazolyl)borato)-(bis(trimethylsilyl)amido)-uranium(iii) 
tetrahydrofuran solvate
;
_chemical_name_common
;
Teaching Subset: Fundamental Chemistry
;
_cell_volume   2718.572
_exptl_crystal_colour 'black'
_exptl_crystal_density_diffrn 1.433
_exptl_crystal_description 'prism'
_diffrn_ambient_temperature 193
_refine_special_details
;
A solvent molecule is disordered by symmetry.

;
#These two values have been output from a single CSD field.
_refine_ls_R_factor_gt 0.0524
_refine_ls_wR_factor_gt 0.0524
_symmetry_cell_setting triclinic
_symmetry_space_group_name_H-M 'P -1'
_symmetry_Int_Tables_number 2
loop_
_symmetry_equiv_pos_site_id
_symmetry_equiv_pos_as_xyz
1 x,y,z
2 -x,-y,-z
_cell_length_a 10.779(2)
_cell_length_b 16.163(3)
_cell_length_c 16.736(3)
_cell_angle_alpha 82.681(4)
_cell_angle_beta 79.948(4)
_cell_angle_gamma 71.766(4)
_cell_formula_units_Z 2
loop_
_atom_type_symbol
_atom_type_radius_bond
C 0.68
H 0.23
B 0.83
N 0.68
O 0.68
Si 1.20
U 1.74
loop_
_atom_site_label
_atom_site_type_symbol
_atom_site_fract_x
_atom_site_fract_y
_atom_site_fract_z
U1 U 0.23729(3) 0.229278(18) 0.256615(16)
Si1 Si 0.3583(2) 0.33740(14) 0.06507(12)
Si2 Si 0.3157(2) 0.43829(14) 0.20553(13)
N1 N 0.3111(6) 0.3451(4) 0.1680(3)
N2 N 0.4285(6) 0.2401(4) 0.4057(3)
N3 N 0.4459(5) 0.2317(4) 0.3222(3)
N4 N 0.3080(5) 0.1290(4) 0.4548(3)
N5 N 0.2964(5) 0.1020(4) 0.3820(3)
N6 N 0.1782(6) 0.2913(4) 0.4526(3)
N7 N 0.1100(5) 0.2940(4) 0.3882(3)
N8 N 0.0366(6) 0.2133(4) 0.1156(3)
N9 N 0.0574(6) 0.2765(4) 0.1547(4)
N10 N 0.0279(5) 0.0996(4) 0.2324(3)
N11 N 0.0440(5) 0.1425(4) 0.2947(3)
N12 N 0.2369(5) 0.0746(4) 0.1308(3)
N13 N 0.3169(5) 0.0921(4) 0.1782(3)
C1 C 0.5149(10) 0.3674(6) 0.0233(5)
H1 H 0.58540 0.33350 0.05470
H2 H 0.49920 0.42990 0.02740
H3 H 0.54110 0.35440 -0.03390
C2 C 0.3927(9) 0.2254(5) 0.0311(5)
H4 H 0.45520 0.18310 0.06350
H5 H 0.43060 0.22450 -0.02650
H6 H 0.31020 0.20990 0.03860
C3 C 0.2369(10) 0.4083(6) -0.0015(5)
H7 H 0.21270 0.46910 0.01190
H8 H 0.15770 0.38880 0.00740
H9 H 0.27670 0.40390 -0.05870
C4 C 0.2161(10) 0.4578(6) 0.3086(5)
H10 H 0.12670 0.45550 0.30750
H11 H 0.21180 0.51540 0.32360
H12 H 0.25780 0.41270 0.34880
C5 C 0.2452(8) 0.5432(5) 0.1420(5)
H13 H 0.15610 0.54670 0.13310
H14 H 0.30170 0.54370 0.08940
H15 H 0.24130 0.59340 0.17070
C6 C 0.4831(9) 0.4457(6) 0.2164(6)
H16 H 0.54130 0.43600 0.16430
H17 H 0.52120 0.40120 0.25810
H18 H 0.47390 0.50380 0.23250
C7 C 0.5711(7) 0.2303(5) 0.2934(4)
C8 C 0.6337(7) 0.2385(5) 0.3562(5)
H19 H 0.72190 0.24020 0.35210
C9 C 0.5434(7) 0.2437(5) 0.4254(5)
C10 C 0.5596(7) 0.2557(6) 0.5108(5)
H20 H 0.64570 0.26450 0.51020
H21 H 0.55410 0.20360 0.54650
H22 H 0.48950 0.30680 0.53110
C11 C 0.6298(8) 0.2228(6) 0.2058(5)
H23 H 0.70110 0.16780 0.20010
H24 H 0.66510 0.27190 0.18640
H25 H 0.56150 0.22400 0.17360
C12 C 0.2992(7) 0.0181(5) 0.3987(4)
C13 C 0.3152(7) -0.0095(5) 0.4792(4)
H26 H 0.32090 -0.06610 0.50540
C14 C 0.3210(7) 0.0624(5) 0.5133(4)
C15 C 0.3360(8) 0.0685(5) 0.5999(4)
H27 H 0.41730 0.08320 0.60080
H28 H 0.34030 0.01220 0.63090
H29 H 0.26010 0.11390 0.62440
C16 C 0.2900(8) -0.0390(5) 0.3357(5)
H30 H 0.23710 -0.00260 0.29490
H31 H 0.24810 -0.08300 0.36260
H32 H 0.37880 -0.06820 0.30900
C17 C -0.0084(7) 0.3522(5) 0.4052(5)
C18 C -0.0188(8) 0.3871(5) 0.4792(5)
H33 H -0.09310 0.42920 0.50500
C19 C 0.0994(7) 0.3486(5) 0.5070(4)
C20 C 0.1416(9) 0.3631(6) 0.5838(5)
H34 H 0.15290 0.30990 0.62080
H35 H 0.07400 0.41160 0.61020
H36 H 0.22540 0.37700 0.57050
C21 C -0.1143(7) 0.3699(6) 0.3518(5)
H37 H -0.07900 0.33660 0.30360
H38 H -0.14340 0.43240 0.33480
H39 H -0.18940 0.35220 0.38220
C22 C -0.0204(8) 0.3530(5) 0.1266(5)
C23 C -0.0894(8) 0.3396(6) 0.0697(5)
H40 H -0.15060 0.38330 0.04070
C24 C -0.0528(8) 0.2516(6) 0.0631(5)
C25 C -0.0996(9) 0.2009(6) 0.0112(5)
H41 H -0.02340 0.15740 -0.01560
H42 H -0.14680 0.24110 -0.03010
H43 H -0.15890 0.17130 0.04550
C26 C -0.0275(9) 0.4384(5) 0.1547(5)
H44 H -0.11700 0.46570 0.18150
H45 H -0.00540 0.47680 0.10780
H46 H 0.03530 0.42890 0.19330
C27 C -0.0143(7) 0.1096(5) 0.3627(4)
C28 C -0.0710(7) 0.0485(5) 0.3451(5)
H47 H -0.11870 0.01630 0.38280
C29 C -0.0432(7) 0.0445(5) 0.2616(5)
C30 C -0.0786(8) -0.0122(6) 0.2106(5)
H48 H -0.13020 0.02460 0.16940
H49 H -0.13110 -0.04630 0.24530
H50 H 0.00210 -0.05190 0.18360
C31 C -0.0237(8) 0.1386(5) 0.4463(4)
H51 H 0.05910 0.14910 0.45170
H52 H -0.03970 0.09290 0.48770
H53 H -0.09670 0.19260 0.45390
C32 C 0.4374(7) 0.0340(5) 0.1621(4)
C33 C 0.4353(7) -0.0188(5) 0.1034(4)
H54 H 0.50730 -0.06410 0.08010
C34 C 0.3085(7) 0.0074(5) 0.0858(5)
C35 C 0.2544(8) -0.0294(6) 0.0262(5)
H55 H 0.18650 -0.05510 0.05540
H56 H 0.32590 -0.07450 -0.00220
H57 H 0.21550 0.01750 -0.01350
C36 C 0.5478(7) 0.0332(5) 0.2038(5)
H58 H 0.60810 0.05980 0.16670
H59 H 0.59530 -0.02730 0.22030
H60 H 0.51310 0.06640 0.25200
B1 B 0.3113(8) 0.2223(6) 0.4643(5)
H61 H 0.32750 0.22380 0.52110
B2 B 0.0849(8) 0.1156(5) 0.1434(5)
H62 H 0.04830 0.08410 0.11010
O1 O 0.2492(9) 0.1851(6) -0.2329(6)
C37 C 0.3447(11) 0.2302(8) -0.2457(8)
H63 H 0.38040 0.23400 -0.30430
H64 H 0.41860 0.19850 -0.21510
C38 C 0.2827(14) 0.3187(9) -0.2180(8)
H65 H 0.27480 0.36330 -0.26470
H66 H 0.33450 0.33150 -0.18030
C39 C 0.1492(13) 0.3168(10) -0.1751(10)
H67 H 0.07940 0.34590 -0.20960
H68 H 0.12700 0.34450 -0.12300
C40 C 0.1687(14) 0.2189(12) -0.1616(8)
H69 H 0.21280 0.19380 -0.11300
H70 H 0.08310 0.20620 -0.15430
O2 O 0.1518(10) -0.2179(6) 0.2082(5)
C41 C 0.2850(12) -0.2274(9) 0.2085(7)
H71 H 0.29910 -0.16930 0.20530
H72 H 0.33920 -0.25850 0.16100
C42 C 0.3238(12) -0.2785(8) 0.2856(9)
H73 H 0.38050 -0.25360 0.30980
H74 H 0.37140 -0.34040 0.27620
C43 C 0.1949(15) -0.2700(11) 0.3390(9)
H75 H 0.18930 -0.32790 0.36390
H76 H 0.18340 -0.23150 0.38280
C44 C 0.0997(16) -0.2337(14) 0.2876(10)
H77 H 0.04610 -0.27380 0.28920
H78 H 0.04010 -0.17810 0.30810
O3? O 0.5464(12) 0.4936(11) 0.4377(6)
O4? O 0.4025(11) 0.5024(10) 0.4580(7)
O5? O 0.3775(10) 0.4773(10) 0.5474(7)
O6? O 0.4868(13) 0.4913(11) 0.5834(6)
O7? O 0.5994(10) 0.4855(12) 0.5159(8)
C45? C 0.5464(12) 0.4936(11) 0.4377(6)
H79? H 0.59260 0.44120 0.40740
H80? H 0.55970 0.54560 0.40350
C46? C 0.4025(11) 0.5024(10) 0.4580(7)
H81? H 0.37870 0.46320 0.42640
H82? H 0.34920 0.56330 0.44510
C47? C 0.3775(10) 0.4773(10) 0.5474(7)
H83? H 0.37870 0.41540 0.55700
H84? H 0.29070 0.51430 0.57200
C48? C 0.4868(13) 0.4913(11) 0.5834(6)
H85? H 0.45800 0.54940 0.60540
H86? H 0.51330 0.44600 0.62800
C49? C 0.5994(10) 0.4855(12) 0.5159(8)
H87? H 0.63880 0.53300 0.51690
H88? H 0.66850 0.42880 0.52190
#END
