# Supplementary material for: Crystallography in school
Source: J Appl Crystallogr. 2025 Sep 12;58(Pt 5):1802–9. doi: 10.1107/S1600576725007459 (PMC12502877; doi:10.1107/S1600576725007459)
Supplement: Supplementary file 3 [file j-58-01802-sup3.zip › CIF/Others/ACAZEK.cif]

#######################################################################
#
#                 Cambridge Crystallographic Data Centre
#                                CCDC
#
#######################################################################
#
# If this CIF has been generated from an entry in the Cambridge
# Structural Database, then it will include bibliographic, chemical,
# crystal, experimental, refinement or atomic coordinate data resulting
# from the CCDC's data processing and validation procedures.
#
#######################################################################

data_CSD_CIF_ACAZEK
_audit_creation_date 2005-02-04
_audit_creation_method CSD-ConQuest-V1
_database_code_CSD ACAZEK
_database_code_depnum_ccdc_archive 'CCDC 246492'
_chemical_formula_sum 'C2 H8 Ag2 Br2 N2'
_chemical_formula_moiety
;
(C2 H8 Ag2 Br2 N2)n
;
_journal_coden_Cambridge 644
_journal_volume 59
_journal_year 2004
_journal_page_first 992
_journal_name_full 'Z.Naturforsch.,B:Chem.Sci. '
loop_
_publ_author_name
"C.Nather"
"A.Beck"
_chemical_name_systematic
;
catena-[bis(\m~2~-Bromo)-(\m~2~-ethylene-1,2-diamine)-di-silver(i)]
;
_chemical_name_common
;
Teaching Subset: Fundamental Chemistry
;
_cell_volume    798.786
_exptl_crystal_colour 'colorless'
_exptl_crystal_density_diffrn 3.623
_diffrn_ambient_temperature 170
#These two values have been output from a single CSD field.
_refine_ls_R_factor_gt 0.0273
_refine_ls_wR_factor_gt 0.0273
_symmetry_cell_setting tetragonal
_symmetry_space_group_name_H-M 'P 41 21 2'
_symmetry_Int_Tables_number 92
loop_
_symmetry_equiv_pos_site_id
_symmetry_equiv_pos_as_xyz
1 x,y,z
2 -x,-y,1/2+z
3 1/2-y,1/2+x,1/4+z
4 1/2+y,1/2-x,3/4+z
5 1/2-x,1/2+y,1/4-z
6 1/2+x,1/2-y,3/4-z
7 y,x,-z
8 -y,-x,1/2-z
_cell_length_a 7.4979(6)
_cell_length_b 7.4979(6)
_cell_length_c 14.2086(11)
_cell_angle_alpha 90
_cell_angle_beta 90
_cell_angle_gamma 90
_cell_formula_units_Z 4
loop_
_atom_type_symbol
_atom_type_radius_bond
C 0.68
H 0.23
Ag 1.32
Br 1.24
N 0.68
loop_
_atom_site_label
_atom_site_type_symbol
_atom_site_fract_x
_atom_site_fract_y
_atom_site_fract_z
Ag1 Ag 0.39812(7) 0.86489(7) 0.70664(4)
Br1 Br 0.29105(8) 0.91940(8) 0.88202(4)
N1 N 0.5831(7) 0.6707(7) 0.6318(3)
H1 H 0.69930 0.69430 0.64840
H2 H 0.55680 0.55600 0.65030
C1 C 0.5632(9) 0.6861(9) 0.5279(4)
H3 H 0.58740 0.81100 0.50920
H4 H 0.43810 0.65890 0.51090
C1F C 0.6861(9) 0.5632(9) 0.4721(4)
N1F N 0.6707(7) 0.5831(7) 0.3682(3)
H1F H 0.69430 0.69930 0.35160
H2F H 0.55600 0.55680 0.34970
H3F H 0.81100 0.58740 0.49080
H4F H 0.65890 0.43810 0.48910
Br1C Br 0.41940(8) 1.20895(8) 0.63202(4)
Ag1C Ag 0.36489(7) 1.10188(7) 0.45664(4)
Br1G Br 0.08060(8) 0.70895(8) 0.61798(4)
Ag1B Ag 0.63511(7) 0.89812(7) 0.95664(4)
Ag1G Ag 0.13511(7) 0.60188(7) 0.79336(4)
Ag1F Ag 0.86489(7) 0.39812(7) 0.29336(4)
Ag1D Ag 0.10188(7) 1.36489(7) 0.54336(4)
Br1A Br 0.70895(8) 1.08060(8) 0.38202(4)
Br1D Br 0.20895(8) 1.41940(8) 0.36798(4)
N1C N 0.1707(7) 0.9169(7) 0.3818(3)
H1C H 0.19430 0.80070 0.39840
H2C H 0.05600 0.94320 0.40030
#END
