# Supplementary material for: Crystallography in school
Source: J Appl Crystallogr. 2025 Sep 12;58(Pt 5):1802–9. doi: 10.1107/S1600576725007459 (PMC12502877; doi:10.1107/S1600576725007459)
Supplement: Supplementary file 3 [file j-58-01802-sup3.zip › CIF/Others/ACCAAH.cif]

#######################################################################
#
#                 Cambridge Crystallographic Data Centre
#                                CCDC
#
#######################################################################
#
# If this CIF has been generated from an entry in the Cambridge
# Structural Database, then it will include bibliographic, chemical,
# crystal, experimental, refinement or atomic coordinate data resulting
# from the CCDC's data processing and validation procedures.
#
#######################################################################

data_CSD_CIF_ACCAAH
_audit_creation_date 1971-12-31
_audit_creation_method CSD-ConQuest-V1
_database_code_CSD ACCAAH
_database_code_depnum_ccdc_archive 'CCDC 1100504'
_chemical_formula_sum 'C4 H6 O6'
_chemical_formula_moiety
;
C4 H2 O4,2(H2 O1)
;
_journal_coden_Cambridge 2
_journal_year 1947
_journal_page_first 148
_journal_name_full 'J.Chem.Soc. '
loop_
_publ_author_name
"J.D.Dunitz"
"J.M.Robertson"
_chemical_name_systematic
;
Acetylenedicarboxylic acid dihydrate
;
_chemical_name_common
;
Teaching Subset: Symmetry
;
_cell_volume    337.058
_exptl_crystal_density_diffrn 1.469
_diffrn_ambient_temperature ?
_diffrn_special_details
;
The study was carried out at room temperature,in the range 283-303K

;
#These two values have been output from a single CSD field.
_refine_ls_R_factor_gt 0.175
_refine_ls_wR_factor_gt 0.175
_symmetry_cell_setting monoclinic
_symmetry_space_group_name_H-M 'P 21/a'
_symmetry_Int_Tables_number 14
loop_
_symmetry_equiv_pos_site_id
_symmetry_equiv_pos_as_xyz
1 x,y,z
2 1/2-x,1/2+y,-z
3 -x,-y,-z
4 -1/2+x,-1/2-y,z
_cell_length_a 11.05(3)
_cell_length_b 3.86(1)
_cell_length_c 7.98(2)
_cell_angle_alpha 90
_cell_angle_beta 98.0(3)
_cell_angle_gamma 90
_cell_formula_units_Z 2
loop_
_atom_type_symbol
_atom_type_radius_bond
C 0.68
O 0.68
loop_
_atom_site_label
_atom_site_type_symbol
_atom_site_fract_x
_atom_site_fract_y
_atom_site_fract_z
C1 C -0.03200 -0.00550 0.05400
C2 C -0.11000 -0.01800 0.18200
O1 O -0.21300 0.13100 0.15900
O2 O -0.07100 -0.18100 0.31600
O3 O -0.34100 0.00000 0.39600
C1B C 0.03200 0.00550 -0.05400
C2B C 0.11000 0.01800 -0.18200
O1B O 0.21300 -0.13100 -0.15900
O2B O 0.07100 0.18100 -0.31600
#END
