# Supplementary material for: Crystallography in school
Source: J Appl Crystallogr. 2025 Sep 12;58(Pt 5):1802–9. doi: 10.1107/S1600576725007459 (PMC12502877; doi:10.1107/S1600576725007459)
Supplement: Supplementary file 3 [file j-58-01802-sup3.zip › CIF/Others/ACCTHP.cif]

#######################################################################
#
#                 Cambridge Crystallographic Data Centre
#                                CCDC
#
#######################################################################
#
# If this CIF has been generated from an entry in the Cambridge
# Structural Database, then it will include bibliographic, chemical,
# crystal, experimental, refinement or atomic coordinate data resulting
# from the CCDC's data processing and validation procedures.
#
#######################################################################

data_CSD_CIF_ACCTHP
_audit_creation_date 1972-12-21
_audit_creation_method CSD-ConQuest-V1
_database_code_CSD ACCTHP
_database_code_depnum_ccdc_archive 'CCDC 1100525'
_chemical_formula_sum 'C7 H6 O3 S1'
_chemical_formula_moiety
;
C7 H6 O3 S1
;
_journal_coden_Cambridge 54
_journal_volume 81
_journal_year 1972
_journal_page_first 319
_journal_name_full 'Bull.Soc.Chim.Belg. '
loop_
_publ_author_name
"M.Griffe"
"F.Durant"
"A.F.Pieret"
_chemical_name_systematic
;
3-Carboxy-2-acetyl-thiophene
;
_chemical_name_common
;
Teaching Subset: Fundamental Chemistry
;
_chemical_melting_point 381.15
_cell_volume    747.993
_exptl_crystal_density_diffrn 1.511
_diffrn_ambient_temperature ?
_diffrn_special_details
;
The study was carried out at room temperature,in the range 283-303K

;
#These two values have been output from a single CSD field.
_refine_ls_R_factor_gt 0.08
_refine_ls_wR_factor_gt 0.08
_symmetry_cell_setting orthorhombic
_symmetry_space_group_name_H-M 'P n a m'
_symmetry_Int_Tables_number 62
loop_
_symmetry_equiv_pos_site_id
_symmetry_equiv_pos_as_xyz
1 x,y,z
2 -x,-y,1/2+z
3 1/2+x,1/2-y,1/2-z
4 1/2-x,1/2+y,-z
5 -x,-y,-z
6 x,y,-1/2-z
7 -1/2-x,-1/2+y,-1/2+z
8 -1/2+x,-1/2-y,z
_cell_length_a 13.28(3)
_cell_length_b 8.56(3)
_cell_length_c 6.58(3)
_cell_angle_alpha 90
_cell_angle_beta 90
_cell_angle_gamma 90
_cell_formula_units_Z 4
loop_
_atom_type_symbol
_atom_type_radius_bond
C 0.68
H 0.20
O 0.68
S 0.99
loop_
_atom_site_label
_atom_site_type_symbol
_atom_site_fract_x
_atom_site_fract_y
_atom_site_fract_z
C1 C 0.27420 -0.56280 0.25000
C2 C 0.36380 -0.63540 0.25000
C3 C 0.44660 -0.53470 0.25000
C4 C 0.41690 -0.38010 0.25000
C5 C 0.55060 -0.60370 0.25000
C6 C 0.47130 -0.22980 0.25000
C7 C 0.41570 -0.07960 0.25000
H1 H 0.62220 -0.36270 0.25000
H2 H 0.46430 0.02180 0.25000
H3 H 0.36020 -0.06390 0.14910
O1 O 0.63040 -0.50880 0.25000
O2 O 0.56170 -0.74390 0.25000
O3 O 0.56440 -0.22990 0.25000
S1 S 0.28750 -0.36540 0.25000
H3E H 0.36020 -0.06390 0.35090
#END
