# Supplementary material for: Crystallography in school
Source: J Appl Crystallogr. 2025 Sep 12;58(Pt 5):1802–9. doi: 10.1107/S1600576725007459 (PMC12502877; doi:10.1107/S1600576725007459)
Supplement: Supplementary file 3 [file j-58-01802-sup3.zip › CIF/Others/ACENYL01.cif]

#######################################################################
#
#                 Cambridge Crystallographic Data Centre
#                                CCDC
#
#######################################################################
#
# If this CIF has been generated from an entry in the Cambridge
# Structural Database, then it will include bibliographic, chemical,
# crystal, experimental, refinement or atomic coordinate data resulting
# from the CCDC's data processing and validation procedures.
#
#######################################################################

data_CSD_CIF_ACENYL01
_audit_creation_date 1974-03-25
_audit_creation_method CSD-ConQuest-V1
_database_code_CSD ACENYL01
_database_code_depnum_ccdc_archive 'CCDC 1100625'
_chemical_formula_sum 'C12 H8'
_chemical_formula_moiety
;
C12 H8
;
_journal_coden_Cambridge 14
_journal_volume 334
_journal_year 1973
_journal_page_first 19
_journal_name_full 'Proc.R.Soc.London,Ser.A '
loop_
_publ_author_name
"T.R.Welberry"
_chemical_name_systematic
;
Acenaphthylene
;
_chemical_name_common
;
Teaching Subset: Fundamental Chemistry
;
_cell_volume   1593.695
_exptl_special_details
;
low temperature polymorph
X-COORD OF C13 SHOUD BE .8097 NOT .0897

;
_diffrn_ambient_temperature 85
#These two values have been output from a single CSD field.
_refine_ls_R_factor_gt 0.159
_refine_ls_wR_factor_gt 0.159
_symmetry_cell_setting orthorhombic
_symmetry_space_group_name_H-M 'P 21 n m'
_symmetry_Int_Tables_number 31
loop_
_symmetry_equiv_pos_site_id
_symmetry_equiv_pos_as_xyz
1 x,y,z
2 1/2+x,-y,1/2+z
3 x,y,-z
4 1/2+x,-y,1/2-z
_cell_length_a 7.588(13)
_cell_length_b 7.549(10)
_cell_length_c 27.822(2)
_cell_angle_alpha 90
_cell_angle_beta 90
_cell_angle_gamma 90
_cell_formula_units_Z 8
loop_
_atom_type_symbol
_atom_type_radius_bond
C 0.68
H 0.23
loop_
_atom_site_label
_atom_site_type_symbol
_atom_site_fract_x
_atom_site_fract_y
_atom_site_fract_z
C1 C 0.37380 -0.09270 0.02330
C2 C 0.31690 0.08360 0.04370
C3 C 0.28390 0.15500 0.08590
C4 C 0.20450 0.32770 0.08440
C5 C 0.15080 0.43340 0.04450
C6 C 0.26330 0.19030 0.00000
C7 C 0.19070 0.38700 0.00000
H1 H 0.10000 0.55860 0.04440
H2 H 0.16580 0.40070 0.11900
H3 H 0.28990 0.10280 0.11770
H4 H 0.40630 -0.17670 0.04520
C8 C -0.33430 0.43670 0.02700
C9 C -0.26780 0.61480 0.04120
C10 C -0.24060 0.67470 0.08530
C11 C -0.19030 0.87450 0.08620
C12 C -0.14740 0.97020 0.04530
C13 C -0.19280 0.85620 0.00000
C14 C -0.23300 0.70270 0.00000
H5 H -0.12050 1.09000 0.04440
H6 H -0.17490 0.92800 0.11900
H7 H -0.37410 0.33570 0.04520
H8 H -0.27770 0.62240 0.11770
C15 C -0.23390 0.27050 0.25300
C16 C -0.12890 0.22820 0.20530
C17 C -0.34910 0.27920 0.33180
C18 C -0.45640 0.33960 0.30340
C19 C -0.16970 0.24560 0.29660
C20 C -0.39710 0.31360 0.25130
C21 C -0.01670 0.16750 0.30530
C22 C -0.47660 0.33900 0.21150
C23 C 0.08370 0.14420 0.26360
C24 C -0.37850 0.32250 0.16750
C25 C 0.07030 0.17260 0.21980
C26 C -0.21660 0.26890 0.16650
H9 H 0.07030 0.15340 0.33920
H10 H -0.31010 0.28420 0.36890
H11 H -0.56230 0.37320 0.32160
H12 H -0.62160 0.39770 0.20720
H13 H -0.45770 0.34340 0.13270
H14 H -0.16490 0.24190 0.13450
H15 H 0.09700 0.14920 0.18920
H16 H 0.23560 0.09860 0.26720
C1B C 0.37380 -0.09270 -0.02330
C2B C 0.31690 0.08360 -0.04370
C5B C 0.15080 0.43340 -0.04450
H4B H 0.40630 -0.17670 -0.04520
C3B C 0.28390 0.15500 -0.08590
C4B C 0.20450 0.32770 -0.08440
H1B H 0.10000 0.55860 -0.04440
H3B H 0.28990 0.10280 -0.11770
H2B H 0.16580 0.40070 -0.11900
C8B C -0.33430 0.43670 -0.02700
C12B C -0.14740 0.97020 -0.04530
C9B C -0.26780 0.61480 -0.04120
H7B H -0.37410 0.33570 -0.04520
C11B C -0.19030 0.87450 -0.08620
H5B H -0.12050 1.09000 -0.04440
C10B C -0.24060 0.67470 -0.08530
H6B H -0.17490 0.92800 -0.11900
H8B H -0.27770 0.62240 -0.11770
#END
