# Supplementary material for: Crystallography in school
Source: J Appl Crystallogr. 2025 Sep 12;58(Pt 5):1802–9. doi: 10.1107/S1600576725007459 (PMC12502877; doi:10.1107/S1600576725007459)
Supplement: Supplementary file 3 [file j-58-01802-sup3.zip › CIF/Others/ACEQII.cif]

#######################################################################
#
#                 Cambridge Crystallographic Data Centre
#                                CCDC
#
#######################################################################
#
# If this CIF has been generated from an entry in the Cambridge
# Structural Database, then it will include bibliographic, chemical,
# crystal, experimental, refinement or atomic coordinate data resulting
# from the CCDC's data processing and validation procedures.
#
#######################################################################

data_CSD_CIF_ACEQII
_audit_creation_date 2002-02-27
_audit_creation_method CSD-ConQuest-V1
_database_code_CSD ACEQII
_database_code_depnum_ccdc_archive 'CCDC 163343'
_chemical_formula_sum 'C12 H28 I2 O5 Tm1'
_chemical_formula_moiety
;
C12 H28 I2 O5 Tm1
;
_journal_coden_Cambridge 179
_journal_volume 40
_journal_year 2001
_journal_page_first 3176
_journal_name_full 'Angew.Chem.,Int.Ed. '
loop_
_publ_author_name
"M.N.Bochkarev"
"I.L.Fedushkin"
"S.Dechert"
"A.A.Fagin"
"H.Schumann"
_chemical_name_systematic
;
bis(1,2-bis(Dimethoxy)ethane)-di-iodo-tetrahydrofuran-thulium
;
_chemical_name_common
;
Teaching Subset: Fundamental Chemistry
;
_cell_volume   2034.814
_exptl_crystal_colour 'dark green'
_exptl_crystal_density_diffrn 2.204
_exptl_special_details
;
isostructural with the Sm analogue

;
_exptl_crystal_description 'block'
_diffrn_ambient_temperature 173
#These two values have been output from a single CSD field.
_refine_ls_R_factor_gt 0.0473
_refine_ls_wR_factor_gt 0.0473
_symmetry_cell_setting monoclinic
_symmetry_space_group_name_H-M 'C 2/c'
_symmetry_Int_Tables_number 15
loop_
_symmetry_equiv_pos_site_id
_symmetry_equiv_pos_as_xyz
1 x,y,z
2 1/2+x,1/2+y,z
3 -x,y,1/2-z
4 1/2-x,1/2+y,1/2-z
5 -x,-y,-z
6 -1/2-x,-1/2-y,-z
7 x,-y,-1/2+z
8 -1/2+x,-1/2-y,-1/2+z
_cell_length_a 12.9457(4)
_cell_length_b 11.3172(2)
_cell_length_c 15.3120(5)
_cell_angle_alpha 90
_cell_angle_beta 114.900(1)
_cell_angle_gamma 90
_cell_formula_units_Z 4
loop_
_atom_type_symbol
_atom_type_radius_bond
C 0.68
H 0.23
I 1.40
O 0.68
Tm 1.72
loop_
_atom_site_label
_atom_site_type_symbol
_atom_site_fract_x
_atom_site_fract_y
_atom_site_fract_z
Tm1 Tm 0.00000 0.75472(5) 0.25000
I1 I 0.08349(5) 0.75224(6) 0.08415(3)
O1 O 0.1164(5) 0.9281(5) 0.3394(4)
O2 O 0.2097(5) 0.7042(5) 0.3472(4)
O3 O 0.00000 0.5393(7) 0.25000
C1 C 0.0737(9) 1.0221(9) 0.3762(7)
H1 H 0.08270 1.00280 0.44010
H2 H -0.00560 1.03390 0.33540
H3 H 0.11510 1.09320 0.37810
C2 C 0.2328(8) 0.9023(8) 0.4059(6)
H4 H 0.23530 0.87530 0.46690
H5 H 0.27910 0.97310 0.41760
C3 C 0.2774(8) 0.8094(8) 0.3631(6)
H6 H 0.27540 0.83710 0.30240
H7 H 0.35590 0.79200 0.40600
C4 C 0.2659(8) 0.6060(8) 0.3287(6)
H8 H 0.27480 0.61940 0.27030
H9 H 0.22150 0.53590 0.32200
H10 H 0.33950 0.59630 0.38130
C5 C 0.0203(9) 0.4656(8) 0.3326(6)
H11 H -0.04400 0.46870 0.34940
H12 H 0.08800 0.49140 0.38760
C6 C 0.0360(9) 0.3427(9) 0.3036(7)
H13 H 0.00930 0.28420 0.33560
H14 H 0.11530 0.32720 0.31820
I1B I -0.08349(5) 0.75224(6) 0.41585(3)
O1B O -0.1164(5) 0.9281(5) 0.1606(4)
C1B C -0.0737(9) 1.0221(9) 0.1238(7)
H1B H -0.08270 1.00280 0.05990
H2B H 0.00560 1.03390 0.16460
H3B H -0.11510 1.09320 0.12190
C2B C -0.2328(8) 0.9023(8) 0.0941(6)
H4B H -0.23530 0.87530 0.03310
H5B H -0.27910 0.97310 0.08240
C3B C -0.2774(8) 0.8094(8) 0.1369(6)
O2B O -0.2097(5) 0.7042(5) 0.1528(4)
C6B C -0.0360(9) 0.3427(9) 0.1964(7)
C5B C -0.0203(9) 0.4656(8) 0.1674(6)
H11B H 0.04400 0.46870 0.15060
H12B H -0.08800 0.49140 0.11240
H13B H -0.00930 0.28420 0.16440
H14B H -0.11530 0.32720 0.18180
C4B C -0.2659(8) 0.6060(8) 0.1713(6)
H8B H -0.27480 0.61940 0.22970
H9B H -0.22150 0.53590 0.17800
H10B H -0.33950 0.59630 0.11870
H6B H -0.27540 0.83710 0.19760
H7B H -0.35590 0.79200 0.09400
#END
