# Supplementary material for: Crystallography in school
Source: J Appl Crystallogr. 2025 Sep 12;58(Pt 5):1802–9. doi: 10.1107/S1600576725007459 (PMC12502877; doi:10.1107/S1600576725007459)
Supplement: Supplementary file 3 [file j-58-01802-sup3.zip › CIF/Others/ACETPH.cif]

#######################################################################
#
#                 Cambridge Crystallographic Data Centre
#                                CCDC
#
#######################################################################
#
# If this CIF has been generated from an entry in the Cambridge
# Structural Database, then it will include bibliographic, chemical,
# crystal, experimental, refinement or atomic coordinate data resulting
# from the CCDC's data processing and validation procedures.
#
#######################################################################

data_CSD_CIF_ACETPH
_audit_creation_date 1974-01-30
_audit_creation_method CSD-ConQuest-V1
_database_code_CSD ACETPH
_database_code_depnum_ccdc_archive 'CCDC 1100655'
_chemical_formula_sum 'C8 H8 O1'
_chemical_formula_moiety
;
C8 H8 O1
;
_journal_coeditor_code "IUCr A10186"
_journal_coden_Cambridge 107
_journal_volume 29
_journal_year 1973
_journal_page_first 1822
_journal_name_full 'Acta Crystallogr.,Sect.B:Struct.Crystallogr.Cryst.Chem. '
loop_
_publ_author_name
"Y.Tanimoto"
"H.Kobayashi"
"S.Nagakura"
"Y.Saito"
_chemical_name_systematic
;
Acetophenone
;
_chemical_name_common
;
PDB Chemical Component code: AC0; Teaching Subset: Fundamental Chemistry
;
_cell_volume    652.883
_exptl_crystal_density_diffrn 1.222
_diffrn_ambient_temperature 154
#These two values have been output from a single CSD field.
_refine_ls_R_factor_gt 0.037
_refine_ls_wR_factor_gt 0.037
_symmetry_cell_setting monoclinic
_symmetry_space_group_name_H-M 'P 21/n'
_symmetry_Int_Tables_number 14
loop_
_symmetry_equiv_pos_site_id
_symmetry_equiv_pos_as_xyz
1 x,y,z
2 1/2-x,1/2+y,1/2-z
3 -x,-y,-z
4 -1/2+x,-1/2-y,-1/2+z
_cell_length_a 10.256(1)
_cell_length_b 8.678(2)
_cell_length_c 8.558(1)
_cell_angle_alpha 90
_cell_angle_beta 121.0(1)
_cell_angle_gamma 90
_cell_formula_units_Z 4
loop_
_atom_type_symbol
_atom_type_radius_bond
C 0.68
H 0.20
O 0.68
loop_
_atom_site_label
_atom_site_type_symbol
_atom_site_fract_x
_atom_site_fract_y
_atom_site_fract_z
C1 C 0.37450 -0.18150 0.41940
C2 C 0.40040 -0.28970 0.55240
C3 C 0.32860 -0.27500 0.65140
C4 C 0.23130 -0.15300 0.61940
C5 C 0.20560 -0.04450 0.48820
C6 C 0.27680 -0.05890 0.38760
C7 C 0.45240 -0.20250 0.31380
C8 C 0.41680 -0.09340 0.16110
H1 H 0.46900 -0.37700 0.57200
H2 H 0.35100 -0.35500 0.74800
H3 H 0.18000 -0.13600 0.69300
H4 H 0.13600 0.04400 0.46700
H5 H 0.26000 0.02500 0.29600
H6 H 0.43800 0.01400 0.20200
H7 H 0.47900 -0.11900 0.10600
H8 H 0.30500 -0.10400 0.06300
O1 O 0.54090 -0.30880 0.35000
#END
