# Supplementary material for: Crystallography in school
Source: J Appl Crystallogr. 2025 Sep 12;58(Pt 5):1802–9. doi: 10.1107/S1600576725007459 (PMC12502877; doi:10.1107/S1600576725007459)
Supplement: Supplementary file 3 [file j-58-01802-sup3.zip › CIF/Others/ACIFIB.cif]

#######################################################################
#
#                 Cambridge Crystallographic Data Centre
#                                CCDC
#
#######################################################################
#
# If this CIF has been generated from an entry in the Cambridge
# Structural Database, then it will include bibliographic, chemical,
# crystal, experimental, refinement or atomic coordinate data resulting
# from the CCDC's data processing and validation procedures.
#
#######################################################################

data_CSD_CIF_ACIFIB
_audit_creation_date 2002-02-27
_audit_creation_method CSD-ConQuest-V1
_database_code_CSD ACIFIB
_database_code_depnum_ccdc_archive 'CCDC 176010'
_chemical_formula_sum 'C10 H16'
_chemical_formula_moiety
;
C10 H16
;
_journal_coeditor_code "IUCr CV6065"
_journal_coden_Cambridge 1370
_journal_volume 57
_journal_year 2001
_journal_page_first o1041
_journal_name_full 'Acta Crystallogr.,Sect.E:Struct.Rep.Online '
loop_
_publ_author_name
"A.D.Bond"
"J.E.Davies"
_chemical_name_systematic
;
(1S)-(-)-\b-Pinene
;
_chemical_name_common
;
beta-Pinene; Nopinene; Teaching Subset: Fundamental Chemistry
;
_cell_volume    875.305
_exptl_crystal_colour 'colorless'
_exptl_crystal_density_diffrn 1.034
_exptl_crystal_description 'cylinder'
_diffrn_ambient_temperature 185
#These two values have been output from a single CSD field.
_refine_ls_R_factor_gt 0.0603
_refine_ls_wR_factor_gt 0.0603
_symmetry_cell_setting orthorhombic
_symmetry_space_group_name_H-M 'P 21 21 21'
_symmetry_Int_Tables_number 19
loop_
_symmetry_equiv_pos_site_id
_symmetry_equiv_pos_as_xyz
1 x,y,z
2 1/2-x,-y,1/2+z
3 1/2+x,1/2-y,-z
4 -x,1/2+y,1/2-z
_cell_length_a 7.5079(3)
_cell_length_b 9.3361(8)
_cell_length_c 12.4875(11)
_cell_angle_alpha 90
_cell_angle_beta 90
_cell_angle_gamma 90
_cell_formula_units_Z 4
loop_
_atom_type_symbol
_atom_type_radius_bond
C 0.68
H 0.23
loop_
_atom_site_label
_atom_site_type_symbol
_atom_site_fract_x
_atom_site_fract_y
_atom_site_fract_z
C1 C 0.8191(3) 0.1927(2) 0.77499(17)
H1 H 0.83110 0.09720 0.73960
C2 C 0.7957(3) 0.1898(2) 0.89424(17)
C3 C 0.8058(4) 0.3355(2) 0.94799(19)
H2 H 0.91980 0.34230 0.98760
H3 H 0.70800 0.34310 1.00090
C4 C 0.7930(4) 0.4633(2) 0.86954(19)
H4 H 0.67550 0.51010 0.87810
H5 H 0.88590 0.53440 0.88780
C5 C 0.8159(3) 0.4177(2) 0.75372(18)
H6 H 0.82540 0.49790 0.70090
C6 C 0.6809(3) 0.2971(2) 0.72334(16)
C7 C 0.9645(3) 0.3039(3) 0.7468(2)
H7 H 1.05860 0.31420 0.80180
H8 H 1.01620 0.29220 0.67440
C8 C 0.4944(3) 0.3017(3) 0.77088(19)
H9 H 0.43080 0.21340 0.75260
H10 H 0.42980 0.38420 0.74180
H11 H 0.50250 0.31060 0.84890
C9 C 0.6662(4) 0.2773(3) 0.60259(19)
H12 H 0.60540 0.18670 0.58720
H13 H 0.78580 0.27550 0.57110
H14 H 0.59810 0.35680 0.57190
C10 C 0.7721(4) 0.0701(3) 0.9487(2)
H15 H 0.76930 -0.01920 0.91230
H16 H 0.75780 0.07330 1.02420
#END
