# Supplementary material for: Crystallography in school
Source: J Appl Crystallogr. 2025 Sep 12;58(Pt 5):1802–9. doi: 10.1107/S1600576725007459 (PMC12502877; doi:10.1107/S1600576725007459)
Supplement: Supplementary file 3 [file j-58-01802-sup3.zip › CIF/Others/ACUFEK.cif]

#######################################################################
#
#                 Cambridge Crystallographic Data Centre
#                                CCDC
#
#######################################################################
#
# If this CIF has been generated from an entry in the Cambridge
# Structural Database, then it will include bibliographic, chemical,
# crystal, experimental, refinement or atomic coordinate data resulting
# from the CCDC's data processing and validation procedures.
#
#######################################################################

data_CSD_CIF_ACUFEK
_audit_creation_date 2006-07-27
_audit_creation_method CSD-ConQuest-V1
_database_code_CSD ACUFEK
_database_code_depnum_ccdc_archive 'CCDC 607441'
_chemical_formula_sum 'C216 H280 Cu12 N24 O116 S12'
_chemical_formula_moiety
;
(C192 H120 Cu12 N24 O60)n,12(C2 H6 O1 S1),44(H2 O1)
;
_journal_coden_Cambridge 4
_journal_volume 128
_journal_year 2006
_journal_page_first 3896
_journal_name_full 'J.Am.Chem.Soc. '
loop_
_publ_author_name
"Daofeng Sun"
"Shengqian Ma"
"Yanxiong Ke"
"D.J.Collins"
"Hong-Cai Zhou"
_chemical_name_systematic
;
catena-[octakis(\m~6~-4,4',4''-s-Triazine-2,4,6-triyltribenzoato)-dodecaaqua-d
odeca-copper dodecakis(dimethylsulfoxide) hydrate clathrate]
;
_chemical_name_common
;
catena-(octakis(mu!6$-4,4',4''-s-Triazine-2,4,6-triyltribenzoato)-dodeca-aqua-
dodeca-copper dimethylsulfoxide solvate hydrate); PCN-6; Teaching Subset: 
;
_cell_volume  76038.898
_exptl_crystal_colour 'blue'
_exptl_crystal_description 'block'
_diffrn_ambient_temperature 293
_refine_special_details
;
Four of the water molecules and two of the dimethylsulfoxide solvent 
molecules are disordered. All the solvent molecules were taken into account 
using PLATON/SQUEEZE.
;
#These two values have been output from a single CSD field.
_refine_ls_R_factor_gt 0.053
_refine_ls_wR_factor_gt 0.053
_symmetry_cell_setting rhombohedral
_symmetry_space_group_name_H-M 'R -3 m'
_symmetry_Int_Tables_number 166
loop_
_symmetry_equiv_pos_site_id
_symmetry_equiv_pos_as_xyz
1 x,y,z
2 -y,x-y,z
3 -x+y,-x,z
4 y,x,-z
5 2/3+x,1/3+y,1/3+z
6 2/3-y,1/3+x-y,1/3+z
7 2/3-x+y,1/3-x,1/3+z
8 2/3+y,1/3+x,1/3-z
9 1/3+x,2/3+y,2/3+z
10 1/3+y,2/3+x,2/3-z
11 x-y,-y,-z
12 -x,-x+y,-z
13 1/3-y,2/3+x-y,2/3+z
14 1/3-x+y,2/3-x,2/3+z
15 1/3+x-y,2/3-y,2/3-z
16 1/3-x,2/3-x+y,2/3-z
17 2/3+x-y,1/3-y,1/3-z
18 2/3-x,1/3-x+y,1/3-z
19 -x,-y,-z
20 y,-x+y,-z
21 x-y,x,-z
22 -y,-x,z
23 -2/3-x,-1/3-y,-1/3-z
24 -2/3+y,-1/3-x+y,-1/3-z
25 -2/3+x-y,-1/3+x,-1/3-z
26 -2/3-y,-1/3-x,-1/3+z
27 -1/3-x,-2/3-y,-2/3-z
28 -1/3-y,-2/3-x,-2/3+z
29 -x+y,y,z
30 x,x-y,z
31 -1/3+y,-2/3-x+y,-2/3-z
32 -1/3+x-y,-2/3+x,-2/3-z
33 -1/3-x+y,-2/3+y,-2/3+z
34 -1/3+x,-2/3+x-y,-2/3+z
35 -2/3-x+y,-1/3+y,-1/3+z
36 -2/3+x,-1/3+x-y,-1/3+z
_cell_length_a 32.9680(13)
_cell_length_b 32.9680(13)
_cell_length_c 80.783(5)
_cell_angle_alpha 90
_cell_angle_beta 90
_cell_angle_gamma 120
_cell_formula_units_Z 6
loop_
_atom_type_symbol
_atom_type_radius_bond
C 0.68
H 0.23
Cu 1.15
N 0.68
O 0.68
loop_
_atom_site_label
_atom_site_type_symbol
_atom_site_fract_x
_atom_site_fract_y
_atom_site_fract_z
Cu1 Cu 0.820184(17) 0.179816(17) 0.083430(11)
Cu2 Cu 0.846751(16) 0.153249(16) 0.056517(11)
Cu3 Cu 0.66615(2) -0.12677(2) 0.236625(8)
O1 O 0.82250(15) 0.09322(14) 0.06850(6)
O2 O 0.80075(15) 0.11629(15) 0.09114(5)
O3 O 0.67672(13) -0.12791(13) 0.21252(5)
N1 N 0.7610(2) -0.11951(12) 0.10650(8)
N2 N 0.7388(2) -0.09480(18) 0.12929(7)
C1 C 0.8057(2) 0.0874(3) 0.08267(10)
C2 C 0.7899(2) 0.0412(3) 0.09063(10)
C3 C 0.7922(2) 0.0066(3) 0.08255(8)
H1 H 0.80220 0.01170 0.07160
C4 C 0.7803(3) -0.0367(3) 0.08977(10)
H2 H 0.78290 -0.05930 0.08370
C5 C 0.7649(2) -0.0450(3) 0.10559(10)
C6 C 0.7610(2) -0.0119(3) 0.11399(8)
H3 H 0.75010 -0.01780 0.12480
C7 C 0.7728(2) 0.0306(3) 0.10687(10)
H4 H 0.76940 0.05270 0.11290
C8 C 0.7543(2) -0.0881(2) 0.11441(9)
C9 C 0.7309(4) -0.13456(18) 0.13580(11)
C10 C 0.7123(3) -0.14385(17) 0.15439(12)
C11 C 0.7073(3) -0.1849(2) 0.16294(10)
H5 H 0.71020 -0.20820 0.15750
C12 C 0.6981(3) -0.1872(2) 0.17945(10)
H6 H 0.69440 -0.21290 0.18550
C13 C 0.6943(3) -0.15286(17) 0.18731(12)
C14 C 0.6817(3) -0.15916(15) 0.20570(14)
O4 O 0.73376(14) -0.09907(12) 0.23984(5)
N3 N 0.97654(12) 0.02346(12) 0.24502(9)
C15 C 0.7540(4) -0.12301(19) 0.24042(9)
C16 C 0.8063(3) -0.09684(16) 0.24203(9)
C17 C 0.8300(3) -0.0488(2) 0.24265(8)
H7 H 0.81380 -0.03250 0.24250
C18 C 0.8778(3) -0.0253(2) 0.24344(8)
H8 H 0.89390 0.00720 0.24340
C19 C 0.9027(4) -0.04863(19) 0.24425(10)
C20 C 0.9550(3) -0.02250(17) 0.24492(11)
O5 O 0.86670(15) 0.21668(15) 0.04879(5)
O6 O 0.84368(14) 0.23894(13) 0.07146(5)
O7 O 0.98975(13) 0.52901(13) -0.07280(5)
N4 N 0.9027(3) 0.45135(13) 0.03475(9)
N5 N 0.92527(18) 0.42687(17) 0.01012(8)
C21 C 0.8607(2) 0.2448(3) 0.05684(9)
C22 C 0.8758(2) 0.2917(2) 0.04924(10)
C23 C 0.8910(3) 0.3002(2) 0.03374(11)
H9 H 0.89280 0.27690 0.02790
C24 C 0.9039(3) 0.3414(3) 0.02616(8)
H10 H 0.91450 0.34580 0.01530
C25 C 0.9019(2) 0.3767(3) 0.03407(9)
C26 C 0.8857(3) 0.3686(3) 0.05018(10)
H11 H 0.88380 0.39180 0.05610
C27 C 0.8726(3) 0.3270(3) 0.05747(9)
H12 H 0.86120 0.32190 0.06830
C28 C 0.9112(2) 0.4227(2) 0.02624(8)
C29 C 0.9316(3) 0.46584(15) 0.00298(12)
C30 C 0.9488(3) 0.47440(15) -0.01451(13)
C31 C 0.9554(2) 0.5110(2) -0.02259(9)
H13 H 0.95060 0.53290 -0.01700
C32 C 0.9693(2) 0.5201(2) -0.03936(9)
H14 H 0.97400 0.54730 -0.04450
C33 C 0.9756(3) 0.48780(13) -0.04771(12)
C34 C 0.9854(3) 0.49273(14) -0.06634(11)
O8 O 0.86702(12) 0.13298(12) 0.03468(9)
O9 O 0.66327(16) -0.06336(15) 0.23722(7)
O10 O 0.59920(14) -0.16646(13) 0.23309(5)
N6 N 0.35677(12) -0.35677(12) 0.22417(12)
C35 C 0.5813(3) -0.20935(17) 0.23214(10)
C36 C 0.5272(4) -0.23641(19) 0.22881(12)
C37 C 0.5011(3) -0.2137(2) 0.22791(9)
H15 H 0.51690 -0.18110 0.22810
C38 C 0.4552(2) -0.2363(2) 0.22679(10)
H16 H 0.43890 -0.22000 0.22700
C39 C 0.4314(4) -0.28430(18) 0.22532(14)
C40 C 0.3777(4) -0.31114(18) 0.22391(16)
O11 O 0.79865(13) 0.20135(13) 0.10600(8)
O1CA O 0.82250(15) -0.27072(14) 0.06850(6)
O2CA O 0.80075(15) -0.31554(15) 0.09114(5)
O3CA O 0.67672(13) -0.19537(13) 0.21252(5)
N2CA N 0.7388(2) -0.16640(18) 0.12929(7)
C1CA C 0.8057(2) -0.2817(3) 0.08267(10)
C2CA C 0.7899(2) -0.2513(3) 0.09063(10)
C3CA C 0.7922(2) -0.2144(3) 0.08255(8)
H1CA H 0.80220 -0.20950 0.07160
C4CA C 0.7803(3) -0.1830(3) 0.08977(10)
H2CA H 0.78290 -0.15780 0.08370
C5CA C 0.7649(2) -0.1901(3) 0.10559(10)
C6CA C 0.7610(2) -0.2271(3) 0.11399(8)
H3CA H 0.75010 -0.23210 0.12480
C7CA C 0.7728(2) -0.2578(3) 0.10687(10)
H4CA H 0.76940 -0.28330 0.11290
C8CA C 0.7543(2) -0.1576(2) 0.11441(9)
C11CA C 0.7073(3) -0.1078(2) 0.16294(10)
H5CA H 0.71020 -0.08160 0.15750
C12CA C 0.6981(3) -0.1147(2) 0.17945(10)
H6CA H 0.69440 -0.09270 0.18550
O4A O 1.09907(14) -0.16717(12) 0.23984(5)
N3A N 0.97654(12) -0.04692(12) 0.24502(9)
C15A C 1.12301(40) -0.12299(19) 0.24042(9)
C16A C 1.09684(30) -0.09686(16) 0.24203(9)
C17A C 1.0488(3) -0.1212(2) 0.24265(8)
H7A H 1.03250 -0.15370 0.24250
C18A C 1.0253(3) -0.0969(2) 0.24344(8)
H8A H 0.99280 -0.11330 0.24340
C19A C 1.04863(40) -0.04867(19) 0.24425(10)
C20A C 1.0225(3) -0.02250(17) 0.24492(11)
O4B O 1.16717(14) 0.26624(12) 0.23984(5)
N3B N 1.04692(12) 0.02346(12) 0.24502(9)
C15B C 1.12299(40) 0.24600(19) 0.24042(9)
C16B C 1.09686(30) 0.19370(16) 0.24203(9)
C17B C 1.1212(3) 0.1700(2) 0.24265(8)
H7B H 1.15370 0.18620 0.24250
C18B C 1.0969(3) 0.1222(2) 0.24344(8)
H8B H 1.11330 0.10610 0.24340
C19B C 1.04867(40) 0.09730(19) 0.24425(10)
C20B C 1.0225(3) 0.04500(17) 0.24492(11)
O4U O 1.09907(14) 0.26624(12) 0.23984(5)
C17U C 1.0488(3) 0.1700(2) 0.24265(8)
H7U H 1.03250 0.18620 0.24250
C18U C 1.0253(3) 0.1222(2) 0.24344(8)
H8U H 0.99280 0.10610 0.24340
O4BA O 1.16717(14) -0.09907(12) 0.23984(5)
C17BA C 1.1212(3) -0.0488(2) 0.24265(8)
H7BA H 1.15370 -0.03250 0.24250
C18BA C 1.0969(3) -0.0253(2) 0.24344(8)
H8BA H 1.11330 0.00720 0.24340
O4CA O 0.73376(14) -0.16717(12) 0.23984(5)
C17CA C 0.8300(3) -0.1212(2) 0.24265(8)
H7CA H 0.81380 -0.15370 0.24250
C18CA C 0.8778(3) -0.0969(2) 0.24344(8)
H8CA H 0.89390 -0.11330 0.24340
O5CA O 0.86670(15) 0.65002(15) 0.04879(5)
O6CA O 0.84368(14) 0.60474(13) 0.07146(5)
O7CA O 0.98975(13) 0.46074(13) -0.07280(5)
N5CA N 0.92527(18) 0.49840(17) 0.01012(8)
C21CA C 0.8607(2) 0.6159(3) 0.05684(9)
C22CA C 0.8758(2) 0.5841(2) 0.04924(10)
C23CA C 0.8910(3) 0.5908(2) 0.03374(11)
H9CA H 0.89280 0.61590 0.02790
C24CA C 0.9039(3) 0.5625(3) 0.02616(8)
H10CA H 0.91450 0.56870 0.01530
C25CA C 0.9019(2) 0.5252(3) 0.03407(9)
C26CA C 0.8857(3) 0.5171(3) 0.05018(10)
H11CA H 0.88380 0.49200 0.05610
C27CA C 0.8726(3) 0.5456(3) 0.05747(9)
H12CA H 0.86120 0.53930 0.06830
C28CA C 0.9112(2) 0.4885(2) 0.02624(8)
C31CA C 0.9554(2) 0.4444(2) -0.02259(9)
H13CA H 0.95060 0.41770 -0.01700
C32CA C 0.9693(2) 0.4492(2) -0.03936(9)
H14CA H 0.97400 0.42670 -0.04450
O10A O 0.16646(14) -0.23434(13) 0.23309(5)
N6A N 0.35677(12) -0.28646(12) 0.22417(12)
C35A C 0.20935(30) -0.20935(17) 0.23214(10)
C36A C 0.23641(40) -0.23639(19) 0.22881(12)
C37A C 0.2137(3) -0.2852(2) 0.22791(9)
H15A H 0.18110 -0.30200 0.22810
C38A C 0.2363(2) -0.3085(2) 0.22679(10)
H16A H 0.22000 -0.34110 0.22700
C39A C 0.2843(4) -0.28430(18) 0.22532(14)
C40A C 0.31114(40) -0.31116(18) 0.22391(16)
O10B O 0.23434(14) -0.59920(13) 0.23309(5)
N6B N 0.28646(12) -0.35677(12) 0.22417(12)
C35B C 0.20935(30) -0.58130(17) 0.23214(10)
C36B C 0.23639(40) -0.52720(19) 0.22881(12)
C37B C 0.2852(3) -0.5011(2) 0.22791(9)
H15B H 0.30200 -0.51690 0.22810
C38B C 0.3085(2) -0.4552(2) 0.22679(10)
H16B H 0.34110 -0.43890 0.22700
C39B C 0.2843(4) -0.43140(18) 0.22532(14)
C40B C 0.31116(40) -0.37770(18) 0.22391(16)
O10U O 0.16646(14) -0.59920(13) 0.23309(5)
C37U C 0.2137(3) -0.5011(2) 0.22791(9)
H15U H 0.18110 -0.51690 0.22810
C38U C 0.2363(2) -0.4552(2) 0.22679(10)
H16U H 0.22000 -0.43890 0.22700
O10BA O 0.23434(14) -0.16646(13) 0.23309(5)
C37BA C 0.2852(3) -0.2137(2) 0.22791(9)
H15BA H 0.30200 -0.18110 0.22810
C38BA C 0.3085(2) -0.2363(2) 0.22679(10)
H16BA H 0.34110 -0.22000 0.22700
O10CA O 0.59920(14) -0.23434(13) 0.23309(5)
C37CA C 0.5011(3) -0.2852(2) 0.22791(9)
H15CA H 0.51690 -0.30200 0.22810
C38CA C 0.4552(2) -0.3085(2) 0.22679(10)
H16CA H 0.43890 -0.34110 0.22700
Cu3A Cu 0.12677(2) -0.20708(2) 0.236625(8)
O1A O -0.09322(15) -0.27072(14) 0.06850(6)
O2A O -0.11629(15) -0.31554(15) 0.09114(5)
O3A O 0.12791(13) -0.19537(13) 0.21252(5)
N1A N 0.11951(20) -0.11949(12) 0.10650(8)
N2A N 0.0948(2) -0.16640(18) 0.12929(7)
C1A C -0.0874(2) -0.2817(3) 0.08267(10)
C2A C -0.0412(2) -0.2513(3) 0.09063(10)
C3A C -0.0066(2) -0.2144(3) 0.08255(8)
H1A H -0.01170 -0.20950 0.07160
C4A C 0.0367(3) -0.1830(3) 0.08977(10)
H2A H 0.05930 -0.15780 0.08370
C5A C 0.0450(2) -0.1901(3) 0.10559(10)
C6A C 0.0119(2) -0.2271(3) 0.11399(8)
H3A H 0.01780 -0.23210 0.12480
C7A C -0.0306(2) -0.2578(3) 0.10687(10)
H4A H -0.05270 -0.28330 0.11290
C8A C 0.0881(2) -0.1576(2) 0.11441(9)
C9A C 0.13456(40) -0.13454(18) 0.13580(11)
C10A C 0.14385(30) -0.14385(17) 0.15439(12)
C11A C 0.1849(3) -0.1078(2) 0.16294(10)
H5A H 0.20820 -0.08160 0.15750
C12A C 0.1872(3) -0.1147(2) 0.17945(10)
H6A H 0.21290 -0.09270 0.18550
C13A C 0.15286(30) -0.15284(17) 0.18731(12)
C14A C 0.15916(30) -0.15914(15) 0.20570(14)
O9A O 0.06336(16) -0.27337(15) 0.23722(7)
O1BA O 0.27072(15) 0.09322(14) 0.06850(6)
O2BA O 0.31554(15) 0.11629(15) 0.09114(5)
O3BA O 0.19537(13) -0.12791(13) 0.21252(5)
N2BA N 0.1664(2) -0.09480(18) 0.12929(7)
C1BA C 0.2817(2) 0.0874(3) 0.08267(10)
C2BA C 0.2513(2) 0.0412(3) 0.09063(10)
C3BA C 0.2144(2) 0.0066(3) 0.08255(8)
H1BA H 0.20950 0.01170 0.07160
C4BA C 0.1830(3) -0.0367(3) 0.08977(10)
H2BA H 0.15780 -0.05930 0.08370
C5BA C 0.1901(2) -0.0450(3) 0.10559(10)
C6BA C 0.2271(2) -0.0119(3) 0.11399(8)
H3BA H 0.23210 -0.01780 0.12480
C7BA C 0.2578(2) 0.0306(3) 0.10687(10)
H4BA H 0.28330 0.05270 0.11290
C8BA C 0.1576(2) -0.0881(2) 0.11441(9)
C11BA C 0.1078(3) -0.1849(2) 0.16294(10)
H5BA H 0.08160 -0.20820 0.15750
C12BA C 0.1147(3) -0.1872(2) 0.17945(10)
H6BA H 0.09270 -0.21290 0.18550
Cu3B Cu 0.20708(2) -0.66615(2) 0.236625(8)
O1B O 0.27072(15) -0.82250(14) 0.06850(6)
O2B O 0.31554(15) -0.80075(15) 0.09114(5)
O3B O 0.19537(13) -0.67672(13) 0.21252(5)
N1B N 0.11949(20) -0.76100(12) 0.10650(8)
N2B N 0.1664(2) -0.73880(18) 0.12929(7)
C1B C 0.2817(2) -0.8057(3) 0.08267(10)
C2B C 0.2513(2) -0.7899(3) 0.09063(10)
C3B C 0.2144(2) -0.7922(3) 0.08255(8)
H1B H 0.20950 -0.80220 0.07160
C4B C 0.1830(3) -0.7803(3) 0.08977(10)
H2B H 0.15780 -0.78290 0.08370
C5B C 0.1901(2) -0.7649(3) 0.10559(10)
C6B C 0.2271(2) -0.7610(3) 0.11399(8)
H3B H 0.23210 -0.75010 0.12480
C7B C 0.2578(2) -0.7728(3) 0.10687(10)
H4B H 0.28330 -0.76940 0.11290
C8B C 0.1576(2) -0.7543(2) 0.11441(9)
C9B C 0.13454(40) -0.73090(18) 0.13580(11)
C10B C 0.14385(30) -0.71230(17) 0.15439(12)
C11B C 0.1078(3) -0.7073(2) 0.16294(10)
H5B H 0.08160 -0.71020 0.15750
C12B C 0.1147(3) -0.6981(2) 0.17945(10)
H6B H 0.09270 -0.69440 0.18550
C13B C 0.15284(30) -0.69430(17) 0.18731(12)
C14B C 0.15914(30) -0.68170(15) 0.20570(14)
O9B O 0.27337(16) -0.66327(15) 0.23722(7)
O1U O -0.09322(15) -0.82250(14) 0.06850(6)
O2U O -0.11629(15) -0.80075(15) 0.09114(5)
O3U O 0.12791(13) -0.67672(13) 0.21252(5)
N2U N 0.0948(2) -0.73880(18) 0.12929(7)
C1U C -0.0874(2) -0.8057(3) 0.08267(10)
C2U C -0.0412(2) -0.7899(3) 0.09063(10)
C3U C -0.0066(2) -0.7922(3) 0.08255(8)
H1U H -0.01170 -0.80220 0.07160
C4U C 0.0367(3) -0.7803(3) 0.08977(10)
H2U H 0.05930 -0.78290 0.08370
C5U C 0.0450(2) -0.7649(3) 0.10559(10)
C6U C 0.0119(2) -0.7610(3) 0.11399(8)
H3U H 0.01780 -0.75010 0.12480
C7U C -0.0306(2) -0.7728(3) 0.10687(10)
H4U H -0.05270 -0.76940 0.11290
C8U C 0.0881(2) -0.7543(2) 0.11441(9)
C11U C 0.1849(3) -0.7073(2) 0.16294(10)
H5U H 0.20820 -0.71020 0.15750
C12U C 0.1872(3) -0.6981(2) 0.17945(10)
H6U H 0.21290 -0.69440 0.18550
Cu3U Cu 0.12677(2) -0.66615(2) 0.236625(8)
O9U O 0.06336(16) -0.66327(15) 0.23722(7)
Cu1B Cu 0.359632(17) 0.179816(17) 0.083430(11)
Cu2B Cu 0.306498(16) 0.153249(16) 0.056517(11)
Cu3BA Cu 0.20708(2) -0.12677(2) 0.236625(8)
O5BA O 0.34998(15) 0.21668(15) 0.04879(5)
O6BA O 0.39526(14) 0.23894(13) 0.07146(5)
O7BA O 0.53926(13) 0.52901(13) -0.07280(5)
N4A N 0.54865(30) 0.45135(13) 0.03475(9)
N5BA N 0.50160(18) 0.42687(17) 0.01012(8)
C21BA C 0.3841(2) 0.2448(3) 0.05684(9)
C22BA C 0.4159(2) 0.2917(2) 0.04924(10)
C23BA C 0.4092(3) 0.3002(2) 0.03374(11)
H9BA H 0.38410 0.27690 0.02790
C24BA C 0.4375(3) 0.3414(3) 0.02616(8)
H10BA H 0.43130 0.34580 0.01530
C25BA C 0.4748(2) 0.3767(3) 0.03407(9)
C26BA C 0.4829(3) 0.3686(3) 0.05018(10)
H11BA H 0.50800 0.39180 0.05610
C27BA C 0.4544(3) 0.3270(3) 0.05747(9)
H12BA H 0.46070 0.32190 0.06830
C28BA C 0.5115(2) 0.4227(2) 0.02624(8)
C29A C 0.53416(30) 0.46576(15) 0.00298(12)
C30A C 0.5256(3) 0.47440(15) -0.01451(13)
C31BA C 0.5556(2) 0.5110(2) -0.02259(9)
H13BA H 0.58230 0.53290 -0.01700
C32BA C 0.5508(2) 0.5201(2) -0.03936(9)
H14BA H 0.57330 0.54730 -0.04450
C33A C 0.5122(3) 0.48780(13) -0.04771(12)
C34A C 0.50727(30) 0.49267(14) -0.06634(11)
O8B O 0.26596(12) 0.13298(12) 0.03468(9)
O9BA O 0.27337(16) -0.06336(15) 0.23722(7)
O11B O 0.40270(13) 0.20135(13) 0.10600(8)
O5A O 0.78332(15) 0.65002(15) 0.04879(5)
O6A O 0.76106(14) 0.60474(13) 0.07146(5)
O7A O 0.47099(13) 0.46074(13) -0.07280(5)
N5A N 0.57313(18) 0.49840(17) 0.01012(8)
C21A C 0.7552(2) 0.6159(3) 0.05684(9)
C22A C 0.7083(2) 0.5841(2) 0.04924(10)
C23A C 0.6998(3) 0.5908(2) 0.03374(11)
H9A H 0.72310 0.61590 0.02790
C24A C 0.6586(3) 0.5625(3) 0.02616(8)
H10A H 0.65420 0.56870 0.01530
C25A C 0.6233(2) 0.5252(3) 0.03407(9)
C26A C 0.6314(3) 0.5171(3) 0.05018(10)
H11A H 0.60820 0.49200 0.05610
C27A C 0.6730(3) 0.5456(3) 0.05747(9)
H12A H 0.67810 0.53930 0.06830
C28A C 0.5773(2) 0.4885(2) 0.02624(8)
C31A C 0.4890(2) 0.4444(2) -0.02259(9)
H13A H 0.46710 0.41770 -0.01700
C32A C 0.4799(2) 0.4492(2) -0.03936(9)
H14A H 0.45270 0.42670 -0.04450
Cu1A Cu 0.820184(17) -0.359632(17) 0.083430(11)
Cu2A Cu 0.846751(16) -0.306498(16) 0.056517(11)
Cu3CA Cu 0.66615(2) -0.20708(2) 0.236625(8)
O8A O 0.86702(12) -0.26596(12) 0.03468(9)
O9CA O 0.66327(16) -0.27337(15) 0.23722(7)
O11A O 0.79865(13) -0.40270(13) 0.10600(8)
O5U O 0.78332(15) 0.13330(15) 0.04879(5)
O6U O 0.76106(14) 0.15632(13) 0.07146(5)
O7U O 0.47099(13) 0.01025(13) -0.07280(5)
N4B N 0.54865(30) 0.09730(13) 0.03475(9)
N5U N 0.57313(18) 0.07473(17) 0.01012(8)
C21U C 0.7552(2) 0.1393(3) 0.05684(9)
C22U C 0.7083(2) 0.1242(2) 0.04924(10)
C23U C 0.6998(3) 0.1090(2) 0.03374(11)
H9U H 0.72310 0.10720 0.02790
C24U C 0.6586(3) 0.0961(3) 0.02616(8)
H10U H 0.65420 0.08550 0.01530
C25U C 0.6233(2) 0.0981(3) 0.03407(9)
C26U C 0.6314(3) 0.1143(3) 0.05018(10)
H11U H 0.60820 0.11620 0.05610
C27U C 0.6730(3) 0.1274(3) 0.05747(9)
H12U H 0.67810 0.13880 0.06830
C28U C 0.5773(2) 0.0888(2) 0.02624(8)
C29B C 0.53424(30) 0.06840(15) 0.00298(12)
C30B C 0.5256(3) 0.05120(15) -0.01451(13)
C31U C 0.4890(2) 0.0446(2) -0.02259(9)
H13U H 0.46710 0.04940 -0.01700
C32U C 0.4799(2) 0.0307(2) -0.03936(9)
H14U H 0.45270 0.02600 -0.04450
C33B C 0.5122(3) 0.02440(13) -0.04771(12)
C34B C 0.50733(30) 0.01460(14) -0.06634(11)
O5B O 0.34998(15) 0.13330(15) 0.04879(5)
O6B O 0.39526(14) 0.15632(13) 0.07146(5)
O7B O 0.53926(13) 0.01025(13) -0.07280(5)
N5B N 0.50160(18) 0.07473(17) 0.01012(8)
C21B C 0.3841(2) 0.1393(3) 0.05684(9)
C22B C 0.4159(2) 0.1242(2) 0.04924(10)
C23B C 0.4092(3) 0.1090(2) 0.03374(11)
H9B H 0.38410 0.10720 0.02790
C24B C 0.4375(3) 0.0961(3) 0.02616(8)
H10B H 0.43130 0.08550 0.01530
C25B C 0.4748(2) 0.0981(3) 0.03407(9)
C26B C 0.4829(3) 0.1143(3) 0.05018(10)
H11B H 0.50800 0.11620 0.05610
C27B C 0.4544(3) 0.1274(3) 0.05747(9)
H12B H 0.46070 0.13880 0.06830
C28B C 0.5115(2) 0.0888(2) 0.02624(8)
C31B C 0.5556(2) 0.0446(2) -0.02259(9)
H13B H 0.58230 0.04940 -0.01700
C32B C 0.5508(2) 0.0307(2) -0.03936(9)
H14B H 0.57330 0.02600 -0.04450
Cu1* Cu -0.179816(17) -0.820184(17) 0.083430(11)
Cu1A* Cu -0.179816(17) -0.359632(17) 0.083430(11)
Cu1A** Cu 0.820184(17) 0.640368(17) 0.083430(11)
Cu1B* Cu 0.359632(17) -0.820184(17) 0.083430(11)
Cu2* Cu -0.153249(16) -0.846751(16) 0.056517(11)
Cu2A* Cu -0.153249(16) -0.306498(16) 0.056517(11)
Cu2A** Cu 0.846751(16) 0.693502(16) 0.056517(11)
Cu2B* Cu 0.306498(16) -0.846751(16) 0.056517(11)
Cu3A* Cu 1.12677(2) -0.20708(2) 0.236625(8)
Cu3B* Cu 1.20708(2) 0.33385(2) 0.236625(8)
Cu3H Cu 0.999483(20) 0.539897(20) -0.096708(8)
Cu3L Cu 0.460103(20) 0.459587(20) -0.096708(8)
Cu3M Cu 0.540413(20) 0.000517(20) -0.096708(8)
Cu3U* Cu 1.12677(2) 0.33385(2) 0.236625(8)
Cu3Y Cu 0.460103(20) 0.000517(20) -0.096708(8)
Cu3BA* Cu 1.20708(2) -0.12677(2) 0.236625(8)
Cu3HA Cu 0.540413(20) 0.539897(20) -0.096708(8)
Cu3IA Cu 0.999483(20) 0.459587(20) -0.096708(8)
O1A* O 0.90678(15) -0.27072(14) 0.06850(6)
O1B* O 0.27072(15) 0.17750(14) 0.06850(6)
O1U* O 0.90678(15) 0.17750(14) 0.06850(6)
O2A* O 0.88371(15) -0.31554(15) 0.09114(5)
O2B* O 0.31554(15) 0.19925(15) 0.09114(5)
O2U* O 0.88371(15) 0.19925(15) 0.09114(5)
O4A* O 0.09907(14) -0.16717(12) 0.23984(5)
O4B* O 0.16717(14) -0.73376(12) 0.23984(5)
O4U* O 0.09907(14) -0.73376(12) 0.23984(5)
O4BA* O 0.16717(14) -0.09907(12) 0.23984(5)
O5A* O 0.78332(15) -0.34998(15) 0.04879(5)
O5CA* O 0.86670(15) -0.34998(15) 0.04879(5)
O6A* O 0.76106(14) -0.39526(13) 0.07146(5)
O6CA* O 0.84368(14) -0.39526(13) 0.07146(5)
O7D O 0.656417(130) -0.137657(130) 0.260533(50)
O7E O 0.137657(130) -0.205927(130) 0.260533(50)
O7F O 0.205927(130) -0.656417(130) 0.260533(50)
O7AA O 0.137657(130) -0.656417(130) 0.260533(50)
O7FA O 0.205927(130) -0.137657(130) 0.260533(50)
O7GA O 0.656417(130) -0.205927(130) 0.260533(50)
#END
