# Supplementary material for: Crystallography in school
Source: J Appl Crystallogr. 2025 Sep 12;58(Pt 5):1802–9. doi: 10.1107/S1600576725007459 (PMC12502877; doi:10.1107/S1600576725007459)
Supplement: Supplementary file 3 [file j-58-01802-sup3.zip › CIF/Others/ACUHUB.cif]

#######################################################################
#
#                 Cambridge Crystallographic Data Centre
#                                CCDC
#
#######################################################################
#
# If this CIF has been generated from an entry in the Cambridge
# Structural Database, then it will include bibliographic, chemical,
# crystal, experimental, refinement or atomic coordinate data resulting
# from the CCDC's data processing and validation procedures.
#
#######################################################################

data_CSD_CIF_ACUHUB
_audit_creation_date 2002-02-27
_audit_creation_method CSD-ConQuest-V1
_database_code_CSD ACUHUB
_database_code_depnum_ccdc_archive 'CCDC 168681'
_chemical_formula_sum 'C18 H18 N6 O4'
_chemical_formula_moiety
;
C18 H18 N6 O4
;
_journal_coden_Cambridge 207
_journal_year 2001
_journal_page_first 3365
_journal_name_full 'J.Chem.Soc.,Perkin Trans.1 '
loop_
_publ_author_name
"R.G.Davies"
"V.C.Gibson"
"M.B.Hursthouse"
"M.E.Light"
"E.L.Marshall"
"M.North"
"D.A.Robson"
"I.Thompson"
"A.J.P.White"
"D.J.Williams"
"P.J.Williams"
_chemical_name_systematic
;
N-(2-((Adeninyl)methylcarboxy)ethyl)-5-norbornene-2,3-dicarboximide
;
_chemical_name_common
;
Teaching Subset: Fundamental Chemistry
;
_chemical_melting_point 456.15
_cell_volume    899.539
_exptl_crystal_density_diffrn 1.412
_exptl_special_details
;
Melting point range 456.15-457.15K

;
_exptl_crystal_preparation 'methanol/dichloromethane'
_diffrn_ambient_temperature 293
#These two values have been output from a single CSD field.
_refine_ls_R_factor_gt 0.0431
_refine_ls_wR_factor_gt 0.0431
_symmetry_cell_setting triclinic
_symmetry_space_group_name_H-M 'P -1'
_symmetry_Int_Tables_number 2
loop_
_symmetry_equiv_pos_site_id
_symmetry_equiv_pos_as_xyz
1 x,y,z
2 -x,-y,-z
_cell_length_a 6.7111(2)
_cell_length_b 9.2637(5)
_cell_length_c 15.5593(8)
_cell_angle_alpha 103.438(2)
_cell_angle_beta 98.437(3)
_cell_angle_gamma 102.274(3)
_cell_formula_units_Z 2
loop_
_atom_type_symbol
_atom_type_radius_bond
C 0.68
H 0.23
N 0.68
O 0.68
loop_
_atom_site_label
_atom_site_type_symbol
_atom_site_fract_x
_atom_site_fract_y
_atom_site_fract_z
O1 O 0.18230(17) 0.95357(13) 0.25601(8)
O2 O -0.22070(19) 0.92465(15) 0.33553(9)
C1 C -0.4392(2) 1.17612(19) 0.08371(11)
N1 N -0.0945(2) 1.20974(16) 0.04605(10)
O3 O 0.3174(2) 0.77949(16) 0.4759(1)
O4 O 0.10194(19) 1.18016(14) 0.26273(9)
N2 N -0.5598(2) 1.08246(17) 0.12501(10)
N3 N -0.2488(2) 1.02759(16) 0.12352(9)
C2 C -0.2482(3) 1.14266(19) 0.08208(11)
N4 N -0.6465(2) 1.3473(2) 0.04979(12)
N5 N -0.3232(2) 1.36730(17) 0.01111(10)
C3 C -0.1340(3) 0.8423(2) 0.36913(12)
C4 C 0.0761(2) 1.0467(2) 0.22660(12)
C5 C -0.4743(2) 1.2970(2) 0.04830(12)
C6 C -0.1490(3) 1.3174(2) 0.01145(12)
C7 C -0.4395(3) 0.9973(2) 0.14777(12)
N6 N 0.0739(2) 0.88555(16) 0.4127(1)
C8 C 0.1395(3) 0.7688(2) 0.44153(12)
C9 C 0.2163(3) 1.0328(2) 0.41883(12)
C10 C -0.0807(3) 0.9555(2) 0.14044(12)
C11 C 0.3299(3) 1.0222(2) 0.34184(12)
C12 C -0.2838(3) 0.5624(2) 0.27424(13)
C13 C -0.2269(3) 0.6799(2) 0.37029(12)
C14 C -0.0468(3) 0.6310(2) 0.41926(13)
C15 C -0.2217(3) 0.3663(2) 0.33199(15)
C16 C -0.0228(3) 0.4918(2) 0.34658(14)
C17 C -0.3756(3) 0.4086(2) 0.28980(14)
C18 C -0.0674(3) 0.5445(3) 0.26097(14)
H1 H 0.316(3) 1.060(2) 0.4783(13)
H2 H -0.476(3) 0.919(2) 0.1791(12)
H3 H -0.140(3) 0.848(2) 0.1447(12)
H4 H 0.022(3) 0.644(3) 0.2600(14)
H5 H 0.127(3) 1.104(2) 0.4165(13)
H6 H -0.342(3) 0.679(2) 0.3993(13)
H7 H 0.407(3) 1.126(2) 0.3443(13)
H8 H -0.004(3) 0.950(2) 0.0915(14)
H9 H -0.068(3) 0.608(2) 0.4741(14)
H10 H -0.046(3) 1.370(2) -0.0180(13)
H11 H 0.423(3) 0.951(2) 0.3441(14)
H12 H 0.106(3) 0.465(2) 0.3588(14)
H13 H -0.072(4) 0.461(3) 0.2042(17)
H14 H -0.231(4) 0.274(3) 0.3577(16)
H15 H -0.367(3) 0.596(2) 0.2298(15)
H16 H -0.655(3) 1.433(3) 0.0304(14)
H17 H -0.523(4) 0.361(3) 0.2773(15)
H18 H -0.753(4) 1.295(3) 0.0683(15)
#END
