# Supplementary material for: Crystallography in school
Source: J Appl Crystallogr. 2025 Sep 12;58(Pt 5):1802–9. doi: 10.1107/S1600576725007459 (PMC12502877; doi:10.1107/S1600576725007459)
Supplement: Supplementary file 3 [file j-58-01802-sup3.zip › CIF/Others/ACURIA.cif]

#######################################################################
#
#                 Cambridge Crystallographic Data Centre
#                                CCDC
#
#######################################################################
#
# If this CIF has been generated from an entry in the Cambridge
# Structural Database, then it will include bibliographic, chemical,
# crystal, experimental, refinement or atomic coordinate data resulting
# from the CCDC's data processing and validation procedures.
#
#######################################################################

data_CSD_CIF_ACURIA
_audit_creation_date 2006-07-27
_audit_creation_method CSD-ConQuest-V1
_database_code_CSD ACURIA
_database_code_depnum_ccdc_archive 'CCDC 607306'
_chemical_formula_sum 'C22 H18 Mo1 N2 O6'
_chemical_formula_moiety
;
C22 H18 Mo1 N2 O6
;
_journal_coden_Cambridge 579
_journal_volume 25
_journal_year 2006
_journal_page_first 1717
_journal_name_full 'Organometallics '
loop_
_publ_author_name
"L.Cuesta"
"E.Hevia"
"D.Morales"
"J.Perez"
"L.Riera"
"D.Miguel"
_chemical_name_systematic
;
Dicarbonyl-(maleato)-(\h^3^-2-methylallyl)-(1,10-phenanthroline)-molybdenum
;
_chemical_name_common
;
Teaching Subset: Fundamental Chemistry
;
_cell_volume   2072.021
_exptl_crystal_colour 'red'
_exptl_crystal_density_diffrn 1.61
_exptl_crystal_description 'prism'
_exptl_crystal_preparation 'hexane/dichloromethane'
_diffrn_ambient_temperature 293
#These two values have been output from a single CSD field.
_refine_ls_R_factor_gt 0.0189
_refine_ls_wR_factor_gt 0.0189
_symmetry_cell_setting orthorhombic
_symmetry_space_group_name_H-M 'P 21 21 21'
_symmetry_Int_Tables_number 19
loop_
_symmetry_equiv_pos_site_id
_symmetry_equiv_pos_as_xyz
1 x,y,z
2 1/2-x,-y,1/2+z
3 -x,1/2+y,1/2-z
4 1/2+x,1/2-y,-z
_cell_length_a 10.027(2)
_cell_length_b 10.868(2)
_cell_length_c 19.014(4)
_cell_angle_alpha 90
_cell_angle_beta 90
_cell_angle_gamma 90
_cell_formula_units_Z 4
loop_
_atom_type_symbol
_atom_type_radius_bond
C 0.68
H 0.23
Mo 1.47
N 0.68
O 0.68
loop_
_atom_site_label
_atom_site_type_symbol
_atom_site_fract_x
_atom_site_fract_y
_atom_site_fract_z
Mo1 Mo 0.01366(2) 0.372330(18) 0.907298(10)
N1 N -0.0902(2) 0.5544(2) 0.89599(12)
N2 N 0.1707(2) 0.51584(19) 0.91964(11)
C1 C -0.1277(3) 0.2474(3) 0.91397(18)
O1 O -0.2038(2) 0.1684(2) 0.91803(14)
C2 C 0.1165(3) 0.2270(3) 0.93541(17)
O2 O 0.1728(2) 0.1391(2) 0.95163(14)
C3 C -0.0108(3) 0.3584(2) 1.06900(13)
O3 O -0.0097(2) 0.42948(14) 1.01659(8)
C4 C -0.0098(4) 0.4205(2) 1.13849(14)
H1 H -0.02420 0.50490 1.13710
O4 O -0.0129(2) 0.24352(15) 1.06542(9)
C5 C 0.0087(3) 0.3738(3) 1.20259(14)
H2 H 0.00390 0.43120 1.23880
O5 O 0.0406(3) 0.15574(19) 1.18124(13)
H3 H 0.019(4) 0.178(3) 1.1373(17)
C6 C 0.0360(3) 0.2441(3) 1.22647(17)
O6 O 0.0514(3) 0.2257(3) 1.28801(13)
C7 C -0.2180(3) 0.5741(3) 0.88340(16)
H4 H -0.27400 0.50640 0.87880
C8 C -0.2732(3) 0.6909(3) 0.87660(17)
H5 H -0.36370 0.69990 0.86730
C9 C -0.1942(3) 0.7918(3) 0.88368(16)
H6 H -0.23020 0.87040 0.87970
C10 C -0.0576(3) 0.7760(2) 0.89703(14)
C11 C 0.0342(3) 0.8751(2) 0.90557(14)
H7 H 0.00280 0.95540 0.90260
C12 C 0.1647(3) 0.8562(2) 0.91782(14)
H8 H 0.22160 0.92310 0.92300
C13 C 0.2164(3) 0.7340(2) 0.92290(14)
C14 C 0.3513(3) 0.7077(3) 0.93439(15)
H9 H 0.41300 0.77120 0.93860
C15 C 0.3912(3) 0.5885(3) 0.93935(15)
H10 H 0.48040 0.57000 0.94750
C16 C 0.2987(3) 0.4948(3) 0.93225(14)
H11 H 0.32750 0.41380 0.93650
C17 C -0.0098(3) 0.65541(19) 0.90304(11)
C18 C 0.1287(2) 0.6336(2) 0.91589(11)
C19 C -0.0778(4) 0.3403(3) 0.79668(15)
H12 H -0.09240 0.25550 0.78270
H13 H -0.14860 0.39570 0.78240
C20 C 0.0537(3) 0.3852(3) 0.79137(14)
C21 C 0.1507(4) 0.3041(3) 0.81754(16)
H14 H 0.24200 0.33350 0.81790
H15 H 0.14220 0.21830 0.80420
C22 C 0.0870(4) 0.5094(3) 0.75950(15)
H16 H 0.16510 0.54230 0.78190
H17 H 0.01350 0.56470 0.76640
H18 H 0.10360 0.49990 0.71010
#END
