# Supplementary material for: Crystallography in school
Source: J Appl Crystallogr. 2025 Sep 12;58(Pt 5):1802–9. doi: 10.1107/S1600576725007459 (PMC12502877; doi:10.1107/S1600576725007459)
Supplement: Supplementary file 3 [file j-58-01802-sup3.zip › CIF/Others/ADAHAP.cif]

#######################################################################
#
#                 Cambridge Crystallographic Data Centre
#                                CCDC
#
#######################################################################
#
# If this CIF has been generated from an entry in the Cambridge
# Structural Database, then it will include bibliographic, chemical,
# crystal, experimental, refinement or atomic coordinate data resulting
# from the CCDC's data processing and validation procedures.
#
#######################################################################

data_CSD_CIF_ADAHAP
_audit_creation_date 2006-07-27
_audit_creation_method CSD-ConQuest-V1
_database_code_CSD ADAHAP
_database_code_depnum_ccdc_archive 'CCDC 608511'
_chemical_formula_sum 'C15 H22 O4'
_chemical_formula_moiety
;
C15 H22 O4
;
_journal_coeditor_code "IUCr TK2026"
_journal_coden_Cambridge 1370
_journal_volume 62
_journal_year 2006
_journal_page_first o1898
_journal_name_full 'Acta Crystallogr.,Sect.E:Struct.Rep.Online '
loop_
_publ_author_name
"Shu-Hui Li"
"Zheng-Yu Yue"
"Po Gae"
"Peng-Fei Yan"
_chemical_name_systematic
;
1,5,9-Trimethyl-11,14,15,16-tetraoxatetracyclo[10.3.1.0^4,13^.0^8,13^]hexadec-
9-ene
;
_chemical_name_common
;
9,10-Dehydrodeoxyartemisinin; Teaching Subset: Fundamental Chemistry, Drug 
Molecules
;
_cell_volume   1419.300
_exptl_crystal_colour 'colorless'
_exptl_crystal_density_diffrn 1.246
_exptl_special_details
;
antimalarial activity

;
_exptl_crystal_description 'prism'
_exptl_crystal_preparation 'hexane'
_diffrn_ambient_temperature 295
#These two values have been output from a single CSD field.
_refine_ls_R_factor_gt 0.035
_refine_ls_wR_factor_gt 0.035
_symmetry_cell_setting orthorhombic
_symmetry_space_group_name_H-M 'P 21 21 21'
_symmetry_Int_Tables_number 19
loop_
_symmetry_equiv_pos_site_id
_symmetry_equiv_pos_as_xyz
1 x,y,z
2 1/2-x,-y,1/2+z
3 -x,1/2+y,1/2-z
4 1/2+x,1/2-y,-z
_cell_length_a 6.2460(12)
_cell_length_b 9.0416(18)
_cell_length_c 25.132(5)
_cell_angle_alpha 90
_cell_angle_beta 90
_cell_angle_gamma 90
_cell_formula_units_Z 4
loop_
_atom_type_symbol
_atom_type_radius_bond
C 0.68
H 0.23
O 0.68
loop_
_atom_site_label
_atom_site_type_symbol
_atom_site_fract_x
_atom_site_fract_y
_atom_site_fract_z
O1 O 0.5740(3) 0.57592(14) 0.19525(5)
O2 O 0.9047(2) 0.36439(17) 0.18730(5)
O3 O 0.82582(18) 0.35851(16) 0.13236(5)
O4 O 0.5713(2) 0.34360(14) 0.22712(4)
C1 C 0.6289(4) 0.6678(2) 0.15433(9)
H1 H 0.67310 0.76280 0.16340
C2 C 0.6254(3) 0.6349(2) 0.10339(9)
C3 C 0.6984(6) 0.7434(3) 0.06167(11)
H2 H 0.74100 0.83410 0.07850
H3 H 0.58310 0.76270 0.03740
H4 H 0.81770 0.70270 0.04250
C4 C 0.5542(3) 0.4835(2) 0.08580(7)
H5 H 0.64280 0.45490 0.05530
C5 C 0.3192(3) 0.4827(2) 0.06747(8)
H6 H 0.22870 0.51700 0.09630
H7 H 0.30230 0.55040 0.03780
C6 C 0.2485(4) 0.3297(3) 0.05064(7)
H8 H 0.33080 0.29920 0.01980
H9 H 0.09890 0.33290 0.04040
C7 C 0.2776(3) 0.2164(2) 0.09480(7)
H10 H 0.18320 0.24460 0.12430
C8 C 0.2079(5) 0.0633(3) 0.07545(11)
H11 H 0.06650 0.06930 0.06060
H12 H 0.20770 -0.00450 0.10480
H13 H 0.30590 0.02900 0.04870
C9 C 0.5094(3) 0.21567(18) 0.11603(7)
H14 H 0.59980 0.17840 0.08710
C10 C 0.5330(3) 0.1064(2) 0.16236(8)
H15 H 0.41310 0.12020 0.18640
H16 H 0.52340 0.00680 0.14820
C11 C 0.7394(3) 0.1190(2) 0.19436(8)
H17 H 0.85950 0.09720 0.17120
H18 H 0.73770 0.04520 0.22240
C12 C 0.7736(3) 0.2715(2) 0.21945(7)
C13 C 0.8872(4) 0.2674(3) 0.27263(9)
H19 H 1.01260 0.20650 0.26990
H20 H 0.79290 0.22730 0.29910
H21 H 0.92810 0.36590 0.28260
C14 C 0.5086(3) 0.42841(18) 0.18326(6)
H22 H 0.35180 0.42710 0.18160
C15 C 0.5940(2) 0.37081(18) 0.13012(6)
#END
