# Supplementary material for: Crystallography in school
Source: J Appl Crystallogr. 2025 Sep 12;58(Pt 5):1802–9. doi: 10.1107/S1600576725007459 (PMC12502877; doi:10.1107/S1600576725007459)
Supplement: Supplementary file 3 [file j-58-01802-sup3.zip › CIF/Others/ADEZUF.cif]

#######################################################################
#
#                 Cambridge Crystallographic Data Centre
#                                CCDC
#
#######################################################################
#
# If this CIF has been generated from an entry in the Cambridge
# Structural Database, then it will include bibliographic, chemical,
# crystal, experimental, refinement or atomic coordinate data resulting
# from the CCDC's data processing and validation procedures.
#
#######################################################################

data_CSD_CIF_ADEZUF
_audit_creation_date 2006-07-27
_audit_creation_method CSD-ConQuest-V1
_database_code_CSD ADEZUF
_database_code_depnum_ccdc_archive 'CCDC 613719'
_chemical_formula_sum 'C3 H7 N1 O4'
_chemical_formula_moiety
;
C3 H7 N1 O4
;
_journal_coeditor_code "IUCr HK2051"
_journal_coden_Cambridge 1370
_journal_volume 62
_journal_year 2006
_journal_page_first o2822
_journal_name_full 'Acta Crystallogr.,Sect.E:Struct.Rep.Online '
loop_
_publ_author_name
"Sha-Sha Liu"
"Xiao-Hong Ren"
"Shuai Zhao"
"Hong-Mei Niu"
"Jian Xu"
_chemical_name_systematic
;
2-Nitropropane-1,3-diol
;
_chemical_name_common
;
Teaching Subset: Fundamental Chemistry, Symmetry
;
_chemical_melting_point 327.15
_cell_volume    556.463
_exptl_crystal_colour 'colorless'
_exptl_crystal_density_diffrn 1.445
_exptl_crystal_description 'prism'
_exptl_crystal_preparation 'ethyl acetate/chloroform'
_diffrn_ambient_temperature 294
#These two values have been output from a single CSD field.
_refine_ls_R_factor_gt 0.0339
_refine_ls_wR_factor_gt 0.0339
_symmetry_cell_setting orthorhombic
_symmetry_space_group_name_H-M 'P n a 21'
_symmetry_Int_Tables_number 33
loop_
_symmetry_equiv_pos_site_id
_symmetry_equiv_pos_as_xyz
1 x,y,z
2 -x,-y,1/2+z
3 1/2+x,1/2-y,z
4 1/2-x,1/2+y,1/2+z
_cell_length_a 10.331(3)
_cell_length_b 6.322(2)
_cell_length_c 8.520(3)
_cell_angle_alpha 90
_cell_angle_beta 90
_cell_angle_gamma 90
_cell_formula_units_Z 4
loop_
_atom_type_symbol
_atom_type_radius_bond
C 0.68
H 0.23
N 0.68
O 0.68
loop_
_atom_site_label
_atom_site_type_symbol
_atom_site_fract_x
_atom_site_fract_y
_atom_site_fract_z
O1 O 0.8876(2) 0.7482(4) 0.4725(3)
O2 O 0.7428(2) 0.5568(3) 0.5828(4)
O3 O 0.63039(17) 1.0546(3) 0.5997(3)
H1 H 0.582(4) 1.007(6) 0.672(6)
O4 O 0.99210(18) 0.6747(3) 0.8253(3)
H2 H 0.945(4) 0.610(6) 0.904(6)
N1 N 0.8136(2) 0.7103(3) 0.5793(3)
C1 C 0.7585(3) 1.0710(4) 0.6550(4)
H3 H 0.76190 1.17420 0.73910
H4 H 0.81380 1.12070 0.57070
C2 C 0.8090(2) 0.8610(4) 0.7146(3)
H5 H 0.74930 0.80600 0.79410
C3 C 0.9433(2) 0.8754(4) 0.7846(3)
H6 H 1.00100 0.94150 0.70940
H7 H 0.94050 0.96410 0.87750
#END
