# Supplementary material for: Crystallography in school
Source: J Appl Crystallogr. 2025 Sep 12;58(Pt 5):1802–9. doi: 10.1107/S1600576725007459 (PMC12502877; doi:10.1107/S1600576725007459)
Supplement: Supplementary file 3 [file j-58-01802-sup3.zip › CIF/Others/ADIPEJ.cif]

#######################################################################
#
#                 Cambridge Crystallographic Data Centre
#                                CCDC
#
#######################################################################
#
# If this CIF has been generated from an entry in the Cambridge
# Structural Database, then it will include bibliographic, chemical,
# crystal, experimental, refinement or atomic coordinate data resulting
# from the CCDC's data processing and validation procedures.
#
#######################################################################

data_CSD_CIF_ADIPEJ
_audit_creation_date 2006-07-27
_audit_creation_method CSD-ConQuest-V1
_database_code_CSD ADIPEJ
_database_code_depnum_ccdc_archive 'CCDC 613602'
_chemical_formula_sum 'C7 H7 N1 O4'
_chemical_formula_moiety
;
C7 H7 N1 O4
;
_journal_coeditor_code "IUCr BT2114"
_journal_coden_Cambridge 1370
_journal_volume 62
_journal_year 2006
_journal_page_first o3119
_journal_name_full 'Acta Crystallogr.,Sect.E:Struct.Rep.Online '
loop_
_publ_author_name
"D.M.Behrman"
"E.J.Behrman"
"S.Parkin"
_chemical_name_systematic
;
2-Methoxy-3-nitrophenol
;
_chemical_name_common
;
6-Nitroguaiacol; Teaching Subset: Fundamental Chemistry
;
_chemical_melting_point 342
_cell_volume    735.303
_exptl_crystal_colour 'pale yellow'
_exptl_crystal_density_diffrn 1.528
_exptl_special_details
;
Melting point range 342-343K

;
_exptl_crystal_description 'needle'
_exptl_crystal_preparation 'carbon disulfide'
_diffrn_ambient_temperature 90
#These two values have been output from a single CSD field.
_refine_ls_R_factor_gt 0.0392
_refine_ls_wR_factor_gt 0.0392
_symmetry_cell_setting orthorhombic
_symmetry_space_group_name_H-M 'P n a 21'
_symmetry_Int_Tables_number 33
loop_
_symmetry_equiv_pos_site_id
_symmetry_equiv_pos_as_xyz
1 x,y,z
2 -x,-y,1/2+z
3 1/2-x,1/2+y,1/2+z
4 1/2+x,1/2-y,z
_cell_length_a 13.9581(2)
_cell_length_b 13.1337(6)
_cell_length_c 4.0110(7)
_cell_angle_alpha 90
_cell_angle_beta 90
_cell_angle_gamma 90
_cell_formula_units_Z 4
loop_
_atom_type_symbol
_atom_type_radius_bond
C 0.68
H 0.23
N 0.68
O 0.68
loop_
_atom_site_label
_atom_site_type_symbol
_atom_site_fract_x
_atom_site_fract_y
_atom_site_fract_z
O1 O 0.12248(12) 0.35260(12) 0.7043(5)
O2 O -0.03621(12) 0.44005(11) 0.4343(6)
H1 H -0.00300 0.45960 0.59690
O3 O 0.15196(13) 0.04575(13) 0.6390(6)
O4 O 0.23431(12) 0.18489(14) 0.6469(7)
N1 N 0.16092(15) 0.13741(16) 0.5860(7)
C1 C 0.06553(16) 0.29504(18) 0.5018(7)
C2 C 0.01458(18) 0.13440(17) 0.2551(8)
H2 H 0.02470 0.06360 0.22170
C3 C -0.08061(16) 0.28544(19) 0.1778(7)
H3 H -0.13540 0.31790 0.08580
C4 C 0.07886(17) 0.19133(17) 0.4409(8)
C5 C -0.01693(16) 0.33979(17) 0.3694(7)
C6 C -0.06418(17) 0.1821(2) 0.1195(8)
H4 H -0.10760 0.14440 -0.01470
C7 C 0.19481(17) 0.4112(2) 0.5294(8)
H5 H 0.24170 0.36480 0.42930
H6 H 0.22730 0.45660 0.68680
H7 H 0.16430 0.45170 0.35380
#END
