# Supplementary material for: Crystallography in school
Source: J Appl Crystallogr. 2025 Sep 12;58(Pt 5):1802–9. doi: 10.1107/S1600576725007459 (PMC12502877; doi:10.1107/S1600576725007459)
Supplement: Supplementary file 3 [file j-58-01802-sup3.zip › CIF/Others/ADODON.cif]

#######################################################################
#
#                 Cambridge Crystallographic Data Centre
#                                CCDC
#
#######################################################################
#
# If this CIF has been generated from an entry in the Cambridge
# Structural Database, then it will include bibliographic, chemical,
# crystal, experimental, refinement or atomic coordinate data resulting
# from the CCDC's data processing and validation procedures.
#
#######################################################################

data_CSD_CIF_ADODON
_audit_creation_date 2007-10-17
_audit_creation_method CSD-ConQuest-V1
_database_code_CSD ADODON
_database_code_depnum_ccdc_archive 'CCDC 626771'
_chemical_formula_sum 'C29 H54 O5'
_chemical_formula_moiety
;
C29 H50 O3,2(H2 O1)
;
_journal_coden_Cambridge 1200
_journal_volume 15
_journal_year 2007
_journal_page_first 4577
_journal_name_full 'Bioorg.Med.Chem. '
loop_
_publ_author_name
"M.Daoubi"
"N.Marquez"
"N.Mazoir"
"A.Benharref"
"R.Hernandez-Galan"
"E.Munoz"
"I.G.Collado"
_chemical_name_systematic
;
(3S,4S,5R,7S,9R,14R)-3,7-Dihydroxy-4,14-dimethyl-7(8-9)-abeo-cholestan-8-one 
dihydrate
;
_chemical_name_common
;
Teaching Subset: Fundamental Chemistry
;
_chemical_melting_point 454.15
_cell_volume   1438.148
_exptl_crystal_colour 'colorless'
_exptl_crystal_density_diffrn 1.115
_exptl_special_details
;
Melting point range 454.15-455.15K

;
_exptl_crystal_description 'prism'
_diffrn_ambient_temperature 293
#These two values have been output from a single CSD field.
_refine_ls_R_factor_gt 0.0682
_refine_ls_wR_factor_gt 0.0682
_chemical_compound_source
;
Euphorbia officinarum Latex
;
_symmetry_cell_setting monoclinic
_symmetry_space_group_name_H-M 'P 21'
_symmetry_Int_Tables_number 4
loop_
_symmetry_equiv_pos_site_id
_symmetry_equiv_pos_as_xyz
1 x,y,z
2 -x,1/2+y,-z
_cell_length_a 10.4710(3)
_cell_length_b 6.4805(2)
_cell_length_c 21.2682(8)
_cell_angle_alpha 90
_cell_angle_beta 94.797(1)
_cell_angle_gamma 90
_cell_formula_units_Z 2
loop_
_atom_type_symbol
_atom_type_radius_bond
C 0.68
H 0.23
O 0.68
loop_
_atom_site_label
_atom_site_type_symbol
_atom_site_fract_x
_atom_site_fract_y
_atom_site_fract_z
O1 O 0.9527(3) 0.2581(5) 0.07864(13)
H1 H 1.00430 0.14160 0.07120
O2 O 0.2962(3) 0.1840(5) 0.10333(14)
H2 H 0.23170 0.10440 0.08290
O3 O 0.3851(4) 0.5081(5) 0.20377(18)
C1 C 0.7067(4) 0.3332(8) 0.19637(19)
H3 H 0.73010 0.22560 0.22610
H4 H 0.68580 0.45590 0.21860
C2 C 0.8197(4) 0.3767(7) 0.1566(2)
H5 H 0.79890 0.49190 0.12920
H6 H 0.89460 0.40860 0.18400
C3 C 0.8514(4) 0.1934(6) 0.11604(18)
H7 H 0.88010 0.08070 0.14300
C4 C 0.7355(4) 0.1136(6) 0.07369(18)
H8 H 0.70880 0.21670 0.04290
C5 C 0.6253(4) 0.0750(6) 0.11516(18)
H9 H 0.65950 -0.03290 0.14250
C6 C 0.4966(4) 0.0056(7) 0.08348(18)
H10 H 0.47890 0.08170 0.04500
H11 H 0.49900 -0.13930 0.07420
C7 C 0.3968(4) 0.0546(6) 0.13041(18)
H12 H 0.36110 -0.07190 0.14460
C8 C 0.4716(3) 0.1680(6) 0.18762(18)
C9 C 0.5885(3) 0.2645(6) 0.15437(17)
C10 C 0.3821(4) 0.3268(7) 0.2164(2)
C11 C 0.2918(4) 0.2480(7) 0.2631(2)
C12 C 0.3729(4) 0.1361(7) 0.31753(18)
C13 C 0.4308(4) -0.0541(7) 0.28979(18)
H13 H 0.48100 -0.12590 0.32270
H14 H 0.36370 -0.14290 0.27210
C14 C 0.5178(4) 0.0020(7) 0.23753(18)
H15 H 0.53080 -0.12680 0.21670
H16 H 0.59680 0.04540 0.25980
C15 C 0.2234(5) 0.4165(9) 0.2979(3)
H17 H 0.28010 0.53220 0.30480
H18 H 0.14810 0.45860 0.27230
C16 C 0.1919(5) 0.311(1) 0.3601(3)
H19 H 0.21530 0.39990 0.39530
H20 H 0.10190 0.28150 0.35850
C17 C 0.2723(4) 0.1082(8) 0.3665(2)
H21 H 0.21800 -0.00630 0.35370
C18 C 0.1849(4) 0.1117(9) 0.2300(2)
H22 H 0.13630 0.19150 0.19840
H23 H 0.12950 0.06440 0.26070
H24 H 0.22220 -0.00490 0.21050
C19 C 0.5463(4) 0.4446(7) 0.1099(2)
H25 H 0.54610 0.57080 0.13360
H26 H 0.46170 0.41840 0.09060
H27 H 0.60510 0.45670 0.07780
C20 C 0.4807(4) 0.2798(9) 0.3457(2)
H28 H 0.53890 0.20180 0.37370
H29 H 0.44450 0.39000 0.36860
H30 H 0.52610 0.33630 0.31230
C21 C 0.7688(5) -0.0821(8) 0.0387(2)
H31 H 0.79090 -0.18960 0.06870
H32 H 0.84020 -0.05590 0.01430
H33 H 0.69620 -0.12440 0.01110
C22 C 0.3184(5) 0.0604(11) 0.4358(2)
H34 H 0.37060 0.17450 0.45120
C23 C 0.4007(7) -0.1292(14) 0.4441(3)
H35 H 0.35340 -0.24530 0.42650
H36 H 0.42370 -0.15320 0.48820
H37 H 0.47700 -0.11100 0.42260
C24 C 0.2044(6) 0.0445(15) 0.4764(3)
H38 H 0.13260 0.11720 0.45590
H39 H 0.18360 -0.09920 0.47940
C25 C 0.2368(8) 0.110(3) 0.5446(3)
H40 H 0.30790 0.03510 0.56500
H41 H 0.25960 0.25250 0.54100
C26 C 0.1463(10) 0.156(2) 0.5824(5)
H42 H 0.06670 0.19780 0.56050
H43 H 0.13820 0.01750 0.59780
C27 C 0.1739(9) 0.2728(17) 0.6419(5)
H44 H 0.26120 0.23810 0.65490
C28 C 0.1631(10) 0.5050(19) 0.6318(5)
H45 H 0.20360 0.54330 0.59460
H46 H 0.20430 0.57490 0.66780
H47 H 0.07420 0.54330 0.62680
C29 C 0.0857(12) 0.217(3) 0.6883(6)
H48 H -0.00020 0.25470 0.67350
H49 H 0.11010 0.28780 0.72710
H50 H 0.08990 0.07060 0.69540
O4 O 1.1237(4) -0.4069(6) 0.12178(19)
H51 H 1.20670 -0.46660 0.12750
H52 H 1.06640 -0.51030 0.10490
O5 O 1.1074(3) -0.0692(5) 0.04467(14)
H53 H 1.10940 -0.18530 0.06940
H54 H 1.07890 -0.08700 0.00200
#END
