# Supplementary material for: Crystallography in school
Source: J Appl Crystallogr. 2025 Sep 12;58(Pt 5):1802–9. doi: 10.1107/S1600576725007459 (PMC12502877; doi:10.1107/S1600576725007459)
Supplement: Supplementary file 3 [file j-58-01802-sup3.zip › CIF/Others/ADONAJ.cif]

#######################################################################
#
#                 Cambridge Crystallographic Data Centre
#                                CCDC
#
#######################################################################
#
# If this CIF has been generated from an entry in the Cambridge
# Structural Database, then it will include bibliographic, chemical,
# crystal, experimental, refinement or atomic coordinate data resulting
# from the CCDC's data processing and validation procedures.
#
#######################################################################

data_CSD_CIF_ADONAJ
_audit_creation_date 2007-10-17
_audit_creation_method CSD-ConQuest-V1
_database_code_CSD ADONAJ
_database_code_depnum_ccdc_archive 'CCDC 655178'
_chemical_formula_sum 'C76 H84 F24 N10 O8 P4'
_chemical_formula_moiety
;
C28 H34 O8,C36 H32 N4 4+,4(F6 P1 1-),6(C2 H3 N1)
;
_journal_coden_Cambridge 4
_journal_volume 129
_journal_year 2007
_journal_page_first 8236
_journal_name_full 'J.Am.Chem.Soc. '
loop_
_publ_author_name
"O.S.Miljanic"
"W.R.Dichtel"
"S.I.Khan"
"S.Mortezaei"
"J.R.Heath"
"J.F.Stoddart"
_chemical_name_systematic
;
[2]-(Cyclobis(paraquat-p-phenylene))-(2,5,8,11,18,21,24,27-octaoxa-tricyclo[26
.4.4.0^29,33^]hexatriaconta-1(32),28,30,33,35-pentaene-13,15-diyne)-catenane 
tetrakis(hexafluorophosphate) acetonitrile solvate
;
_chemical_name_common
;
Teaching Subset: Fundamental Chemistry
;
_cell_volume   4194.226
_exptl_crystal_colour 'light red'
_exptl_crystal_density_diffrn 1.461
_exptl_crystal_description 'block'
_exptl_crystal_preparation 'diisopropyl ether/acetonitrile'
_diffrn_ambient_temperature 100
_refine_special_details
;
Two anion F atoms and two solvent molecule C atoms are disordered over two 
sites with occupancies 0.85:0.15 and 0.403:0.597, respectively.
;
#These two values have been output from a single CSD field.
_refine_ls_R_factor_gt 0.0763
_refine_ls_wR_factor_gt 0.0763
_symmetry_cell_setting triclinic
_symmetry_space_group_name_H-M 'P -1'
_symmetry_Int_Tables_number 2
loop_
_symmetry_equiv_pos_site_id
_symmetry_equiv_pos_as_xyz
1 x,y,z
2 -x,-y,-z
_cell_length_a 13.690(2)
_cell_length_b 13.848(2)
_cell_length_c 24.046(4)
_cell_angle_alpha 84.815(2)
_cell_angle_beta 85.732(2)
_cell_angle_gamma 67.626(3)
_cell_formula_units_Z 2
loop_
_atom_type_symbol
_atom_type_radius_bond
C 0.68
H 0.23
F 0.64
N 0.68
O 0.68
P 1.05
loop_
_atom_site_label
_atom_site_type_symbol
_atom_site_fract_x
_atom_site_fract_y
_atom_site_fract_z
N1 N 0.55656(16) 0.32040(15) 0.34048(8)
N2 N 0.47876(15) 0.84963(15) 0.35006(8)
N3 N 0.34994(18) 0.93983(16) 0.09916(9)
N4 N 0.43170(17) 0.40969(16) 0.08781(9)
C1 C 0.4540(2) 0.29419(19) 0.09587(11)
H1 H 0.51270 0.25540 0.07000
H2 H 0.39060 0.28080 0.08780
C2 C 0.48337(19) 0.25783(17) 0.15568(11)
C3 C 0.40548(19) 0.26871(17) 0.19822(11)
H3 H 0.33370 0.28970 0.18910
C4 C 0.43241(19) 0.24907(17) 0.25358(11)
H4 H 0.37910 0.25660 0.28230
C5 C 0.53797(19) 0.21816(17) 0.26732(10)
C6 C 0.61645(19) 0.20026(18) 0.22473(11)
H5 H 0.68870 0.17450 0.23380
C7 C 0.58941(19) 0.21990(18) 0.16925(11)
H6 H 0.64320 0.20750 0.14040
C8 C 0.5662(2) 0.21291(17) 0.32729(11)
H7 H 0.51780 0.18950 0.35250
H8 H 0.63940 0.16240 0.33260
C9 C 0.63492(18) 0.35349(17) 0.32252(10)
H9 H 0.69800 0.30630 0.30570
C10 C 0.62440(18) 0.45519(17) 0.32826(10)
H10 H 0.68060 0.47740 0.31610
C11 C 0.53095(17) 0.52575(17) 0.35202(9)
C12 C 0.45230(18) 0.48776(18) 0.37152(10)
H11 H 0.38890 0.53290 0.38910
C13 C 0.46663(19) 0.38506(18) 0.36525(10)
H12 H 0.41300 0.35980 0.37840
C14 C 0.51378(17) 0.63855(17) 0.35386(9)
C15 C 0.59692(18) 0.67347(18) 0.34234(11)
H13 H 0.66680 0.62460 0.33560
C16 C 0.57740(19) 0.77919(19) 0.34080(11)
H14 H 0.63420 0.80250 0.33310
C17 C 0.39741(18) 0.81811(18) 0.36193(10)
H15 H 0.32840 0.86860 0.36870
C18 C 0.41302(18) 0.71361(18) 0.36441(9)
H16 H 0.35500 0.69240 0.37330
C19 C 0.4566(2) 0.96457(18) 0.34272(11)
H17 H 0.52050 0.97760 0.35020
H18 H 0.39900 1.00270 0.36940
C20 C 0.42463(19) 1.00252(17) 0.28356(10)
C21 C 0.50269(19) 0.98973(17) 0.24040(11)
H19 H 0.57490 0.96710 0.24910
C22 C 0.4741(2) 1.01013(17) 0.18520(11)
H20 H 0.52690 1.00190 0.15600
C23 C 0.3680(2) 1.04277(17) 0.17225(10)
C24 C 0.2902(2) 1.06308(17) 0.21519(11)
H21 H 0.21770 1.09090 0.20650
C25 C 0.31829(19) 1.04275(17) 0.27081(10)
H22 H 0.26500 1.05630 0.30000
C26 C 0.3392(2) 1.04753(19) 0.11223(11)
H23 H 0.26570 1.09740 0.10710
H24 H 0.38690 1.07160 0.08680
C27 C 0.4398(2) 0.87554(19) 0.07438(10)
H25 H 0.49350 0.90090 0.06150
C28 C 0.4544(2) 0.77258(19) 0.06753(10)
H26 H 0.51790 0.72800 0.04980
C29 C 0.37666(19) 0.73401(18) 0.08649(9)
C30 C 0.28290(19) 0.80426(19) 0.11054(11)
H27 H 0.22690 0.78180 0.12270
C31 C 0.2721(2) 0.90601(19) 0.11650(11)
H28 H 0.20870 0.95290 0.13310
C32 C 0.39464(19) 0.62135(18) 0.08427(9)
C33 C 0.4958(2) 0.54697(19) 0.07408(10)
H29 H 0.55340 0.56890 0.06550
C34 C 0.5129(2) 0.44167(19) 0.07642(10)
H30 H 0.58230 0.39160 0.07000
C35 C 0.3327(2) 0.4794(2) 0.09612(12)
H31 H 0.27610 0.45550 0.10300
C36 C 0.3120(2) 0.58548(19) 0.09480(11)
H32 H 0.24170 0.63380 0.10100
O1 O 0.25990(13) 0.80276(12) 0.25935(7)
O2 O 0.15413(13) 0.95146(13) 0.34865(8)
O3 O 0.24503(14) 0.91751(13) 0.45844(7)
O4 O 0.45670(14) 0.91568(13) 0.47056(8)
O5 O 0.71452(15) 0.29216(14) 0.44008(8)
O6 O 0.87085(14) 0.26087(14) 0.34947(8)
O7 O 0.83086(13) 0.26260(14) 0.23135(8)
O8 O 0.65456(13) 0.45256(12) 0.18878(8)
C37 C 0.59549(17) 0.55579(16) 0.19596(9)
C38 C 0.63276(19) 0.63541(18) 0.18683(10)
H33 H 0.70360 0.62090 0.17340
C39 C 0.56524(19) 0.73865(17) 0.19746(10)
H34 H 0.59150 0.79330 0.19090
C40 C 0.46295(18) 0.76215(16) 0.21701(9)
H35 H 0.41940 0.83200 0.22470
C41 C 0.42216(17) 0.68165(16) 0.22582(9)
C42 C 0.48804(17) 0.57682(16) 0.21465(9)
C43 C 0.31596(17) 0.70180(17) 0.24636(9)
C44 C 0.27693(18) 0.62327(18) 0.25257(10)
H36 H 0.20560 0.63820 0.26530
C45 C 0.34329(19) 0.52015(18) 0.23999(10)
H37 H 0.31560 0.46640 0.24410
C46 C 0.44666(18) 0.49640(17) 0.22207(9)
H38 H 0.49050 0.42650 0.21460
C47 C 0.15369(18) 0.82552(18) 0.28255(11)
H39 H 0.15440 0.77670 0.31540
H40 H 0.10880 0.81720 0.25430
C48 C 0.11039(19) 0.93641(18) 0.29964(11)
H41 H 0.12370 0.98210 0.26840
H42 H 0.03280 0.95900 0.30610
C49 C 0.1078(2) 0.9234(2) 0.39978(11)
H43 H 0.13460 0.84630 0.40630
H44 H 0.03000 0.94970 0.39740
C50 C 0.1359(2) 0.9704(2) 0.44722(11)
H45 H 0.12090 1.04550 0.43740
H46 H 0.09210 0.96470 0.48110
C51 C 0.2736(2) 0.96685(19) 0.50077(11)
H47 H 0.22620 0.97080 0.53440
H48 H 0.26520 1.03910 0.48710
C52 C 0.3863(2) 0.90562(19) 0.51567(11)
H49 H 0.40150 0.93190 0.54970
H50 H 0.39730 0.83090 0.52370
C53 C 0.5649(2) 0.85779(19) 0.48291(12)
H51 H 0.57850 0.87590 0.51970
H52 H 0.61090 0.87780 0.45430
C54 C 0.5917(2) 0.7441(2) 0.48401(11)
C55 C 0.6115(2) 0.6521(2) 0.48393(11)
C56 C 0.6292(2) 0.5473(2) 0.48332(11)
C57 C 0.6395(2) 0.4574(2) 0.48319(11)
C58 C 0.6487(2) 0.3478(2) 0.48448(12)
H53 H 0.67760 0.31160 0.52050
H54 H 0.57730 0.34630 0.48250
C59 C 0.8220(2) 0.2765(2) 0.44653(12)
H55 H 0.84380 0.24360 0.48420
H56 H 0.83050 0.34470 0.44260
C60 C 0.8899(2) 0.2074(2) 0.40300(13)
H57 H 0.96530 0.18650 0.41110
H58 H 0.87420 0.14320 0.40370
C61 C 0.9436(2) 0.2005(2) 0.30879(13)
H59 H 0.93370 0.13380 0.30670
H60 H 1.01680 0.18390 0.31980
C62 C 0.9273(2) 0.2591(2) 0.25311(12)
H61 H 0.92340 0.33120 0.25660
H62 H 0.98770 0.22430 0.22710
C63 C 0.8174(2) 0.30816(19) 0.17566(11)
H63 H 0.77400 0.27960 0.15620
H64 H 0.88740 0.28810 0.15570
C64 C 0.76474(19) 0.42632(19) 0.17271(11)
H65 H 0.79800 0.45560 0.19840
H66 H 0.77230 0.45560 0.13430
P1 P 0.81682(5) 0.88904(6) 0.34068(3)
F1 F 0.70616(16) 0.94152(18) 0.3748(1)
F2 F 0.92600(15) 0.83561(17) 0.30622(10)
F3 F 0.82358(17) 1.00094(16) 0.32807(12)
F4 F 0.80950(17) 0.77667(17) 0.35409(13)
F5 F 0.75281(17) 0.9019(2) 0.28622(9)
F6 F 0.87945(19) 0.8746(2) 0.39611(11)
P2 P 0.20678(6) 0.27344(6) 0.39647(3)
F7 F 0.21320(15) 0.24523(15) 0.46223(8)
F8 F 0.20235(17) 0.29947(19) 0.33058(8)
F9 F 0.33391(14) 0.21604(16) 0.38938(8)
F10 F 0.08197(16) 0.3321(2) 0.40249(10)
F11 F 0.1975(2) 0.16447(18) 0.38833(10)
F12 F 0.2221(2) 0.38020(16) 0.40363(12)
P3 P 0.71424(6) 0.94831(7) 0.05412(3)
F13 F 0.59144(17) 1.0134(2) 0.04266(11)
F14 F 0.83530(15) 0.88156(19) 0.06599(9)
F15 F 0.68138(16) 0.86410(17) 0.09302(9)
F16 F 0.7453(2) 1.0306(2) 0.01390(12)
F17 F 0.7022(2) 1.0130(2) 0.10617(11)
F18 F 0.7224(3) 0.8832(3) 0.00194(10)
P4 P 0.08910(6) 0.39429(7) 0.13374(4)
F19 F 0.20026(16) 0.32383(19) 0.10509(10)
F20 F -0.02014(16) 0.46529(19) 0.16248(10)
F21 F 0.1526(2) 0.4378(3) 0.17240(13)
F22 F 0.0243(2) 0.3591(3) 0.09460(12)
F23 F 0.0850(2) 0.4882(2) 0.08859(14)
F24 F 0.0993(2) 0.3050(2) 0.18050(13)
N5 N 0.6907(2) 0.6101(3) 0.01707(12)
C65 C 0.7681(3) 0.6183(3) 0.02540(13)
C66 C 0.8652(3) 0.6314(4) 0.0353(2)
H67 H 0.92410 0.58170 0.01430
H68 H 0.87860 0.61860 0.07530
H69 H 0.85870 0.70300 0.02310
N6 N 1.0625(2) 0.7429(2) 0.14777(14)
C67 C 0.9856(2) 0.7347(2) 0.16357(13)
C68 C 0.8861(2) 0.7270(3) 0.18430(14)
H70 H 0.87030 0.74910 0.22260
H71 H 0.89180 0.65430 0.18390
H72 H 0.82930 0.77220 0.16030
N7 N 0.1922(2) 0.64042(19) 0.40567(11)
C69 C 0.1222(3) 0.6260(3) 0.42622(15)
C70 C 0.0286(5) 0.6101(5) 0.4521(3)
H73 H -0.00420 0.66090 0.48040
H74 H 0.04960 0.53900 0.46980
H75 H -0.02210 0.61970 0.42340
N8 N 0.8361(2) 0.5375(2) 0.29137(14)
C71 C 0.9115(4) 0.5355(3) 0.3075(2)
C72 C 1.0171(4) 0.5411(3) 0.2984(2)
H76 H 1.01130 0.61310 0.30160
H77 H 1.04580 0.51920 0.26100
H78 H 1.06430 0.49460 0.32650
N9 N 1.0483(2) 0.0577(3) 0.15936(18)
C73 C 0.9762(3) 0.0360(3) 0.1581(2)
C74 C 0.8890(3) 0.0151(3) 0.1833(2)
H79 H 0.85750 0.06140 0.21370
H80 H 0.91290 -0.05800 0.19830
H81 H 0.83630 0.02740 0.15540
N10 N 0.7475(2) 0.2779(3) 0.03933(13)
C75 C 0.8291(10) 0.2736(9) 0.0229(8)
C76 C 0.9198(9) 0.2873(11) -0.0015(4)
H82 H 0.93380 0.33940 0.01810
H83 H 0.90840 0.31140 -0.04090
H84 H 0.98040 0.22060 0.00130
F25? F 0.110(2) 0.481(2) 0.1383(14)
F26? F 0.0679(15) 0.2828(15) 0.1292(8)
C77? C 0.8362(16) 0.2361(15) 0.0251(13)
C78? C 0.9276(11) 0.1507(14) 0.0096(6)
H85? H 0.99020 0.15870 0.02250
H86? H 0.93310 0.14850 -0.03120
H87? H 0.92300 0.08550 0.02670
#END
