# Supplementary material for: Crystallography in school
Source: J Appl Crystallogr. 2025 Sep 12;58(Pt 5):1802–9. doi: 10.1107/S1600576725007459 (PMC12502877; doi:10.1107/S1600576725007459)
Supplement: Supplementary file 3 [file j-58-01802-sup3.zip › CIF/Others/ADUHIR.cif]

#######################################################################
#
#                 Cambridge Crystallographic Data Centre
#                                CCDC
#
#######################################################################
#
# If this CIF has been generated from an entry in the Cambridge
# Structural Database, then it will include bibliographic, chemical,
# crystal, experimental, refinement or atomic coordinate data resulting
# from the CCDC's data processing and validation procedures.
#
#######################################################################

data_CSD_CIF_ADUHIR
_audit_creation_date 2007-10-17
_audit_creation_method CSD-ConQuest-V1
_database_code_CSD ADUHIR
_database_code_depnum_ccdc_archive 'CCDC 618857'
_chemical_formula_sum 'C20 H30 F2 Hf1'
_chemical_formula_moiety
;
C20 H30 F2 Hf1
;
_journal_coden_Cambridge 1290
_journal_year 2007
_journal_page_first 2839
_journal_name_full 'Eur.J.Inorg.Chem. '
loop_
_publ_author_name
"R.D.Reith"
"W.W.Brennessel"
"W.D.Jones"
_chemical_name_systematic
;
Difluoro-bis(\h^5^-pentamethylcyclopentadienyl)-hafnium
;
_chemical_name_common
;
Teaching Subset: Fundamental Chemistry
;
_cell_volume   3736.801
_exptl_crystal_colour 'pale yellow'
_exptl_crystal_density_diffrn 1.731
_exptl_crystal_description 'block'
_exptl_crystal_preparation 'pentane/toluene'
_diffrn_ambient_temperature 100
#These two values have been output from a single CSD field.
_refine_ls_R_factor_gt 0.0209
_refine_ls_wR_factor_gt 0.0209
_symmetry_cell_setting monoclinic
_symmetry_space_group_name_H-M 'P 21/n'
_symmetry_Int_Tables_number 14
loop_
_symmetry_equiv_pos_site_id
_symmetry_equiv_pos_as_xyz
1 x,y,z
2 1/2-x,1/2+y,1/2-z
3 -x,-y,-z
4 -1/2+x,-1/2-y,-1/2+z
_cell_length_a 13.0151(5)
_cell_length_b 19.0896(8)
_cell_length_c 15.8115(7)
_cell_angle_alpha 90
_cell_angle_beta 107.969(1)
_cell_angle_gamma 90
_cell_formula_units_Z 8
loop_
_atom_type_symbol
_atom_type_radius_bond
C 0.68
H 0.23
F 0.64
Hf 1.57
loop_
_atom_site_label
_atom_site_type_symbol
_atom_site_fract_x
_atom_site_fract_y
_atom_site_fract_z
Hf1 Hf 0.778321(7) 0.133198(5) 0.881254(6)
F1 F 0.88010(15) 0.09055(10) 0.99161(12)
F2 F 0.67407(15) 0.1857(1) 0.94196(12)
C1 C 0.6977(2) 0.01285(12) 0.88350(16)
C2 C 0.6108(2) 0.05619(12) 0.83632(16)
C3 C 0.62912(19) 0.07787(12) 0.75622(15)
C4 C 0.72633(19) 0.04558(12) 0.75238(15)
C5 C 0.7700(2) 0.00713(12) 0.83209(16)
C6 C 0.7123(3) -0.02463(14) 0.97003(18)
H1 H 0.70830 -0.07530 0.95970
H2 H 0.65530 -0.01030 0.99490
H3 H 0.78300 -0.01270 1.01190
C7 C 0.5111(2) 0.07334(15) 0.8606(2)
H4 H 0.45060 0.04510 0.82440
H5 H 0.49410 0.12320 0.84970
H6 H 0.52350 0.06290 0.92370
C8 C 0.5487(2) 0.11919(14) 0.68425(18)
H7 H 0.47840 0.09570 0.66800
H8 H 0.57380 0.12220 0.63200
H9 H 0.54180 0.16650 0.70610
C9 C 0.7628(2) 0.03771(14) 0.67130(17)
H10 H 0.74750 -0.01000 0.64790
H11 H 0.84060 0.04660 0.68740
H12 H 0.72410 0.07140 0.62580
C10 C 0.8704(2) -0.03697(15) 0.85707(19)
H13 H 0.85050 -0.08650 0.85630
H14 H 0.91610 -0.02410 0.91680
H15 H 0.91010 -0.02900 0.81440
C11 C 0.8606(2) 0.25496(12) 0.91008(16)
C12 C 0.7871(2) 0.25520(12) 0.82229(17)
C13 C 0.82781(19) 0.21043(12) 0.76872(16)
C14 C 0.92588(19) 0.18024(13) 0.82459(17)
C15 C 0.94654(19) 0.20925(13) 0.91102(17)
C16 C 0.8488(3) 0.29914(15) 0.9848(2)
H16 H 0.86490 0.34810 0.97500
H17 H 0.89920 0.28270 1.04110
H18 H 0.77470 0.29560 0.98720
C17 C 0.6882(3) 0.30022(15) 0.7906(2)
H19 H 0.70930 0.34970 0.79660
H20 H 0.64040 0.29060 0.82650
H21 H 0.65030 0.28970 0.72810
C18 C 0.7879(2) 0.20925(15) 0.66890(17)
H22 H 0.80200 0.25470 0.64590
H23 H 0.71010 0.19990 0.64870
H24 H 0.82560 0.17240 0.64700
C19 C 1.0033(2) 0.13369(16) 0.7970(2)
H25 H 1.07270 0.15780 0.80820
H26 H 0.97360 0.12290 0.73350
H27 H 1.01390 0.09010 0.83140
C20 C 1.0461(2) 0.19691(18) 0.9885(2)
H28 H 1.10210 0.23060 0.98650
H29 H 1.07260 0.14920 0.98550
H30 H 1.02870 0.20280 1.04410
Hf2 Hf 0.750621(8) 0.143240(5) 0.356500(7)
F3 F 0.64995(17) 0.22143(11) 0.3493(2)
F4 F 0.7796(2) 0.11951(13) 0.48365(13)
C21 C 0.60507(19) 0.05341(13) 0.34723(16)
C22 C 0.5683(2) 0.09266(13) 0.26790(17)
C23 C 0.6404(2) 0.08159(12) 0.21739(16)
C24 C 0.72007(19) 0.03216(12) 0.26476(15)
C25 C 0.69805(19) 0.01548(12) 0.34501(16)
C26 C 0.5521(2) 0.05128(17) 0.4191(2)
H31 H 0.48050 0.02990 0.39580
H32 H 0.54480 0.09910 0.43910
H33 H 0.59650 0.02350 0.46920
C27 C 0.4669(3) 0.13548(17) 0.2391(2)
H34 H 0.40580 0.10530 0.20880
H35 H 0.47460 0.17240 0.19840
H36 H 0.45410 0.15680 0.29140
C28 C 0.6212(3) 0.10770(15) 0.12414(17)
H37 H 0.55300 0.08860 0.08540
H38 H 0.68070 0.09260 0.10260
H39 H 0.61750 0.15900 0.12360
C29 C 0.7959(2) -0.00762(14) 0.22776(19)
H40 H 0.76050 -0.05050 0.19900
H41 H 0.86120 -0.01980 0.27610
H42 H 0.81550 0.02150 0.18400
C30 C 0.7609(2) -0.03507(15) 0.41487(19)
H43 H 0.72270 -0.08000 0.40750
H44 H 0.76810 -0.01610 0.47400
H45 H 0.83280 -0.04210 0.40860
C31 C 0.87573(19) 0.24698(12) 0.39300(16)
C32 C 0.84338(19) 0.23949(12) 0.29903(16)
C33 C 0.88847(18) 0.17646(13) 0.27825(16)
C34 C 0.9472(2) 0.14396(13) 0.36061(17)
C35 C 0.94100(19) 0.18871(14) 0.43055(16)
C36 C 0.8470(2) 0.30659(13) 0.44362(18)
H46 H 0.91050 0.33640 0.46830
H47 H 0.82300 0.28790 0.49210
H48 H 0.78880 0.33430 0.40350
C37 C 0.7784(2) 0.29142(14) 0.23223(18)
H49 H 0.82420 0.33140 0.22870
H50 H 0.71720 0.30780 0.25070
H51 H 0.75160 0.26890 0.17380
C38 C 0.8941(2) 0.15775(14) 0.18779(17)
H52 H 0.94850 0.18700 0.17370
H53 H 0.82350 0.16570 0.14350
H54 H 0.91400 0.10830 0.18700
C39 C 1.0178(2) 0.07997(15) 0.37357(19)
H55 H 1.09330 0.09340 0.40230
H56 H 1.01070 0.05860 0.31570
H57 H 0.99550 0.04620 0.41120
C40 C 0.9995(2) 0.17700(19) 0.52751(19)
H58 H 1.07600 0.18870 0.53990
H59 H 0.99260 0.12780 0.54240
H60 H 0.96790 0.20690 0.56340
#END
