# Supplementary material for: Crystallography in school
Source: J Appl Crystallogr. 2025 Sep 12;58(Pt 5):1802–9. doi: 10.1107/S1600576725007459 (PMC12502877; doi:10.1107/S1600576725007459)
Supplement: Supplementary file 3 [file j-58-01802-sup3.zip › CIF/Others/ADYLAD.cif]

#######################################################################
#
#                 Cambridge Crystallographic Data Centre
#                                CCDC
#
#######################################################################
#
# If this CIF has been generated from an entry in the Cambridge
# Structural Database, then it will include bibliographic, chemical,
# crystal, experimental, refinement or atomic coordinate data resulting
# from the CCDC's data processing and validation procedures.
#
#######################################################################

data_CSD_CIF_ADYLAD
_audit_creation_date 1971-12-31
_audit_creation_method CSD-ConQuest-V1
_database_code_CSD ADYLAD
_database_code_depnum_ccdc_archive 'CCDC 1101373'
_chemical_formula_sum 'C20 H28'
_chemical_formula_moiety
;
C20 H28
;
_journal_coden_Cambridge 120
_journal_year 1971
_journal_page_first 82
_journal_name_full 'J.Chem.Soc.D: Chem. Comm. '
loop_
_publ_author_name
"S.C.Swen-Walstra"
"G.J.Visser"
_chemical_name_systematic
;
2-(Adamant-2-ylidene)adamantane
;
_chemical_name_common
;
Teaching Subset: Symmetry
;
_cell_volume    790.562
_diffrn_ambient_temperature ?
_diffrn_special_details
;
The study was carried out at room temperature,in the range 283-303K

;
#These two values have been output from a single CSD field.
_refine_ls_R_factor_gt 0.094
_refine_ls_wR_factor_gt 0.094
_symmetry_cell_setting monoclinic
_symmetry_space_group_name_H-M 'P 21/c'
_symmetry_Int_Tables_number 14
loop_
_symmetry_equiv_pos_site_id
_symmetry_equiv_pos_as_xyz
1 x,y,z
2 -x,1/2+y,1/2-z
3 -x,-y,-z
4 x,-1/2-y,-1/2+z
_cell_length_a 6.617(7)
_cell_length_b 10.151(3)
_cell_length_c 13.314(3)
_cell_angle_alpha 90
_cell_angle_beta 117.87(2)
_cell_angle_gamma 90
_cell_formula_units_Z 2
loop_
_atom_type_symbol
_atom_type_radius_bond
C 0.68
loop_
_atom_site_label
_atom_site_type_symbol
_atom_site_fract_x
_atom_site_fract_y
_atom_site_fract_z
C1 C 0.01830 0.19280 -0.01770
C2 C 0.34860 0.12480 0.21640
C3 C 0.02840 0.05530 0.03080
C4 C 0.10940 0.06270 0.15710
C5 C -0.05470 0.14880 0.18050
C6 C -0.06280 0.28620 0.13460
C7 C 0.17480 0.34830 0.19250
C8 C 0.33840 0.26340 0.16970
C9 C 0.25700 0.25520 0.04200
C10 C -0.14410 0.27790 0.00680
C3B C -0.02840 -0.05530 -0.03080
C1B C -0.01830 -0.19280 0.01770
C4B C -0.10940 -0.06270 -0.15710
C9B C -0.25700 -0.25520 -0.04200
C10B C 0.14410 -0.27790 -0.00680
C2B C -0.34860 -0.12480 -0.21640
C5B C 0.05470 -0.14880 -0.18050
C8B C -0.33840 -0.26340 -0.16970
C6B C 0.06280 -0.28620 -0.13460
C7B C -0.17480 -0.34830 -0.19250
#END
