# Supplementary material for: Crystallography in school
Source: J Appl Crystallogr. 2025 Sep 12;58(Pt 5):1802–9. doi: 10.1107/S1600576725007459 (PMC12502877; doi:10.1107/S1600576725007459)
Supplement: Supplementary file 3 [file j-58-01802-sup3.zip › CIF/Others/ADYLAD01.cif]

#######################################################################
#
#                 Cambridge Crystallographic Data Centre
#                                CCDC
#
#######################################################################
#
# If this CIF has been generated from an entry in the Cambridge
# Structural Database, then it will include bibliographic, chemical,
# crystal, experimental, refinement or atomic coordinate data resulting
# from the CCDC's data processing and validation procedures.
#
#######################################################################

data_CSD_CIF_ADYLAD01
_audit_creation_date 2003-01-21
_audit_creation_method CSD-ConQuest-V1
_database_code_CSD ADYLAD01
_database_code_depnum_ccdc_archive 'CCDC 1101374'
_chemical_formula_sum 'C20 H28'
_chemical_formula_moiety
;
C20 H28
;
_journal_coden_Cambridge 35
_journal_volume 67
_journal_year 2002
_journal_page_first 5106
_journal_name_full 'J.Org.Chem. '
loop_
_publ_author_name
"R.Rathore"
"S.V.Lindeman"
"C.-J.Zhu"
"T.Mori"
"P.v.R.Schleyer"
"J.K.Kochi"
_chemical_name_systematic
;
2-(Adamant-2-ylidene)adamantane
;
_chemical_name_common
;
Teaching Subset: Symmetry
;
_cell_volume    777.816
_exptl_crystal_colour 'colorless'
_exptl_crystal_density_diffrn 1.146
_exptl_crystal_preparation 'diethyl ether'
_diffrn_ambient_temperature 153
#These two values have been output from a single CSD field.
_refine_ls_R_factor_gt 0.0458
_refine_ls_wR_factor_gt 0.0458
_symmetry_cell_setting monoclinic
_symmetry_space_group_name_H-M 'P 21/n'
_symmetry_Int_Tables_number 14
loop_
_symmetry_equiv_pos_site_id
_symmetry_equiv_pos_as_xyz
1 x,y,z
2 1/2-x,1/2+y,1/2-z
3 -x,-y,-z
4 -1/2+x,-1/2-y,-1/2+z
_cell_length_a 6.5522(3)
_cell_length_b 10.1470(4)
_cell_length_c 11.7060(5)
_cell_angle_alpha 90
_cell_angle_beta 91.968(1)
_cell_angle_gamma 90
_cell_formula_units_Z 2
loop_
_atom_type_symbol
_atom_type_radius_bond
C 0.68
H 0.23
loop_
_atom_site_label
_atom_site_type_symbol
_atom_site_fract_x
_atom_site_fract_y
_atom_site_fract_z
C1 C 0.0528(1) 0.9378(1) 0.1586(1)
C2 C -0.1277(1) 0.8763(1) 0.2200(1)
C3 C -0.1682(1) 0.7373(1) 0.1741(1)
C4 C 0.0228(2) 0.6518(1) 0.1950(1)
C5 C 0.2036(1) 0.7129(1) 0.1341(1)
C6 C 0.2436(1) 0.8516(1) 0.1801(1)
C7 C -0.2186(1) 0.7450(1) 0.0456(1)
C8 C -0.0384(1) 0.8072(1) -0.0163(1)
C9 C 0.1524(1) 0.7209(1) 0.0057(1)
C10 C 0.0027(1) 0.9444(1) 0.0310(1)
H1 H 0.0826(16) 1.0265(10) 0.1912(8)
H2 H -0.0969(18) 0.8718(12) 0.3008(10)
H3 H -0.2521(21) 0.9314(12) 0.2064(10)
H4 H -0.2855(18) 0.6964(11) 0.2159(10)
H5 H 0.0545(18) 0.6459(12) 0.2777(11)
H6 H -0.0033(17) 0.5612(12) 0.1668(9)
H7 H 0.3265(17) 0.6549(11) 0.1493(9)
H8 H 0.3617(17) 0.8946(11) 0.1411(9)
H9 H 0.2798(16) 0.8511(11) 0.2640(9)
H10 H -0.2511(17) 0.6549(13) 0.0122(10)
H11 H -0.3465(18) 0.7978(11) 0.0313(9)
H12 H -0.0692(15) 0.8112(10) -0.1010(9)
H13 H 0.2687(16) 0.7575(11) -0.0360(9)
H14 H 0.1275(17) 0.6314(13) -0.0286(9)
C10B C -0.0027(1) 1.0556(1) -0.0310(1)
C1B C -0.0528(1) 1.0622(1) -0.1586(1)
C2B C 0.1277(1) 1.1237(1) -0.2200(1)
C3B C 0.1682(1) 1.2627(1) -0.1741(1)
C4B C -0.0228(2) 1.3482(1) -0.1950(1)
C5B C -0.2036(1) 1.2871(1) -0.1341(1)
C6B C -0.2436(1) 1.1484(1) -0.1801(1)
H1B H -0.0826(16) 0.9735(10) -0.1912(8)
H8B H -0.3617(17) 1.1054(11) -0.1411(9)
H9B H -0.2798(16) 1.1489(11) -0.2640(9)
C9B C -0.1524(1) 1.2791(1) -0.0057(1)
C8B C 0.0384(1) 1.1928(1) 0.0163(1)
C7B C 0.2186(1) 1.2550(1) -0.0456(1)
H4B H 0.2855(18) 1.3036(11) -0.2159(10)
H10B H 0.2511(17) 1.3451(13) -0.0122(10)
H11B H 0.3465(18) 1.2022(11) -0.0313(9)
H12B H 0.0692(15) 1.1888(10) 0.1010(9)
H13B H -0.2687(16) 1.2425(11) 0.0360(9)
H14B H -0.1275(17) 1.3686(13) 0.0286(9)
H7B H -0.3265(17) 1.3451(11) -0.1493(9)
H5B H -0.0545(18) 1.3541(12) -0.2777(11)
H6B H 0.0033(17) 1.4388(12) -0.1668(9)
H2B H 0.0969(18) 1.1282(12) -0.3008(10)
H3B H 0.2521(21) 1.0686(12) -0.2064(10)
#END
