# Supplementary material for: Crystallography in school
Source: J Appl Crystallogr. 2025 Sep 12;58(Pt 5):1802–9. doi: 10.1107/S1600576725007459 (PMC12502877; doi:10.1107/S1600576725007459)
Supplement: Supplementary file 3 [file j-58-01802-sup3.zip › CIF/Others/AEUNIC.cif]

#######################################################################
#
#                 Cambridge Crystallographic Data Centre
#                                CCDC
#
#######################################################################
#
# If this CIF has been generated from an entry in the Cambridge
# Structural Database, then it will include bibliographic, chemical,
# crystal, experimental, refinement or atomic coordinate data resulting
# from the CCDC's data processing and validation procedures.
#
#######################################################################

data_CSD_CIF_AEUNIC
_audit_creation_date 1975-02-18
_audit_creation_method CSD-ConQuest-V1
_database_code_CSD AEUNIC
_database_code_depnum_ccdc_archive 'CCDC 1101473'
_chemical_formula_sum 'C24 H32 Eu2 N6 O22'
_chemical_formula_moiety
;
(C24 H32 Eu2 N4 O16 2+)n,2n(N1 O3 1-)
;
_journal_coden_Cambridge 41
_journal_volume 19
_journal_year 1974
_journal_page_first 170
_journal_name_full 'Kristallografiya(Russ.)(Crystallogr.Rep.) '
loop_
_publ_author_name
"L.A.Aslanov"
"I.D.Kiekbaev"
"I.K.Abdul'minev"
"M.A.Porai-Koshits"
_chemical_name_systematic
;
catena-[Tetra-aqua-bis(\m~2~-isonicotinato-O,O')-europium(iii) dinitrate]
;
_chemical_name_common
;
Teaching Subset: Fundamental Chemistry
;
_cell_volume   1790.070
_exptl_special_details
;
Published coordinates not from last refinement: correct coordinates obtained 
from authors
;
_diffrn_ambient_temperature ?
_diffrn_special_details
;
The study was carried out at room temperature,in the range 283-303K

;
#These two values have been output from a single CSD field.
_refine_ls_R_factor_gt 0.119
_refine_ls_wR_factor_gt 0.119
_symmetry_cell_setting monoclinic
_symmetry_space_group_name_H-M 'C 2/c'
_symmetry_Int_Tables_number 15
loop_
_symmetry_equiv_pos_site_id
_symmetry_equiv_pos_as_xyz
1 x,y,z
2 1/2+x,1/2+y,z
3 -x,y,1/2-z
4 1/2-x,1/2+y,1/2-z
5 -x,-y,-z
6 -1/2-x,-1/2-y,-z
7 x,-y,-1/2+z
8 -1/2+x,-1/2-y,-1/2+z
_cell_length_a 9.28
_cell_length_b 20.06
_cell_length_c 10.17
_cell_angle_alpha 90
_cell_angle_beta 109.0
_cell_angle_gamma 90
_cell_formula_units_Z 2
loop_
_atom_type_symbol
_atom_type_radius_bond
C 0.68
Eu 1.99
N 0.68
O 0.68
loop_
_atom_site_label
_atom_site_type_symbol
_atom_site_fract_x
_atom_site_fract_y
_atom_site_fract_z
Eu1 Eu 0.00000 0.01110 0.25000
O1 O 0.06350 0.10180 0.41750
O2 O -0.09840 -0.06550 0.37390
O3 O 0.23940 0.06030 0.22490
O4 O -0.21780 -0.04340 0.05730
N1 N 0.16290 0.31430 0.69480
C1 C 0.08330 0.11170 0.53330
C2 C 0.11440 0.18360 0.59520
C3 C 0.17580 0.19450 0.74100
C4 C 0.20030 0.26120 0.78870
C5 C 0.09860 0.30240 0.55150
C6 C 0.07390 0.23660 0.50060
O5 O 0.00000 0.37070 0.25000
O6 O 0.01800 0.46500 0.13920
N2 N 0.00000 0.43410 0.25000
O1B O -0.06350 0.10180 0.08250
O2B O 0.09840 -0.06550 0.12610
O3B O -0.23940 0.06030 0.27510
O4B O 0.21780 -0.04340 0.44270
C1D C -0.08330 -0.11170 0.46670
O2D O 0.09840 0.06550 0.62610
C1B C -0.08330 0.11170 -0.03330
C1F C 0.08330 -0.11170 0.03330
O1D O -0.06350 -0.10180 0.58250
C2D C -0.11440 -0.18360 0.40480
Eu1D Eu 0.00000 -0.01110 0.75000
O2F O -0.09840 0.06550 -0.12610
C2B C -0.11440 0.18360 -0.09520
O1F O 0.06350 -0.10180 -0.08250
C2F C 0.11440 -0.18360 0.09520
C3D C -0.17580 -0.19450 0.25900
C6D C -0.07390 -0.23660 0.49940
O1F* O 0.06350 -0.10180 0.91750
O2F* O -0.09840 0.06550 0.87390
O3D O -0.23940 -0.06030 0.77510
O3F O 0.23940 -0.06030 0.72490
O4D O 0.21780 0.04340 0.94270
O4F O -0.21780 0.04340 0.55730
Eu1D* Eu 0.00000 -0.01110 -0.25000
C3B C -0.17580 0.19450 -0.24100
C6B C -0.07390 0.23660 -0.00060
C3F C 0.17580 -0.19450 0.24100
C6F C 0.07390 -0.23660 0.00060
C4D C -0.20030 -0.26120 0.21130
C5D C -0.09860 -0.30240 0.44850
C4B C -0.20030 0.26120 -0.28870
C5B C -0.09860 0.30240 -0.05150
C4F C 0.20030 -0.26120 0.28870
C5F C 0.09860 -0.30240 0.05150
N1D N -0.16290 -0.31430 0.30520
N1B N -0.16290 0.31430 -0.19480
N1F N 0.16290 -0.31430 0.19480
O6B O -0.01800 0.46500 0.36080
#END
