# Supplementary material for: Crystallography in school
Source: J Appl Crystallogr. 2025 Sep 12;58(Pt 5):1802–9. doi: 10.1107/S1600576725007459 (PMC12502877; doi:10.1107/S1600576725007459)
Supplement: Supplementary file 3 [file j-58-01802-sup3.zip › CIF/Others/AGIQIR.cif]

#######################################################################
#
#                 Cambridge Crystallographic Data Centre
#                                CCDC
#
#######################################################################
#
# If this CIF has been generated from an entry in the Cambridge
# Structural Database, then it will include bibliographic, chemical,
# crystal, experimental, refinement or atomic coordinate data resulting
# from the CCDC's data processing and validation procedures.
#
#######################################################################

data_CSD_CIF_AGIQIR
_audit_creation_date 2009-01-29
_audit_creation_method CSD-ConQuest-V1
_database_code_CSD AGIQIR
_database_code_depnum_ccdc_archive 'CCDC 675713'
_chemical_formula_sum 'C33.5 H49 Cl4 N3 W1'
_chemical_formula_moiety
;
C33 H48 Cl3 N3 W1,0.5(C1 H2 Cl2)
;
_journal_coden_Cambridge 222
_journal_year 2008
_journal_page_first 4458
_journal_name_full 'Dalton Trans. '
loop_
_publ_author_name
"C.R.Clough"
"P.Muller"
"C.Cummins"
_chemical_name_systematic
;
Trichloro-tris(N-(3,5-dimethylphenyl)-N-isopropylamino)-tungsten 
dichloromethane solvate
;
_chemical_name_common
;
Teaching Subset: Fundamental Chemistry
;
_cell_volume   1842.382
_exptl_crystal_colour 'yellow'
_exptl_crystal_density_diffrn 1.477
_exptl_crystal_description 'shard'
_exptl_crystal_preparation 'dichloromethane/diethyl ether'
_diffrn_ambient_temperature 100
_refine_special_details
;
The solvent molecule is disordered with occupancies 0.25:0.25.

;
#These two values have been output from a single CSD field.
_refine_ls_R_factor_gt 0.0293
_refine_ls_wR_factor_gt 0.0293
_symmetry_cell_setting triclinic
_symmetry_space_group_name_H-M 'P -1'
_symmetry_Int_Tables_number 2
loop_
_symmetry_equiv_pos_site_id
_symmetry_equiv_pos_as_xyz
1 x,y,z
2 -x,-y,-z
_cell_length_a 10.7751(3)
_cell_length_b 13.3987(3)
_cell_length_c 13.5032(4)
_cell_angle_alpha 88.852(1)
_cell_angle_beta 71.987(1)
_cell_angle_gamma 83.657(1)
_cell_formula_units_Z 2
loop_
_atom_type_symbol
_atom_type_radius_bond
C 0.68
H 0.23
Cl 0.99
N 0.68
W 1.37
loop_
_atom_site_label
_atom_site_type_symbol
_atom_site_fract_x
_atom_site_fract_y
_atom_site_fract_z
W1 W 0.869777(12) 0.75693(1) 0.667884(11)
Cl1 Cl 1.03655(8) 0.64904(6) 0.53902(7)
N1 N 0.7641(3) 0.8506(2) 0.7783(3)
Cl2 Cl 1.00856(9) 0.70259(7) 0.77656(7)
N2 N 0.7701(3) 0.6421(2) 0.7127(2)
Cl3 Cl 1.02872(9) 0.87806(7) 0.60610(8)
N3 N 0.7883(3) 0.8039(2) 0.5623(2)
C1 C 0.6753(4) 0.9329(3) 0.7577(3)
C2 C 0.7209(4) 1.0238(3) 0.7224(3)
H1 H 0.81150 1.03150 0.70670
C3 C 0.6323(4) 1.1046(3) 0.7098(3)
C4 C 0.5014(4) 1.0909(3) 0.7315(3)
H2 H 0.44160 1.14540 0.72260
C5 C 0.4545(4) 0.9992(3) 0.7660(3)
C6 C 0.5427(4) 0.9198(3) 0.7799(3)
H3 H 0.51260 0.85700 0.80430
C7 C 0.7768(4) 0.8616(3) 0.8862(3)
H4 H 0.81580 0.79530 0.90440
C8 C 0.8706(5) 0.9383(4) 0.8866(4)
H5 H 0.95480 0.91990 0.83300
H6 H 0.88430 0.93930 0.95500
H7 H 0.83320 1.00490 0.87220
C9 C 0.6442(5) 0.8870(4) 0.9684(3)
H8 H 0.58610 0.83630 0.96620
H9 H 0.60510 0.95320 0.95460
H10 H 0.65620 0.88770 1.03740
C10 C 0.6656(4) 0.6446(3) 0.8112(3)
C11 C 0.6945(4) 0.6264(3) 0.9033(3)
H11 H 0.78340 0.61380 0.90250
C12 C 0.5932(5) 0.6265(4) 0.9978(4)
C13 C 0.4637(5) 0.6447(4) 0.9970(4)
H12 H 0.39460 0.64480 1.06090
C14 C 0.4326(5) 0.6629(4) 0.9047(4)
C15 C 0.5354(4) 0.6630(3) 0.8118(4)
H13 H 0.51660 0.67570 0.74810
C16 C 0.8006(4) 0.5369(3) 0.6651(3)
H14 H 0.85890 0.54190 0.59190
C17 C 0.6801(4) 0.4916(3) 0.6603(3)
H15 H 0.63270 0.53670 0.62290
H16 H 0.62270 0.48220 0.73120
H17 H 0.70670 0.42650 0.62380
C18 C 0.8773(4) 0.4687(3) 0.7230(3)
H18 H 0.95470 0.49970 0.72500
H19 H 0.90520 0.40350 0.68690
H20 H 0.82120 0.45920 0.79430
C19 C 0.7030(3) 0.7424(3) 0.5310(3)
C20 C 0.5677(3) 0.7641(3) 0.5722(3)
H21 H 0.53220 0.81670 0.62240
C21 C 0.4838(4) 0.7095(3) 0.5404(3)
C22 C 0.5381(4) 0.6341(3) 0.4656(3)
H22 H 0.48140 0.59670 0.44330
C23 C 0.6734(4) 0.6120(3) 0.4222(3)
C24 C 0.7568(3) 0.6668(3) 0.4562(3)
H23 H 0.84940 0.65220 0.42820
C25 C 0.8169(4) 0.8934(3) 0.4926(3)
H24 H 0.85910 0.94000 0.52590
C26 C 0.6932(4) 0.9515(3) 0.4792(3)
H25 H 0.63200 0.97200 0.54780
H26 H 0.65160 0.90850 0.44390
H27 H 0.71660 1.01120 0.43750
C27 C 0.9155(4) 0.8597(3) 0.3873(3)
H28 H 0.99370 0.82270 0.39830
H29 H 0.94060 0.91880 0.34490
H30 H 0.87550 0.81610 0.35130
C28 C 0.6826(5) 1.2044(3) 0.6741(4)
H31 H 0.61120 1.25120 0.66370
H32 H 0.75440 1.19480 0.60840
H33 H 0.71460 1.23200 0.72710
C29 C 0.3105(4) 0.9847(4) 0.7910(4)
H34 H 0.26160 1.04750 0.77910
H35 H 0.27590 0.96580 0.86410
H36 H 0.30100 0.93150 0.74600
C30 C 0.6238(6) 0.6078(5) 1.0996(4)
H37 H 0.58750 0.66620 1.14620
H38 H 0.71910 0.59700 1.08560
H39 H 0.58440 0.54820 1.13260
C31 C 0.2930(5) 0.6816(6) 0.9027(6)
H40 H 0.26910 0.75390 0.89840
H41 H 0.23430 0.65580 0.96650
H42 H 0.28470 0.64720 0.84210
C32 C 0.3373(4) 0.7333(3) 0.5878(4)
H43 H 0.29230 0.69480 0.55120
H44 H 0.31290 0.80530 0.58150
H45 H 0.31160 0.71540 0.66160
C33 C 0.7309(4) 0.5302(3) 0.3411(3)
H46 H 0.65990 0.49650 0.33000
H47 H 0.78970 0.48130 0.36490
H48 H 0.78040 0.55950 0.27570
C34? C 0.0354(3) 0.3488(2) 0.95709(19)
H49? H -0.02600 0.32560 1.02200
H50? H 0.12370 0.33760 0.96600
Cl4? Cl 0.0040(3) 0.4589(2) 0.95859(19)
Cl5? Cl 0.0384(3) 0.2594(2) 0.85705(19)
C35? C 0.0166(3) 0.1860(2) 0.90855(19)
H51? H -0.01450 0.19790 0.98480
H52? H 0.04060 0.11270 0.89690
Cl6? Cl -0.1267(3) 0.2225(2) 0.85865(19)
Cl7? Cl 0.1521(3) 0.2408(2) 0.86085(19)
#END
