# Supplementary material for: Crystallography in school
Source: J Appl Crystallogr. 2025 Sep 12;58(Pt 5):1802–9. doi: 10.1107/S1600576725007459 (PMC12502877; doi:10.1107/S1600576725007459)
Supplement: Supplementary file 3 [file j-58-01802-sup3.zip › CIF/Others/AGLCUD.cif]

#######################################################################
#
#                 Cambridge Crystallographic Data Centre
#                                CCDC
#
#######################################################################
#
# If this CIF has been generated from an entry in the Cambridge
# Structural Database, then it will include bibliographic, chemical,
# crystal, experimental, refinement or atomic coordinate data resulting
# from the CCDC's data processing and validation procedures.
#
#######################################################################

data_CSD_CIF_AGLCUD
_audit_creation_date 1977-05-06
_audit_creation_method CSD-ConQuest-V1
_database_code_CSD AGLCUD
_database_code_depnum_ccdc_archive 'CCDC 1101699'
_chemical_formula_sum 'C8 H20 Cu1 N2 O10'
_chemical_formula_moiety
;
C8 H16 Cu1 N2 O8,2(H2 O1)
;
_journal_coden_Cambridge 189
_journal_volume 5
_journal_year 1976
_journal_page_first 923
_journal_name_full 'Cryst.Struct.Commun. '
loop_
_publ_author_name
"G.Marcotrigiano"
"G.C.Pellacani"
"L.P.Battaglia"
"A.B.Corradi"
_chemical_name_systematic
;
bis(N-Acetylglycinato-O)-diaqua-copper(ii) dihydrate
;
_chemical_name_common
;
Teaching Subset: Symmetry
;
_cell_volume   1540.082
_diffrn_ambient_temperature ?
_diffrn_special_details
;
The study was carried out at room temperature,in the range 283-303K

;
#These two values have been output from a single CSD field.
_refine_ls_R_factor_gt 0.037
_refine_ls_wR_factor_gt 0.037
_symmetry_cell_setting monoclinic
_symmetry_space_group_name_H-M 'C 2/c'
_symmetry_Int_Tables_number 15
loop_
_symmetry_equiv_pos_site_id
_symmetry_equiv_pos_as_xyz
1 x,y,z
2 1/2+x,1/2+y,z
3 -x,y,1/2-z
4 1/2-x,1/2+y,1/2-z
5 -x,-y,-z
6 -1/2-x,-1/2-y,-z
7 x,-y,-1/2+z
8 -1/2+x,-1/2-y,-1/2+z
_cell_length_a 21.13(1)
_cell_length_b 5.04(1)
_cell_length_c 17.59(1)
_cell_angle_alpha 90
_cell_angle_beta 124.7(1)
_cell_angle_gamma 90
_cell_formula_units_Z 4
loop_
_atom_type_symbol
_atom_type_radius_bond
C 0.68
H 0.23
Cu 1.52
N 0.68
O 0.68
loop_
_atom_site_label
_atom_site_type_symbol
_atom_site_fract_x
_atom_site_fract_y
_atom_site_fract_z
Cu1 Cu 0.00000 0.00000 0.00000
O1 O 0.06790 -0.28250 0.01040
O2 O 0.14580 -0.04110 0.13460
O3 O 0.28420 -0.02460 0.09570
O4 O 0.03000 0.22330 -0.06480
N1 N 0.27470 -0.33730 0.17970
C1 C 0.13460 -0.23030 0.08420
C2 C 0.19830 -0.41800 0.10310
C3 C 0.31330 -0.14880 0.16890
C4 C 0.39500 -0.09780 0.25030
H1 H 0.06800 0.17600 -0.06700
H2 H 0.04700 0.37400 -0.03500
H3 H 0.29600 -0.42000 0.23300
H4 H 0.19800 -0.43400 0.04500
H5 H 0.19600 -0.58300 0.12200
H6 H 0.41700 0.03300 0.23400
H7 H 0.39700 -0.05000 0.30200
H8 H 0.42300 -0.24800 0.26400
O5 O 0.35420 0.40730 0.07460
H9 H 0.33500 0.27300 0.08600
H10 H 0.31500 0.47200 0.02400
O1D O -0.06790 0.28250 -0.01040
O4D O -0.03000 -0.22330 0.06480
C1D C -0.13460 0.23030 -0.08420
H1D H -0.06800 -0.17600 0.06700
H2D H -0.04700 -0.37400 0.03500
O2D O -0.14580 0.04110 -0.13460
C2D C -0.19830 0.41800 -0.10310
N1D N -0.27470 0.33730 -0.17970
H4D H -0.19800 0.43400 -0.04500
H5D H -0.19600 0.58300 -0.12200
C3D C -0.31330 0.14880 -0.16890
H3D H -0.29600 0.42000 -0.23300
O3D O -0.28420 0.02460 -0.09570
C4D C -0.39500 0.09780 -0.25030
H6D H -0.41700 -0.03300 -0.23400
H7D H -0.39700 0.05000 -0.30200
H8D H -0.42300 0.24800 -0.26400
#END
