# Supplementary material for: Crystallography in school
Source: J Appl Crystallogr. 2025 Sep 12;58(Pt 5):1802–9. doi: 10.1107/S1600576725007459 (PMC12502877; doi:10.1107/S1600576725007459)
Supplement: Supplementary file 3 [file j-58-01802-sup3.zip › CIF/Others/AGOGUY.cif]

#######################################################################
#
#                 Cambridge Crystallographic Data Centre
#                                CCDC
#
#######################################################################
#
# If this CIF has been generated from an entry in the Cambridge
# Structural Database, then it will include bibliographic, chemical,
# crystal, experimental, refinement or atomic coordinate data resulting
# from the CCDC's data processing and validation procedures.
#
#######################################################################

data_CSD_CIF_AGOGUY
_audit_creation_date 2003-02-06
_audit_creation_method CSD-ConQuest-V1
_database_code_CSD AGOGUY
_database_code_depnum_ccdc_archive 'CCDC 118976'
_chemical_formula_sum 'C36 H26 Cl4 Fe2 N4 Ni1 O2'
_chemical_formula_moiety
;
C36 H26 Cl4 Fe2 N4 Ni1 O2
;
_journal_coeditor_code "IUCr OB6170"
_journal_coden_Cambridge 1370
_journal_volume 58
_journal_year 2002
_journal_page_first m574
_journal_name_full 'Acta Crystallogr.,Sect.E:Struct.Rep.Online '
loop_
_publ_author_name
"Guo-Sheng Huang"
"Yi-Zhi Li"
"Yong-Xiang Ma"
"Qing-Bao Song"
"Yong-Min Liang"
_chemical_name_systematic
;
bis(1-(2,4-Dichlorobenzoylhydrazonomethyl)ferrocene)-nickel(ii)
;
_chemical_name_common
;
Teaching Subset: Fundamental Chemistry, Symmetry
;
_cell_volume   1748.289
_exptl_crystal_colour 'red'
_exptl_crystal_density_diffrn 1.631
_exptl_crystal_description 'block'
_exptl_crystal_preparation 'anhydrous ethanol'
_diffrn_ambient_temperature 293
#These two values have been output from a single CSD field.
_refine_ls_R_factor_gt 0.0358
_refine_ls_wR_factor_gt 0.0358
_symmetry_cell_setting monoclinic
_symmetry_space_group_name_H-M 'P 21/c'
_symmetry_Int_Tables_number 14
loop_
_symmetry_equiv_pos_site_id
_symmetry_equiv_pos_as_xyz
1 x,y,z
2 -x,1/2+y,1/2-z
3 -x,-y,-z
4 x,-1/2-y,-1/2+z
_cell_length_a 7.032(1)
_cell_length_b 22.455(4)
_cell_length_c 11.075(2)
_cell_angle_alpha 90
_cell_angle_beta 91.36(3)
_cell_angle_gamma 90
_cell_formula_units_Z 2
loop_
_atom_type_symbol
_atom_type_radius_bond
C 0.68
H 0.23
Cl 0.99
Fe 1.34
N 0.68
Ni 1.50
O 0.68
loop_
_atom_site_label
_atom_site_type_symbol
_atom_site_fract_x
_atom_site_fract_y
_atom_site_fract_z
Ni1 Ni 1.00000 0.50000 0.00000
Fe1 Fe 0.43926(6) 0.588888(18) 0.31346(3)
Cl1 Cl 0.57023(12) 0.32689(4) 0.17712(10)
Cl2 Cl 1.04987(16) 0.20171(4) 0.46311(10)
O1 O 1.0429(3) 0.42910(8) 0.08031(17)
N1 N 0.7827(3) 0.50276(9) 0.09227(19)
N2 N 0.7607(3) 0.45365(10) 0.1710(2)
C1 C 0.4726(4) 0.54552(12) 0.1523(2)
C2 C 0.3918(4) 0.50612(12) 0.2412(3)
H1 H 0.44440 0.47060 0.26960
C3 C 0.2196(4) 0.53150(14) 0.2765(3)
H2 H 0.13820 0.51550 0.33290
C4 C 0.1895(4) 0.58517(15) 0.2129(3)
H3 H 0.08450 0.61000 0.21970
C5 C 0.3451(4) 0.59492(13) 0.1372(3)
H4 H 0.36180 0.62750 0.08670
C6 C 0.6994(5) 0.61289(18) 0.3808(4)
H5 H 0.81490 0.60400 0.34590
C7 C 0.6053(5) 0.57744(17) 0.4664(3)
H6 H 0.64700 0.54110 0.49750
C8 C 0.4394(6) 0.60700(19) 0.4951(3)
H7 H 0.35000 0.59370 0.54950
C9 C 0.4282(7) 0.66016(18) 0.4288(4)
H8 H 0.33050 0.68800 0.43210
C10 C 0.5874(6) 0.66429(17) 0.3574(3)
H9 H 0.61530 0.69500 0.30420
C11 C 0.6500(4) 0.54300(12) 0.0885(2)
H10 H 0.67210 0.57490 0.03730
C12 C 0.9064(4) 0.41871(11) 0.1551(2)
C13 C 1.1072(4) 0.35503(13) 0.2872(3)
H11 H 1.20250 0.38310 0.27610
C14 C 1.1472(5) 0.30587(13) 0.3578(3)
H12 H 1.26710 0.30070 0.39370
C15 C 1.0048(5) 0.26434(13) 0.3741(3)
C16 C 0.8277(5) 0.27134(13) 0.3190(3)
H13 H 0.73360 0.24280 0.32920
C17 C 0.7919(4) 0.32114(12) 0.2484(3)
C18 C 0.9311(4) 0.36445(11) 0.2321(2)
O1B O 0.9571(3) 0.57090(8) -0.08031(17)
C12B C 1.0936(4) 0.58129(11) -0.1551(2)
N2B N 1.2393(3) 0.54635(10) -0.1710(2)
N1B N 1.2173(3) 0.49724(9) -0.09227(19)
C11B C 1.3500(4) 0.45700(12) -0.0885(2)
C1B C 1.5274(4) 0.45448(12) -0.1523(2)
Fe1B Fe 1.56074(6) 0.411112(18) -0.31346(3)
C2B C 1.6082(4) 0.49388(12) -0.2412(3)
C5B C 1.6549(4) 0.40508(13) -0.1372(3)
C3B C 1.7804(4) 0.46850(14) -0.2765(3)
H1B H 1.55560 0.52940 -0.26960
H2B H 1.86180 0.48450 -0.33290
C4B C 1.8105(4) 0.41483(15) -0.2129(3)
C6B C 1.3006(5) 0.38711(18) -0.3808(4)
H5B H 1.18510 0.39600 -0.34590
C7B C 1.3947(5) 0.42256(17) -0.4664(3)
C8B C 1.5606(6) 0.39300(19) -0.4951(3)
H6B H 1.35300 0.45890 -0.49750
H7B H 1.65000 0.40630 -0.54950
C9B C 1.5718(7) 0.33984(18) -0.4288(4)
C10B C 1.4126(6) 0.33571(17) -0.3574(3)
H8B H 1.66950 0.31200 -0.43210
H9B H 1.38470 0.30500 -0.30420
H3B H 1.91550 0.39000 -0.21970
H4B H 1.63820 0.37250 -0.08670
H10B H 1.32790 0.42510 -0.03730
C18B C 1.0689(4) 0.63555(11) -0.2321(2)
C13B C 0.8928(4) 0.64497(13) -0.2872(3)
H11B H 0.79750 0.61690 -0.27610
C14B C 0.8528(5) 0.69413(13) -0.3578(3)
H12B H 0.73290 0.69930 -0.39370
C15B C 0.9952(5) 0.73566(13) -0.3741(3)
Cl2B Cl 0.95013(16) 0.79829(4) -0.46311(10)
C16B C 1.1723(5) 0.72866(13) -0.3190(3)
H13B H 1.26640 0.75720 -0.32920
C17B C 1.2081(4) 0.67886(12) -0.2484(3)
Cl1B Cl 1.42977(12) 0.67311(4) -0.17712(10)
#END
