# Supplementary material for: Crystallography in school
Source: J Appl Crystallogr. 2025 Sep 12;58(Pt 5):1802–9. doi: 10.1107/S1600576725007459 (PMC12502877; doi:10.1107/S1600576725007459)
Supplement: Supplementary file 3 [file j-58-01802-sup3.zip › CIF/Others/AHEJEC03.cif]

#######################################################################
#
#                 Cambridge Crystallographic Data Centre
#                                CCDC
#
#######################################################################
#
# If this CIF has been generated from an entry in the Cambridge
# Structural Database, then it will include bibliographic, chemical,
# crystal, experimental, refinement or atomic coordinate data resulting
# from the CCDC's data processing and validation procedures.
#
#######################################################################

data_CSD_CIF_AHEJEC03
_audit_creation_date 2003-02-06
_audit_creation_method CSD-ConQuest-V1
_database_code_CSD AHEJEC03
_database_code_depnum_ccdc_archive 'CCDC 200195'
_chemical_formula_sum 'C5 H11 N1 O2'
_chemical_formula_moiety
;
C5 H11 N1 O2
;
_journal_coden_Cambridge 550
_journal_volume 47
_journal_year 2002
_journal_page_first 603
_journal_name_full 'Chin.Sci.Bull. '
loop_
_publ_author_name
"Wenqing Wang"
"Yan Gong"
"Chen Li"
_chemical_name_systematic
;
D-Valine
;
_chemical_name_common
;
Teaching Subset: Essential Nutrients
;
_cell_volume    614.078
_exptl_crystal_colour 'colorless'
_exptl_crystal_density_diffrn 1.267
_exptl_special_details
;
diamagnetic
reversible second order lambda phase transition at 270 K
Published unit-cell dimensions differ slightly from sup. data and may be from 
a different refinement
;
_exptl_crystal_description 'plate'
_diffrn_ambient_temperature 293
#These two values have been output from a single CSD field.
_refine_ls_R_factor_gt 0.0325
_refine_ls_wR_factor_gt 0.0325
loop_
_citation_database_id_CSD
_citation_special_details
LVALIN "is a stereoisomer of this entry"
VALIDL "is a racemate of this entry"
_symmetry_cell_setting monoclinic
_symmetry_space_group_name_H-M 'P 21'
_symmetry_Int_Tables_number 4
loop_
_symmetry_equiv_pos_site_id
_symmetry_equiv_pos_as_xyz
1 x,y,z
2 -x,1/2+y,-z
_cell_length_a 9.6728(5)
_cell_length_b 5.2722(3)
_cell_length_c 12.0425(8)
_cell_angle_alpha 90
_cell_angle_beta 90.750(2)
_cell_angle_gamma 90
_cell_formula_units_Z 4
loop_
_atom_type_symbol
_atom_type_radius_bond
C 0.68
H 0.23
N 0.68
O 0.68
loop_
_atom_site_label
_atom_site_type_symbol
_atom_site_fract_x
_atom_site_fract_y
_atom_site_fract_z
O1 O -0.85499(9) -0.46698(18) -0.39622(9)
O2 O -0.77394(10) -0.07683(19) -0.36871(10)
N1 N -0.58914(12) -0.6487(2) -0.37475(12)
C1 C -0.63477(13) -0.4266(3) -0.30875(11)
C2 C -0.76454(12) -0.3102(3) -0.36394(11)
C3 C -0.66480(14) -0.5087(3) -0.18895(12)
C4 C -0.7157(3) -0.2879(5) -0.11955(17)
C5 C -0.53989(18) -0.6307(4) -0.13268(17)
H1 H -0.5024(18) -0.685(3) -0.3591(13)
H2 H -0.6016(16) -0.621(3) -0.4505(16)
H3 H -0.6463(18) -0.791(4) -0.3694(15)
H4 H -0.5613(16) -0.310(3) -0.3067(13)
H5 H -0.7385(16) -0.638(3) -0.1926(13)
H6 H -0.503(2) -0.775(5) -0.1735(17)
H7 H -0.466(3) -0.503(5) -0.1267(19)
H8 H -0.5601(18) -0.694(4) -0.0563(18)
H9 H -0.640(4) -0.146(8) -0.120(3)
H10 H -0.734(2) -0.342(5) -0.043(3)
H11 H -0.802(3) -0.197(6) -0.150(2)
O3 O -0.37123(9) -1.06876(19) -0.39961(8)
O4 O -0.29168(9) -0.69973(19) -0.33666(9)
N2 N -0.12350(12) -1.2838(2) -0.41044(11)
C6 C -0.13311(12) -1.0433(2) -0.34581(12)
C7 C -0.27667(12) -0.9273(3) -0.36322(11)
C8 C -0.09727(14) -1.0921(3) -0.22262(12)
C9 C -0.04261(19) -0.8531(4) -0.16683(18)
C10 C -0.21834(18) -1.2041(4) -0.15913(15)
H12 H -0.0372(18) -1.344(3) -0.4062(14)
H13 H -0.1416(14) -1.247(3) -0.4877(14)
H14 H -0.1812(17) -1.407(3) -0.3842(13)
H15 H -0.0657(14) -0.933(3) -0.3788(11)
H16 H -0.0236(16) -1.217(3) -0.2235(13)
H17 H 0.029(2) -0.770(5) -0.2122(17)
H18 H -0.117(2) -0.732(4) -0.1628(17)
H19 H -0.009(2) -0.890(5) -0.090(2)
H20 H -0.2893(19) -1.078(4) -0.1545(14)
H21 H -0.262(2) -1.346(5) -0.1958(18)
H22 H -0.1917(19) -1.265(4) -0.0841(17)
#END
