# Supplementary material for: Crystallography in school
Source: J Appl Crystallogr. 2025 Sep 12;58(Pt 5):1802–9. doi: 10.1107/S1600576725007459 (PMC12502877; doi:10.1107/S1600576725007459)
Supplement: Supplementary file 3 [file j-58-01802-sup3.zip › CIF/Others/AJAVUC.cif]

#######################################################################
#
#                 Cambridge Crystallographic Data Centre
#                                CCDC
#
#######################################################################
#
# If this CIF has been generated from an entry in the Cambridge
# Structural Database, then it will include bibliographic, chemical,
# crystal, experimental, refinement or atomic coordinate data resulting
# from the CCDC's data processing and validation procedures.
#
#######################################################################

data_CSD_CIF_AJAVUC
_audit_creation_date 2003-11-05
_audit_creation_method CSD-ConQuest-V1
_database_code_CSD AJAVUC
_database_code_depnum_ccdc_archive 'CCDC 215519'
_chemical_formula_sum 'C9 H15 O1 P1'
_chemical_formula_moiety
;
C9 H15 O1 P1
;
_journal_coden_Cambridge 1078
_journal_year 2003
_journal_name_full 'CSD Communication(Private Communication) '
loop_
_publ_author_name
"B.Ziemer"
"F.Krech"
_chemical_name_systematic
;
1-Phospha-adamantane 1-oxide
;
_chemical_name_common
;
Teaching Subset: Symmetry
;
_cell_volume   1229.253
_exptl_crystal_colour 'white'
_exptl_crystal_density_diffrn 1.379
_exptl_special_details
;
contribution from Institut fur Chemie, Martin-Luther-Universitat at Halle, 
Kurt-Mothes-Str. 2, D-06120 Halle/S and Institut fur Chemie, 
Humboldt-Universitat zu Berlin, Brook-Taylor-Str. 2, D-12489 Berlin, Germany
;
_exptl_crystal_description 'block'
_diffrn_ambient_temperature 180
#These two values have been output from a single CSD field.
_refine_ls_R_factor_gt 0.0628
_refine_ls_wR_factor_gt 0.0628
_symmetry_cell_setting rhombohedral
_symmetry_space_group_name_H-M 'R -3 m'
_symmetry_Int_Tables_number 166
loop_
_symmetry_equiv_pos_site_id
_symmetry_equiv_pos_as_xyz
1 x,y,z
2 -y,x-y,z
3 y,x,-z
4 -x+y,-x,z
5 2/3+x,1/3+y,1/3+z
6 2/3-y,1/3+x-y,1/3+z
7 2/3+y,1/3+x,1/3-z
8 2/3-x+y,1/3-x,1/3+z
9 1/3+x,2/3+y,2/3+z
10 1/3+y,2/3+x,2/3-z
11 -x,-x+y,-z
12 x-y,-y,-z
13 1/3-y,2/3+x-y,2/3+z
14 1/3-x+y,2/3-x,2/3+z
15 1/3-x,2/3-x+y,2/3-z
16 1/3+x-y,2/3-y,2/3-z
17 2/3-x,1/3-x+y,1/3-z
18 2/3+x-y,1/3-y,1/3-z
19 -x,-y,-z
20 y,-x+y,-z
21 -y,-x,z
22 x-y,x,-z
23 -2/3-x,-1/3-y,-1/3-z
24 -2/3+y,-1/3-x+y,-1/3-z
25 -2/3-y,-1/3-x,-1/3+z
26 -2/3+x-y,-1/3+x,-1/3-z
27 -1/3-x,-2/3-y,-2/3-z
28 -1/3-y,-2/3-x,-2/3+z
29 x,x-y,z
30 -x+y,y,z
31 -1/3+y,-2/3-x+y,-2/3-z
32 -1/3+x-y,-2/3+x,-2/3-z
33 -1/3+x,-2/3+x-y,-2/3+z
34 -1/3-x+y,-2/3+y,-2/3+z
35 -2/3+x,-1/3+x-y,-1/3+z
36 -2/3-x+y,-1/3+y,-1/3+z
_cell_length_a 6.7510(14)
_cell_length_b 6.7510(14)
_cell_length_c 31.144(6)
_cell_angle_alpha 90
_cell_angle_beta 90
_cell_angle_gamma 120
_cell_formula_units_Z 6
loop_
_atom_type_symbol
_atom_type_radius_bond
C 0.68
H 0.23
O 0.68
P 1.05
loop_
_atom_site_label
_atom_site_type_symbol
_atom_site_fract_x
_atom_site_fract_y
_atom_site_fract_z
C1 C 0.3876(7) 0.1938(3) 0.05451(12)
H1 H 0.30250 0.26990 0.04480
H2 H 0.30250 0.03260 0.04480
C2 C 0.4013(10) 0.2006(5) 0.10320(13)
H3 H 0.24450 0.12230 0.11600
C3 C 0.5407(6) 0.4593(6) 0.11849(19)
H4 H 0.53780 0.46220 0.15030
H5 H 0.46080 0.53920 0.10790
P1 P 0.66670 0.33330 0.03066(5)
O1 O 0.66670 0.33330 -0.01743(14)
C2C C 0.7993(10) 0.5987(5) 0.10320(13)
C1C C 0.8062(7) 0.6124(3) 0.05451(12)
H1C H 0.96740 0.69750 0.04480
H1T H 0.73010 0.69750 0.04480
C1A C 0.8062(7) 0.1938(3) 0.05451(12)
H1A H 0.73010 0.03260 0.04480
H1CA H 0.96740 0.26990 0.04480
C2A C 0.7994(10) 0.2007(5) 0.10320(13)
H3A H 0.87770 0.12220 0.11600
C3A C 0.5407(6) 0.0814(6) 0.11849(19)
H4A H 0.53780 0.07560 0.15030
H5A H 0.46080 -0.07840 0.10790
C3C C 0.9186(6) 0.4593(6) 0.11849(19)
H3C H 0.87780 0.75550 0.11600
H4C H 0.92440 0.46220 0.15030
H5C H 1.07840 0.53920 0.10790
#END
