# Supplementary material for: Crystallography in school
Source: J Appl Crystallogr. 2025 Sep 12;58(Pt 5):1802–9. doi: 10.1107/S1600576725007459 (PMC12502877; doi:10.1107/S1600576725007459)
Supplement: Supplementary file 3 [file j-58-01802-sup3.zip › CIF/Others/AJETIS.cif]

#######################################################################
#
#                 Cambridge Crystallographic Data Centre
#                                CCDC
#
#######################################################################
#
# If this CIF has been generated from an entry in the Cambridge
# Structural Database, then it will include bibliographic, chemical,
# crystal, experimental, refinement or atomic coordinate data resulting
# from the CCDC's data processing and validation procedures.
#
#######################################################################

data_CSD_CIF_AJETIS
_audit_creation_date 2003-11-05
_audit_creation_method CSD-ConQuest-V1
_database_code_CSD AJETIS
_database_code_depnum_ccdc_archive 'CCDC 217359'
_chemical_formula_sum 'C6 H14 Cl4 Co1 N2'
_chemical_formula_moiety
;
C6 H14 N2 2+,Cl4 Co1 2-
;
_journal_coeditor_code "IUCr CM6044"
_journal_coden_Cambridge 1370
_journal_volume 59
_journal_year 2003
_journal_page_first m425
_journal_name_full 'Acta Crystallogr.,Sect.E:Struct.Rep.Online '
loop_
_publ_author_name
"C.A.Bremner"
"W.T.A.Harrison"
_chemical_name_systematic
;
1,4-Diazoniabicyclo(2.2.2)octane tetrachloro-cobalt(ii)
;
_chemical_name_common
;
Teaching Subset: Fundamental Chemistry
;
_cell_volume   1165.619
_exptl_crystal_colour 'blue'
_exptl_crystal_density_diffrn 1.795
_exptl_crystal_description 'plate'
_diffrn_ambient_temperature 120
#These two values have been output from a single CSD field.
_refine_ls_R_factor_gt 0.0324
_refine_ls_wR_factor_gt 0.0324
_symmetry_cell_setting monoclinic
_symmetry_space_group_name_H-M 'P 21/c'
_symmetry_Int_Tables_number 14
loop_
_symmetry_equiv_pos_site_id
_symmetry_equiv_pos_as_xyz
1 x,y,z
2 -x,1/2+y,1/2-z
3 -x,-y,-z
4 x,-1/2-y,-1/2+z
_cell_length_a 9.4875(2)
_cell_length_b 6.7174(2)
_cell_length_c 18.3121(5)
_cell_angle_alpha 90
_cell_angle_beta 92.8420(1)
_cell_angle_gamma 90
_cell_formula_units_Z 4
loop_
_atom_type_symbol
_atom_type_radius_bond
C 0.68
H 0.23
Cl 0.99
Co 1.33
N 0.68
loop_
_atom_site_label
_atom_site_type_symbol
_atom_site_fract_x
_atom_site_fract_y
_atom_site_fract_z
Co1 Co 0.76747(3) 0.44364(4) 0.116913(15)
Cl1 Cl 0.80551(5) 0.27988(8) 0.01143(3)
Cl2 Cl 0.59883(5) 0.67296(8) 0.08530(3)
Cl3 Cl 0.96144(5) 0.59193(8) 0.17013(3)
Cl4 Cl 0.68874(6) 0.23386(8) 0.20440(3)
N1 N 0.69890(17) 0.7051(3) -0.07765(9)
H1 H 0.67200 0.62210 -0.04010
N2 N 0.77093(18) 0.9255(2) -0.17843(10)
H2 H 0.79740 1.00830 -0.21610
C1 C 0.6877(2) 0.5907(3) -0.14826(11)
H3 H 0.58980 0.54280 -0.15760
H4 H 0.75110 0.47360 -0.14520
C2 C 0.6041(2) 0.8838(3) -0.08040(12)
H5 H 0.61270 0.95680 -0.03340
H6 H 0.50460 0.84190 -0.08900
C3 C 0.8490(2) 0.7691(3) -0.06160(12)
H7 H 0.91110 0.65090 -0.05700
H8 H 0.85660 0.84360 -0.01490
C4 C 0.7291(2) 0.7268(3) -0.21025(12)
H9 H 0.80900 0.66810 -0.23560
H10 H 0.64860 0.74280 -0.24620
C5 C 0.6484(2) 1.0179(3) -0.14283(12)
H11 H 0.56850 1.03450 -0.17920
H12 H 0.67520 1.15100 -0.12350
C6 C 0.8947(2) 0.9019(3) -0.12436(12)
H13 H 0.92510 1.03370 -0.10520
H14 H 0.97490 0.84020 -0.14850
#END
