# Supplementary material for: Crystallography in school
Source: J Appl Crystallogr. 2025 Sep 12;58(Pt 5):1802–9. doi: 10.1107/S1600576725007459 (PMC12502877; doi:10.1107/S1600576725007459)
Supplement: Supplementary file 3 [file j-58-01802-sup3.zip › CIF/Others/AKENOU.cif]

#######################################################################
#
#                 Cambridge Crystallographic Data Centre
#                                CCDC
#
#######################################################################
#
# If this CIF has been generated from an entry in the Cambridge
# Structural Database, then it will include bibliographic, chemical,
# crystal, experimental, refinement or atomic coordinate data resulting
# from the CCDC's data processing and validation procedures.
#
#######################################################################

data_CSD_CIF_AKENOU
_audit_creation_date 2011-03-15
_audit_creation_method CSD-ConQuest-V1
_database_code_CSD AKENOU
_database_code_depnum_ccdc_archive 'CCDC 813502'
_chemical_formula_sum 'C21 H16 Cl1 F3 N4 O3'
_chemical_formula_moiety
;
C21 H16 Cl1 F3 N4 O3
;
_journal_coeditor_code "IUCr DN3155"
_journal_coden_Cambridge 591
_journal_volume 67
_journal_year 2011
_journal_page_first o29
_journal_name_full 'Acta Crystallogr.,Sect.C:Cryst.Struct.Commun. '
loop_
_publ_author_name
"K.Ravikumar"
"B.Sridhar"
"A.K.S.B.Rao"
"M.P.Reddy"
_chemical_name_systematic
;
4-(4-(((4-Chloro-3-(trifluoromethyl)phenyl)carbamoyl)amino)phenoxy)-N-methylpy
ridine-2-carboxamide
;
_chemical_name_common
;
Sorafenib; Nexavar; DrugBank: DB00398; PDB Chemical Component code: BAX
;
_cell_volume   2214.223
_exptl_crystal_colour 'colorless'
_exptl_crystal_density_diffrn 1.394
_exptl_special_details
;
Sorafenib is a kinase inhibitor drug.

;
_exptl_crystal_description 'needle'
_diffrn_ambient_temperature 294
#These two values have been output from a single CSD field.
_refine_ls_R_factor_gt 0.0368
_refine_ls_wR_factor_gt 0.0368
_symmetry_cell_setting monoclinic
_symmetry_space_group_name_H-M 'P 21/c'
_symmetry_Int_Tables_number 14
loop_
_symmetry_equiv_pos_site_id
_symmetry_equiv_pos_as_xyz
1 x,y,z
2 -x,1/2+y,1/2-z
3 -x,-y,-z
4 x,-1/2-y,-1/2+z
_cell_length_a 8.1587(16)
_cell_length_b 9.8055(19)
_cell_length_c 27.758(5)
_cell_angle_alpha 90
_cell_angle_beta 94.358(3)
_cell_angle_gamma 90
_cell_formula_units_Z 4
loop_
_atom_type_symbol
_atom_type_radius_bond
C 0.68
H 0.23
Cl 0.99
F 0.64
N 0.68
O 0.68
loop_
_atom_site_label
_atom_site_type_symbol
_atom_site_fract_x
_atom_site_fract_y
_atom_site_fract_z
C1 C 1.0026(2) 0.7566(2) 1.13693(6)
C2 C 0.95529(19) 0.62000(18) 1.12557(5)
C3 C 0.8941(2) 0.58869(17) 1.07760(6)
H1 H 0.86260 0.49970 1.06990
C4 C 0.8799(2) 0.69043(17) 1.04100(6)
C5 C 0.9362(2) 0.82454(18) 1.05254(6)
H2 H 0.93350 0.89140 1.02870
C6 C 0.9963(3) 0.85606(19) 1.10040(7)
H3 H 1.03240 0.94410 1.10780
C7 C 0.7692(2) 0.73446(18) 0.95428(6)
C8 C 0.6343(2) 0.71823(16) 0.86926(5)
C9 C 0.4903(2) 0.66724(17) 0.84432(6)
H4 H 0.42350 0.60690 0.85970
C10 C 0.4464(2) 0.70712(18) 0.79592(6)
H5 H 0.35180 0.67260 0.77950
C11 C 0.5472(2) 0.79926(17) 0.77315(5)
C12 C 0.6892(2) 0.85257(18) 0.79774(6)
H6 H 0.75430 0.91440 0.78240
C13 C 0.7334(2) 0.81215(19) 0.84593(6)
H7 H 0.82780 0.84740 0.86230
C14 C 0.5178(2) 0.75891(16) 0.68634(6)
C15 C 0.6009(2) 0.63316(18) 0.68937(6)
H8 H 0.65040 0.60180 0.71860
C16 C 0.6066(2) 0.55589(19) 0.64638(7)
H9 H 0.66070 0.47240 0.64850
C17 C 0.4612(2) 0.71866(16) 0.60018(5)
C18 C 0.4464(2) 0.80324(16) 0.64079(5)
H10 H 0.39120 0.88610 0.63780
C19 C 0.3855(2) 0.76440(17) 0.55022(6)
C20 C 0.2898(3) 0.6881(2) 0.46694(6)
H11 H 0.17350 0.70230 0.46740
H12 H 0.30970 0.61020 0.44730
H13 H 0.33930 0.76730 0.45380
C21 C 0.9677(2) 0.5069(2) 1.16348(6)
N1 N 0.8102(2) 0.64977(16) 0.99427(5)
H14 H 0.774(2) 0.567(2) 0.9915(7)
N2 N 0.6806(2) 0.66506(16) 0.91699(5)
H15 H 0.652(2) 0.583(2) 0.9235(7)
N3 N 0.53854(19) 0.59478(15) 0.60211(5)
N4 N 0.3622(2) 0.66439(17) 0.51688(5)
H16 H 0.387(3) 0.581(3) 0.5272(8)
O1 O 0.34845(19) 0.88759(13) 0.54173(4)
O2 O 0.49976(18) 0.84699(12) 0.72516(4)
O3 O 0.8075(2) 0.85716(13) 0.95244(5)
F1 F 0.92783(15) 0.38124(12) 1.14415(4)
F2 F 1.12158(15) 0.49440(13) 1.18595(4)
F3 F 0.86219(16) 0.52690(15) 1.19909(4)
Cl1 Cl 1.06648(7) 0.80683(6) 1.196991(17)
#END
