# Supplementary material for: Crystallography in school
Source: J Appl Crystallogr. 2025 Sep 12;58(Pt 5):1802–9. doi: 10.1107/S1600576725007459 (PMC12502877; doi:10.1107/S1600576725007459)
Supplement: Supplementary file 3 [file j-58-01802-sup3.zip › CIF/Others/ALDRIN.cif]

#######################################################################
#
#                 Cambridge Crystallographic Data Centre
#                                CCDC
#
#######################################################################
#
# If this CIF has been generated from an entry in the Cambridge
# Structural Database, then it will include bibliographic, chemical,
# crystal, experimental, refinement or atomic coordinate data resulting
# from the CCDC's data processing and validation procedures.
#
#######################################################################

data_CSD_CIF_ALDRIN
_audit_creation_date 1973-04-16
_audit_creation_method CSD-ConQuest-V1
_database_code_CSD ALDRIN
_database_code_depnum_ccdc_archive 'CCDC 1102218'
_chemical_formula_sum 'C12 H8 Cl6'
_chemical_formula_moiety
;
C12 H8 Cl6
;
_journal_coden_Cambridge 188
_journal_year 1972
_journal_page_first 2153
_journal_name_full 'J.Chem.Soc.,Perkin Trans.2 '
loop_
_publ_author_name
"T.P.DeLacy"
"C.H.L.Kennard"
_chemical_name_systematic
;
1,2,3,4,10,10-Hexachloro-1,4,4a,5,8,8a-hexahydro-endo-1,4-exo-5,8-dimethano-na
phthalene
;
_chemical_name_common
;
Aldrin; Teaching Subset: Fundamental Chemistry, Symmetry
;
_cell_volume   1430.539
_exptl_crystal_density_diffrn 1.719
_exptl_special_details
;
insecticidal activity

;
_diffrn_ambient_temperature ?
_diffrn_special_details
;
The study was carried out at room temperature,in the range 283-303K

;
#These two values have been output from a single CSD field.
_refine_ls_R_factor_gt 0.048
_refine_ls_wR_factor_gt 0.048
loop_
_citation_database_id_CSD
_citation_special_details
ISODRN "is a stereoisomer of this entry"
_symmetry_cell_setting monoclinic
_symmetry_space_group_name_H-M 'P 21/n'
_symmetry_Int_Tables_number 14
loop_
_symmetry_equiv_pos_site_id
_symmetry_equiv_pos_as_xyz
1 x,y,z
2 1/2-x,1/2+y,1/2-z
3 -x,-y,-z
4 -1/2+x,-1/2-y,-1/2+z
_cell_length_a 10.806(2)
_cell_length_b 14.743(1)
_cell_length_c 8.992(1)
_cell_angle_alpha 90
_cell_angle_beta 93.03(1)
_cell_angle_gamma 90
_cell_formula_units_Z 4
loop_
_atom_type_symbol
_atom_type_radius_bond
C 0.68
H 0.20
Cl 0.99
loop_
_atom_site_label
_atom_site_type_symbol
_atom_site_fract_x
_atom_site_fract_y
_atom_site_fract_z
Cl1 Cl 0.19990 -0.35230 0.01780
Cl2 Cl 0.19020 -0.31660 -0.29430
Cl3 Cl 0.47220 -0.27020 -0.12180
Cl4 Cl 0.41050 -0.08190 -0.30990
Cl5 Cl 0.10230 -0.03890 -0.30480
Cl6 Cl -0.02930 -0.19750 -0.10730
C1 C 0.18070 -0.15160 0.06400
C2 C 0.38290 -0.07740 0.10850
C3 C 0.21270 -0.26530 -0.11530
C4 C 0.29140 -0.00570 0.04710
C5 C 0.32270 -0.16890 0.06030
C6 C 0.33440 -0.21030 -0.09910
C7 C 0.30230 -0.13760 -0.21270
C8 C 0.18350 -0.12140 -0.20990
C9 C 0.13100 -0.18110 -0.09300
C10 C 0.17820 -0.05060 0.11600
C11 C 0.22980 -0.05700 0.27600
C12 C 0.35060 -0.07240 0.27320
H1 H 0.14100 -0.19400 0.14300
H2 H 0.47300 -0.06700 0.09800
H3 H 0.28100 0.00300 -0.06000
H4 H 0.31200 0.06600 0.11500
H5 H 0.35300 -0.21300 0.13200
H6 H 0.10200 -0.03000 0.09500
H7 H 0.18000 -0.05800 0.37200
H8 H 0.41200 -0.09200 0.36600
#END
