# Supplementary material for: Crystallography in school
Source: J Appl Crystallogr. 2025 Sep 12;58(Pt 5):1802–9. doi: 10.1107/S1600576725007459 (PMC12502877; doi:10.1107/S1600576725007459)
Supplement: Supplementary file 3 [file j-58-01802-sup3.zip › CIF/Others/ALOXAN.cif]

#######################################################################
#
#                 Cambridge Crystallographic Data Centre
#                                CCDC
#
#######################################################################
#
# If this CIF has been generated from an entry in the Cambridge
# Structural Database, then it will include bibliographic, chemical,
# crystal, experimental, refinement or atomic coordinate data resulting
# from the CCDC's data processing and validation procedures.
#
#######################################################################

data_CSD_CIF_ALOXAN
_audit_creation_date 1971-12-31
_audit_creation_method CSD-ConQuest-V1
_database_code_CSD ALOXAN
_database_code_depnum_ccdc_archive 'CCDC 1102315'
_chemical_formula_sum 'C4 H2 N2 O4'
_chemical_formula_moiety
;
C4 H2 N2 O4
;
_journal_coeditor_code "IUCr A04083"
_journal_coden_Cambridge 1
_journal_volume 17
_journal_year 1964
_journal_page_first 147
_journal_name_full 'Acta Crystallogr. '
loop_
_publ_author_name
"W.Bolton"
_chemical_name_systematic
;
Alloxan
;
_chemical_name_common
;
Teaching Subset: Fundamental Chemistry, Symmetry
;
_cell_volume    488.494
_exptl_special_details
;
polymorph I

;
_diffrn_ambient_temperature ?
_diffrn_special_details
;
The study was carried out at room temperature,in the range 283-303K

;
#These two values have been output from a single CSD field.
_refine_ls_R_factor_gt 0.092
_refine_ls_wR_factor_gt 0.092
_symmetry_cell_setting tetragonal
_symmetry_space_group_name_H-M 'P 41 21 2'
_symmetry_Int_Tables_number 92
loop_
_symmetry_equiv_pos_site_id
_symmetry_equiv_pos_as_xyz
1 x,y,z
2 1/2-y,1/2+x,1/4+z
3 -x,-y,1/2+z
4 1/2+y,1/2-x,3/4+z
5 y,x,-z
6 1/2+x,1/2-y,3/4-z
7 -y,-x,1/2-z
8 1/2-x,1/2+y,1/4-z
_cell_length_a 5.886
_cell_length_b 5.886
_cell_length_c 14.1
_cell_angle_alpha 90
_cell_angle_beta 90
_cell_angle_gamma 90
_cell_formula_units_Z 4
loop_
_atom_type_symbol
_atom_type_radius_bond
C 0.68
H 0.20
N 0.68
O 0.68
loop_
_atom_site_label
_atom_site_type_symbol
_atom_site_fract_x
_atom_site_fract_y
_atom_site_fract_z
C1 C -0.04750 -0.04750 0.00000
C2 C 0.29690 0.29690 0.00000
C3 C 0.31530 0.08950 -0.06390
H1 H 0.16300 -0.19900 -0.09800
N1 N 0.14300 -0.06460 -0.05760
O1 O -0.19390 -0.19390 0.00000
O2 O 0.43940 0.43940 0.00000
O3 O 0.47930 0.06460 -0.11490
N1D N -0.06460 0.14300 0.05760
C3D C 0.08950 0.31530 0.06390
H1D H -0.19900 0.16300 0.09800
O3D O 0.06460 0.47930 0.11490
#END
