# Supplementary material for: Crystallography in school
Source: J Appl Crystallogr. 2025 Sep 12;58(Pt 5):1802–9. doi: 10.1107/S1600576725007459 (PMC12502877; doi:10.1107/S1600576725007459)
Supplement: Supplementary file 3 [file j-58-01802-sup3.zip › CIF/Others/ALPHPD01.cif]

#######################################################################
#
#                 Cambridge Crystallographic Data Centre
#                                CCDC
#
#######################################################################
#
# If this CIF has been generated from an entry in the Cambridge
# Structural Database, then it will include bibliographic, chemical,
# crystal, experimental, refinement or atomic coordinate data resulting
# from the CCDC's data processing and validation procedures.
#
#######################################################################

data_CSD_CIF_ALPHPD01
_audit_creation_date 1999-03-12
_audit_creation_method CSD-ConQuest-V1
_database_code_CSD ALPHPD01
_database_code_depnum_ccdc_archive 'CCDC 101525'
_chemical_formula_sum 'C21 H20 Cl1 P1 Pd1'
_chemical_formula_moiety
;
C21 H20 Cl1 P1 Pd1
;
_journal_coden_Cambridge 1078
_journal_year 1998
_journal_name_full 'CSD Communication(Private Communication) '
loop_
_publ_author_name
"S.P.Gubin"
"L.G.Kuzmina"
"L.A.Polyakova"
"A.V.Churakov"
_chemical_name_systematic
;
(\h^3^-Allyl)-chloro-triphenylphosphine-palladium(ii)
;
_chemical_name_common
;
Teaching Subset: Fundamental Chemistry
;
_cell_volume   1932.909
_exptl_crystal_colour 'red'
_exptl_crystal_density_diffrn 1.53
_exptl_special_details
;
contribution from N.S.Kurnakov Institute of General and Inorganic Chemistry 
of Russian Academy of Science, 31 Leninskii prospect, Moscow, 117907,Russia
;
_exptl_crystal_description 'block'
_diffrn_ambient_temperature ?
_diffrn_special_details
;
The study was carried out at room temperature,in the range 283-303K

;
#These two values have been output from a single CSD field.
_refine_ls_R_factor_gt 0.0477
_refine_ls_wR_factor_gt 0.0477
_symmetry_cell_setting monoclinic
_symmetry_space_group_name_H-M 'P 21/c'
_symmetry_Int_Tables_number 14
loop_
_symmetry_equiv_pos_site_id
_symmetry_equiv_pos_as_xyz
1 x,y,z
2 -x,1/2+y,1/2-z
3 -x,-y,-z
4 x,-1/2-y,-1/2+z
_cell_length_a 11.446(5)
_cell_length_b 9.728(3)
_cell_length_c 17.455(9)
_cell_angle_alpha 90
_cell_angle_beta 96.00(4)
_cell_angle_gamma 90
_cell_formula_units_Z 4
loop_
_atom_type_symbol
_atom_type_radius_bond
C 0.68
H 0.23
Cl 0.99
P 1.05
Pd 1.50
loop_
_atom_site_label
_atom_site_type_symbol
_atom_site_fract_x
_atom_site_fract_y
_atom_site_fract_z
Pd1 Pd 0.18589(4) 0.03930(5) 0.03061(3)
Cl1 Cl 0.1845(2) 0.1244(2) 0.15758(10)
P1 P 0.27451(13) -0.1691(2) 0.06388(8)
C1 C 0.3195(6) -0.2745(6) -0.0148(3)
C2 C 0.4350(6) -0.2979(7) -0.0255(4)
H1 H 0.4943(6) -0.2641(7) 0.0100(4)
C3 C 0.4639(8) -0.3712(10) -0.0884(5)
H2 H 0.5424(8) -0.3855(10) -0.0953(5)
C4 C 0.3776(11) -0.4234(9) -0.1411(5)
H3 H 0.3974(11) -0.4722(9) -0.1837(5)
C5 C 0.2628(10) -0.4027(10) -0.1303(5)
H4 H 0.2041(10) -0.4414(10) -0.1645(5)
C6 C 0.2325(7) -0.3252(9) -0.0694(4)
H5 H 0.1539(7) -0.3067(9) -0.0647(4)
C7 C 0.1904(5) -0.2866(6) 0.1176(3)
C8 C 0.1793(6) -0.4242(7) 0.1046(4)
H6 H 0.2171(6) -0.4642(7) 0.0655(4)
C9 C 0.1130(8) -0.5051(8) 0.1481(5)
H7 H 0.1075(8) -0.5988(8) 0.1379(5)
C10 C 0.0572(7) -0.4534(8) 0.2038(5)
H8 H 0.0113(7) -0.5099(8) 0.2315(5)
C11 C 0.0670(7) -0.3139(9) 0.2209(4)
H9 H 0.0298(7) -0.2769(9) 0.2611(4)
C12 C 0.1320(7) -0.2317(8) 0.1781(4)
H10 H 0.1379(7) -0.1382(8) 0.1890(4)
C13 C 0.4106(5) -0.1429(6) 0.1270(3)
C14 C 0.4665(6) -0.0126(7) 0.1237(4)
H11 H 0.4343(6) 0.0571(7) 0.0918(4)
C15 C 0.5718(6) 0.0058(9) 0.1706(5)
H12 H 0.6108(6) 0.0896(9) 0.1697(5)
C16 C 0.6187(6) -0.0961(9) 0.2174(4)
H13 H 0.6888(6) -0.0808(9) 0.2483(4)
C17 C 0.5644(6) -0.2202(9) 0.2197(4)
H14 H 0.5973(6) -0.2890(9) 0.2522(4)
C18 C 0.4602(6) -0.2443(8) 0.1738(4)
H15 H 0.4239(6) -0.3297(8) 0.1748(4)
C19 C 0.1502(8) 0.0145(9) -0.0895(4)
H16 H 0.2099(8) -0.0323(9) -0.1152(4)
H17 H 0.0709(8) -0.0136(9) -0.1080(4)
C20 C 0.1000(8) 0.2208(9) -0.0273(5)
H18 H 0.0152(8) 0.2170(9) -0.0387(5)
H19 H 0.1292(8) 0.3103(9) -0.0100(5)
C21 C 0.1665(9) 0.1485(11) -0.0771(5)
H20 H 0.2355(9) 0.1930(11) -0.0950(5)
#END
