# Supplementary material for: Crystallography in school
Source: J Appl Crystallogr. 2025 Sep 12;58(Pt 5):1802–9. doi: 10.1107/S1600576725007459 (PMC12502877; doi:10.1107/S1600576725007459)
Supplement: Supplementary file 3 [file j-58-01802-sup3.zip › CIF/Others/AMAZUL.cif]

#######################################################################
#
#                 Cambridge Crystallographic Data Centre
#                                CCDC
#
#######################################################################
#
# If this CIF has been generated from an entry in the Cambridge
# Structural Database, then it will include bibliographic, chemical,
# crystal, experimental, refinement or atomic coordinate data resulting
# from the CCDC's data processing and validation procedures.
#
#######################################################################

data_CSD_CIF_AMAZUL
_audit_creation_date 1971-12-31
_audit_creation_method CSD-ConQuest-V1
_database_code_CSD AMAZUL
_database_code_depnum_ccdc_archive 'CCDC 1102453'
_chemical_formula_sum 'C10 H9 N1'
_chemical_formula_moiety
;
C10 H9 N1
;
_journal_coden_Cambridge 61
_journal_volume 14
_journal_year 1959
_journal_page_first 771
_journal_name_full 'J.Phys.Soc.Jpn. '
loop_
_publ_author_name
"Y.Takaki"
"Y.Sasada"
"I.Nitta"
_chemical_name_systematic
;
2-Aminoazulene
;
_chemical_name_common
;
Teaching Subset: Fundamental Chemistry
;
_cell_volume    790.197
_exptl_crystal_density_diffrn 1.2
_diffrn_ambient_temperature ?
_diffrn_special_details
;
The study was carried out at room temperature,in the range 283-303K

;
#These two values have been output from a single CSD field.
_refine_ls_R_factor_gt 0.18
_refine_ls_wR_factor_gt 0.18
_symmetry_cell_setting orthorhombic
_symmetry_space_group_name_H-M 'P b n 21'
_symmetry_Int_Tables_number 33
loop_
_symmetry_equiv_pos_site_id
_symmetry_equiv_pos_as_xyz
1 x,y,z
2 1/2-x,1/2+y,z
3 1/2+x,1/2-y,1/2+z
4 -x,-y,1/2+z
_cell_length_a 11.62
_cell_length_b 10.76
_cell_length_c 6.32(4)
_cell_angle_alpha 90
_cell_angle_beta 90
_cell_angle_gamma 90
_cell_formula_units_Z 4
loop_
_atom_type_symbol
_atom_type_radius_bond
C 0.68
N 0.68
loop_
_atom_site_label
_atom_site_type_symbol
_atom_site_fract_x
_atom_site_fract_y
_atom_site_fract_z
N1 N 0.22600 -0.38500 0.01000
C1 C 0.09200 -0.55800 0.00000
C2 C 0.18000 -0.49300 0.09300
C3 C 0.20100 -0.54800 0.28500
C4 C 0.13300 -0.72900 0.50300
C5 C 0.05800 -0.83100 0.52800
C6 C -0.03000 -0.88400 0.40900
C7 C -0.06400 -0.83900 0.21200
C8 C -0.02800 -0.74100 0.08600
C9 C 0.05900 -0.65500 0.13200
C10 C 0.13400 -0.65200 0.32800
#END
