# Supplementary material for: Crystallography in school
Source: J Appl Crystallogr. 2025 Sep 12;58(Pt 5):1802–9. doi: 10.1107/S1600576725007459 (PMC12502877; doi:10.1107/S1600576725007459)
Supplement: Supplementary file 3 [file j-58-01802-sup3.zip › CIF/Others/AMCPCO.cif]

#######################################################################
#
#                 Cambridge Crystallographic Data Centre
#                                CCDC
#
#######################################################################
#
# If this CIF has been generated from an entry in the Cambridge
# Structural Database, then it will include bibliographic, chemical,
# crystal, experimental, refinement or atomic coordinate data resulting
# from the CCDC's data processing and validation procedures.
#
#######################################################################

data_CSD_CIF_AMCPCO
_audit_creation_date 1981-11-16
_audit_creation_method CSD-ConQuest-V1
_database_code_CSD AMCPCO
_database_code_depnum_ccdc_archive 'CCDC 1102539'
_chemical_formula_sum 'C10 H29 Cl4 Co1 N4 O2'
_chemical_formula_moiety
;
C10 H24 Cl2 Co1 N4 1+,2(Cl1 1-),H3 O1 1+,H2 O1
;
_journal_coeditor_code "IUCr A20133"
_journal_coden_Cambridge 107
_journal_volume 37
_journal_year 1981
_journal_page_first 1189
_journal_name_full 'Acta Crystallogr.,Sect.B:Struct.Crystallogr.Cryst.Chem. '
loop_
_publ_author_name
"M.Goto"
"K.Ohta"
"K.Toriumi"
"T.Ito"
_chemical_name_systematic
;
trans-Dichloro-bis((+)-(S,S)-trans-1,2-diaminocyclopentane)-cobalt(iii) 
chloride hydrochloride oxonium monohydrate
;
_chemical_name_common
;
Teaching Subset: Fundamental Chemistry, Symmetry
;
_cell_volume   1975.827
_exptl_crystal_colour 'green'
_exptl_crystal_density_diffrn 1.47
_exptl_special_details
;
Absolute configuration

;
_diffrn_ambient_temperature ?
_diffrn_special_details
;
The study was carried out at room temperature,in the range 283-303K

;
_refine_special_details
;
There is one disordered water molecule.

;
#These two values have been output from a single CSD field.
_refine_ls_R_factor_gt 0.044
_refine_ls_wR_factor_gt 0.044
_symmetry_cell_setting orthorhombic
_symmetry_space_group_name_H-M 'P 2 21 21'
_symmetry_Int_Tables_number 18
loop_
_symmetry_equiv_pos_site_id
_symmetry_equiv_pos_as_xyz
1 x,y,z
2 x,-y,-z
3 -x,1/2+y,1/2-z
4 -x,1/2-y,1/2+z
_cell_length_a 9.571(2)
_cell_length_b 24.541(3)
_cell_length_c 8.412(2)
_cell_angle_alpha 90
_cell_angle_beta 90
_cell_angle_gamma 90
_cell_formula_units_Z 4
loop_
_atom_type_symbol
_atom_type_radius_bond
C 0.68
H 0.23
Cl 0.99
Co 1.33
N 0.68
O 0.68
loop_
_atom_site_label
_atom_site_type_symbol
_atom_site_fract_x
_atom_site_fract_y
_atom_site_fract_z
Cl1 Cl 0.00056 0.39239 0.52773
Cl2 Cl 0.50167 0.39363 0.53006
O1 O 0.24536 0.03816 1.09238
Co1 Co 0.25124 0.25065 0.77859
Cl3 Cl 0.01518 0.25053 0.77845
Cl4 Cl 0.48689 0.25046 0.77837
N1 N 0.24772 0.23025 0.55141
N2 N 0.25170 0.17210 0.82862
N3 N 0.24533 0.27085 1.00656
N4 N 0.25655 0.32962 0.72898
C1 C 0.21173 0.17175 0.54543
C2 C 0.29074 0.14387 0.67646
C3 C 0.25214 0.08420 0.65372
C4 C 0.24735 0.07902 0.47060
C5 C 0.23927 0.13718 0.40039
C6 C 0.21205 0.32944 1.01138
C7 C 0.29004 0.35747 0.87968
C8 C 0.25637 0.41736 0.90315
C9 C 0.24832 0.42230 1.08513
C10 C 0.25146 0.36411 1.15672
H1 H 0.19300 0.24800 0.49800
H2 H 0.32900 0.23900 0.52200
H3 H 0.31700 0.16400 0.87900
H4 H 0.33800 0.25400 1.06100
H5 H 0.18500 0.25600 1.05400
H6 H 0.17200 0.33700 0.67200
H7 H 0.29400 0.34100 0.59500
H8 H 0.11600 0.17100 0.56100
H9 H 0.40200 0.15500 0.64700
H10 H 0.29500 0.05600 0.72000
H11 H 0.16500 0.07000 0.69700
H12 H 0.35600 0.06700 0.45600
H13 H 0.19600 0.05500 0.41800
H14 H 0.17200 0.14400 0.31600
H15 H 0.32400 0.14400 0.36700
H16 H 0.11400 0.33100 0.99200
H17 H 0.39100 0.35300 0.90200
H18 H 0.30500 0.44600 0.82300
H19 H 0.15700 0.42700 0.86900
H20 H 0.22400 0.45400 1.20000
H21 H 0.33700 0.44200 1.12400
H22 H 0.36300 0.34800 1.22200
H23 H 0.19400 0.36100 1.22900
H24? H 0.23200 0.00000 1.00000
#END
