# Supplementary material for: Crystallography in school
Source: J Appl Crystallogr. 2025 Sep 12;58(Pt 5):1802–9. doi: 10.1107/S1600576725007459 (PMC12502877; doi:10.1107/S1600576725007459)
Supplement: Supplementary file 3 [file j-58-01802-sup3.zip › CIF/Others/ANDRSO.cif]

#######################################################################
#
#                 Cambridge Crystallographic Data Centre
#                                CCDC
#
#######################################################################
#
# If this CIF has been generated from an entry in the Cambridge
# Structural Database, then it will include bibliographic, chemical,
# crystal, experimental, refinement or atomic coordinate data resulting
# from the CCDC's data processing and validation procedures.
#
#######################################################################

data_CSD_CIF_ANDRSO
_audit_creation_date 1978-09-01
_audit_creation_method CSD-ConQuest-V1
_database_code_CSD ANDRSO
_database_code_depnum_ccdc_archive 'CCDC 1102947'
_chemical_formula_sum 'C19 H30 O1'
_chemical_formula_moiety
;
C19 H30 O1
;
_journal_coeditor_code "IUCr A15970"
_journal_coden_Cambridge 107
_journal_volume 34
_journal_year 1978
_journal_page_first 1141
_journal_name_full 'Acta Crystallogr.,Sect.B:Struct.Crystallogr.Cryst.Chem. '
loop_
_publ_author_name
"A.Banerjee"
"B.N.Das"
"W.Saenger"
_chemical_name_systematic
;
Androstan-17-one
;
_chemical_name_common
;
Teaching Subset: Fundamental Chemistry
;
_chemical_melting_point 395.15
_cell_volume   1600.971
_exptl_crystal_density_diffrn 1.137
_diffrn_ambient_temperature ?
_diffrn_special_details
;
The study was carried out at room temperature,in the range 283-303K

;
#These two values have been output from a single CSD field.
_refine_ls_R_factor_gt 0.058
_refine_ls_wR_factor_gt 0.058
loop_
_citation_database_id_CSD
_citation_special_details
CUJYAH "is a stereoisomer of this entry"
_symmetry_cell_setting monoclinic
_symmetry_space_group_name_H-M 'C 2'
_symmetry_Int_Tables_number 5
loop_
_symmetry_equiv_pos_site_id
_symmetry_equiv_pos_as_xyz
1 x,y,z
2 1/2+x,1/2+y,z
3 -x,y,-z
4 1/2-x,1/2+y,-z
_cell_length_a 12.636(3)
_cell_length_b 6.825(2)
_cell_length_c 18.962(4)
_cell_angle_alpha 90
_cell_angle_beta 101.76(4)
_cell_angle_gamma 90
_cell_formula_units_Z 4
loop_
_atom_type_symbol
_atom_type_radius_bond
C 0.68
H 0.23
O 0.68
loop_
_atom_site_label
_atom_site_type_symbol
_atom_site_fract_x
_atom_site_fract_y
_atom_site_fract_z
C1 C -0.45160 -0.45540 0.32350
C2 C -0.46460 -0.50490 0.39990
C3 C -0.38410 -0.65970 0.43500
C4 C -0.26820 -0.59480 0.43220
C5 C -0.25650 -0.54490 0.35560
C6 C -0.14030 -0.49580 0.35190
C7 C -0.12740 -0.46220 0.27420
C8 C -0.20740 -0.31000 0.23520
C9 C -0.32430 -0.36780 0.24000
C10 C -0.33780 -0.38570 0.31970
C11 C -0.41060 -0.23510 0.19290
C12 C -0.39440 -0.21570 0.11510
C13 C -0.28170 -0.14660 0.11460
C14 C -0.19930 -0.29310 0.15650
C15 C -0.09160 -0.23550 0.13650
C16 C -0.12480 -0.17530 0.05630
C17 C -0.24570 -0.14650 0.04320
C18 C -0.26400 0.06530 0.14290
C19 C -0.31690 -0.18750 0.35800
O1 O -0.30600 -0.13000 -0.01640
H1 H -0.46390 -0.59950 0.29280
H2 H -0.50990 -0.33720 0.30080
H3 H -0.54360 -0.55520 0.39870
H4 H -0.45790 -0.35880 0.42840
H5 H -0.39910 -0.79460 0.40990
H6 H -0.39520 -0.68360 0.48560
H7 H -0.21770 -0.71220 0.45010
H8 H -0.24870 -0.45820 0.46150
H9 H -0.27580 -0.68250 0.32740
H10 H -0.09370 -0.60610 0.37390
H11 H -0.12470 -0.36630 0.37840
H12 H -0.13390 -0.61510 0.24890
H13 H -0.05440 -0.40910 0.27050
H14 H -0.18810 -0.17110 0.25750
H15 H -0.34060 -0.50670 0.21840
H16 H -0.48100 -0.26710 0.19350
H17 H -0.41720 -0.08970 0.21040
H18 H -0.45110 -0.11780 0.08840
H19 H -0.39960 -0.36300 0.09660
H20 H -0.22120 -0.44580 0.13740
H21 H -0.03080 -0.35070 0.14310
H22 H -0.06080 -0.12320 0.16610
H23 H -0.09430 -0.28470 0.02380
H24 H -0.09500 -0.05300 0.04370
H25 H -0.19140 0.11130 0.13710
H26 H -0.27280 0.06550 0.19060
H27 H -0.31000 0.13950 0.12380
H28 H -0.24410 -0.13790 0.35120
H29 H -0.31090 -0.20230 0.40800
H30 H -0.37560 -0.09560 0.34630
#END
