# Supplementary material for: Crystallography in school
Source: J Appl Crystallogr. 2025 Sep 12;58(Pt 5):1802–9. doi: 10.1107/S1600576725007459 (PMC12502877; doi:10.1107/S1600576725007459)
Supplement: Supplementary file 3 [file j-58-01802-sup3.zip › CIF/Others/APCRBP10.cif]

#######################################################################
#
#                 Cambridge Crystallographic Data Centre
#                                CCDC
#
#######################################################################
#
# If this CIF has been generated from an entry in the Cambridge
# Structural Database, then it will include bibliographic, chemical,
# crystal, experimental, refinement or atomic coordinate data resulting
# from the CCDC's data processing and validation procedures.
#
#######################################################################

data_CSD_CIF_APCRBP10
_audit_creation_date 1972-03-21
_audit_creation_method CSD-ConQuest-V1
_database_code_CSD APCRBP10
_database_code_depnum_ccdc_archive 'CCDC 1103253'
_chemical_formula_sum 'C19 H18 Cl1 N3 O4'
_chemical_formula_moiety
;
C19 H18 N3 1+,Cl1 O4 1-
;
_journal_coeditor_code "IUCr A08244"
_journal_coden_Cambridge 107
_journal_volume 27
_journal_year 1971
_journal_page_first 1405
_journal_name_full 'Acta Crystallogr.,Sect.B:Struct.Crystallogr.Cryst.Chem. '
loop_
_publ_author_name
"L.L.Koh"
"K.Eriks"
_chemical_name_systematic
;
Tri-(p-aminophenyl)carbonium perchlorate
;
_chemical_name_common
;
Pararosaniline perchlorate; Teaching Subset: Fundamental Chemistry
;
_cell_volume   1817.546
_exptl_crystal_density_diffrn 1.426
_diffrn_ambient_temperature ?
_diffrn_special_details
;
The study was carried out at room temperature,in the range 283-303K

;
#These two values have been output from a single CSD field.
_refine_ls_R_factor_gt 0.097
_refine_ls_wR_factor_gt 0.097
_symmetry_cell_setting monoclinic
_symmetry_space_group_name_H-M 'P 21/c'
_symmetry_Int_Tables_number 14
loop_
_symmetry_equiv_pos_site_id
_symmetry_equiv_pos_as_xyz
1 x,y,z
2 -x,1/2+y,1/2-z
3 -x,-y,-z
4 x,-1/2-y,-1/2+z
_cell_length_a 8.486(8)
_cell_length_b 21.232(21)
_cell_length_c 10.392(12)
_cell_angle_alpha 90
_cell_angle_beta 103.9(1)
_cell_angle_gamma 90
_cell_formula_units_Z 4
loop_
_atom_type_symbol
_atom_type_radius_bond
C 0.68
H 0.15
Cl 0.99
N 0.68
O 0.68
loop_
_atom_site_label
_atom_site_type_symbol
_atom_site_fract_x
_atom_site_fract_y
_atom_site_fract_z
Cl1 Cl 0.06230 0.03090 0.22230
O1 O 0.06980 -0.03610 0.22890
O2 O 0.12610 0.05250 0.11810
O3 O 0.15530 0.05650 0.33580
O4 O -0.09940 0.05320 0.19610
C1 C -0.63350 0.24380 0.49630
C2 C -0.37400 0.13580 0.34770
C3 C -0.35190 0.08480 0.44000
C4 C -0.43020 0.08780 0.54700
C5 C -0.52050 0.13860 0.56380
C6 C -0.77430 0.23740 0.55120
C7 C -0.86390 0.17960 0.53720
C8 C -0.99080 0.17240 0.59810
C9 C -1.03080 0.22060 0.67910
C10 C -0.94920 0.27910 0.68790
C11 C -0.82280 0.28750 0.62530
C12 C -0.58760 0.30700 0.46080
C13 C -0.70320 0.35490 0.41220
C14 C -0.65530 0.41370 0.37620
C15 C -0.48730 0.42740 0.39480
C16 C -0.36930 0.38060 0.44510
C17 C -0.41890 0.32210 0.47380
C18 C -0.54150 0.19030 0.47420
C19 C -0.46410 0.18730 0.36910
H1 H -0.82500 0.34500 0.38500
H2 H -0.36000 0.03000 0.40000
H3 H -0.41000 0.05000 0.61000
H4 H -0.58500 0.14000 0.64000
H5 H -0.83000 0.14500 0.49000
H6 H -1.05000 0.13000 0.59000
H7 H -1.15000 0.17000 0.75000
H8 H -1.16000 0.24000 0.81000
H9 H -0.98000 0.31500 0.74000
H10 H -0.78000 0.33000 0.64000
H11 H -0.75000 0.44500 0.34000
H12 H -0.52500 0.51500 0.34000
H13 H -0.33500 0.48500 0.40000
H14 H -0.25000 0.36500 0.46500
H15 H -0.34000 0.29000 0.52000
H16 H -0.48000 0.22500 0.30500
H17 H -0.31000 0.13500 0.27000
H18 H -0.15000 0.04000 0.41000
N1 N -0.44300 0.48730 0.35660
N2 N -0.25870 0.03200 0.42660
N3 N -1.15410 0.21210 0.74510
#END
