# Supplementary material for: Crystallography in school
Source: J Appl Crystallogr. 2025 Sep 12;58(Pt 5):1802–9. doi: 10.1107/S1600576725007459 (PMC12502877; doi:10.1107/S1600576725007459)
Supplement: Supplementary file 3 [file j-58-01802-sup3.zip › CIF/Others/APRETS01.cif]

#######################################################################
#
#                 Cambridge Crystallographic Data Centre
#                                CCDC
#
#######################################################################
#
# If this CIF has been generated from an entry in the Cambridge
# Structural Database, then it will include bibliographic, chemical,
# crystal, experimental, refinement or atomic coordinate data resulting
# from the CCDC's data processing and validation procedures.
#
#######################################################################

data_CSD_CIF_APRETS01
_audit_creation_date 1977-10-06
_audit_creation_method CSD-ConQuest-V1
_database_code_CSD APRETS01
_database_code_depnum_ccdc_archive 'CCDC 1103377'
_chemical_formula_sum 'C6 H33 O21 Pr1 S3'
_chemical_formula_moiety
;
H18 O9 Pr1 3+,3(C2 H5 O4 S1 1-)
;
_journal_coeditor_code "IUCr A14662"
_journal_coden_Cambridge 107
_journal_volume 33
_journal_year 1977
_journal_page_first 1460
_journal_name_full 'Acta Crystallogr.,Sect.B:Struct.Crystallogr.Cryst.Chem. '
loop_
_publ_author_name
"J.Albertsson"
"I.Elding"
_chemical_name_systematic
;
Nona-aqua-praseodymium(iii) ethyl sulfate
;
_chemical_name_common
;
Teaching Subset: Fundamental Chemistry, Symmetry
;
_cell_volume   1216.526
_exptl_crystal_density_diffrn 1.852
_diffrn_ambient_temperature ?
_diffrn_special_details
;
The study was carried out at room temperature,in the range 283-303K

;
#These two values have been output from a single CSD field.
_refine_ls_R_factor_gt 0.025
_refine_ls_wR_factor_gt 0.025
_symmetry_cell_setting hexagonal
_symmetry_space_group_name_H-M 'P 63/m'
_symmetry_Int_Tables_number 176
loop_
_symmetry_equiv_pos_site_id
_symmetry_equiv_pos_as_xyz
1 x,y,z
2 -y,x-y,z
3 -x+y,-x,z
4 -x,-y,1/2+z
5 y,-x+y,1/2+z
6 x-y,x,1/2+z
7 -x,-y,-z
8 y,-x+y,-z
9 x-y,x,-z
10 x,y,-1/2-z
11 -y,x-y,-1/2-z
12 -x+y,-x,-1/2-z
_cell_length_a 14.0454(8)
_cell_length_b 14.0454(8)
_cell_length_c 7.1207(6)
_cell_angle_alpha 90
_cell_angle_beta 90
_cell_angle_gamma 120
_cell_formula_units_Z 2
loop_
_atom_type_symbol
_atom_type_radius_bond
C 0.68
H 0.23
O 0.68
Pr 1.82
S 1.02
loop_
_atom_site_label
_atom_site_type_symbol
_atom_site_fract_x
_atom_site_fract_y
_atom_site_fract_z
Pr1 Pr 0.33330 -0.33340 0.25000
O1 O 0.33300 -0.20870 0.00550
O2 O 0.35250 -0.50750 0.25000
H1 H 0.27470 -0.22090 -0.07460
H2 H 0.35250 -0.15510 0.01810
H3 H 0.36010 -0.53990 0.17540
S1 S -0.31690 -0.37110 0.25000
O3 O -0.24550 -0.41830 0.25000
O4 O -0.22970 -0.24390 0.25000
O5 O -0.38160 -0.39430 0.08140
C1 C -0.18610 -0.05740 0.25000
C2 C -0.27200 -0.16920 0.25000
H4 H -0.19950 -0.00290 0.25000
H5 H -0.14110 -0.04480 0.14650
H6 H -0.31790 -0.18290 0.13500
O1A O 0.20870 -0.45830 0.00550
O1B O 0.45830 -0.33300 0.00550
O1I O 0.33300 -0.20870 0.49450
O1J O 0.20870 -0.45830 0.49450
O1K O 0.45830 -0.33300 0.49450
O2A O 0.50750 -0.14000 0.25000
O2B O 0.14000 -0.35250 0.25000
H3I H 0.36010 -0.53990 0.32460
H1A H 0.22090 -0.50440 -0.07460
H2A H 0.15510 -0.49240 0.01810
H1B H 0.50440 -0.27470 -0.07460
H2B H 0.49240 -0.35250 0.01810
H1I H 0.27470 -0.22090 0.57460
H2I H 0.35250 -0.15510 0.48190
H1J H 0.22090 -0.50440 0.57460
H2J H 0.15510 -0.49240 0.48190
H1K H 0.50440 -0.27470 0.57460
H2K H 0.49240 -0.35250 0.48190
H3A H 0.53990 -0.10000 0.17540
H3J H 0.53990 -0.10000 0.32460
H3B H 0.10000 -0.36010 0.17540
H3K H 0.10000 -0.36010 0.32460
O5I O -0.38160 -0.39430 0.41860
H6I H -0.31790 -0.18290 0.36500
H5I H -0.14110 -0.04480 0.35350
#END
