# Supplementary material for: Crystallography in school
Source: J Appl Crystallogr. 2025 Sep 12;58(Pt 5):1802–9. doi: 10.1107/S1600576725007459 (PMC12502877; doi:10.1107/S1600576725007459)
Supplement: Supplementary file 3 [file j-58-01802-sup3.zip › CIF/Others/AQOXIO.cif]

#######################################################################
#
#                 Cambridge Crystallographic Data Centre
#                                CCDC
#
#######################################################################
#
# If this CIF has been generated from an entry in the Cambridge
# Structural Database, then it will include bibliographic, chemical,
# crystal, experimental, refinement or atomic coordinate data resulting
# from the CCDC's data processing and validation procedures.
#
#######################################################################

data_CSD_CIF_AQOXIO
_audit_creation_date 2011-08-02
_audit_creation_method CSD-ConQuest-V1
_database_code_CSD AQOXIO
_database_code_depnum_ccdc_archive 'CCDC 777578'
_chemical_formula_sum 'C6 H12 Cu1 F4 O12 S2'
_chemical_formula_moiety
;
H12 Cu1 O6 2+,C6 F4 O6 S2 2-
;
_journal_coden_Cambridge 222
_journal_volume 40
_journal_year 2011
_journal_page_first 3128
_journal_name_full 'Dalton Trans. '
loop_
_publ_author_name
"T.W.T.Muesmann"
"C.Zitzer"
"A.Mietrach"
"T.Kluner"
"J.Christoffers"
"M.S.Wickleder"
_chemical_name_systematic
;
Hexa-aqua-copper(ii) 2,3,5,6-tetrafluorobenzene-1,4-disulfonate
;
_chemical_name_common
;
Teaching Subset: Fundamental Chemistry
;
_cell_volume    387.919
_exptl_crystal_colour 'blue'
_exptl_crystal_density_diffrn 2.054
_exptl_crystal_description 'plate'
_diffrn_ambient_temperature 153
#These two values have been output from a single CSD field.
_refine_ls_R_factor_gt 0.0265
_refine_ls_wR_factor_gt 0.0265
_symmetry_cell_setting triclinic
_symmetry_space_group_name_H-M 'P -1'
_symmetry_Int_Tables_number 2
loop_
_symmetry_equiv_pos_site_id
_symmetry_equiv_pos_as_xyz
1 x,y,z
2 -x,-y,-z
_cell_length_a 5.1045(2)
_cell_length_b 7.4468(3)
_cell_length_c 10.7777(4)
_cell_angle_alpha 85.627(2)
_cell_angle_beta 77.449(2)
_cell_angle_gamma 76.015(2)
_cell_formula_units_Z 1
loop_
_atom_type_symbol
_atom_type_radius_bond
C 0.68
H 0.23
Cu 1.32
F 0.64
O 0.68
S 1.02
loop_
_atom_site_label
_atom_site_type_symbol
_atom_site_fract_x
_atom_site_fract_y
_atom_site_fract_z
Cu1 Cu 0.50000 0.50000 0.00000
O1 O 0.30361(15) 0.34305(10) -0.06204(8)
H1 H 0.186(4) 0.377(3) -0.100(2)
H2 H 0.388(4) 0.249(3) -0.0927(19)
O2 O 0.30451(16) 0.72803(10) -0.07812(8)
H3 H 0.381(4) 0.806(3) -0.0994(19)
H4 H 0.213(5) 0.729(3) -0.124(2)
O3 O 0.12405(16) 0.55375(11) 0.17786(8)
H5 H 0.110(4) 0.634(3) 0.2167(18)
H6 H 0.110(4) 0.480(3) 0.227(2)
S1 S 0.80720(4) 0.97144(3) -0.26730(2)
O4 O 0.57820(15) 1.00403(10) -0.15676(7)
O5 O 0.98346(15) 0.78629(10) -0.26568(8)
O6 O 0.95745(16) 1.11575(11) -0.29014(8)
C1 C 0.64283(17) 0.98300(11) -0.39899(8)
F1 F 0.5086(2) 1.30841(10) -0.3863(1)
F2 F 0.7405(3) 0.65717(10) -0.42266(11)
C2 C 0.5143(2) 1.15412(13) -0.44332(10)
C3 C 0.6239(2) 0.82837(13) -0.45763(10)
O1A O 0.69639(15) 0.65695(10) 0.06204(8)
H1A H 0.814(4) 0.623(3) 0.100(2)
H2A H 0.612(4) 0.751(3) 0.0927(19)
O2A O 0.69549(16) 0.27197(10) 0.07812(8)
H3A H 0.619(4) 0.194(3) 0.0994(19)
H4A H 0.787(5) 0.271(3) 0.124(2)
O3A O 0.87595(16) 0.44625(11) -0.17786(8)
H5A H 0.890(4) 0.366(3) -0.2167(18)
H6A H 0.890(4) 0.520(3) -0.227(2)
S1A S 0.19280(4) 1.02856(3) -0.73270(2)
O4A O 0.42180(15) 0.99597(10) -0.84324(7)
O5A O 0.01654(15) 1.21371(10) -0.73432(8)
O6A O 0.04255(16) 0.88425(11) -0.70986(8)
C1A C 0.35717(17) 1.01700(11) -0.60101(8)
F1A F 0.4914(2) 0.69159(10) -0.6137(1)
F2A F 0.2595(3) 1.34283(10) -0.57734(11)
C2A C 0.4857(2) 0.84588(13) -0.55668(10)
C3A C 0.3761(2) 1.17163(13) -0.54237(10)
#END
