# Supplementary material for: Crystallography in school
Source: J Appl Crystallogr. 2025 Sep 12;58(Pt 5):1802–9. doi: 10.1107/S1600576725007459 (PMC12502877; doi:10.1107/S1600576725007459)
Supplement: Supplementary file 3 [file j-58-01802-sup3.zip › CIF/Others/ARISOK.cif]

#######################################################################
#
#                 Cambridge Crystallographic Data Centre
#                                CCDC
#
#######################################################################
#
# If this CIF has been generated from an entry in the Cambridge
# Structural Database, then it will include bibliographic, chemical,
# crystal, experimental, refinement or atomic coordinate data resulting
# from the CCDC's data processing and validation procedures.
#
#######################################################################

data_CSD_CIF_ARISOK
_audit_creation_date 2011-06-24
_audit_creation_method CSD-ConQuest-V1
_database_code_CSD ARISOK
_database_code_depnum_ccdc_archive 'CCDC 830900'
_chemical_formula_sum 'C106 H129 N5 O33'
_chemical_formula_moiety
;
2(C47 H51 N1 O14),2(C5 H9 N1 O1),C2 H3 N1,3(H2 O1)
;
_journal_coden_Cambridge 1346
_journal_year 2005
_journal_name_full 'U.S.Patents '
loop_
_publ_author_name
"D.A.Benigni"
"J.Z.Gougoutas"
"J.D.DiMarco"
_chemical_name_systematic
;
bis(Paclitaxel) N-methyl-2-pyrrolidone acetonitrile solvate trihydrate
;
_chemical_name_common
;
bis(Taxol) N-methyl-2-pyrrolidone acetonitrile solvate trihydrate; Paclitaxel 
Form D; PDB Chemical Component code: TA1; Teaching Subset: Drug Molecules
;
_cell_volume  10110.068
_exptl_crystal_density_diffrn 1.315
_exptl_special_details
;
Anti-tumour activity
U.S. Patent: US 6858644 B2

;
_exptl_crystal_description 'elongated plates'
_diffrn_ambient_temperature 230
_symmetry_cell_setting orthorhombic
_symmetry_space_group_name_H-M 'P 21 21 21'
_symmetry_Int_Tables_number 19
loop_
_symmetry_equiv_pos_site_id
_symmetry_equiv_pos_as_xyz
1 x,y,z
2 1/2-x,-y,1/2+z
3 1/2+x,1/2-y,-z
4 -x,1/2+y,1/2-z
_cell_length_a 9.541(1)
_cell_length_b 28.456(4)
_cell_length_c 37.238(5)
_cell_angle_alpha 90
_cell_angle_beta 90
_cell_angle_gamma 90
_cell_formula_units_Z 4
loop_
_atom_type_symbol
_atom_type_radius_bond
C 0.68
N 0.68
O 0.68
loop_
_atom_site_label
_atom_site_type_symbol
_atom_site_fract_x
_atom_site_fract_y
_atom_site_fract_z
C1 C 0.219(3) 0.0264(9) 0.2022(7)
C2 C 0.517(3) 0.092(1) 0.1537(7)
C3 C 0.384(3) 0.072(1) 0.2427(7)
C4 C 0.653(4) 0.108(1) 0.1774(8)
C5 C 0.681(4) 0.063(1) 0.2022(9)
C6 C 0.098(4) 0.099(1) 0.1032(8)
C7 C 0.573(3) -0.076(1) 0.0594(7)
C8 C 0.526(4) 0.098(1) 0.2529(8)
C9 C 0.198(4) 0.115(1) 0.1297(8)
C10 C 0.758(4) -0.058(1) 0.1229(8)
C11 C 0.768(5) -0.172(1) 0.038(1)
C12 C 0.701(3) 0.0231(9) 0.1857(7)
C13 C 0.295(4) -0.050(1) 0.1792(8)
C14 C 0.840(4) 0.088(1) 0.287(1)
C15 C 0.368(3) 0.0519(9) 0.2045(7)
C16 C 0.665(3) 0.071(1) 0.2403(8)
C17 C 0.368(3) 0.0920(9) 0.1747(7)
C18 C 0.689(3) -0.1076(9) 0.0705(7)
C19 C 0.687(3) 0.019(1) 0.1454(8)
C20 C 0.157(3) 0.005(1) 0.2369(8)
C21 C 0.712(4) -0.108(1) 0.1154(8)
C22 C 0.376(3) 0.031(1) 0.2696(8)
C23 C 0.087(4) 0.049(1) 0.0956(9)
C24 C 0.033(3) 0.136(1) 0.0854(7)
C25 C 0.441(4) -0.090(1) 0.0602(9)
C26 C 0.613(4) -0.031(1) 0.046(1)
C27 C -0.020(4) 0.036(1) 0.0694(9)
C28 C -0.074(4) 0.122(1) 0.0603(8)
C29 C 0.498(4) 0.001(1) 0.0377(8)
C30 C 0.334(4) -0.061(1) 0.051(1)
C31 C -0.088(4) 0.074(1) 0.052(1)
C32 C 0.362(4) -0.014(1) 0.0372(8)
O1 O 0.235(2) -0.0071(7) 0.1735(5)
O2 O 0.779(2) 0.0972(7) 0.2539(5)
O3 O 0.277(1) 0.0788(6) 0.1461(4)
O4 O 0.646(2) -0.0335(6) 0.1366(5)
O5 O 0.036(2) 0.0369(7) 0.2317(5)
O6 O 0.544(2) 0.1271(8) 0.2745(5)
O7 O 0.211(2) 0.1540(6) 0.1434(5)
O8 O 0.872(3) -0.0418(7) 0.1206(6)
O9 O 0.855(3) -0.156(1) 0.0227(7)
O10 O 0.359(2) -0.0540(7) 0.2077(5)
O11 O 0.802(3) 0.0504(8) 0.2991(6)
N1 N 0.669(3) -0.1571(9) 0.0608(7)
C33 C 0.553(3) 0.0428(9) 0.1321(7)
C34 C 0.229(4) 0.010(1) 0.2720(8)
C35 C 0.084(4) 0.053(1) 0.1934(8)
O12 O 0.494(2) 0.1261(6) 0.1247(5)
O13 O 0.824(2) -0.1385(7) 0.1229(5)
O14 O 0.415(2) 0.0416(7) 0.3046(5)
C36 C 0.275(4) 0.113(1) 0.2549(8)
C37 C 0.615(3) 0.1548(9) 0.1965(7)
C38 C 0.788(3) 0.117(1) 0.1527(7)
C39 C 0.734(3) -0.023(1) 0.2075(8)
C40 C 0.298(3) -0.083(1) 0.1483(8)
C41 C 0.950(4) 0.120(1) 0.2981(8)
C42 C 0.73500 -0.22300 0.02900
C43 C 0.84300 -0.24700 0.00800
C44 C 0.62500 -0.24800 0.04600
C45 C 0.60900 -0.29700 0.04000
C46 C 0.82600 -0.29500 0.00300
C47 C 0.70500 -0.32100 0.01600
C48 C 0.946(3) 0.161(1) -0.2152(8)
C49 C 0.631(3) 0.2169(9) -0.1612(7)
C50 C 0.780(4) 0.212(1) -0.2543(8)
C51 C 0.508(3) 0.238(1) -0.1862(8)
C52 C 0.474(4) 0.199(1) -0.2140(9)
C53 C 1.052(3) 0.225(1) -0.1124(7)
C54 C 0.473(3) 0.099(1) -0.0287(8)
C55 C 0.573(3) -0.032(1) -0.0938(8)
C56 C 0.642(4) 0.235(1) -0.2626(8)
C57 C 0.953(4) 0.240(1) -0.1397(8)
C58 C 0.386(3) 0.0635(9) -0.1493(7)
C59 C 0.545(4) 0.075(1) -0.0630(9)
C60 C 0.466(3) 0.1535(9) -0.2038(7)
C61 C 0.850(4) 0.080(1) -0.1952(8)
C62 C 0.325(4) 0.236(1) -0.301(1)
C63 C 0.788(3) 0.1857(9) -0.2161(7)
C64 C 0.491(3) 0.207(1) -0.2537(8)
C65 C 0.770(4) 0.222(1) -0.1823(8)
C66 C 0.535(4) 0.019(1) -0.1081(8)
C67 C 0.466(3) 0.1421(9) -0.1625(7)
C68 C 1.011(3) 0.139(1) -0.2506(8)
C69 C 0.444(3) 0.014(1) -0.1411(8)
C70 C 0.787(3) 0.1741(1) -0.2825(8)
C71 C 1.082(3) 0.175(1) -0.1095(7)
C72 C 1.134(3) 0.258(1) -0.0928(8)
C73 C 0.572(4) 0.127(1) -0.0072(9)
C74 C 0.342(4) 0.091(1) -0.0169(8)
C75 C 0.525(4) -0.049(1) -0.0606(9)
C76 C 0.657(5) -0.059(1) -0.114(1)
C77 C 1.238(4) 0.245(1) -0.0687(8)
C78 C 1.192(4) 0.162(1) -0.0871(9)
C79 C 0.286(4) 0.110(1) 0.0165(9)
C80 C 0.530(5) 0.142(1) 0.027(1)
C81 C 0.564(4) -0.091(1) -0.0481(9)
C82 C 0.697(4) -0.104(1) -0.1009(9)
C83 C 1.264(4) 0.195(1) -0.0635(9)
C84 C 0.393(4) 0.137(1) 0.0367(9)
C85 C 0.650(4) -0.120(1) -0.0677(9)
O15 O 0.923(2) 0.1233(7) -0.1868(5)
O16 O 0.380(2) 0.2383(7) -0.2634(5)
O17 O 0.880(2) 0.2052(6) -0.1559(5)
O18 O 0.503(2) 0.0934(7) -0.1594(5)
O19 O 1.122(2) 0.1722(7) -0.2426(5)
O20 O 0.629(2) 0.2698(6) -0.2812(5)
O21 O 0.930(2) 0.2810(7) -0.1445(5)
O22 O 0.272(2) 0.0783(7) -0.1498(5)
O23 O 0.665(2) 0.0900(8) -0.0721(6)
O24 O 0.791(2) 0.0807(7) -0.2238(5)
O25 O 0.371(3) 0.2020(9) -0.3153(6)
N2 N 0.460(3) 0.0444(8) -0.0782(6)
C86 C 0.599(3) 0.165(1) -0.1470(7)
C87 C 0.947(4) 0.151(1) -0.2854(8)
C88 C 1.078(3) 0.188(1) -0.2072(7)
O26 O 0.648(2) 0.2464(6) -0.1304(5)
O27 O 0.324(2) -0.0158(7) -0.1374(5)
O28 O 0.742(2) 0.1856(6) -0.3173(5)
C89 C 0.891(3) 0.253(1) -0.2590(7)
C90 C 0.543(3) 0.287(1) -0.2021(7)
C91 C 0.369(3) 0.243(1) -0.1634(7)
C92 C 0.433(3) 0.113(1) -0.2291(7)
C93 C 0.868(4) 0.047(1) -0.1660(8)
C94 C 0.216(4) 0.271(1) -0.3066(9)
O29 O 0.185(4) -0.202(1) 0.1087(8)
O30 O 0.068(4) -0.130(1) 0.0768(9)
O31 O 0.465(3) -0.1962(9) 0.1084(7)
C95 C 0.104(4) -0.013(1) -0.057(1)
C96 C -0.058(6) -0.051(2) -0.021(1)
N3 N -0.006(4) 0.013(1) -0.0472(9)
O32 O 0.195(3) 0.012(1) -0.0740(8)
C97 C -0.138(6) -0.008(2) -0.029(1)
C98 C 0.083(5) -0.062(2) -0.040(1)
C99 C -0.037(7) 0.067(2) -0.055(2)
N4 N 0.911(4) 0.213(1) -0.010(1)
C100 C 0.804(7) 0.227(2) -0.028(2)
C101 C 0.702(6) 0.239(2) -0.048(1)
C102 C 0.64900 -0.37600 0.12900
N5 N 0.75600 -0.30600 0.13100
O33 O 0.63000 -0.25400 0.15200
C103 C 0.55700 -0.34000 0.13900
C104 C 0.80200 -0.35000 0.11800
C105 C 0.63000 -0.29500 0.13800
C106 C 0.87800 -0.27900 0.11700
#END
