# Supplementary material for: Crystallography in school
Source: J Appl Crystallogr. 2025 Sep 12;58(Pt 5):1802–9. doi: 10.1107/S1600576725007459 (PMC12502877; doi:10.1107/S1600576725007459)
Supplement: Supplementary file 3 [file j-58-01802-sup3.zip › CIF/Others/ASPRIN.cif]

#######################################################################
#
#                 Cambridge Crystallographic Data Centre
#                                CCDC
#
#######################################################################
#
# If this CIF has been generated from an entry in the Cambridge
# Structural Database, then it will include bibliographic, chemical,
# crystal, experimental, refinement or atomic coordinate data resulting
# from the CCDC's data processing and validation procedures.
#
#######################################################################

data_CSD_CIF_ASPRIN
_audit_creation_date 1981-09-30
_audit_creation_method CSD-ConQuest-V1
_database_code_CSD ASPRIN
_database_code_depnum_ccdc_archive 'CCDC 1103716'
_chemical_formula_sum 'C18 H14 O7'
_chemical_formula_moiety
;
C18 H14 O7
;
_journal_coden_Cambridge 83
_journal_volume 70
_journal_year 1981
_journal_page_first 280
_journal_name_full 'J.Pharm.Sci. '
loop_
_publ_author_name
"S.R.Byrn"
"P.Y.Siew"
_chemical_name_systematic
;
Aspirin anhydride
;
_chemical_name_common
;
Teaching Subset: Symmetry
;
_cell_volume   1656.852
_exptl_crystal_density_diffrn 1.372
_diffrn_ambient_temperature ?
_diffrn_special_details
;
The study was carried out at room temperature,in the range 283-303K

;
#These two values have been output from a single CSD field.
_refine_ls_R_factor_gt 0.065
_refine_ls_wR_factor_gt 0.065
_symmetry_cell_setting tetragonal
_symmetry_space_group_name_H-M 'P 41 21 2'
_symmetry_Int_Tables_number 92
loop_
_symmetry_equiv_pos_site_id
_symmetry_equiv_pos_as_xyz
1 x,y,z
2 1/2-y,1/2+x,1/4+z
3 -x,-y,1/2+z
4 1/2+y,1/2-x,3/4+z
5 y,x,-z
6 1/2+x,1/2-y,3/4-z
7 -y,-x,1/2-z
8 1/2-x,1/2+y,1/4-z
_cell_length_a 8.457(1)
_cell_length_b 8.457(1)
_cell_length_c 23.166(6)
_cell_angle_alpha 90
_cell_angle_beta 90
_cell_angle_gamma 90
_cell_formula_units_Z 4
loop_
_atom_type_symbol
_atom_type_radius_bond
C 0.68
O 0.68
loop_
_atom_site_label
_atom_site_type_symbol
_atom_site_fract_x
_atom_site_fract_y
_atom_site_fract_z
O1 O 0.15160 0.15160 0.00000
O2 O 0.34710 0.24840 0.05520
O3 O 0.44990 0.02610 0.13560
O4 O 0.69200 0.06490 0.10140
C1 C 0.32400 -0.03050 0.04460
C2 C 0.41360 -0.08060 0.09130
C3 C 0.46160 -0.23550 0.09790
C4 C 0.41540 -0.34640 0.05800
C5 C 0.32330 -0.30300 0.01190
C6 C 0.27800 -0.14640 0.00600
C7 C 0.28240 0.13470 0.03510
C8 C 0.59470 0.09570 0.13560
C9 C 0.60830 0.20860 0.18430
C7D C 0.13470 0.28240 -0.03510
O2D O 0.24840 0.34710 -0.05520
C1D C -0.03050 0.32400 -0.04460
C2D C -0.08060 0.41360 -0.09130
C6D C -0.14640 0.27800 -0.00600
O3D O 0.02610 0.44990 -0.13560
C3D C -0.23550 0.46160 -0.09790
C5D C -0.30300 0.32330 -0.01190
C8D C 0.09570 0.59470 -0.13560
C4D C -0.34640 0.41540 -0.05800
O4D O 0.06490 0.69200 -0.10140
C9D C 0.20860 0.60830 -0.18430
#END
