# Supplementary material for: Crystallography in school
Source: J Appl Crystallogr. 2025 Sep 12;58(Pt 5):1802–9. doi: 10.1107/S1600576725007459 (PMC12502877; doi:10.1107/S1600576725007459)
Supplement: Supplementary file 3 [file j-58-01802-sup3.zip › CIF/Others/AWUDIF.cif]

#######################################################################
#
#                 Cambridge Crystallographic Data Centre
#                                CCDC
#
#######################################################################
#
# If this CIF has been generated from an entry in the Cambridge
# Structural Database, then it will include bibliographic, chemical,
# crystal, experimental, refinement or atomic coordinate data resulting
# from the CCDC's data processing and validation procedures.
#
#######################################################################

data_CSD_CIF_AWUDIF
_audit_creation_date 2004-08-19
_audit_creation_method CSD-ConQuest-V1
_database_code_CSD AWUDIF
_database_code_depnum_ccdc_archive 'CCDC 234154'
_chemical_formula_sum 'C8 H10 N4'
_chemical_formula_moiety
;
C8 H10 N4
;
_journal_coden_Cambridge 603
_journal_volume 23
_journal_year 2004
_journal_page_first 413
_journal_name_full 'Jiegou Huaxue(Chin.)(Chin.J.Struct.Chem.) '
loop_
_publ_author_name
"Jian Gao"
"Xing-You Xu"
"Qing-Fang Cheng"
"Xu-Jie Yang"
"Lu-De Lu"
"Xin Wang"
"Yi-Zhi Li"
"Yong-Jiang Liu"
_chemical_name_systematic
;
bis(2-Cyanoethyl)aminoacetonitrile
;
_chemical_name_common
;
Teaching Subset: Fundamental Chemistry
;
_chemical_melting_point 321.15
_cell_volume    914.501
_exptl_crystal_colour 'colorless'
_exptl_crystal_density_diffrn 1.178
_exptl_crystal_description 'prism'
_exptl_crystal_preparation 'ethanol'
_diffrn_ambient_temperature 293
#These two values have been output from a single CSD field.
_refine_ls_R_factor_gt 0.0574
_refine_ls_wR_factor_gt 0.0574
_symmetry_cell_setting monoclinic
_symmetry_space_group_name_H-M 'P 21/n'
_symmetry_Int_Tables_number 14
loop_
_symmetry_equiv_pos_site_id
_symmetry_equiv_pos_as_xyz
1 x,y,z
2 1/2-x,1/2+y,1/2-z
3 -x,-y,-z
4 -1/2+x,-1/2-y,-1/2+z
_cell_length_a 7.646(12)
_cell_length_b 14.578(2)
_cell_length_c 8.341(1)
_cell_angle_alpha 90
_cell_angle_beta 100.38(1)
_cell_angle_gamma 90
_cell_formula_units_Z 4
loop_
_atom_type_symbol
_atom_type_radius_bond
C 0.68
H 0.23
N 0.68
loop_
_atom_site_label
_atom_site_type_symbol
_atom_site_fract_x
_atom_site_fract_y
_atom_site_fract_z
N1 N 0.1866(2) 0.13351(12) 0.7004(2)
N2 N 0.3185(3) 0.09813(14) 1.1501(2)
N3 N 0.6805(2) 0.16467(12) 0.8340(2)
N4 N -0.1774(2) 0.15612(12) 0.4008(2)
C1 C 0.0948(3) 0.05676(14) 0.7614(2)
H1 H 0.04860 0.01620 0.67160
H2 H -0.00510 0.07990 0.80630
C2 C 0.2158(3) 0.00343(15) 0.8904(2)
H3 H 0.15370 -0.05060 0.91860
H4 H 0.31880 -0.01700 0.84710
C3 C 0.2749(3) 0.05721(16) 1.0361(3)
C4 C 0.2903(3) 0.10570(16) 0.5794(3)
H5 H 0.21360 0.10360 0.47330
H6 H 0.33630 0.04440 0.60480
C5 C 0.4433(3) 0.17000(15) 0.5721(3)
H7 H 0.49890 0.15310 0.48050
H8 H 0.39790 0.23200 0.55360
C6 C 0.5765(3) 0.16823(15) 0.7205(3)
C7 C 0.0648(3) 0.20811(14) 0.6442(3)
H9 H 0.13180 0.25930 0.61180
H10 H 0.00900 0.22850 0.73360
C8 C -0.0749(3) 0.18169(14) 0.5053(3)
#END
