# Supplementary material for: Crystallography in school
Source: J Appl Crystallogr. 2025 Sep 12;58(Pt 5):1802–9. doi: 10.1107/S1600576725007459 (PMC12502877; doi:10.1107/S1600576725007459)
Supplement: Supplementary file 3 [file j-58-01802-sup3.zip › CIF/Others/AYUHOR.cif]

#######################################################################
#
#                 Cambridge Crystallographic Data Centre
#                                CCDC
#
#######################################################################
#
# If this CIF has been generated from an entry in the Cambridge
# Structural Database, then it will include bibliographic, chemical,
# crystal, experimental, refinement or atomic coordinate data resulting
# from the CCDC's data processing and validation procedures.
#
#######################################################################

data_CSD_CIF_AYUHOR
_audit_creation_date 2004-10-19
_audit_creation_method CSD-ConQuest-V1
_database_code_CSD AYUHOR
_database_code_depnum_ccdc_archive 'CCDC 212676'
_chemical_formula_sum 'C6 H4 B2 Br4'
_chemical_formula_moiety
;
C6 H4 B2 Br4
;
_journal_coden_Cambridge 29
_journal_volume 630
_journal_year 2004
_journal_page_first 904
_journal_name_full 'Z.Anorg.Allg.Chem. '
loop_
_publ_author_name
"M.C.Haberecht"
"J.B.Heilmann"
"A.Haghiri"
"M.Bolte"
"J.W.Bats"
"H.-W.Lerner"
"M.C.Holthausen"
"M.Wagner"
_chemical_name_systematic
;
1,3-bis(Dibromoboryl)benzene
;
_chemical_name_common
;
Teaching Subset: Symmetry
;
_cell_volume   1060.386
_exptl_crystal_colour 'colorless'
_exptl_crystal_density_diffrn 2.614
_exptl_crystal_description 'needle'
_diffrn_ambient_temperature 100
#These two values have been output from a single CSD field.
_refine_ls_R_factor_gt 0.0261
_refine_ls_wR_factor_gt 0.0261
_symmetry_cell_setting orthorhombic
_symmetry_space_group_name_H-M 'P n a 21'
_symmetry_Int_Tables_number 33
loop_
_symmetry_equiv_pos_site_id
_symmetry_equiv_pos_as_xyz
1 x,y,z
2 -x,-y,1/2+z
3 1/2+x,1/2-y,z
4 1/2-x,1/2+y,1/2+z
_cell_length_a 20.1283(15)
_cell_length_b 4.0393(3)
_cell_length_c 13.0422(13)
_cell_angle_alpha 90
_cell_angle_beta 90
_cell_angle_gamma 90
_cell_formula_units_Z 4
loop_
_atom_type_symbol
_atom_type_radius_bond
C 0.68
H 0.23
B 0.83
Br 1.21
loop_
_atom_site_label
_atom_site_type_symbol
_atom_site_fract_x
_atom_site_fract_y
_atom_site_fract_z
C1 C 0.4215(3) 0.6497(14) 0.2765(4)
C2 C 0.3600(3) 0.5101(13) 0.3021(4)
H1 H 0.34470 0.52750 0.37080
C3 C 0.3197(3) 0.3432(13) 0.2290(4)
C4 C 0.3436(3) 0.3249(16) 0.1280(4)
H2 H 0.31790 0.21440 0.07740
C5 C 0.4039(3) 0.4649(16) 0.1006(5)
H3 H 0.41860 0.45460 0.03150
C6 C 0.4426(3) 0.6195(15) 0.1739(5)
H4 H 0.48460 0.70770 0.15450
B1 B 0.4641(3) 0.8311(18) 0.3573(5)
Br1 Br 0.43169(3) 0.90089(15) 0.49394(5)
Br2 Br 0.55134(3) 0.99067(15) 0.32783(5)
B2 B 0.2536(4) 0.1889(16) 0.2605(5)
Br3 Br 0.22511(3) 0.17349(15) 0.40099(5)
Br4 Br 0.19392(3) -0.00308(16) 0.16224(5)
#END
