# Supplementary material for: Crystallography in school
Source: J Appl Crystallogr. 2025 Sep 12;58(Pt 5):1802–9. doi: 10.1107/S1600576725007459 (PMC12502877; doi:10.1107/S1600576725007459)
Supplement: Supplementary file 3 [file j-58-01802-sup3.zip › CIF/Others/BABNUN01.cif]

#######################################################################
#
#                 Cambridge Crystallographic Data Centre
#                                CCDC
#
#######################################################################
#
# If this CIF has been generated from an entry in the Cambridge
# Structural Database, then it will include bibliographic, chemical,
# crystal, experimental, refinement or atomic coordinate data resulting
# from the CCDC's data processing and validation procedures.
#
#######################################################################

data_CSD_CIF_BABNUN01
_audit_creation_date 2002-11-13
_audit_creation_method CSD-ConQuest-V1
_database_code_CSD BABNUN01
_database_code_depnum_ccdc_archive 'CCDC 180113'
_chemical_formula_sum 'C47 H35 N1 O4'
_chemical_formula_moiety
;
C43 H27 N1 O3,C4 H8 O1
;
_journal_coden_Cambridge 188
_journal_year 2002
_journal_page_first 1611
_journal_name_full 'J.Chem.Soc.,Perkin Trans.2 '
loop_
_publ_author_name
"Y.Yoshitake"
"J.Misaka"
"K.Setoguchi"
"M.Abe"
"T.Kawaji"
"M.Eto"
"K.Harano"
_chemical_name_systematic
;
11-(1-Naphthyl)-9,13-diphenyl-9a,12a,13-trihydro-9H-9,13-methanophenanthro(9,1
0-f)isoindole-10,12,14-trione 2-butanone clathrate
;
_chemical_name_common
;
Teaching Subset: Fundamental Chemistry
;
_chemical_melting_point 545.15
_cell_volume   3556.249
_exptl_crystal_colour 'colorless'
_exptl_crystal_density_diffrn 1.266
_exptl_special_details
;
Melting point range 545.15-546.15K

;
_exptl_crystal_description 'prismatic'
_diffrn_ambient_temperature 293.2
#These two values have been output from a single CSD field.
_refine_ls_R_factor_gt 0.0631
_refine_ls_wR_factor_gt 0.0631
_symmetry_cell_setting monoclinic
_symmetry_space_group_name_H-M 'P 21/n'
_symmetry_Int_Tables_number 14
loop_
_symmetry_equiv_pos_site_id
_symmetry_equiv_pos_as_xyz
1 x,y,z
2 1/2-x,1/2+y,1/2-z
3 -x,-y,-z
4 -1/2+x,-1/2-y,-1/2+z
_cell_length_a 10.843(3)
_cell_length_b 13.916(2)
_cell_length_c 23.573(1)
_cell_angle_alpha 90
_cell_angle_beta 91.144(10)
_cell_angle_gamma 90
_cell_formula_units_Z 4
loop_
_atom_type_symbol
_atom_type_radius_bond
C 0.68
H 0.23
N 0.68
O 0.68
loop_
_atom_site_label
_atom_site_type_symbol
_atom_site_fract_x
_atom_site_fract_y
_atom_site_fract_z
O1 O 1.0039(2) 0.2027(2) 1.02113(8)
O2 O 0.8788(2) 0.0361(2) 0.81409(9)
O3 O 1.1954(2) 0.2510(1) 0.80734(8)
N1 N 1.0347(2) 0.1446(2) 0.79779(8)
C1 C 0.8980(2) 0.1548(2) 0.9307(1)
C2 C 0.9964(2) 0.1054(2) 0.8933(1)
C3 C 1.1047(2) 0.1786(2) 0.8907(1)
C4 C 1.0623(2) 0.2665(2) 0.92647(10)
C5 C 0.9491(2) 0.3085(2) 0.8959(1)
C6 C 0.8531(2) 0.2443(2) 0.8986(1)
C7 C 0.9901(2) 0.2078(2) 0.9712(1)
C8 C 0.9379(2) 0.3979(2) 0.8656(1)
C9 C 1.0376(3) 0.4611(2) 0.8579(1)
C10 C 1.0211(4) 0.5457(2) 0.8281(2)
C11 C 0.9071(4) 0.5694(2) 0.8051(2)
C12 C 0.8089(3) 0.5093(2) 0.8114(1)
C13 C 0.8200(2) 0.4217(2) 0.8414(1)
C14 C 0.7350(2) 0.2633(2) 0.8720(1)
C15 C 0.6384(3) 0.1960(3) 0.8693(1)
C16 C 0.5267(3) 0.2199(3) 0.8448(1)
C17 C 0.5067(3) 0.3106(3) 0.8227(1)
C18 C 0.6001(3) 0.3762(3) 0.8229(1)
C19 C 0.7174(2) 0.3551(2) 0.8464(1)
C20 C 0.8083(2) 0.0931(2) 0.9621(1)
C21 C 0.8050(3) -0.0059(2) 0.9573(1)
C22 C 0.7241(4) -0.0595(3) 0.9897(2)
C23 C 0.6460(3) -0.0144(3) 1.0262(2)
C24 C 0.6479(3) 0.0836(4) 1.0310(2)
C25 C 0.7282(3) 0.1379(3) 0.9998(1)
C26 C 1.1585(2) 0.3317(2) 0.9520(1)
C27 C 1.2803(2) 0.3292(2) 0.9364(1)
C28 C 1.3664(3) 0.3926(2) 0.9597(1)
C29 C 1.3288(3) 0.4591(2) 0.9992(1)
C30 C 1.2094(3) 0.4619(3) 1.0156(1)
C31 C 1.1239(3) 0.3992(2) 0.9923(1)
C32 C 0.9588(2) 0.0880(2) 0.8320(1)
C33 C 1.1212(2) 0.1983(2) 0.8283(1)
C34 C 1.0342(2) 0.1385(2) 0.7363(1)
C35 C 1.1223(3) 0.0852(2) 0.7110(1)
C36 C 1.1238(3) 0.0774(3) 0.6516(1)
C37 C 1.0365(3) 0.1237(2) 0.6195(1)
C38 C 0.9444(3) 0.1798(2) 0.6445(1)
C39 C 0.8527(4) 0.2269(3) 0.6125(1)
C40 C 0.7647(4) 0.2814(3) 0.6377(2)
C41 C 0.7662(4) 0.2921(3) 0.6968(1)
C42 C 0.8520(3) 0.2461(2) 0.7296(1)
C43 C 0.9425(2) 0.1882(2) 0.7049(1)
H1 H 1.026(2) 0.047(2) 0.910(1)
H2 H 1.181(2) 0.151(2) 0.9058(10)
H3 H 1.117(3) 0.447(2) 0.877(1)
H4 H 1.094(3) 0.585(3) 0.831(2)
H5 H 0.899(3) 0.633(3) 0.781(2)
H6 H 0.727(3) 0.525(2) 0.791(1)
H7 H 0.653(2) 0.129(2) 0.885(1)
H8 H 0.470(3) 0.175(2) 0.841(1)
H9 H 0.424(3) 0.327(2) 0.807(1)
H10 H 0.581(3) 0.440(2) 0.808(1)
H11 H 0.865(3) -0.040(2) 0.930(2)
H12 H 0.728(3) -0.129(3) 0.988(1)
H13 H 0.588(3) -0.050(3) 1.047(2)
H14 H 0.592(3) 0.117(3) 1.054(2)
H15 H 0.737(3) 0.205(3) 1.004(2)
H16 H 1.311(3) 0.286(2) 0.909(1)
H17 H 1.449(3) 0.389(2) 0.944(1)
H18 H 1.388(3) 0.496(2) 1.018(1)
H19 H 1.184(3) 0.503(3) 1.043(2)
H20 H 1.047(3) 0.396(2) 1.003(1)
H21 H 1.178(3) 0.058(2) 0.736(1)
H22 H 1.182(3) 0.047(2) 0.633(1)
H23 H 1.047(3) 0.123(2) 0.580(1)
H24 H 0.845(4) 0.224(3) 0.568(2)
H25 H 0.701(4) 0.308(3) 0.617(2)
H26 H 0.702(3) 0.331(2) 0.716(1)
H27 H 0.849(3) 0.255(2) 0.770(1)
O4 O 0.7678(4) -0.0015(2) 0.1623(1)
C44 C 0.5769(7) 0.0701(5) 0.1879(3)
C45 C 0.7132(8) 0.0711(4) 0.1728(2)
C46 C 0.765(1) 0.1638(6) 0.1734(3)
C47 C 0.8946(8) 0.1627(5) 0.1591(3)
H28 H 0.52920 0.12760 0.19530
H29 H 0.51880 0.04140 0.15370
H30 H 0.54810 0.02360 0.21750
H31 H 0.71920 0.20170 0.14680
H32 H 0.75470 0.18990 0.21050
H33 H 0.94310 0.12560 0.18580
H34 H 0.90760 0.13700 0.12210
H35 H 0.92730 0.22740 0.15970
#END
