# Supplementary material for: Crystallography in school
Source: J Appl Crystallogr. 2025 Sep 12;58(Pt 5):1802–9. doi: 10.1107/S1600576725007459 (PMC12502877; doi:10.1107/S1600576725007459)
Supplement: Supplementary file 3 [file j-58-01802-sup3.zip › CIF/Others/BACWUX10.cif]

#######################################################################
#
#                 Cambridge Crystallographic Data Centre
#                                CCDC
#
#######################################################################
#
# If this CIF has been generated from an entry in the Cambridge
# Structural Database, then it will include bibliographic, chemical,
# crystal, experimental, refinement or atomic coordinate data resulting
# from the CCDC's data processing and validation procedures.
#
#######################################################################

data_CSD_CIF_BACWUX10
_audit_creation_date 1985-03-02
_audit_creation_method CSD-ConQuest-V1
_database_code_CSD BACWUX10
_database_code_depnum_ccdc_archive 'CCDC 1104766'
_chemical_formula_sum 'C15 H31 N3 O7'
_chemical_formula_moiety
;
C9 H16 N1 O5 1-,C6 H15 N2 O2 1+
;
_journal_coden_Cambridge 113
_journal_volume 798
_journal_year 1984
_journal_page_first 175
_journal_name_full 'Biochim.Biophys.Acta '
loop_
_publ_author_name
"D.M.Salunke"
"M.Vijayan"
_chemical_name_systematic
;
L-lysine D-pantothenate
;
_chemical_name_common
;
L-lysine vitamin B5; PDB Chemical Component code: PAU; Teaching Subset: 
Essential Nutrients
;
_cell_volume    916.535
_exptl_crystal_density_diffrn 1.324
_exptl_special_details
;
Atom Table has N7 but diagram labels this position N6. N6 label retained for 
Atom and Bond
;
_diffrn_ambient_temperature ?
_diffrn_special_details
;
The study was carried out at room temperature,in the range 283-303K

;
#These two values have been output from a single CSD field.
_refine_ls_R_factor_gt 0.053
_refine_ls_wR_factor_gt 0.053
_symmetry_cell_setting monoclinic
_symmetry_space_group_name_H-M 'P 21'
_symmetry_Int_Tables_number 4
loop_
_symmetry_equiv_pos_site_id
_symmetry_equiv_pos_as_xyz
1 x,y,z
2 -x,1/2+y,-z
_cell_length_a 5.883(2)
_cell_length_b 16.218(5)
_cell_length_c 10.024(2)
_cell_angle_alpha 90
_cell_angle_beta 106.6(2)
_cell_angle_gamma 90
_cell_formula_units_Z 2
loop_
_atom_type_symbol
_atom_type_radius_bond
C 0.68
N 0.68
O 0.68
loop_
_atom_site_label
_atom_site_type_symbol
_atom_site_fract_x
_atom_site_fract_y
_atom_site_fract_z
N1 N -0.19550 0.71330 0.54100
O1 O 0.18920 0.69360 0.45280
O2 O 0.43470 0.74990 0.64200
C1 C 0.23620 0.72270 0.57060
C2 C 0.03900 0.73040 0.64340
C3 C 0.09170 0.67020 0.76580
C4 C -0.03130 0.68790 0.87880
C5 C 0.05970 0.62600 0.99720
C6 C -0.02640 0.64360 1.12190
N2 N 0.06910 0.58080 1.23250
O3 O 0.51440 0.52540 1.21460
O4 O 0.77640 0.44190 1.16020
C7 C 0.56810 0.46240 1.15440
C8 C 0.36300 0.40880 1.07160
C9 C 0.43710 0.33030 1.01350
N3 N 0.57400 0.34690 0.91560
C10 C 0.49410 0.33780 0.77850
O5 O 0.29040 0.31160 0.71740
C11 C 0.66620 0.36190 0.69630
O6 O 0.89430 0.37010 0.79440
C12 C 0.58780 0.44360 0.61430
C13 C 0.36590 0.42750 0.49200
C14 C 0.54550 0.51090 0.71000
C15 C 0.79490 0.46720 0.55460
O7 O 0.75720 0.54330 0.48030
#END
