# Supplementary material for: Crystallography in school
Source: J Appl Crystallogr. 2025 Sep 12;58(Pt 5):1802–9. doi: 10.1107/S1600576725007459 (PMC12502877; doi:10.1107/S1600576725007459)
Supplement: Supplementary file 3 [file j-58-01802-sup3.zip › CIF/Others/BAFNIG.cif]

#######################################################################
#
#                 Cambridge Crystallographic Data Centre
#                                CCDC
#
#######################################################################
#
# If this CIF has been generated from an entry in the Cambridge
# Structural Database, then it will include bibliographic, chemical,
# crystal, experimental, refinement or atomic coordinate data resulting
# from the CCDC's data processing and validation procedures.
#
#######################################################################

data_CSD_CIF_BAFNIG
_audit_creation_date 2002-04-24
_audit_creation_method CSD-ConQuest-V1
_database_code_CSD BAFNIG
_database_code_depnum_ccdc_archive 'CCDC 180859'
_chemical_formula_sum 'C10 H15 Ge1 I3'
_chemical_formula_moiety
;
C10 H15 Ge1 I3
;
_journal_coden_Cambridge 579
_journal_volume 21
_journal_year 2002
_journal_page_first 653
_journal_name_full 'Organometallics '
loop_
_publ_author_name
"A.C.Filippou"
"P.Portius"
"A.I.Philippopoulos"
_chemical_name_systematic
;
(Pentamethylcyclopenta-2,4-dienyl)-tri-iodo-germanium(iv)
;
_chemical_name_common
;
(Pentamethylcyclopentadienyl)-tri-iodo-germane(iv); Teaching Subset: 
Fundamental Chemistry
;
_cell_volume   1546.637
_exptl_crystal_colour 'red-brown'
_exptl_crystal_density_diffrn 2.527
_exptl_crystal_description 'block'
_diffrn_ambient_temperature 180
#These two values have been output from a single CSD field.
_refine_ls_R_factor_gt 0.0255
_refine_ls_wR_factor_gt 0.0255
_symmetry_cell_setting triclinic
_symmetry_space_group_name_H-M 'P -1'
_symmetry_Int_Tables_number 2
loop_
_symmetry_equiv_pos_site_id
_symmetry_equiv_pos_as_xyz
1 x,y,z
2 -x,-y,-z
_cell_length_a 8.376(2)
_cell_length_b 13.524(4)
_cell_length_c 13.774(3)
_cell_angle_alpha 89.35(3)
_cell_angle_beta 82.45(3)
_cell_angle_gamma 89.67(3)
_cell_formula_units_Z 4
loop_
_atom_type_symbol
_atom_type_radius_bond
C 0.68
H 0.23
Ge 1.17
I 1.40
loop_
_atom_site_label
_atom_site_type_symbol
_atom_site_fract_x
_atom_site_fract_y
_atom_site_fract_z
C1 C 1.0115(4) 0.6050(3) 0.7033(3)
C2 C 0.9477(4) 0.7088(3) 0.7130(3)
C3 C 0.9610(5) 0.7398(3) 0.8050(3)
C4 C 1.0432(4) 0.6643(3) 0.8575(3)
C5 C 1.0806(4) 0.5857(3) 0.7978(3)
C6 C 1.1073(5) 0.5738(4) 0.6058(3)
H1 H 1.14020 0.50440 0.61040
H2 H 1.20310 0.61540 0.59160
H3 H 1.03980 0.58160 0.55330
C7 C 0.8896(5) 0.7677(3) 0.6315(4)
H4 H 0.85570 0.83350 0.65520
H5 H 0.79820 0.73390 0.60900
H6 H 0.97700 0.77410 0.57710
C8 C 0.9048(5) 0.8361(3) 0.8502(4)
H7 H 0.92970 0.83790 0.91770
H8 H 0.78820 0.84270 0.85010
H9 H 0.95970 0.89070 0.81240
C9 C 1.0775(6) 0.6760(4) 0.9617(4)
H10 H 1.13240 0.61670 0.98220
H11 H 0.97590 0.68520 1.00490
H12 H 1.14630 0.73380 0.96560
C10 C 1.1721(5) 0.4943(4) 0.8183(4)
H13 H 1.20550 0.49840 0.88370
H14 H 1.26750 0.48820 0.76930
H15 H 1.10310 0.43640 0.81550
Ge1 Ge 0.80474(4) 0.52597(3) 0.72616(3)
I1 I 0.65201(3) 0.55141(2) 0.89486(2)
I2 I 0.85578(3) 0.34276(2) 0.70181(3)
I3 I 0.60425(3) 0.56152(2) 0.60610(2)
C11 C 0.7804(4) 0.9534(3) 0.2187(3)
C12 C 0.7112(4) 1.0288(3) 0.1557(3)
C13 C 0.6588(4) 1.1059(3) 0.2138(3)
C14 C 0.6989(5) 1.0891(3) 0.3128(3)
C15 C 0.7768(4) 1.0013(3) 0.3173(3)
C16 C 0.9298(5) 0.8949(3) 0.1756(4)
H16 H 0.96080 0.84860 0.22510
H17 H 1.01860 0.94070 0.15560
H18 H 0.90550 0.85800 0.11850
C17 C 0.7113(6) 1.0193(4) 0.0471(3)
H19 H 0.65930 1.07760 0.02190
H20 H 0.65210 0.95980 0.03370
H21 H 0.82250 1.01450 0.01490
C18 C 0.5710(5) 1.1967(3) 0.1854(4)
H22 H 0.54880 1.24010 0.24210
H23 H 0.46930 1.17740 0.16320
H24 H 0.63770 1.23180 0.13230
C19 C 0.6569(6) 1.1605(4) 0.3953(4)
H25 H 0.69560 1.13440 0.45460
H26 H 0.53980 1.16930 0.40730
H27 H 0.70800 1.22440 0.37760
C20 C 0.8520(6) 0.9600(4) 0.4012(4)
H28 H 0.83280 1.00510 0.45670
H29 H 0.96820 0.95220 0.38190
H30 H 0.80450 0.89540 0.42020
Ge2 Ge 0.59433(4) 0.85684(3) 0.24719(3)
I4 I 0.63217(3) 0.72764(2) 0.37609(2)
I5 I 0.55775(4) 0.75321(2) 0.09837(2)
I6 I 0.33281(3) 0.94480(2) 0.30395(3)
#END
