# Supplementary material for: Crystallography in school
Source: J Appl Crystallogr. 2025 Sep 12;58(Pt 5):1802–9. doi: 10.1107/S1600576725007459 (PMC12502877; doi:10.1107/S1600576725007459)
Supplement: Supplementary file 3 [file j-58-01802-sup3.zip › CIF/Others/BALGUQ10.cif]

#######################################################################
#
#                 Cambridge Crystallographic Data Centre
#                                CCDC
#
#######################################################################
#
# If this CIF has been generated from an entry in the Cambridge
# Structural Database, then it will include bibliographic, chemical,
# crystal, experimental, refinement or atomic coordinate data resulting
# from the CCDC's data processing and validation procedures.
#
#######################################################################

data_CSD_CIF_BALGUQ10
_audit_creation_date 1982-11-15
_audit_creation_method CSD-ConQuest-V1
_database_code_CSD BALGUQ10
_database_code_depnum_ccdc_archive 'CCDC 1105663'
_chemical_formula_sum 'C10 H11 Au1 Cl4 N2 O2'
_chemical_formula_moiety
;
C10 H11 N2 O2 1+,Au1 Cl4 1-
;
_journal_coden_Cambridge 186
_journal_year 1982
_journal_page_first 751
_journal_name_full 'J.Chem.Soc.,Dalton Trans. '
loop_
_publ_author_name
"M.S.Hussain"
"E.O.Schlemper"
_chemical_name_systematic
;
Hydrogen-bis(pyridine-N-oxide) tetrachloro-gold(iii)
;
_chemical_name_common
;
Teaching Subset: Fundamental Chemistry
;
_cell_volume    381.365
_exptl_crystal_density_diffrn 2.307
_exptl_special_details
;
Intermolecular hydrogen bonding is present

;
_diffrn_ambient_temperature ?
_diffrn_special_details
;
The study was carried out at room temperature,in the range 283-303K

;
#These two values have been output from a single CSD field.
_refine_ls_R_factor_gt 0.044
_refine_ls_wR_factor_gt 0.044
_symmetry_cell_setting triclinic
_symmetry_space_group_name_H-M 'P -1'
_symmetry_Int_Tables_number 2
loop_
_symmetry_equiv_pos_site_id
_symmetry_equiv_pos_as_xyz
1 x,y,z
2 -x,-y,-z
_cell_length_a 7.276(6)
_cell_length_b 8.631(3)
_cell_length_c 6.799(8)
_cell_angle_alpha 105.4(3)
_cell_angle_beta 96.4(3)
_cell_angle_gamma 67.9(2)
_cell_formula_units_Z 1
loop_
_atom_type_symbol
_atom_type_radius_bond
C 0.68
H 0.23
Au 1.50
Cl 0.99
N 0.68
O 0.68
loop_
_atom_site_label
_atom_site_type_symbol
_atom_site_fract_x
_atom_site_fract_y
_atom_site_fract_z
Au1 Au 0.00000 0.00000 0.00000
Cl1 Cl -0.07150 -0.11150 -0.32800
Cl2 Cl -0.03310 0.24790 -0.08170
O1 O -0.54300 0.87300 -0.04400
N1 N -0.47300 0.78100 -0.23400
C1 C -0.32500 0.63000 -0.24900
C2 C -0.25300 0.53300 -0.43600
C3 C -0.33500 0.59000 -0.60800
C4 C -0.48900 0.74600 -0.58300
C5 C -0.55800 0.84100 -0.39700
H1 H -0.27080 0.59000 -0.12890
H2 H -0.14430 0.42410 -0.44740
H3 H -0.28590 0.52320 -0.74070
H4 H -0.54940 0.78800 -0.70070
H5 H -0.66630 0.94900 -0.32860
H6 H -0.50000 1.00000 0.00000
Cl1A Cl 0.07150 0.11150 0.32800
Cl2A Cl 0.03310 -0.24790 0.08170
O1A O -0.45700 1.12700 0.04400
N1A N -0.52700 1.21900 0.23400
C1A C -0.67500 1.37000 0.24900
C5A C -0.44200 1.15900 0.39700
C2A C -0.74700 1.46700 0.43600
H1A H -0.72920 1.41000 0.12890
C4A C -0.51100 1.25400 0.58300
H5A H -0.33370 1.05100 0.32860
C3A C -0.66500 1.41000 0.60800
H2A H -0.85570 1.57590 0.44740
H4A H -0.45060 1.21200 0.70070
H3A H -0.71410 1.47680 0.74070
#END
