# Supplementary material for: Crystallography in school
Source: J Appl Crystallogr. 2025 Sep 12;58(Pt 5):1802–9. doi: 10.1107/S1600576725007459 (PMC12502877; doi:10.1107/S1600576725007459)
Supplement: Supplementary file 3 [file j-58-01802-sup3.zip › CIF/Others/BAPLOT01.cif]

#######################################################################
#
#                 Cambridge Crystallographic Data Centre
#                                CCDC
#
#######################################################################
#
# If this CIF has been generated from an entry in the Cambridge
# Structural Database, then it will include bibliographic, chemical,
# crystal, experimental, refinement or atomic coordinate data resulting
# from the CCDC's data processing and validation procedures.
#
#######################################################################

data_CSD_CIF_BAPLOT01
_audit_creation_date 1997-07-29
_audit_creation_method CSD-ConQuest-V1
_database_code_CSD BAPLOT01
_database_code_depnum_ccdc_archive 'CCDC 128707'
_chemical_formula_sum 'C7 H8 N4 O2'
_chemical_formula_moiety
;
C7 H8 N4 O2
;
_journal_coeditor_code "IUCr BK1284"
_journal_coden_Cambridge 591
_journal_volume 53
_journal_year 1997
_journal_page_first 777
_journal_name_full 'Acta Crystallogr.,Sect.C:Cryst.Struct.Commun. '
loop_
_publ_author_name
"Y.Ebisuzaki"
"P.D.Boyle"
"J.A.Smith"
_chemical_name_systematic
;
1,3-Dimethyl-3,7-dihydro-1H-purine-2,6-dione
;
_chemical_name_common
;
Theophylline; DrugBank: DB01223; Teaching Subset: Drug Molecules
;
_chemical_melting_point 548.8
_cell_volume    801.380
_exptl_crystal_colour 'colorless'
_exptl_crystal_density_diffrn 1.493
_exptl_special_details
;
Pna21 polymorph II
agent used as a muscle relaxant or vasodilator
No study temperature is reported
;
_diffrn_ambient_temperature ?
_diffrn_special_details
;
The study was carried out at room temperature,in the range 283-303K

;
#These two values have been output from a single CSD field.
_refine_ls_R_factor_gt 0.053
_refine_ls_wR_factor_gt 0.053
_symmetry_cell_setting orthorhombic
_symmetry_space_group_name_H-M 'P n a 21'
_symmetry_Int_Tables_number 33
loop_
_symmetry_equiv_pos_site_id
_symmetry_equiv_pos_as_xyz
1 x,y,z
2 1/2-x,1/2+y,1/2+z
3 1/2+x,1/2-y,z
4 -x,-y,1/2+z
_cell_length_a 24.612(2)
_cell_length_b 3.8302(4)
_cell_length_c 8.5010(5)
_cell_angle_alpha 90
_cell_angle_beta 90
_cell_angle_gamma 90
_cell_formula_units_Z 4
loop_
_atom_type_symbol
_atom_type_radius_bond
C 0.68
H 0.23
N 0.68
O 0.68
loop_
_atom_site_label
_atom_site_type_symbol
_atom_site_fract_x
_atom_site_fract_y
_atom_site_fract_z
N1 N 0.90933(14) 0.3795(13) 0.7289(7)
C1 C 0.9182(2) 0.2581(15) 0.5740(8)
N2 N 0.87764(16) 0.3067(12) 0.4677(7)
C2 C 0.82936(17) 0.4592(13) 0.5151(6)
C3 C 0.82219(16) 0.5719(14) 0.6641(7)
C4 C 0.86184(17) 0.5454(14) 0.7865(7)
N3 N 0.76965(14) 0.7031(12) 0.6688(6)
C5 C 0.74988(19) 0.6607(16) 0.5249(7)
N4 N 0.78433(16) 0.5109(13) 0.4275(6)
C6 C 0.9538(2) 0.323(2) 0.8448(10)
O1 O 0.96018(14) 0.1045(13) 0.5412(7)
C7 C 0.8846(2) 0.1913(17) 0.3041(8)
O2 O 0.85785(12) 0.6411(11) 0.92206
H1 H 0.752(2) 0.800(17) 0.751(8)
H2 H 0.710(2) 0.717(15) 0.500(8)
H3 H 0.98400 0.20800 0.79400
H4 H 0.96600 0.54300 0.88600
H5 H 0.94100 0.17900 0.92900
H6 H 0.92000 0.09400 0.29200
H7 H 0.85800 0.01900 0.27900
H8 H 0.88100 0.38900 0.23500
#END
