# Supplementary material for: Crystallography in school
Source: J Appl Crystallogr. 2025 Sep 12;58(Pt 5):1802–9. doi: 10.1107/S1600576725007459 (PMC12502877; doi:10.1107/S1600576725007459)
Supplement: Supplementary file 3 [file j-58-01802-sup3.zip › CIF/Others/BARBAD01.cif]

#######################################################################
#
#                 Cambridge Crystallographic Data Centre
#                                CCDC
#
#######################################################################
#
# If this CIF has been generated from an entry in the Cambridge
# Structural Database, then it will include bibliographic, chemical,
# crystal, experimental, refinement or atomic coordinate data resulting
# from the CCDC's data processing and validation procedures.
#
#######################################################################

data_CSD_CIF_BARBAD01
_audit_creation_date 1977-11-18
_audit_creation_method CSD-ConQuest-V1
_database_code_CSD BARBAD01
_database_code_depnum_ccdc_archive 'CCDC 1106127'
_chemical_formula_sum 'C4 H8 N2 O5'
_chemical_formula_moiety
;
C4 H4 N2 O3,2(H2 O1)
;
_journal_coeditor_code "IUCr A14716"
_journal_coden_Cambridge 107
_journal_volume 33
_journal_year 1977
_journal_page_first 1655
_journal_name_full 'Acta Crystallogr.,Sect.B:Struct.Crystallogr.Cryst.Chem. '
loop_
_publ_author_name
"A.R.Al-Karaghouli"
"B.Abdul-Wahab"
"E.Ajaj"
"S.Al-Asaff"
_chemical_name_systematic
;
Barbituric acid dihydrate
;
_chemical_name_common
;
Teaching Subset: Drug Molecules
;
_cell_volume    711.469
_exptl_crystal_density_diffrn 1.53
_exptl_special_details
;
orthorhombic polymorph
parent compound of barbiturate sedative agents

;
_diffrn_ambient_temperature ?
_diffrn_radiation_probe 'neutron radiation'
_diffrn_special_details
;
The study was carried out at room temperature,in the range 283-303K

;
#These two values have been output from a single CSD field.
_refine_ls_R_factor_gt 0.087
_refine_ls_wR_factor_gt 0.087
_symmetry_cell_setting orthorhombic
_symmetry_space_group_name_H-M 'P n m a'
_symmetry_Int_Tables_number 62
loop_
_symmetry_equiv_pos_site_id
_symmetry_equiv_pos_as_xyz
1 x,y,z
2 1/2-x,-y,1/2+z
3 1/2+x,1/2-y,1/2-z
4 -x,1/2+y,-z
5 -x,-y,-z
6 -1/2+x,y,-1/2-z
7 -1/2-x,-1/2+y,-1/2+z
8 x,-1/2-y,z
_cell_length_a 12.759(13)
_cell_length_b 6.264(2)
_cell_length_c 8.902(3)
_cell_angle_alpha 90
_cell_angle_beta 90
_cell_angle_gamma 90
_cell_formula_units_Z 4
loop_
_atom_type_symbol
_atom_type_radius_bond
C 0.68
H 0.23
N 0.68
O 0.68
loop_
_atom_site_label
_atom_site_type_symbol
_atom_site_fract_x
_atom_site_fract_y
_atom_site_fract_z
N1 N -0.00150 0.25000 0.28240
C1 C 0.01530 0.25000 0.12870
N2 N 0.11690 0.25000 0.08050
C2 C 0.20340 0.25000 0.17000
C3 C 0.18670 0.25000 0.33710
C4 C 0.07530 0.25000 0.38920
O1 O -0.05770 0.25000 0.04170
O2 O 0.28980 0.25000 0.11360
O3 O 0.05200 0.25000 0.52220
H1 H -0.07920 0.25000 0.31550
H2 H 0.12940 0.25000 -0.03620
H3 H 0.22610 0.11320 0.38510
O4 O 0.17320 0.25000 -0.21530
H4 H 0.14000 0.25000 -0.31350
H5 H 0.24550 0.25000 -0.22930
O5 O 0.38680 0.25000 -0.23960
H6 H 0.42010 0.25000 -0.33490
H7 H 0.43600 0.25000 -0.16290
H3G H 0.22610 0.38680 0.38510
#END
