# Supplementary material for: Crystallography in school
Source: J Appl Crystallogr. 2025 Sep 12;58(Pt 5):1802–9. doi: 10.1107/S1600576725007459 (PMC12502877; doi:10.1107/S1600576725007459)
Supplement: Supplementary file 3 [file j-58-01802-sup3.zip › CIF/Others/BASPAN.cif]

#######################################################################
#
#                 Cambridge Crystallographic Data Centre
#                                CCDC
#
#######################################################################
#
# If this CIF has been generated from an entry in the Cambridge
# Structural Database, then it will include bibliographic, chemical,
# crystal, experimental, refinement or atomic coordinate data resulting
# from the CCDC's data processing and validation procedures.
#
#######################################################################

data_CSD_CIF_BASPAN
_audit_creation_date 2003-09-24
_audit_creation_method CSD-ConQuest-V1
_database_code_CSD BASPAN
_database_code_depnum_ccdc_archive 'CCDC 186558'
_chemical_formula_sum 'C22 H42 Cu1 N4 O6'
_chemical_formula_moiety
;
C20 H40 Cu1 N4 2+,2(C1 H1 O3 1-)
;
_journal_coden_Cambridge 369
_journal_volume 28
_journal_year 2003
_journal_page_first 300
_journal_name_full 'Transition Met.Chem. '
loop_
_publ_author_name
"Ju Chang Kim"
"A.J.Lough"
_chemical_name_systematic
;
(3,14-Dimethyl-2,6,13,17-tetra-azatricyclo(16.4.0.0^7,12^)docosane)-copper(ii)
 bis(bicarbonate)
;
_chemical_name_common
;
Teaching Subset: Fundamental Chemistry, Symmetry
;
_cell_volume   1169.101
_exptl_crystal_colour 'red-blue'
_exptl_crystal_density_diffrn 1.483
_exptl_special_details
;
The authors show two Cu-O contacts at 2.94A between the copper macrocycle and 
the bicarbonate anions
;
_diffrn_ambient_temperature 150
#These two values have been output from a single CSD field.
_refine_ls_R_factor_gt 0.0311
_refine_ls_wR_factor_gt 0.0311
_symmetry_cell_setting monoclinic
_symmetry_space_group_name_H-M 'P 21/n'
_symmetry_Int_Tables_number 14
loop_
_symmetry_equiv_pos_site_id
_symmetry_equiv_pos_as_xyz
1 x,y,z
2 1/2-x,1/2+y,1/2-z
3 -x,-y,-z
4 -1/2+x,-1/2-y,-1/2+z
_cell_length_a 9.1030(2)
_cell_length_b 10.0870(3)
_cell_length_c 13.0420(4)
_cell_angle_alpha 90
_cell_angle_beta 102.5120(12)
_cell_angle_gamma 90
_cell_formula_units_Z 2
loop_
_atom_type_symbol
_atom_type_radius_bond
C 0.68
H 0.23
Cu 1.52
N 0.68
O 0.86
loop_
_atom_site_label
_atom_site_type_symbol
_atom_site_fract_x
_atom_site_fract_y
_atom_site_fract_z
Cu1 Cu 0.50000 0.50000 0.50000
N1 N 0.4677(1) 0.4224(1) 0.3544(1)
N2 N 0.5658(1) 0.6644(1) 0.4330(1)
C1 C 0.5582(2) 0.5030(1) 0.2949(1)
C2 C 0.5247(2) 0.4761(2) 0.1769(1)
C3 C 0.6207(2) 0.5678(2) 0.1243(1)
C4 C 0.5862(2) 0.7121(2) 0.1430(1)
C5 C 0.6184(2) 0.7421(2) 0.2608(1)
C6 C 0.5296(2) 0.6483(1) 0.3167(1)
C7 C 0.5288(2) 0.7963(1) 0.4719(1)
C8 C 0.5926(2) 0.8046(2) 0.5899(1)
C9 C 0.4869(2) 0.2781(2) 0.3412(1)
C10 C 0.3602(2) 0.8215(2) 0.4409(1)
H1 H 0.369(2) 0.445(2) 0.3314(16)
H2 H 0.664(2) 0.6501(18) 0.4569(14)
H3 H 0.66710 0.48370 0.32380
H4 H 0.41670 0.49180 0.14660
H5 H 0.54770 0.38250 0.16390
H6 H 0.72870 0.55000 0.15330
H7 H 0.59960 0.54980 0.04790
H8 H 0.47920 0.73080 0.11160
H9 H 0.64870 0.77010 0.10850
H10 H 0.72740 0.73190 0.29080
H11 H 0.59010 0.83490 0.27180
H12 H 0.42000 0.66670 0.29040
H13 H 0.58010 0.86540 0.43710
H14 H 0.69950 0.77710 0.60380
H15 H 0.59010 0.89850 0.61160
H16 H 0.44700 0.25420 0.26680
H17 H 0.59560 0.25660 0.35850
H18 H 0.33170 0.84130 0.36560
H19 H 0.33420 0.89690 0.48090
H20 H 0.30600 0.74250 0.45610
C11 C 0.1070(2) 0.5103(1) 0.3807(1)
O1 O 0.1623(1) 0.5041(1) 0.3019(1)
O2 O 0.1719(1) 0.4825(1) 0.4738(1)
O3 O -0.0374(1) 0.5519(1) 0.3645(1)
H21 H -0.068(3) 0.542(3) 0.419(2)
N1B N 0.5323(1) 0.5776(1) 0.6456(1)
C1B C 0.4418(2) 0.4970(1) 0.7051(1)
C2B C 0.4753(2) 0.5239(2) 0.8231(1)
C3B C 0.3793(2) 0.4322(2) 0.8757(1)
C4B C 0.4138(2) 0.2879(2) 0.8570(1)
C5B C 0.3816(2) 0.2579(2) 0.7392(1)
C6B C 0.4704(2) 0.3517(1) 0.6833(1)
N2B N 0.4342(1) 0.3356(1) 0.5670(1)
C7B C 0.4712(2) 0.2037(1) 0.5281(1)
C8B C 0.4074(2) 0.1954(2) 0.4101(1)
H14B H 0.30050 0.22290 0.39620
H15B H 0.40990 0.10150 0.38840
C10B C 0.6398(2) 0.1785(2) 0.5591(1)
H18B H 0.66830 0.15870 0.63440
H19B H 0.66580 0.10310 0.51910
H20B H 0.69400 0.25750 0.54390
H13B H 0.41990 0.13460 0.56290
H2B H 0.336(2) 0.3499(18) 0.5431(14)
H3B H 0.33290 0.51630 0.67620
H12B H 0.58000 0.33330 0.70960
H10B H 0.27260 0.26810 0.70920
H11B H 0.40990 0.16510 0.72820
H8B H 0.52080 0.26920 0.88840
H9B H 0.35130 0.22990 0.89150
H6B H 0.27130 0.45000 0.84670
H7B H 0.40040 0.45020 0.95210
H4B H 0.58330 0.50820 0.85340
H5B H 0.45230 0.61750 0.83610
C9B C 0.5131(2) 0.7219(2) 0.6588(1)
H16B H 0.55300 0.74580 0.73320
H17B H 0.40440 0.74340 0.64150
H1B H 0.631(2) 0.555(2) 0.6686(16)
#END
