# Supplementary material for: Crystallography in school
Source: J Appl Crystallogr. 2025 Sep 12;58(Pt 5):1802–9. doi: 10.1107/S1600576725007459 (PMC12502877; doi:10.1107/S1600576725007459)
Supplement: Supplementary file 3 [file j-58-01802-sup3.zip › CIF/Others/BATLEN.cif]

#######################################################################
#
#                 Cambridge Crystallographic Data Centre
#                                CCDC
#
#######################################################################
#
# If this CIF has been generated from an entry in the Cambridge
# Structural Database, then it will include bibliographic, chemical,
# crystal, experimental, refinement or atomic coordinate data resulting
# from the CCDC's data processing and validation procedures.
#
#######################################################################

data_CSD_CIF_BATLEN
_audit_creation_date 1982-05-11
_audit_creation_method CSD-ConQuest-V1
_database_code_CSD BATLEN
_database_code_depnum_ccdc_archive 'CCDC 1106398'
_chemical_formula_sum 'C6 H19 Al2 Na1'
_chemical_formula_moiety
;
C6 H19 Al2 1-,Na1 1+
;
_journal_coden_Cambridge 4
_journal_volume 103
_journal_year 1981
_journal_page_first 6787
_journal_name_full 'J.Am.Chem.Soc. '
loop_
_publ_author_name
"J.L.Atwood"
"D.C.Hrncir"
"R.D.Rogers"
"J.A.K.Howard"
_chemical_name_systematic
;
Sodium (\m~2~-hydrido)-bis(trimethyl-aluminium)
;
_chemical_name_common
;
Teaching Subset: Fundamental Chemistry
;
_cell_volume   1419.656
_exptl_crystal_density_diffrn 0.79
_diffrn_ambient_temperature 200
#These two values have been output from a single CSD field.
_refine_ls_R_factor_gt 0.048
_refine_ls_wR_factor_gt 0.048
_symmetry_cell_setting cubic
_symmetry_space_group_name_H-M 'P a 3'
_symmetry_Int_Tables_number 205
loop_
_symmetry_equiv_pos_site_id
_symmetry_equiv_pos_as_xyz
1 x,y,z
2 z,x,y
3 y,z,x
4 -x,1/2+y,1/2-z
5 -z,1/2+x,1/2-y
6 -y,1/2+z,1/2-x
7 1/2-x,-y,1/2+z
8 1/2-z,-x,1/2+y
9 1/2-y,-z,1/2+x
10 1/2+x,1/2-y,-z
11 1/2+z,1/2-x,-y
12 1/2+y,1/2-z,-x
13 -x,-y,-z
14 -z,-x,-y
15 -y,-z,-x
16 x,-1/2-y,-1/2+z
17 z,-1/2-x,-1/2+y
18 y,-1/2-z,-1/2+x
19 -1/2+x,y,-1/2-z
20 -1/2+z,x,-1/2-y
21 -1/2+y,z,-1/2-x
22 -1/2-x,-1/2+y,z
23 -1/2-z,-1/2+x,y
24 -1/2-y,-1/2+z,x
_cell_length_a 11.239(4)
_cell_length_b 11.239(4)
_cell_length_c 11.239(4)
_cell_angle_alpha 90
_cell_angle_beta 90
_cell_angle_gamma 90
_cell_formula_units_Z 4
loop_
_atom_type_symbol
_atom_type_radius_bond
C 0.68
H 0.23
Al 1.35
Na 0.97
loop_
_atom_site_label
_atom_site_type_symbol
_atom_site_fract_x
_atom_site_fract_y
_atom_site_fract_z
Na1 Na 0.00000 0.00000 0.00000
Al1 Al 0.41530 0.41530 0.41530
C1 C 0.25290 0.45720 0.46400
H1 H 0.50000 0.50000 0.50000
H2 H 0.21920 0.53570 0.43200
H3 H 0.24210 0.43010 0.54920
H4 H 0.18850 0.39790 0.41170
C1A C 0.46400 0.25290 0.45720
C1B C 0.45720 0.46400 0.25290
Al1L Al 0.58470 0.58470 0.58470
H2A H 0.43200 0.21920 0.53570
H3A H 0.54920 0.24210 0.43010
H4A H 0.41170 0.18850 0.39790
H2B H 0.53570 0.43200 0.21920
H3B H 0.43010 0.54920 0.24210
H4B H 0.39790 0.41170 0.18850
C1L C 0.74710 0.54280 0.53600
C1M C 0.53600 0.74710 0.54280
C1N C 0.54280 0.53600 0.74710
H2L H 0.78080 0.46430 0.56800
H3L H 0.75790 0.56990 0.45080
H4L H 0.81150 0.60210 0.58830
H2M H 0.56800 0.78080 0.46430
H3M H 0.45080 0.75790 0.56990
H4M H 0.58830 0.81150 0.60210
H2N H 0.46430 0.56800 0.78080
H3N H 0.56990 0.45080 0.75790
H4N H 0.60210 0.58830 0.81150
#END
