# Supplementary material for: Crystallography in school
Source: J Appl Crystallogr. 2025 Sep 12;58(Pt 5):1802–9. doi: 10.1107/S1600576725007459 (PMC12502877; doi:10.1107/S1600576725007459)
Supplement: Supplementary file 3 [file j-58-01802-sup3.zip › CIF/Others/BAXQIA.cif]

#######################################################################
#
#                 Cambridge Crystallographic Data Centre
#                                CCDC
#
#######################################################################
#
# If this CIF has been generated from an entry in the Cambridge
# Structural Database, then it will include bibliographic, chemical,
# crystal, experimental, refinement or atomic coordinate data resulting
# from the CCDC's data processing and validation procedures.
#
#######################################################################

data_CSD_CIF_BAXQIA
_audit_creation_date 1999-11-19
_audit_creation_method CSD-ConQuest-V1
_database_code_CSD BAXQIA
_database_code_depnum_ccdc_archive 'CCDC 1106804'
_chemical_formula_sum 'C13 H20 Cl9 Sb1'
_chemical_formula_moiety
;
C12 H18 Cl1 1+,Cl6 Sb1 1-,C1 H2 Cl2
;
_journal_coden_Cambridge 4
_journal_volume 120
_journal_year 1998
_journal_page_first 13278
_journal_name_full 'J.Am.Chem.Soc. '
loop_
_publ_author_name
"R.Rathore"
"J.Hecht"
"J.K.Kochi"
_chemical_name_systematic
;
Chloro-hexamethylbenzenium hexachloroantimonate dichloromethane solvate
;
_chemical_name_common
;
Teaching Subset: Fundamental Chemistry
;
_cell_volume   2263.696
_exptl_crystal_colour 'yellow'
_exptl_crystal_density_diffrn 1.811
_exptl_special_details
;
isostructural with the heptamethylbenzenium analogue
The a cell value = 7.9289,2 not 9.289,2 as published in paper
;
_exptl_crystal_preparation 'hexane/dichloromethane'
_diffrn_ambient_temperature 123
_refine_special_details
;
The chlorine atom and methyl group, C11, are disordered over two sites.

;
#These two values have been output from a single CSD field.
_refine_ls_R_factor_gt 0.067
_refine_ls_wR_factor_gt 0.067
_symmetry_cell_setting monoclinic
_symmetry_space_group_name_H-M 'P 21/c'
_symmetry_Int_Tables_number 14
loop_
_symmetry_equiv_pos_site_id
_symmetry_equiv_pos_as_xyz
1 x,y,z
2 -x,1/2+y,1/2-z
3 -x,-y,-z
4 x,-1/2-y,-1/2+z
_cell_length_a 7.9289(2)
_cell_length_b 12.1903(4)
_cell_length_c 23.4716(8)
_cell_angle_alpha 90
_cell_angle_beta 93.792(1)
_cell_angle_gamma 90
_cell_formula_units_Z 4
loop_
_atom_type_symbol
_atom_type_radius_bond
C 0.68
H 0.23
Cl 0.99
Sb 1.46
loop_
_atom_site_label
_atom_site_type_symbol
_atom_site_fract_x
_atom_site_fract_y
_atom_site_fract_z
Sb1 Sb 0.1620(1) 0.2552(1) -0.1599(1)
Cl1 Cl 0.1386(2) 0.4088(1) -0.2215(1)
Cl2 Cl 0.2207(2) 0.3747(1) -0.0815(1)
Cl3 Cl -0.1295(2) 0.2673(1) -0.1473(1)
Cl4 Cl 0.1036(2) 0.1346(1) -0.2381(1)
Cl5 Cl 0.4544(2) 0.2435(1) -0.1744(1)
Cl6 Cl 0.1896(2) 0.1020(1) -0.0981(1)
C1 C 0.1880(8) 0.2972(5) -0.3920(3)
Cl7 Cl 0.1723(4) 0.3320(2) -0.4670(1)
C2 C 0.0114(18) 0.3171(15) -0.3710(7)
C3 C 0.2270(9) 0.1765(5) -0.3891(3)
C4 C 0.0982(10) 0.0997(6) -0.4171(4)
C5 C 0.3684(8) 0.1392(5) -0.3594(3)
C6 C 0.4048(9) 0.0178(5) -0.3551(3)
C7 C 0.4870(7) 0.2164(5) -0.3336(3)
C8 C 0.6499(8) 0.1727(5) -0.3062(3)
C9 C 0.4579(7) 0.3320(5) -0.3344(3)
C10 C 0.5846(9) 0.4071(6) -0.3037(3)
C11 C 0.3151(8) 0.3724(5) -0.3638(3)
C12 C 0.2814(9) 0.4939(5) -0.3674(3)
H1 H -0.0710(23) 0.2706(43) -0.3925(21)
H2 H -0.0195(39) 0.3944(19) -0.3768(27)
H3 H 0.0119(28) 0.2992(54) -0.3303(10)
H4 H 0.0086(38) 0.1423(6) -0.4375(20)
H5 H 0.0493(51) 0.0545(32) -0.3878(4)
H6 H 0.1529(18) 0.0523(31) -0.4441(18)
H7 H 0.4844(48) 0.0039(7) -0.3221(13)
H8 H 0.4544(58) -0.0071(9) -0.3900(9)
H9 H 0.2994(13) -0.0221(6) -0.3503(21)
H10 H 0.6296(14) 0.1417(35) -0.2687(9)
H11 H 0.7324(21) 0.2324(10) -0.3015(18)
H12 H 0.6939(31) 0.1154(27) -0.3305(10)
H13 H 0.6868(25) 0.4109(31) -0.3249(11)
H14 H 0.6136(46) 0.3786(22) -0.2652(8)
H15 H 0.5358(24) 0.4806(11) -0.3010(19)
H16 H 0.1810(36) 0.5074(6) -0.3931(16)
H17 H 0.3790(26) 0.5311(7) -0.3822(19)
H18 H 0.2621(59) 0.5222(9) -0.3293(5)
C13 C 0.6104(13) 0.2619(7) -0.5185(4)
Cl8 Cl 0.6532(3) 0.3756(2) -0.4772(1)
Cl9 Cl 0.6366(3) 0.1361(2) -0.4804(1)
H19 H 0.6859(13) 0.2618(7) -0.5505(4)
H20 H 0.4926(13) 0.2666(7) -0.5351(4)
Cl10? Cl -0.0081(18) 0.3262(15) -0.3624(7)
C14? C 0.1417(77) 0.3316(26) -0.4540(11)
H21? H 0.049(24) 0.385(17) -0.4549(16)
H22? H 0.106(34) 0.2670(43) -0.4765(29)
H23? H 0.241(12) 0.365(20) -0.4702(38)
#END
