# Supplementary material for: Crystallography in school
Source: J Appl Crystallogr. 2025 Sep 12;58(Pt 5):1802–9. doi: 10.1107/S1600576725007459 (PMC12502877; doi:10.1107/S1600576725007459)
Supplement: Supplementary file 3 [file j-58-01802-sup3.zip › CIF/Others/BAZSUR.cif]

#######################################################################
#
#                 Cambridge Crystallographic Data Centre
#                                CCDC
#
#######################################################################
#
# If this CIF has been generated from an entry in the Cambridge
# Structural Database, then it will include bibliographic, chemical,
# crystal, experimental, refinement or atomic coordinate data resulting
# from the CCDC's data processing and validation procedures.
#
#######################################################################

data_CSD_CIF_BAZSUR
_audit_creation_date 2004-01-20
_audit_creation_method CSD-ConQuest-V1
_database_code_CSD BAZSUR
_database_code_depnum_ccdc_archive 'CCDC 210413'
_chemical_formula_sum 'C8 H18 N2 Ni1 P2 S2'
_chemical_formula_moiety
;
C8 H18 N2 Ni1 P2 S2
;
_journal_coden_Cambridge 222
_journal_year 2003
_journal_page_first 3357
_journal_name_full 'Dalton Trans. '
loop_
_publ_author_name
"Yong-Joo Kim"
"Jin-Taek Han"
"Seok Kang"
"Won Seok Han"
"S.W.Lee"
_chemical_name_systematic
;
trans-bis(Isothiocyanato)-bis(trimethylphosphine)-nickel(ii)
;
_chemical_name_common
;
Teaching Subset: Fundamental Chemistry
;
_cell_volume    754.534
_exptl_crystal_colour 'red'
_exptl_crystal_density_diffrn 1.439
_exptl_crystal_description 'block'
_exptl_crystal_preparation 'dichloromethane/hexane'
_diffrn_ambient_temperature 293
#These two values have been output from a single CSD field.
_refine_ls_R_factor_gt 0.0237
_refine_ls_wR_factor_gt 0.0237
_symmetry_cell_setting monoclinic
_symmetry_space_group_name_H-M 'P 21/n'
_symmetry_Int_Tables_number 14
loop_
_symmetry_equiv_pos_site_id
_symmetry_equiv_pos_as_xyz
1 x,y,z
2 1/2-x,1/2+y,1/2-z
3 -x,-y,-z
4 -1/2+x,-1/2-y,-1/2+z
_cell_length_a 6.1832(13)
_cell_length_b 7.2920(11)
_cell_length_c 16.744(3)
_cell_angle_alpha 90
_cell_angle_beta 91.906(16)
_cell_angle_gamma 90
_cell_formula_units_Z 2
loop_
_atom_type_symbol
_atom_type_radius_bond
C 0.68
H 0.23
N 0.68
Ni 1.50
P 1.05
S 1.02
loop_
_atom_site_label
_atom_site_type_symbol
_atom_site_fract_x
_atom_site_fract_y
_atom_site_fract_z
Ni1 Ni 0.00000 0.00000 0.00000
P1 P 0.01851(8) 0.15189(7) -0.11508(3)
S1 S -0.61936(9) -0.29363(9) -0.09221(4)
N1 N -0.2394(3) -0.1257(2) -0.03743(10)
C1 C -0.3975(3) -0.1963(3) -0.05999(11)
C2 C -0.1174(4) 0.0439(4) -0.19997(13)
H1 H -0.06220 -0.07800 -0.20640
H2 H -0.09230 0.11400 -0.24730
H3 H -0.27000 0.03840 -0.19130
C3 C -0.0979(4) 0.3786(3) -0.10927(14)
H4 H -0.03240 0.44340 -0.06480
H5 H -0.25090 0.36860 -0.10220
H6 H -0.07240 0.44420 -0.15780
C4 C 0.2874(4) 0.1959(4) -0.14960(16)
H7 H 0.37270 0.25360 -0.10770
H8 H 0.27850 0.27530 -0.19530
H9 H 0.35390 0.08220 -0.16410
P1B P -0.01851(8) -0.15189(7) 0.11508(3)
C2B C 0.1174(4) -0.0439(4) 0.19997(13)
H1B H 0.06220 0.07800 0.20640
H2B H 0.09230 -0.11400 0.24730
H3B H 0.27000 -0.03840 0.19130
C3B C 0.0979(4) -0.3786(3) 0.10927(14)
H4B H 0.03240 -0.44340 0.06480
H5B H 0.25090 -0.36860 0.10220
H6B H 0.07240 -0.44420 0.15780
C4B C -0.2874(4) -0.1959(4) 0.14960(16)
H7B H -0.37270 -0.25360 0.10770
H8B H -0.27850 -0.27530 0.19530
H9B H -0.35390 -0.08220 0.16410
N1B N 0.2394(3) 0.1257(2) 0.03743(10)
C1B C 0.3975(3) 0.1963(3) 0.05999(11)
S1B S 0.61936(9) 0.29363(9) 0.09221(4)
#END
