# Supplementary material for: Crystallography in school
Source: J Appl Crystallogr. 2025 Sep 12;58(Pt 5):1802–9. doi: 10.1107/S1600576725007459 (PMC12502877; doi:10.1107/S1600576725007459)
Supplement: Supplementary file 3 [file j-58-01802-sup3.zip › CIF/Others/BBZCPO12.cif]

#######################################################################
#
#                 Cambridge Crystallographic Data Centre
#                                CCDC
#
#######################################################################
#
# If this CIF has been generated from an entry in the Cambridge
# Structural Database, then it will include bibliographic, chemical,
# crystal, experimental, refinement or atomic coordinate data resulting
# from the CCDC's data processing and validation procedures.
#
#######################################################################

data_CSD_CIF_BBZCPO12
_audit_creation_date 2003-02-06
_audit_creation_method CSD-ConQuest-V1
_database_code_CSD BBZCPO12
_database_code_depnum_ccdc_archive 'CCDC 134740'
_chemical_formula_sum 'C19 H18 O1'
_chemical_formula_moiety
;
C19 H18 O1
;
_journal_coden_Cambridge 4
_journal_volume 121
_journal_year 1999
_journal_page_first 8246
_journal_name_full 'J.Am.Chem.Soc. '
loop_
_publ_author_name
"K.Honda"
"F.Nakanishi"
"N.Feeder"
_chemical_name_systematic
;
2-Benzyl-5-benzylidenecyclopentanone
;
_chemical_name_common
;
Teaching Subset: Fundamental Chemistry
;
_chemical_melting_point 404
_cell_volume   2928.517
_exptl_crystal_colour 'colorless'
_exptl_crystal_density_diffrn 1.19
_exptl_crystal_description 'plate'
_diffrn_ambient_temperature 273
#These two values have been output from a single CSD field.
_refine_ls_R_factor_gt 0.0606
_refine_ls_wR_factor_gt 0.0606
_symmetry_cell_setting orthorhombic
_symmetry_space_group_name_H-M 'P b c a'
_symmetry_Int_Tables_number 61
loop_
_symmetry_equiv_pos_site_id
_symmetry_equiv_pos_as_xyz
1 x,y,z
2 1/2+x,1/2-y,-z
3 -x,1/2+y,1/2-z
4 1/2-x,-y,1/2+z
5 -x,-y,-z
6 -1/2-x,-1/2+y,z
7 x,-1/2-y,-1/2+z
8 -1/2+x,y,-1/2-z
_cell_length_a 31.333(2)
_cell_length_b 10.7715(7)
_cell_length_c 8.677(2)
_cell_angle_alpha 90
_cell_angle_beta 90
_cell_angle_gamma 90
_cell_formula_units_Z 8
loop_
_atom_type_symbol
_atom_type_radius_bond
C 0.68
H 0.23
O 0.68
loop_
_atom_site_label
_atom_site_type_symbol
_atom_site_fract_x
_atom_site_fract_y
_atom_site_fract_z
O1 O 0.04227(7) 0.2369(3) 0.0134(3)
C1 C 0.0417(1) 0.3205(3) 0.1075(4)
C2 C 0.0803(1) 0.3754(3) 0.1857(4)
C3 C 0.0652(1) 0.5027(3) 0.2356(5)
C4 C 0.0172(1) 0.4901(3) 0.2676(4)
C5 C 0.00277(10) 0.3824(3) 0.1685(3)
C6 C 0.1217(1) 0.3677(5) 0.0959(5)
C7 C 0.1605(1) 0.3924(3) 0.1925(4)
C8 C 0.1778(1) 0.3024(5) 0.2884(5)
C9 C 0.2128(2) 0.3255(6) 0.3803(6)
C10 C 0.2309(1) 0.4404(7) 0.3760(6)
C11 C 0.2150(1) 0.5336(5) 0.2804(6)
C12 C 0.1794(1) 0.5072(4) 0.1920(5)
C13 C -0.0355(1) 0.3352(3) 0.1394(4)
C14 C -0.0776(1) 0.3699(3) 0.1966(4)
C15 C -0.0853(1) 0.4586(4) 0.3102(4)
C16 C -0.1256(1) 0.4837(4) 0.3631(5)
C17 C -0.1599(1) 0.4217(4) 0.3021(5)
C18 C -0.1540(1) 0.3342(4) 0.1892(6)
C19 C -0.1134(1) 0.3081(4) 0.1377(5)
H1 H 0.082(1) 0.326(3) 0.277(5)
H2 H 0.082(1) 0.534(3) 0.324(4)
H3 H 0.071(1) 0.561(3) 0.147(4)
H4 H -0.001(1) 0.573(3) 0.246(4)
H5 H 0.0120(9) 0.467(3) 0.381(4)
H6 H 0.124(1) 0.291(3) 0.067(4)
H7 H 0.119(1) 0.444(4) -0.003(6)
H8 H 0.169(1) 0.222(4) 0.290(5)
H9 H 0.227(1) 0.256(4) 0.453(5)
H10 H 0.254(2) 0.450(4) 0.429(6)
H11 H 0.231(2) 0.645(6) 0.279(7)
H12 H 0.166(1) 0.564(4) 0.127(5)
H13 H -0.0338(9) 0.262(3) 0.074(4)
H14 H -0.0642(10) 0.505(3) 0.355(4)
H15 H -0.131(1) 0.543(4) 0.448(5)
H16 H -0.187(1) 0.439(3) 0.337(4)
H17 H -0.180(1) 0.292(4) 0.141(5)
H18 H -0.108(1) 0.247(4) 0.060(4)
#END
