# Supplementary material for: Crystallography in school
Source: J Appl Crystallogr. 2025 Sep 12;58(Pt 5):1802–9. doi: 10.1107/S1600576725007459 (PMC12502877; doi:10.1107/S1600576725007459)
Supplement: Supplementary file 3 [file j-58-01802-sup3.zip › CIF/Others/BCABOR10.cif]

#######################################################################
#
#                 Cambridge Crystallographic Data Centre
#                                CCDC
#
#######################################################################
#
# If this CIF has been generated from an entry in the Cambridge
# Structural Database, then it will include bibliographic, chemical,
# crystal, experimental, refinement or atomic coordinate data resulting
# from the CCDC's data processing and validation procedures.
#
#######################################################################

data_CSD_CIF_BCABOR10
_audit_creation_date 1977-09-12
_audit_creation_method CSD-ConQuest-V1
_database_code_CSD BCABOR10
_database_code_depnum_ccdc_archive 'CCDC 1107162'
_chemical_formula_sum 'C4 H22 B20'
_chemical_formula_moiety
;
C4 H22 B20
;
_journal_coden_Cambridge 82
_journal_volume 17
_journal_year 1976
_journal_page_first 675
_journal_name_full 'Zh.Strukt.Khim.(Russ.)(J.Struct.Chem.) '
loop_
_publ_author_name
"N.I.Kirillova"
"A.I.Klimova"
"Yu.T.Struchkov"
"V.I.Stanko"
_chemical_name_systematic
;
2,2'-Bi(p-carborane)
;
_chemical_name_common
;
Teaching Subset: Fundamental Chemistry, Symmetry
;
_cell_volume    860.369
_exptl_crystal_density_diffrn 1.13
_diffrn_ambient_temperature ?
_diffrn_special_details
;
The study was carried out at room temperature,in the range 283-303K

;
#These two values have been output from a single CSD field.
_refine_ls_R_factor_gt 0.044
_refine_ls_wR_factor_gt 0.044
_symmetry_cell_setting monoclinic
_symmetry_space_group_name_H-M 'P 1 1 21/b'
_symmetry_Int_Tables_number 14
loop_
_symmetry_equiv_pos_site_id
_symmetry_equiv_pos_as_xyz
1 x,y,z
2 -x,1/2-y,1/2+z
3 -x,-y,-z
4 x,-1/2+y,-1/2-z
_cell_length_a 11.723(4)
_cell_length_b 11.670(3)
_cell_length_c 6.8692(2)
_cell_angle_alpha 90
_cell_angle_beta 90
_cell_angle_gamma 113.72(1)
_cell_formula_units_Z 2
loop_
_atom_type_symbol
_atom_type_radius_bond
C 0.68
H 0.23
B 0.83
loop_
_atom_site_label
_atom_site_type_symbol
_atom_site_fract_x
_atom_site_fract_y
_atom_site_fract_z
C1 C 0.18560 0.15900 0.06960
B1 B 0.07550 0.01500 0.00210
B2 B 0.18150 0.11980 -0.17100
B3 B 0.32500 0.20650 -0.04920
B4 B 0.30920 0.15540 0.19640
B5 B 0.15690 0.03780 0.22660
B6 B 0.14210 -0.08870 0.07730
B7 B 0.15720 -0.03880 -0.16710
B8 B 0.30970 0.07930 -0.19910
B9 B 0.38800 0.10080 0.02750
B10 B 0.28540 -0.00210 0.19990
C2 C 0.28150 -0.04220 -0.04060
H1 H 0.15200 0.22700 0.10500
H2 H 0.14500 0.16600 -0.28600
H3 H 0.37700 0.30400 -0.08000
H4 H 0.35300 0.22800 0.31400
H5 H 0.10100 0.02600 0.36200
H6 H 0.09000 -0.18700 0.11300
H7 H 0.11400 -0.11000 -0.27200
H8 H 0.36600 0.09200 -0.34000
H9 H 0.49300 0.11900 0.03200
H10 H 0.32400 -0.05000 0.30700
H11 H 0.31600 -0.11200 -0.08100
B1B B -0.07550 -0.01500 -0.00210
C1B C -0.18560 -0.15900 -0.06960
B2B B -0.18150 -0.11980 0.17100
B5B B -0.15690 -0.03780 -0.22660
B6B B -0.14210 0.08870 -0.07730
B7B B -0.15720 0.03880 0.16710
B3B B -0.32500 -0.20650 0.04920
B4B B -0.30920 -0.15540 -0.19640
H1B H -0.15200 -0.22700 -0.10500
B8B B -0.30970 -0.07930 0.19910
H2B H -0.14500 -0.16600 0.28600
B10B B -0.28540 0.00210 -0.19990
H5B H -0.10100 -0.02600 -0.36200
C2B C -0.28150 0.04220 0.04060
H6B H -0.09000 0.18700 -0.11300
H7B H -0.11400 0.11000 0.27200
B9B B -0.38800 -0.10080 -0.02750
H3B H -0.37700 -0.30400 0.08000
H4B H -0.35300 -0.22800 -0.31400
H8B H -0.36600 -0.09200 0.34000
H10B H -0.32400 0.05000 -0.30700
H11B H -0.31600 0.11200 0.08100
H9B H -0.49300 -0.11900 -0.03200
#END
