# Supplementary material for: Crystallography in school
Source: J Appl Crystallogr. 2025 Sep 12;58(Pt 5):1802–9. doi: 10.1107/S1600576725007459 (PMC12502877; doi:10.1107/S1600576725007459)
Supplement: Supplementary file 3 [file j-58-01802-sup3.zip › CIF/Others/BDMIUP.cif]

#######################################################################
#
#                 Cambridge Crystallographic Data Centre
#                                CCDC
#
#######################################################################
#
# If this CIF has been generated from an entry in the Cambridge
# Structural Database, then it will include bibliographic, chemical,
# crystal, experimental, refinement or atomic coordinate data resulting
# from the CCDC's data processing and validation procedures.
#
#######################################################################

data_CSD_CIF_BDMIUP
_audit_creation_date 1979-10-24
_audit_creation_method CSD-ConQuest-V1
_database_code_CSD BDMIUP
_database_code_depnum_ccdc_archive 'CCDC 1107378'
_chemical_formula_sum 'C14 H32 Cl2 N4 O2 Pd1'
_chemical_formula_moiety
;
C14 H32 Cl2 N4 O2 Pd1
;
_journal_coeditor_code "IUCr A17657"
_journal_coden_Cambridge 107
_journal_volume 35
_journal_year 1979
_journal_page_first 1696
_journal_name_full 'Acta Crystallogr.,Sect.B:Struct.Crystallogr.Cryst.Chem. '
loop_
_publ_author_name
"F.W.B.Einstein"
"J.S.Field"
_chemical_name_systematic
;
Dichloro-bis(1-t-butyl-2,3-dimethyl-isourea)-palladium(ii)
;
_chemical_name_common
;
Teaching Subset: Fundamental Chemistry, Symmetry
;
_cell_volume   2122.205
_exptl_crystal_colour 'brown orange'
_exptl_crystal_density_diffrn 1.46
_diffrn_ambient_temperature ?
_diffrn_special_details
;
The study was carried out at room temperature,in the range 283-303K

;
#These two values have been output from a single CSD field.
_refine_ls_R_factor_gt 0.054
_refine_ls_wR_factor_gt 0.054
_symmetry_cell_setting monoclinic
_symmetry_space_group_name_H-M 'C 2/c'
_symmetry_Int_Tables_number 15
loop_
_symmetry_equiv_pos_site_id
_symmetry_equiv_pos_as_xyz
1 x,y,z
2 1/2+x,1/2+y,z
3 -x,y,1/2-z
4 1/2-x,1/2+y,1/2-z
5 -x,-y,-z
6 -1/2-x,-1/2-y,-z
7 x,-y,-1/2+z
8 -1/2+x,-1/2-y,-1/2+z
_cell_length_a 12.947(13)
_cell_length_b 17.362(13)
_cell_length_c 10.194(6)
_cell_angle_alpha 90
_cell_angle_beta 112.16(2)
_cell_angle_gamma 90
_cell_formula_units_Z 4
loop_
_atom_type_symbol
_atom_type_radius_bond
C 0.68
H 0.23
Cl 0.99
N 0.68
O 0.68
Pd 1.50
loop_
_atom_site_label
_atom_site_type_symbol
_atom_site_fract_x
_atom_site_fract_y
_atom_site_fract_z
Pd1 Pd 0.50000 0.35279 0.25000
Cl1 Cl 0.50000 0.48550 0.25000
Cl2 Cl 0.50000 0.21980 0.25000
O1 O 0.75510 0.37780 0.23890
N1 N 0.56950 0.35340 0.10310
N2 N 0.69330 0.40150 0.00770
C1 C 0.48460 0.34850 -0.04000
C2 C 0.66910 0.37680 0.11580
C3 C 0.75100 0.32730 0.35260
C4 C 0.80540 0.40750 -0.00050
C5 C 0.78420 0.41410 -0.15650
C6 C 0.86410 0.47830 0.07500
C7 C 0.87320 0.33520 0.05630
H1 H 0.63500 0.41300 -0.09200
H2 H 0.43200 0.31000 -0.02800
H3 H 0.45100 0.39700 -0.06600
H4 H 0.51400 0.31900 -0.08100
H5 H 0.84100 0.32200 0.42800
H6 H 0.72400 0.35100 0.40200
H7 H 0.73800 0.28600 0.32000
H8 H 0.85100 0.41900 -0.17500
H9 H 0.90800 0.46000 0.16700
H10 H 0.81100 0.51600 0.08000
H11 H 0.91000 0.50300 0.03300
H12 H 0.90200 0.34000 0.15300
H13 H 0.93000 0.32800 0.01900
H14 H 0.82400 0.28900 0.02900
N1B N 0.43050 0.35340 0.39690
C1B C 0.51540 0.34850 0.54000
C2B C 0.33090 0.37680 0.38420
H2B H 0.56800 0.31000 0.52800
H3B H 0.54900 0.39700 0.56600
H4B H 0.48600 0.31900 0.58100
O1B O 0.24490 0.37780 0.26110
N2B N 0.30670 0.40150 0.49230
C3B C 0.24900 0.32730 0.14740
C4B C 0.19460 0.40750 0.50050
H1B H 0.36500 0.41300 0.59200
H5B H 0.15900 0.32200 0.07200
H6B H 0.27600 0.35100 0.09800
H7B H 0.26200 0.28600 0.18000
C5B C 0.21580 0.41410 0.65650
C6B C 0.13590 0.47830 0.42500
C7B C 0.12680 0.33520 0.44370
H8B H 0.14900 0.41900 0.67500
H9B H 0.09200 0.46000 0.33300
H10B H 0.18900 0.51600 0.42000
H11B H 0.09000 0.50300 0.46700
H12B H 0.09800 0.34000 0.34700
H13B H 0.07000 0.32800 0.48100
H14B H 0.17600 0.28900 0.47100
#END
