# Supplementary material for: Crystallography in school
Source: J Appl Crystallogr. 2025 Sep 12;58(Pt 5):1802–9. doi: 10.1107/S1600576725007459 (PMC12502877; doi:10.1107/S1600576725007459)
Supplement: Supplementary file 3 [file j-58-01802-sup3.zip › CIF/Others/BECYIR.cif]

#######################################################################
#
#                 Cambridge Crystallographic Data Centre
#                                CCDC
#
#######################################################################
#
# If this CIF has been generated from an entry in the Cambridge
# Structural Database, then it will include bibliographic, chemical,
# crystal, experimental, refinement or atomic coordinate data resulting
# from the CCDC's data processing and validation procedures.
#
#######################################################################

data_CSD_CIF_BECYIR
_audit_creation_date 1982-09-17
_audit_creation_method CSD-ConQuest-V1
_database_code_CSD BECYIR
_database_code_depnum_ccdc_archive 'CCDC 1107691'
_chemical_formula_sum 'C32 H32 Ba1 N4 O9 S2'
_chemical_formula_moiety
;
C32 H32 Ba1 N4 O9 S2
;
_journal_coden_Cambridge 119
_journal_volume 75
_journal_year 1981
_journal_page_first 29
_journal_name_full 'J.Mol.Struct. '
loop_
_publ_author_name
"M.Czugler"
"A.Kalman"
_chemical_name_systematic
;
(1,19-bis(8-Quinolyl)-3,17-dioxo-1,4,7,10,13,16,19-heptaoxanonadecane)-bis(iso
thiocyanato)-barium
;
_chemical_name_common
;
Teaching Subset: Fundamental Chemistry, Symmetry
;
_cell_volume   3468.360
_diffrn_ambient_temperature ?
_diffrn_special_details
;
The study was carried out at room temperature,in the range 283-303K

;
#These two values have been output from a single CSD field.
_refine_ls_R_factor_gt 0.0903
_refine_ls_wR_factor_gt 0.0903
_symmetry_cell_setting monoclinic
_symmetry_space_group_name_H-M 'C 2/c'
_symmetry_Int_Tables_number 15
loop_
_symmetry_equiv_pos_site_id
_symmetry_equiv_pos_as_xyz
1 x,y,z
2 1/2+x,1/2+y,z
3 -x,y,1/2-z
4 1/2-x,1/2+y,1/2-z
5 -x,-y,-z
6 -1/2-x,-1/2-y,-z
7 x,-y,-1/2+z
8 -1/2+x,-1/2-y,-1/2+z
_cell_length_a 15.067(5)
_cell_length_b 18.545(6)
_cell_length_c 14.195(5)
_cell_angle_alpha 90
_cell_angle_beta 119.02(2)
_cell_angle_gamma 90
_cell_formula_units_Z 4
loop_
_atom_type_symbol
_atom_type_radius_bond
C 0.68
H 0.23
Ba 2.10
N 0.68
O 0.68
S 1.02
loop_
_atom_site_label
_atom_site_type_symbol
_atom_site_fract_x
_atom_site_fract_y
_atom_site_fract_z
Ba1 Ba 0.00000 0.13189 0.25000
C1 C 0.08065 0.31814 0.26363
C2 C 0.15635 0.28972 0.26474
O1 O 0.16569 0.21191 0.25898
C3 C 0.19825 0.19513 0.18069
C4 C 0.23479 0.11859 0.19754
O2 O 0.15017 0.07031 0.17286
C5 C 0.17106 0.00083 0.17262
O3 O 0.25324 -0.02122 0.19123
C6 C 0.08473 -0.05052 0.14163
O4 O -0.00091 -0.01350 0.13986
C7 C -0.08398 -0.05879 0.11256
C8 C -0.08157 -0.12880 0.11217
C9 C -0.17092 -0.17019 0.08171
C10 C -0.26195 -0.13744 0.05050
C11 C -0.26592 -0.06124 0.04641
C12 C -0.17601 -0.01941 0.08425
C13 C -0.35813 -0.02236 0.00630
C14 C -0.35807 0.04939 0.00466
C15 C -0.26448 0.08831 0.04617
N1 N -0.17496 0.05374 0.08581
N2 N 0.07014 0.19019 0.46139
C16 C 0.06044 0.23050 0.51210
S1 S 0.04358 0.28969 0.59259
O5 O 0.00000 0.28240 0.25000
H1 H 0.10448 0.35596 0.33083
H2 H 0.05146 0.35707 0.18945
H3 H 0.22621 0.30443 0.34718
H4 H 0.17810 0.31282 0.20698
H5 H 0.25691 0.23333 0.18730
H6 H 0.13413 0.20148 0.09726
H7 H 0.29463 0.11277 0.28190
H8 H 0.26959 0.10585 0.14730
H9 H 0.06713 -0.07712 0.06679
H10 H 0.11146 -0.09394 0.20478
H11 H -0.01072 -0.15687 0.13412
H12 H -0.16908 -0.22873 0.08459
H13 H -0.42806 -0.04939 -0.01976
H14 H -0.42711 0.08044 -0.02397
H15 H -0.26581 0.14659 0.04406
O1B O -0.16569 0.21191 0.24102
O2B O -0.15017 0.07031 0.32714
O4B O 0.00091 -0.01350 0.36014
N1B N 0.17496 0.05374 0.41419
N2B N -0.07014 0.19019 0.03861
C1B C -0.08065 0.31814 0.23637
C2B C -0.15635 0.28972 0.23526
C3B C -0.19825 0.19513 0.31931
C4B C -0.23479 0.11859 0.30246
C5B C -0.17106 0.00083 0.32738
C6B C -0.08473 -0.05052 0.35837
C7B C 0.08398 -0.05879 0.38744
C12B C 0.17601 -0.01941 0.41575
C15B C 0.26448 0.08831 0.45383
C16B C -0.06044 0.23050 -0.01210
H1B H -0.10448 0.35596 0.16917
H2B H -0.05146 0.35707 0.31055
H3B H -0.22621 0.30443 0.15282
H4B H -0.17810 0.31282 0.29302
H5B H -0.25691 0.23333 0.31270
H6B H -0.13413 0.20148 0.40274
H7B H -0.29463 0.11277 0.21810
H8B H -0.26959 0.10585 0.35270
O3B O -0.25324 -0.02122 0.30877
H9B H -0.06713 -0.07712 0.43321
H10B H -0.11146 -0.09394 0.29522
C8B C 0.08157 -0.12880 0.38783
C11B C 0.26592 -0.06124 0.45359
C14B C 0.35807 0.04939 0.49534
H15B H 0.26581 0.14659 0.45594
S1B S -0.04358 0.28969 -0.09259
C9B C 0.17092 -0.17019 0.41829
H11B H 0.01072 -0.15687 0.36588
C10B C 0.26195 -0.13744 0.44950
C13B C 0.35813 -0.02236 0.49370
H14B H 0.42711 0.08044 0.52397
H12B H 0.16908 -0.22873 0.41541
H13B H 0.42806 -0.04939 0.51976
#END
