# Supplementary material for: Crystallography in school
Source: J Appl Crystallogr. 2025 Sep 12;58(Pt 5):1802–9. doi: 10.1107/S1600576725007459 (PMC12502877; doi:10.1107/S1600576725007459)
Supplement: Supplementary file 3 [file j-58-01802-sup3.zip › CIF/Others/BEJFIF.cif]

#######################################################################
#
#                 Cambridge Crystallographic Data Centre
#                                CCDC
#
#######################################################################
#
# If this CIF has been generated from an entry in the Cambridge
# Structural Database, then it will include bibliographic, chemical,
# crystal, experimental, refinement or atomic coordinate data resulting
# from the CCDC's data processing and validation procedures.
#
#######################################################################

data_CSD_CIF_BEJFIF
_audit_creation_date 1982-11-15
_audit_creation_method CSD-ConQuest-V1
_database_code_CSD BEJFIF
_database_code_depnum_ccdc_archive 'CCDC 1108113'
_chemical_formula_sum 'C24 H20 Cl1 Sb1'
_chemical_formula_moiety
;
C24 H20 Cl1 Sb1
;
_journal_coden_Cambridge 93
_journal_volume 260
_journal_year 1981
_journal_page_first 1124
_journal_name_full 'Dokl.Akad.Nauk SSSR(Russ.)(Proc.Nat.Acad.Sci.USSR) '
loop_
_publ_author_name
"V.A.Lebedev"
"R.I.Bochkova"
"E.A.Kuz'min"
"V.V.Sharutin"
"N.V.Belov"
_chemical_name_systematic
;
Chloro-tetraphenyl-antimony
;
_chemical_name_common
;
Teaching Subset: Fundamental Chemistry
;
_cell_volume   2075.395
_exptl_crystal_colour 'colorless'
_exptl_crystal_density_diffrn 1.5
_diffrn_ambient_temperature ?
_diffrn_special_details
;
The study was carried out at room temperature,in the range 283-303K

;
#These two values have been output from a single CSD field.
_refine_ls_R_factor_gt 0.056
_refine_ls_wR_factor_gt 0.056
_symmetry_cell_setting monoclinic
_symmetry_space_group_name_H-M 'P 21/n'
_symmetry_Int_Tables_number 14
loop_
_symmetry_equiv_pos_site_id
_symmetry_equiv_pos_as_xyz
1 x,y,z
2 1/2-x,1/2+y,1/2-z
3 -x,-y,-z
4 -1/2+x,-1/2-y,-1/2+z
_cell_length_a 10.141(4)
_cell_length_b 14.590(6)
_cell_length_c 14.027(6)
_cell_angle_alpha 90
_cell_angle_beta 90.03(4)
_cell_angle_gamma 90
_cell_formula_units_Z 4
loop_
_atom_type_symbol
_atom_type_radius_bond
C 0.68
H 0.23
Cl 0.99
Sb 1.46
loop_
_atom_site_label
_atom_site_type_symbol
_atom_site_fract_x
_atom_site_fract_y
_atom_site_fract_z
Sb1 Sb 0.14880 0.10870 0.25040
Cl1 Cl -0.10320 0.17020 0.22100
C1 C 0.16860 0.14780 0.10820
C2 C 0.14980 0.08350 0.03340
C3 C 0.04510 -0.00900 0.29790
C4 C 0.29310 0.21150 0.40780
C5 C 0.16560 0.10450 -0.05860
C6 C 0.18030 0.21420 0.35190
C7 C 0.08840 0.28420 0.36510
C8 C 0.34070 0.04740 0.26400
C9 C 0.20810 0.23370 0.08430
C10 C 0.32020 0.27860 0.47450
C11 C -0.03990 -0.00400 0.37070
C12 C 0.36730 -0.01710 0.33270
C13 C 0.07360 -0.09190 0.24990
C14 C -0.07880 -0.16690 0.35570
C15 C 0.44350 0.07760 0.20050
C16 C 0.23520 0.34720 0.48830
C17 C 0.11600 0.35350 0.43690
C18 C 0.21230 0.19470 -0.08020
C19 C -0.10050 -0.08770 0.40290
C20 C 0.00560 -0.17140 0.27970
C21 C 0.23200 0.25720 -0.01380
C22 C 0.56970 0.03850 0.21260
C23 C 0.49330 -0.05250 0.34440
C24 C 0.59520 -0.02410 0.28540
H1 H 0.12600 0.02000 0.04500
H2 H 0.15000 0.05700 -0.10700
H3 H 0.22800 0.27900 0.13200
H4 H 0.22500 0.20500 -0.15000
H5 H 0.25400 0.32200 -0.02600
H6 H 0.12800 -0.09000 0.19200
H7 H -0.14000 -0.22700 0.38000
H8 H 0.02010 -0.22900 0.24200
H9 H -0.16200 -0.09000 0.45000
H10 H -0.07000 0.06000 0.40000
H11 H 0.00000 0.28000 0.33000
H12 H 0.34600 0.15600 0.38300
H13 H 0.41300 0.28000 0.49700
H14 H 0.26600 0.39300 0.53600
H15 H 0.06300 0.40500 0.45500
H16 H 0.29000 -0.04500 0.37200
H17 H 0.43100 0.12500 0.15100
H18 H 0.64200 0.06100 0.16200
H19 H 0.52500 -0.09700 0.39200
H20 H 0.68900 -0.03900 0.30200
#END
