# Supplementary material for: Crystallography in school
Source: J Appl Crystallogr. 2025 Sep 12;58(Pt 5):1802–9. doi: 10.1107/S1600576725007459 (PMC12502877; doi:10.1107/S1600576725007459)
Supplement: Supplementary file 3 [file j-58-01802-sup3.zip › CIF/Others/BENSCU.cif]

#######################################################################
#
#                 Cambridge Crystallographic Data Centre
#                                CCDC
#
#######################################################################
#
# If this CIF has been generated from an entry in the Cambridge
# Structural Database, then it will include bibliographic, chemical,
# crystal, experimental, refinement or atomic coordinate data resulting
# from the CCDC's data processing and validation procedures.
#
#######################################################################

data_CSD_CIF_BENSCU
_audit_creation_date 1978-10-27
_audit_creation_method CSD-ConQuest-V1
_database_code_CSD BENSCU
_database_code_depnum_ccdc_archive 'CCDC 1108695'
_chemical_formula_sum 'C12 H22 Cu1 O12 S2'
_chemical_formula_moiety
;
2(C6 H5 O3 S1 1-),H12 Cu1 O6 2+
;
_journal_coeditor_code "IUCr A16058"
_journal_coden_Cambridge 107
_journal_volume 34
_journal_year 1978
_journal_page_first 1491
_journal_name_full 'Acta Crystallogr.,Sect.B:Struct.Crystallogr.Cryst.Chem. '
loop_
_publ_author_name
"C.Couldwell"
"K.Prout"
"D.Robey"
"R.Taylor"
"F.J.C.Rossotti"
_chemical_name_systematic
;
Hexa-aqua-copper(ii) bis(benzene sulfonate)
;
_chemical_name_common
;
Teaching Subset: Fundamental Chemistry, Symmetry
;
_cell_volume    978.455
_diffrn_ambient_temperature ?
_diffrn_special_details
;
The study was carried out at room temperature,in the range 283-303K

;
#These two values have been output from a single CSD field.
_refine_ls_R_factor_gt 0.041
_refine_ls_wR_factor_gt 0.041
_symmetry_cell_setting triclinic
_symmetry_space_group_name_H-M 'P -1'
_symmetry_Int_Tables_number 2
loop_
_symmetry_equiv_pos_site_id
_symmetry_equiv_pos_as_xyz
1 x,y,z
2 -x,-y,-z
_cell_length_a 22.51(2)
_cell_length_b 6.26(1)
_cell_length_c 6.96(1)
_cell_angle_alpha 92.5(2)
_cell_angle_beta 93.0(2)
_cell_angle_gamma 89.5(2)
_cell_formula_units_Z 2
loop_
_atom_type_symbol
_atom_type_radius_bond
C 0.68
H 0.23
Cu 1.52
O 0.68
S 1.02
loop_
_atom_site_label
_atom_site_type_symbol
_atom_site_fract_x
_atom_site_fract_y
_atom_site_fract_z
Cu1 Cu 0.00000 0.00000 0.00000
O1 O 0.06070 -0.10770 -0.17120
O2 O 0.04180 0.27690 0.03510
O3 O 0.04930 -0.12710 0.26270
H1 H 0.07300 -0.03000 -0.27000
H2 H 0.06100 -0.19000 -0.20000
H3 H 0.05900 0.36000 -0.05000
H4 H 0.05200 0.32000 0.12000
H5 H 0.07200 -0.04000 0.35000
H6 H 0.05600 -0.22000 0.29000
Cu2 Cu 0.50000 0.50000 0.50000
O4 O 0.45810 0.78010 0.51620
O5 O 0.44940 0.36930 0.74130
O6 O 0.44060 0.39480 0.30290
H7 H 0.44400 0.84000 0.41000
H8 H 0.44100 0.82000 0.63000
H9 H 0.43700 0.46000 0.81000
H10 H 0.44300 0.25000 0.77000
H11 H 0.42900 0.47000 0.21000
H12 H 0.44200 0.28000 0.29000
S1 S 0.39140 0.87330 0.01520
O7 O 0.39730 0.64180 0.01510
O8 O 0.42200 0.97750 0.18420
O9 O 0.40890 0.96040 -0.16380
C1 C 0.31510 0.93280 0.03290
C2 C 0.29790 1.13490 0.09450
C3 C 0.23790 1.18200 0.10860
C4 C 0.19630 1.02700 0.06100
C5 C 0.21290 0.82700 -0.00110
C6 C 0.27310 0.77560 -0.01580
H13 H 0.32400 1.25000 0.11500
H14 H 0.22900 1.34000 0.15400
H15 H 0.15400 1.07000 0.04400
H16 H 0.18300 0.71000 -0.01300
H17 H 0.28300 0.63000 -0.05700
S2 S 0.10850 0.37050 0.55680
O10 O 0.10450 0.13870 0.55990
O11 O 0.08790 0.47320 0.73380
O12 O 0.07900 0.45750 0.38470
C7 C 0.18520 0.43040 0.54970
C8 C 0.22710 0.28100 0.60410
C9 C 0.28690 0.33200 0.59470
C10 C 0.30310 0.52800 0.53090
C11 C 0.26060 0.67400 0.47670
C12 C 0.20140 0.62820 0.48570
H18 H 0.21200 0.14000 0.64200
H19 H 0.31800 0.22000 0.62700
H20 H 0.33700 0.56000 0.52100
H21 H 0.27400 0.81000 0.45500
H22 H 0.17300 0.72000 0.44700
O1A O -0.06070 0.10770 0.17120
H1A H -0.07300 0.03000 0.27000
H2A H -0.06100 0.19000 0.20000
O2A O -0.04180 -0.27690 -0.03510
H3A H -0.05900 -0.36000 0.05000
H4A H -0.05200 -0.32000 -0.12000
O3A O -0.04930 0.12710 -0.26270
H5A H -0.07200 0.04000 -0.35000
H6A H -0.05600 0.22000 -0.29000
O4A O 0.54190 0.21990 0.48380
H7A H 0.55600 0.16000 0.59000
H8A H 0.55900 0.18000 0.37000
O5A O 0.55060 0.63070 0.25870
H9A H 0.56300 0.54000 0.19000
H10A H 0.55700 0.75000 0.23000
O6A O 0.55940 0.60520 0.69710
H11A H 0.57100 0.53000 0.79000
H12A H 0.55800 0.72000 0.71000
#END
