# Supplementary material for: Crystallography in school
Source: J Appl Crystallogr. 2025 Sep 12;58(Pt 5):1802–9. doi: 10.1107/S1600576725007459 (PMC12502877; doi:10.1107/S1600576725007459)
Supplement: Supplementary file 3 [file j-58-01802-sup3.zip › CIF/Others/BENZDC01.cif]

#######################################################################
#
#                 Cambridge Crystallographic Data Centre
#                                CCDC
#
#######################################################################
#
# If this CIF has been generated from an entry in the Cambridge
# Structural Database, then it will include bibliographic, chemical,
# crystal, experimental, refinement or atomic coordinate data resulting
# from the CCDC's data processing and validation procedures.
#
#######################################################################

data_CSD_CIF_BENZDC01
_audit_creation_date 1975-02-18
_audit_creation_method CSD-ConQuest-V1
_database_code_CSD BENZDC01
_database_code_depnum_ccdc_archive 'CCDC 1108747'
_chemical_formula_sum 'C8 H6 O4'
_chemical_formula_moiety
;
C8 H6 O4
;
_journal_coeditor_code "IUCr A11372"
_journal_coden_Cambridge 107
_journal_volume 30
_journal_year 1974
_journal_page_first 2764
_journal_name_full 'Acta Crystallogr.,Sect.B:Struct.Crystallogr.Cryst.Chem. '
loop_
_publ_author_name
"J.L.Derissen"
_chemical_name_systematic
;
Isophthalic acid
;
_chemical_name_common
;
Teaching Subset: Fundamental Chemistry
;
_cell_volume    719.677
_exptl_crystal_density_diffrn 1.533
_diffrn_ambient_temperature ?
_diffrn_special_details
;
The study was carried out at room temperature,in the range 283-303K

;
#These two values have been output from a single CSD field.
_refine_ls_R_factor_gt 0.046
_refine_ls_wR_factor_gt 0.046
_symmetry_cell_setting monoclinic
_symmetry_space_group_name_H-M 'P 21/c'
_symmetry_Int_Tables_number 14
loop_
_symmetry_equiv_pos_site_id
_symmetry_equiv_pos_as_xyz
1 x,y,z
2 -x,1/2+y,1/2-z
3 -x,-y,-z
4 x,-1/2-y,-1/2+z
_cell_length_a 3.758(2)
_cell_length_b 16.364(6)
_cell_length_c 11.703(4)
_cell_angle_alpha 90
_cell_angle_beta 90.30(3)
_cell_angle_gamma 90
_cell_formula_units_Z 4
loop_
_atom_type_symbol
_atom_type_radius_bond
C 0.68
H 0.20
O 0.68
loop_
_atom_site_label
_atom_site_type_symbol
_atom_site_fract_x
_atom_site_fract_y
_atom_site_fract_z
C1 C -0.26840 0.34310 0.37680
C2 C -0.35430 0.26840 0.32980
C3 C -0.28250 0.19680 0.38900
C4 C -0.12050 0.20060 0.49600
C5 C -0.03720 0.27540 0.54250
C6 C -0.10850 0.34630 0.48420
C7 C -0.35550 0.41840 0.31320
C8 C -0.38470 0.11770 0.33600
H1 H -0.45700 0.26500 0.26000
H2 H -0.07400 0.15200 0.53400
H3 H 0.07500 0.27900 0.61400
H4 H -0.06000 0.39900 0.51300
H5 H -0.34100 0.53200 0.31800
H6 H -0.38000 0.00400 0.35100
O1 O -0.25790 0.48600 0.36210
O2 O -0.51180 0.41660 0.22020
O3 O -0.54820 0.11680 0.24460
O4 O -0.29420 0.05270 0.39150
#END
