# Supplementary material for: Crystallography in school
Source: J Appl Crystallogr. 2025 Sep 12;58(Pt 5):1802–9. doi: 10.1107/S1600576725007459 (PMC12502877; doi:10.1107/S1600576725007459)
Supplement: Supplementary file 3 [file j-58-01802-sup3.zip › CIF/Others/BERTOH01.cif]

#######################################################################
#
#                 Cambridge Crystallographic Data Centre
#                                CCDC
#
#######################################################################
#
# If this CIF has been generated from an entry in the Cambridge
# Structural Database, then it will include bibliographic, chemical,
# crystal, experimental, refinement or atomic coordinate data resulting
# from the CCDC's data processing and validation procedures.
#
#######################################################################

data_CSD_CIF_BERTOH01
_audit_creation_date 1994-12-05
_audit_creation_method CSD-ConQuest-V1
_database_code_CSD BERTOH01
_database_code_depnum_ccdc_archive 'CCDC 1108982'
_chemical_formula_sum 'C7 H6 N2'
_chemical_formula_moiety
;
C7 H6 N2
;
_journal_coeditor_code "IUCr SE0122"
_journal_coden_Cambridge 622
_journal_volume 50
_journal_year 1994
_journal_page_first 363
_journal_name_full 'Acta Crystallogr.,Sect.B:Struct.Sci. '
loop_
_publ_author_name
"A.Heine"
"R.Herbst-Irmer"
"D.Stalke"
"W.Kuhnle"
"K.A.Zachariasse"
_chemical_name_systematic
;
4-Aminobenzonitrile
;
_chemical_name_common
;
Teaching Subset: Fundamental Chemistry, Symmetry
;
_cell_volume    615.961
_exptl_crystal_density_diffrn 1.274
_exptl_special_details
;
orthorhombic polymorph
A solid-solid phase transition occurs between 293 and 255K
;
_diffrn_ambient_temperature 153
#These two values have been output from a single CSD field.
_refine_ls_R_factor_gt 0.0444
_refine_ls_wR_factor_gt 0.0444
_symmetry_cell_setting orthorhombic
_symmetry_space_group_name_H-M 'P 21 21 21'
_symmetry_Int_Tables_number 19
loop_
_symmetry_equiv_pos_site_id
_symmetry_equiv_pos_as_xyz
1 x,y,z
2 1/2+x,1/2-y,-z
3 -x,1/2+y,1/2-z
4 1/2-x,-y,1/2+z
_cell_length_a 5.753(2)
_cell_length_b 7.503(2)
_cell_length_c 14.270(2)
_cell_angle_alpha 90
_cell_angle_beta 90
_cell_angle_gamma 90
_cell_formula_units_Z 4
loop_
_atom_type_symbol
_atom_type_radius_bond
C 0.68
H 0.23
N 0.68
loop_
_atom_site_label
_atom_site_type_symbol
_atom_site_fract_x
_atom_site_fract_y
_atom_site_fract_z
N1 N 0.7474(3) 0.3765(2) 0.5925(1)
C1 C 0.6067(3) 0.4453(2) 0.5240(1)
C2 C 0.3881(3) 0.5165(2) 0.5473(1)
C3 C 0.2508(3) 0.5922(2) 0.4801(1)
C4 C 0.3246(4) 0.5985(2) 0.3866(1)
C5 C 0.5405(4) 0.5268(2) 0.3628(1)
C6 C 0.6789(4) 0.4505(2) 0.4300(1)
C7 C 0.1788(4) 0.6746(3) 0.3160(1)
N2 N 0.0606(4) 0.7347(2) 0.2594(1)
H1 H 0.8590(48) 0.3004(29) 0.5746(17)
H2 H 0.6734(49) 0.3447(33) 0.6455(14)
H3 H 0.3355(3) 0.5119(2) 0.6103(1)
H4 H 0.1042(3) 0.6409(2) 0.4969(1)
H5 H 0.5920(4) 0.5308(2) 0.2995(1)
H6 H 0.8246(4) 0.4007(2) 0.4129(1)
#END
