# Supplementary material for: Crystallography in school
Source: J Appl Crystallogr. 2025 Sep 12;58(Pt 5):1802–9. doi: 10.1107/S1600576725007459 (PMC12502877; doi:10.1107/S1600576725007459)
Supplement: Supplementary file 3 [file j-58-01802-sup3.zip › CIF/Others/BETBEH10.cif]

#######################################################################
#
#                 Cambridge Crystallographic Data Centre
#                                CCDC
#
#######################################################################
#
# If this CIF has been generated from an entry in the Cambridge
# Structural Database, then it will include bibliographic, chemical,
# crystal, experimental, refinement or atomic coordinate data resulting
# from the CCDC's data processing and validation procedures.
#
#######################################################################

data_CSD_CIF_BETBEH10
_audit_creation_date 1986-10-23
_audit_creation_method CSD-ConQuest-V1
_database_code_CSD BETBEH10
_database_code_depnum_ccdc_archive 'CCDC 1109129'
_chemical_formula_sum 'C10 H8 O2'
_chemical_formula_moiety
;
C10 H8 O2
;
_journal_coden_Cambridge 167
_journal_year 1985
_journal_page_first 1997
_journal_name_full 'Liebigs Ann. '
loop_
_publ_author_name
"C.Reichardt"
"K.-Y.Yun"
"W.Massa"
"R.E.Schmidt"
"O.Exner"
"E.-U.Wurthwein"
_chemical_name_systematic
;
(2,4,6-Cycloheptatrien-1-ylidene)-malonaldehyde
;
_chemical_name_common
;
8,8-Diformyl-heptafulvene; Teaching Subset: Fundamental Chemistry
;
_chemical_melting_point 405.15
_cell_volume    754.338
_exptl_crystal_colour 'red'
_exptl_crystal_density_diffrn 1.41
_exptl_special_details
;
Melting point range 405.15-406.15K

;
_diffrn_ambient_temperature 193
#These two values have been output from a single CSD field.
_refine_ls_R_factor_gt 0.036
_refine_ls_wR_factor_gt 0.036
_symmetry_cell_setting monoclinic
_symmetry_space_group_name_H-M 'P 21/c'
_symmetry_Int_Tables_number 14
loop_
_symmetry_equiv_pos_site_id
_symmetry_equiv_pos_as_xyz
1 x,y,z
2 -x,1/2+y,1/2-z
3 -x,-y,-z
4 x,-1/2-y,-1/2+z
_cell_length_a 3.792(1)
_cell_length_b 16.375(5)
_cell_length_c 12.150(5)
_cell_angle_alpha 90
_cell_angle_beta 90.95(3)
_cell_angle_gamma 90
_cell_formula_units_Z 4
loop_
_atom_type_symbol
_atom_type_radius_bond
C 0.68
H 0.23
O 0.68
loop_
_atom_site_label
_atom_site_type_symbol
_atom_site_fract_x
_atom_site_fract_y
_atom_site_fract_z
C1 C 0.3611(5) 0.0935(1) 0.7264(1)
C2 C 0.3096(5) 0.1729(1) 0.7714(1)
H1 H 0.387(5) 0.178(1) 0.847(2)
C3 C 0.1663(6) 0.2414(1) 0.7247(2)
H2 H 0.155(6) 0.289(1) 0.775(2)
C4 C 0.0282(6) 0.2553(1) 0.6184(2)
H3 H -0.063(6) 0.310(1) 0.604(2)
C5 C 0.0098(6) 0.2020(1) 0.5339(2)
H4 H -0.091(6) 0.221(2) 0.465(2)
C6 C 0.1281(5) 0.1204(1) 0.5326(2)
H5 H 0.101(6) 0.093(1) 0.460(2)
C7 C 0.2746(5) 0.0742(1) 0.6147(1)
H6 H 0.341(5) 0.020(1) 0.595(1)
C8 C 0.5077(5) 0.0311(1) 0.7952(1)
C9 C 0.6940(5) 0.0461(1) 0.8981(1)
H7 H 0.788(5) -0.006(1) 0.932(1)
O1 O 0.7528(4) 0.1101(1) 0.9458(1)
C10 C 0.4832(6) -0.0549(1) 0.7708(1)
H8 H 0.597(5) -0.090(1) 0.828(1)
O2 O 0.3328(5) -0.0895(1) 0.6944(1)
#END
