# Supplementary material for: Crystallography in school
Source: J Appl Crystallogr. 2025 Sep 12;58(Pt 5):1802–9. doi: 10.1107/S1600576725007459 (PMC12502877; doi:10.1107/S1600576725007459)
Supplement: Supplementary file 3 [file j-58-01802-sup3.zip › CIF/Others/BEURID10.cif]

#######################################################################
#
#                 Cambridge Crystallographic Data Centre
#                                CCDC
#
#######################################################################
#
# If this CIF has been generated from an entry in the Cambridge
# Structural Database, then it will include bibliographic, chemical,
# crystal, experimental, refinement or atomic coordinate data resulting
# from the CCDC's data processing and validation procedures.
#
#######################################################################

data_CSD_CIF_BEURID10
_audit_creation_date 1975-05-16
_audit_creation_method CSD-ConQuest-V1
_database_code_CSD BEURID10
_database_code_depnum_ccdc_archive 'CCDC 1109253'
_chemical_formula_sum 'C9 H12 N2 O6'
_chemical_formula_moiety
;
C9 H12 N2 O6
;
_journal_coeditor_code "IUCr A11856"
_journal_coden_Cambridge 107
_journal_volume 31
_journal_year 1975
_journal_page_first 102
_journal_name_full 'Acta Crystallogr.,Sect.B:Struct.Crystallogr.Cryst.Chem. '
loop_
_publ_author_name
"E.A.Green"
"R.D.Rosenstein"
"R.Shiono"
"D.J.Abraham"
"B.L.Trus"
"R.E.Marsh"
_chemical_name_systematic
;
Uridine
;
_chemical_name_common
;
PDB Chemical Component code: URI; Teaching Subset: Fundamental Chemistry; 
DrugBank: DB02745
;
_cell_volume   1014.301
_exptl_crystal_density_diffrn 1.597
_exptl_special_details
;
CORRECTIONS IN ERRATA ACTA CRYST.(1975) B31,1221 HAVE BEEN APPLIED TO THIS 
ENTRY
;
_diffrn_ambient_temperature ?
_diffrn_special_details
;
The study was carried out at room temperature,in the range 283-303K

;
#These two values have been output from a single CSD field.
_refine_ls_R_factor_gt 0.033
_refine_ls_wR_factor_gt 0.033
_symmetry_cell_setting monoclinic
_symmetry_space_group_name_H-M 'P 21'
_symmetry_Int_Tables_number 4
loop_
_symmetry_equiv_pos_site_id
_symmetry_equiv_pos_as_xyz
1 x,y,z
2 -x,1/2+y,-z
_cell_length_a 4.981(4)
_cell_length_b 14.649(8)
_cell_length_c 13.964(8)
_cell_angle_alpha 90
_cell_angle_beta 95.45(8)
_cell_angle_gamma 90
_cell_formula_units_Z 4
loop_
_atom_type_symbol
_atom_type_radius_bond
C 0.68
H 0.23
N 0.68
O 0.68
loop_
_atom_site_label
_atom_site_type_symbol
_atom_site_fract_x
_atom_site_fract_y
_atom_site_fract_z
C1 C 0.45220 0.04280 0.29380
C2 C 0.80310 0.14760 0.24810
C3 C 0.59800 -0.04900 0.30310
C4 C 0.58210 -0.06860 0.40980
C5 C 1.01260 0.26070 0.36230
C6 C 0.30050 -0.03590 0.42470
C7 C 0.83670 0.22920 0.42980
C8 C 0.25450 -0.01100 0.52690
C9 C 0.66080 0.16270 0.40560
H1 H 1.08000 0.24100 0.22600
H2 H 0.24800 -0.07100 0.56300
H3 H 0.08300 0.02000 0.52800
H4 H 0.40700 0.08800 0.60900
H5 H 0.85500 0.25500 0.49300
H6 H 0.53100 0.13800 0.45000
H7 H 0.36400 0.05000 0.22700
H8 H 0.78800 -0.04400 0.28400
H9 H 0.54400 -0.12500 0.19700
H10 H 0.71400 -0.03200 0.44900
H11 H 0.68400 -0.16700 0.49600
H12 H 0.18000 -0.08200 0.40200
N1 N 0.64050 0.12100 0.31740
N2 N 0.97470 0.21870 0.27300
O1 O 0.25710 0.04210 0.36100
O2 O 0.79450 0.10930 0.16970
O3 O 0.44640 -0.11630 0.24860
O4 O 0.62820 -0.16110 0.43400
O5 O 1.18610 0.32030 0.37740
O6 O 0.46640 0.04360 0.57020
C10 C 0.02970 -0.44070 0.10740
C11 C -0.47580 -0.59020 0.21220
C12 C -0.19110 -0.58090 0.04990
C13 C -0.09310 -0.36010 0.04850
C14 C -0.18010 -0.29920 0.12860
C15 C -0.51620 -0.66040 0.14230
C16 C 0.05790 -0.31000 0.20460
C17 C 0.01140 -0.28600 0.30610
C18 C -0.30440 -0.52220 0.19940
H13 H -0.39500 -0.68700 0.02000
H14 H 0.01900 -0.21800 0.31400
H15 H 0.15000 -0.31400 0.35100
H16 H -0.32200 -0.26500 0.36300
H17 H -0.56700 -0.59300 0.26700
H18 H -0.28200 -0.47200 0.24100
H19 H 0.17600 -0.46900 0.07500
H20 H -0.23900 -0.38400 -0.00200
H21 H 0.12600 -0.33900 -0.04700
H22 H -0.33700 -0.32700 0.15300
H23 H -0.11200 -0.18400 0.07200
H24 H 0.21300 -0.27200 0.18900
N3 N -0.16460 -0.51550 0.11990
N4 N -0.36760 -0.64990 0.06500
O7 O 0.12550 -0.40630 0.19880
O8 O -0.06720 -0.57820 -0.02110
O9 O 0.11630 -0.31430 0.00590
O10 O -0.24680 -0.20750 0.10450
O11 O -0.66340 -0.72750 0.14500
O12 O -0.24640 -0.31490 0.33110
#END
