# Supplementary material for: Crystallography in school
Source: J Appl Crystallogr. 2025 Sep 12;58(Pt 5):1802–9. doi: 10.1107/S1600576725007459 (PMC12502877; doi:10.1107/S1600576725007459)
Supplement: Supplementary file 3 [file j-58-01802-sup3.zip › CIF/Others/BIBWAL.cif]

#######################################################################
#
#                 Cambridge Crystallographic Data Centre
#                                CCDC
#
#######################################################################
#
# If this CIF has been generated from an entry in the Cambridge
# Structural Database, then it will include bibliographic, chemical,
# crystal, experimental, refinement or atomic coordinate data resulting
# from the CCDC's data processing and validation procedures.
#
#######################################################################

data_CSD_CIF_BIBWAL
_audit_creation_date 2005-01-20
_audit_creation_method CSD-ConQuest-V1
_database_code_CSD BIBWAL
_database_code_depnum_ccdc_archive 'CCDC 242264'
_chemical_formula_sum 'C8 H22 Cl2 N4'
_chemical_formula_moiety
;
C8 H22 N4 2+,2(Cl1 1-)
;
_journal_coden_Cambridge 1078
_journal_year 2004
_journal_name_full 'CSD Communication(Private Communication) '
loop_
_publ_author_name
"P.G.Jones"
"I.Dix"
_chemical_name_systematic
;
1,7-diazonia-4,10-diazacyclodecane dichloride
;
_chemical_name_common
;
Teaching Subset: Fundamental Chemistry
;
_cell_volume   1243.803
_exptl_crystal_colour 'colorless'
_exptl_crystal_density_diffrn 1.309
_exptl_special_details
;
contribution from Institut fur Anorganische und Analytische Chemie, 
Technische Universitat Braunschweig, Postfach 3329, 38023 Braunschweig, 
Germany
;
_exptl_crystal_description 'prism'
_diffrn_ambient_temperature 143
#These two values have been output from a single CSD field.
_refine_ls_R_factor_gt 0.0336
_refine_ls_wR_factor_gt 0.0336
_symmetry_cell_setting monoclinic
_symmetry_space_group_name_H-M 'P 21/c'
_symmetry_Int_Tables_number 14
loop_
_symmetry_equiv_pos_site_id
_symmetry_equiv_pos_as_xyz
1 x,y,z
2 -x,1/2+y,1/2-z
3 -x,-y,-z
4 x,-1/2-y,-1/2+z
_cell_length_a 9.0396(10)
_cell_length_b 11.373(2)
_cell_length_c 12.114(2)
_cell_angle_alpha 90
_cell_angle_beta 92.91(2)
_cell_angle_gamma 90
_cell_formula_units_Z 4
loop_
_atom_type_symbol
_atom_type_radius_bond
C 0.68
H 0.23
Cl 0.99
N 0.68
loop_
_atom_site_label
_atom_site_type_symbol
_atom_site_fract_x
_atom_site_fract_y
_atom_site_fract_z
N1 N 0.5517(2) 0.71959(15) 0.55491(14)
H1 H 0.498(3) 0.723(2) 0.496(2)
H2 H 0.642(3) 0.691(2) 0.536(2)
N2 N 0.83638(19) 0.82681(15) 0.60885(14)
H3 H 0.853(3) 0.852(2) 0.677(2)
N3 N 0.99931(19) 0.61854(15) 0.62216(13)
H4 H 1.061(2) 0.557(2) 0.6088(18)
H5 H 0.919(3) 0.614(2) 0.5773(19)
N4 N 0.7120(2) 0.52861(16) 0.66708(14)
H6 H 0.677(3) 0.467(2) 0.650(2)
C1 C 0.5718(2) 0.84310(18) 0.59579(18)
H7 H 0.57470 0.84400 0.67760
H8 H 0.48730 0.89210 0.56820
C2 C 0.7138(2) 0.89259(18) 0.55602(18)
H9 H 0.71540 0.88520 0.47470
H10 H 0.72230 0.97690 0.57560
C3 C 0.9726(2) 0.82230(18) 0.55082(17)
H11 H 1.02050 0.90060 0.55360
H12 H 0.94970 0.80230 0.47230
C4 C 1.0774(2) 0.73202(19) 0.60179(17)
H13 H 1.15880 0.71780 0.55180
H14 H 1.12130 0.76260 0.67260
C5 C 0.9515(2) 0.60277(18) 0.73779(15)
H15 H 0.90540 0.67610 0.76360
H16 H 1.03850 0.58480 0.78790
C6 C 0.8418(2) 0.50329(18) 0.73929(17)
H17 H 0.88920 0.43000 0.71470
H18 H 0.81100 0.49110 0.81570
C7 C 0.5971(2) 0.5954(2) 0.71930(16)
H19 H 0.64210 0.66370 0.75900
H20 H 0.54910 0.54520 0.77390
C8 C 0.4831(2) 0.6374(2) 0.63326(17)
H21 H 0.44040 0.56910 0.59210
H22 H 0.40180 0.67790 0.66980
Cl1 Cl 1.20490(5) 0.39634(4) 0.61783(4)
Cl2 Cl 0.31299(6) 0.76523(5) 0.37339(4)
#END
