# Supplementary material for: Crystallography in school
Source: J Appl Crystallogr. 2025 Sep 12;58(Pt 5):1802–9. doi: 10.1107/S1600576725007459 (PMC12502877; doi:10.1107/S1600576725007459)
Supplement: Supplementary file 3 [file j-58-01802-sup3.zip › CIF/Others/BIDLOP.cif]

#######################################################################
#
#                 Cambridge Crystallographic Data Centre
#                                CCDC
#
#######################################################################
#
# If this CIF has been generated from an entry in the Cambridge
# Structural Database, then it will include bibliographic, chemical,
# crystal, experimental, refinement or atomic coordinate data resulting
# from the CCDC's data processing and validation procedures.
#
#######################################################################

data_CSD_CIF_BIDLOP
_audit_creation_date 1983-03-10
_audit_creation_method CSD-ConQuest-V1
_database_code_CSD BIDLOP
_database_code_depnum_ccdc_archive 'CCDC 1110340'
_chemical_formula_sum 'C7 H6 O3'
_chemical_formula_moiety
;
C7 H6 O3
;
_journal_coden_Cambridge 41
_journal_volume 27
_journal_year 1982
_journal_page_first 267
_journal_name_full 'Kristallografiya(Russ.)(Crystallogr.Rep.) '
loop_
_publ_author_name
"G.V.Gridunova"
"N.G.Furmanova"
"Yu.T.Struchkov"
"Z.I.Ezhkova"
"L.P.Grigor'eva"
"B.A.Chayanov"
_chemical_name_systematic
;
m-Hydroxybenzoic acid
;
_chemical_name_common
;
Teaching Subset: Fundamental Chemistry
;
_cell_volume    624.537
_exptl_crystal_density_diffrn 1.48
_exptl_special_details
;
monoclinic polymorph

;
_diffrn_ambient_temperature ?
_diffrn_special_details
;
The study was carried out at room temperature,in the range 283-303K

;
#These two values have been output from a single CSD field.
_refine_ls_R_factor_gt 0.055
_refine_ls_wR_factor_gt 0.055
_symmetry_cell_setting monoclinic
_symmetry_space_group_name_H-M 'P 1 1 21/b'
_symmetry_Int_Tables_number 14
loop_
_symmetry_equiv_pos_site_id
_symmetry_equiv_pos_as_xyz
1 x,y,z
2 -x,1/2-y,1/2+z
3 -x,-y,-z
4 x,-1/2+y,-1/2-z
_cell_length_a 5.493(2)
_cell_length_b 23.893(9)
_cell_length_c 4.943(2)
_cell_angle_alpha 90
_cell_angle_beta 90
_cell_angle_gamma 105.70(3)
_cell_formula_units_Z 4
loop_
_atom_type_symbol
_atom_type_radius_bond
C 0.68
H 0.23
O 0.68
loop_
_atom_site_label
_atom_site_type_symbol
_atom_site_fract_x
_atom_site_fract_y
_atom_site_fract_z
O1 O 0.30200 0.01260 0.25560
O2 O 0.69350 0.06320 0.36350
O3 O 0.87830 0.23770 -0.25160
C1 C 0.48060 0.09960 0.01630
C2 C 0.68910 0.14790 -0.01680
C3 C 0.67780 0.18870 -0.21000
C4 C 0.46500 0.18240 -0.36980
C5 C 0.25950 0.13440 -0.33360
C6 C 0.26560 0.09290 -0.13990
C7 C 0.49230 0.05560 0.22560
H1 H 0.31600 -0.01800 0.43100
H2 H 0.83700 0.15100 0.09900
H3 H 0.96900 0.24100 -0.11200
H4 H 0.46600 0.21300 -0.52500
H5 H 0.11200 0.13100 -0.43400
H6 H 0.12900 0.06300 -0.10900
#END
