# Supplementary material for: Crystallography in school
Source: J Appl Crystallogr. 2025 Sep 12;58(Pt 5):1802–9. doi: 10.1107/S1600576725007459 (PMC12502877; doi:10.1107/S1600576725007459)
Supplement: Supplementary file 3 [file j-58-01802-sup3.zip › CIF/Others/BIJYEY.cif]

#######################################################################
#
#                 Cambridge Crystallographic Data Centre
#                                CCDC
#
#######################################################################
#
# If this CIF has been generated from an entry in the Cambridge
# Structural Database, then it will include bibliographic, chemical,
# crystal, experimental, refinement or atomic coordinate data resulting
# from the CCDC's data processing and validation procedures.
#
#######################################################################

data_CSD_CIF_BIJYEY
_audit_creation_date 1999-12-03
_audit_creation_method CSD-ConQuest-V1
_database_code_CSD BIJYEY
_database_code_depnum_ccdc_archive 'CCDC 116951'
_chemical_formula_sum 'C42 H54 N12 O4'
_chemical_formula_moiety
;
C32 H34 N12,2(C5 H10 O2)
;
_journal_coden_Cambridge 960
_journal_volume 33
_journal_year 1999
_journal_page_first 169
_journal_name_full 'J.Inclusion Phenom.Macrocyclic Chem. '
loop_
_publ_author_name
"C.Foces-Foces"
"C.Fernandez-Castano"
"R.M.Claramunt"
"C.Escolastico"
"J.Elguero"
_chemical_name_systematic
;
1,4-bis(Pyrazol-1'-yl)-2,3,5,6-tetrakis(3'',5''-dimethylpyrazol-1''-yl)benzene
 bis((+-)-2-methylbutyric acid) clathrate
;
_chemical_name_common
;
PDB Chemical Component code: SMB; Teaching Subset: Fundamental Chemistry, 
Symmetry
;
_chemical_melting_point 553.15
_cell_volume   1115.976
_exptl_crystal_colour 'colorless'
_exptl_crystal_density_diffrn 1.177
_exptl_crystal_description 'prism'
_diffrn_ambient_temperature ?
_diffrn_special_details
;
The study was carried out at room temperature,in the range 283-303K

;
#These two values have been output from a single CSD field.
_refine_ls_R_factor_gt 0.076
_refine_ls_wR_factor_gt 0.076
_symmetry_cell_setting triclinic
_symmetry_space_group_name_H-M 'P -1'
_symmetry_Int_Tables_number 2
loop_
_symmetry_equiv_pos_site_id
_symmetry_equiv_pos_as_xyz
1 x,y,z
2 -x,-y,-z
_cell_length_a 11.4852(6)
_cell_length_b 10.6900(6)
_cell_length_c 11.2088(9)
_cell_angle_alpha 63.83
_cell_angle_beta 113.08
_cell_angle_gamma 91.01
_cell_formula_units_Z 1
loop_
_atom_type_symbol
_atom_type_radius_bond
C 0.68
H 0.23
N 0.68
O 0.68
loop_
_atom_site_label
_atom_site_type_symbol
_atom_site_fract_x
_atom_site_fract_y
_atom_site_fract_z
C1 C 0.12096(33) 0.03022(37) 0.01138(39)
C2 C 0.05909(34) 0.07539(36) 0.07362(38)
C3 C 0.06140(35) -0.04571(36) -0.06223(37)
N1 N 0.24479(29) 0.06007(34) 0.02409(34)
N2 N 0.26414(37) 0.13729(43) -0.09852(42)
C4 C 0.38713(52) 0.14551(67) -0.0442(7)
C5 C 0.44605(54) 0.07731(73) 0.10497(70)
C6 C 0.35281(44) 0.02383(64) 0.14635(59)
N3 N 0.12016(31) 0.15355(33) 0.14810(35)
N4 N 0.18789(37) 0.08263(41) 0.29873(38)
C7 C 0.24305(49) 0.17894(57) 0.33289(54)
C8 C 0.21040(55) 0.30846(63) 0.20864(65)
C9 C 0.13261(45) 0.29098(46) 0.09012(52)
C10 C 0.32838(86) 0.1372(11) 0.49175(79)
C11 C 0.06989(80) 0.38716(60) -0.07025(74)
N5 N 0.12899(28) -0.10392(31) -0.11453(31)
N6 N 0.21365(31) -0.22902(32) -0.01796(33)
C12 C 0.25977(38) -0.25590(42) -0.09792(44)
C13 C 0.20467(40) -0.14915(45) -0.24342(45)
C14 C 0.12168(37) -0.05158(41) -0.25241(41)
C15 C 0.35792(69) -0.38601(68) -0.02921(76)
C16 C 0.03996(58) 0.08646(57) -0.37409(53)
H1 H 0.4196(64) 0.1928(68) -0.1161(73)
H2 H 0.5238(73) 0.0741(72) 0.1655(78)
H3 H 0.3559(49) -0.0163(55) 0.2296(62)
H4 H 0.2302(65) 0.3929(74) 0.1986(73)
H5 H 0.27969 0.16839 0.52916
H6 H 0.380(14) 0.039(16) 0.545(15)
H7 H 0.40(1) 0.185(11) 0.504(11)
H8 H 0.104(10) 0.377(11) -0.133(12)
H9 H 0.0848(57) 0.4766(72) -0.0877(65)
H10 H -0.0167(93) 0.3785(90) -0.1206(97)
H11 H 0.2183(39) -0.1383(42) -0.3251(47)
H12 H 0.3218(85) -0.4485(97) -0.0644(97)
H13 H 0.3907(71) -0.4317(78) 0.0664(92)
H14 H 0.4268(85) -0.3590(85) -0.0498(90)
H15 H 0.0423(59) 0.1001(63) -0.4630(75)
H16 H -0.0447(70) 0.0863(65) -0.3999(69)
H17 H 0.0639(64) 0.1525(74) -0.3485(73)
C17 C -0.4015(12) 0.3100(14) -0.5945(12)
C18 C -0.2980(15) 0.4070(14) -0.60143(98)
C19 C -0.2881(11) 0.4628(11) -0.50842(78)
C20 C -0.1745(15) 0.5540(14) -0.5203(14)
C21 C -0.25184(73) 0.35597(66) -0.34903(63)
O1 O -0.16783(56) 0.25536(50) -0.28595(45)
O2 O -0.30449(52) 0.3903(5) -0.28320(46)
H18 H -0.49240 0.36600 -0.62620
H19 H -0.38010 0.23110 -0.48830
H20 H -0.41640 0.26370 -0.65720
H21 H -0.31450 0.49400 -0.71890
H22 H -0.21700 0.34962 -0.56572
H23 H -0.37901 0.51276 -0.54817
H24 H -0.20830 0.63940 -0.62300
H25 H -0.13683 0.57716 -0.44131
H26 H -0.09759 0.49152 -0.50369
H27 H -0.27720 0.33325 -0.17979
C3A C -0.06140(35) 0.04571(36) 0.06223(37)
C1A C -0.12096(33) -0.03022(37) -0.01138(39)
C2A C -0.05909(34) -0.07539(36) -0.07362(38)
N3A N -0.12016(31) -0.15355(33) -0.14810(35)
N4A N -0.18789(37) -0.08263(41) -0.29873(38)
C7A C -0.24305(49) -0.17894(57) -0.33289(54)
C8A C -0.21040(55) -0.30846(63) -0.20864(65)
C9A C -0.13261(45) -0.29098(46) -0.09012(52)
C11A C -0.06989(80) -0.38716(60) 0.07025(74)
H8A H -0.104(10) -0.377(11) 0.133(12)
H9A H -0.0848(57) -0.4766(72) 0.0877(65)
H10A H 0.0167(93) -0.3785(90) 0.1206(97)
H4A H -0.2302(65) -0.3929(74) -0.1986(73)
C10A C -0.32838(86) -0.1372(11) -0.49175(79)
H5A H -0.27969 -0.16839 -0.52916
H6A H -0.380(14) -0.039(16) -0.545(15)
H7A H -0.40(1) -0.185(11) -0.504(11)
N1A N -0.24479(29) -0.06007(34) -0.02409(34)
N2A N -0.26414(37) -0.13729(43) 0.09852(42)
C4A C -0.38713(52) -0.14551(67) 0.0442(7)
C5A C -0.44605(54) -0.07731(73) -0.10497(70)
C6A C -0.35281(44) -0.02383(64) -0.14635(59)
H3A H -0.3559(49) 0.0163(55) -0.2296(62)
H2A H -0.5238(73) -0.0741(72) -0.1655(78)
H1A H -0.4196(64) -0.1928(68) 0.1161(73)
N5A N -0.12899(28) 0.10392(31) 0.11453(31)
N6A N -0.21365(31) 0.22902(32) 0.01796(33)
C12A C -0.25977(38) 0.25590(42) 0.09792(44)
C13A C -0.20467(40) 0.14915(45) 0.24342(45)
C14A C -0.12168(37) 0.05158(41) 0.25241(41)
C16A C -0.03996(58) -0.08646(57) 0.37409(53)
H15A H -0.0423(59) -0.1001(63) 0.4630(75)
H16A H 0.0447(70) -0.0863(65) 0.3999(69)
H17A H -0.0639(64) -0.1525(74) 0.3485(73)
H11A H -0.2183(39) 0.1383(42) 0.3251(47)
C15A C -0.35792(69) 0.38601(68) 0.02921(76)
H12A H -0.3218(85) 0.4485(97) 0.0644(97)
H13A H -0.3907(71) 0.4317(78) -0.0664(92)
H14A H -0.4268(85) 0.3590(85) 0.0498(90)
#END
