# Supplementary material for: Crystallography in school
Source: J Appl Crystallogr. 2025 Sep 12;58(Pt 5):1802–9. doi: 10.1107/S1600576725007459 (PMC12502877; doi:10.1107/S1600576725007459)
Supplement: Supplementary file 3 [file j-58-01802-sup3.zip › CIF/Others/BILMIS.cif]

#######################################################################
#
#                 Cambridge Crystallographic Data Centre
#                                CCDC
#
#######################################################################
#
# If this CIF has been generated from an entry in the Cambridge
# Structural Database, then it will include bibliographic, chemical,
# crystal, experimental, refinement or atomic coordinate data resulting
# from the CCDC's data processing and validation procedures.
#
#######################################################################

data_CSD_CIF_BILMIS
_audit_creation_date 1983-04-12
_audit_creation_method CSD-ConQuest-V1
_database_code_CSD BILMIS
_database_code_depnum_ccdc_archive 'CCDC 1111020'
_chemical_formula_sum 'C16 H30 Mo1 O4 P2'
_chemical_formula_moiety
;
C16 H30 Mo1 O4 P2
;
_journal_coden_Cambridge 9
_journal_volume 21
_journal_year 1982
_journal_page_first 2661
_journal_name_full 'Inorg.Chem. '
loop_
_publ_author_name
"F.A.Cotton"
"D.J.Darensbourg"
"S.Klein"
"B.W.S.Kolthammer"
_chemical_name_systematic
;
cis-Tetracarbonyl-bis(triethylphosphine)-molybdenum
;
_chemical_name_common
;
Teaching Subset: Fundamental Chemistry
;
_cell_volume   2198.530
_exptl_crystal_density_diffrn 1.34
_exptl_special_details
;
In the bonds C222 should be C231

;
_diffrn_ambient_temperature ?
_diffrn_special_details
;
The study was carried out at room temperature,in the range 283-303K

;
#These two values have been output from a single CSD field.
_refine_ls_R_factor_gt 0.032
_refine_ls_wR_factor_gt 0.032
_symmetry_cell_setting monoclinic
_symmetry_space_group_name_H-M 'P 21/c'
_symmetry_Int_Tables_number 14
loop_
_symmetry_equiv_pos_site_id
_symmetry_equiv_pos_as_xyz
1 x,y,z
2 -x,1/2+y,1/2-z
3 -x,-y,-z
4 x,-1/2-y,-1/2+z
_cell_length_a 9.740(3)
_cell_length_b 16.399(1)
_cell_length_c 14.601(2)
_cell_angle_alpha 90
_cell_angle_beta 109.49(2)
_cell_angle_gamma 90
_cell_formula_units_Z 4
loop_
_atom_type_symbol
_atom_type_radius_bond
C 0.68
H 0.23
Mo 1.47
O 0.68
P 1.05
loop_
_atom_site_label
_atom_site_type_symbol
_atom_site_fract_x
_atom_site_fract_y
_atom_site_fract_z
Mo1 Mo 0.20120 0.03381 0.26126
P1 P 0.30940 0.15747 0.36521
P2 P -0.06730 0.07281 0.20142
O1 O 0.11650 -0.13170 0.15030
O2 O 0.51510 -0.03450 0.30400
O3 O 0.23860 0.12430 0.07950
O4 O 0.17620 -0.04720 0.45250
C1 C 0.14310 -0.06980 0.18940
C2 C 0.40270 -0.00680 0.29210
C3 C 0.22270 0.09170 0.14400
C4 C 0.18430 -0.01770 0.38380
C5 C 0.40610 0.23140 0.31440
C6 C 0.54100 0.19910 0.29590
C7 C 0.19390 0.22630 0.40690
C8 C 0.11290 0.18460 0.46510
C9 C 0.44880 0.12690 0.47910
C10 C 0.52700 0.19380 0.54850
C11 C -0.18280 0.02240 0.26210
C12 C -0.18500 -0.06880 0.25460
C13 C -0.12800 0.17900 0.20100
C14 C -0.06560 0.23610 0.14360
C15 C -0.15210 0.04400 0.07310
C16 C -0.31270 0.06060 0.02370
H1 H 0.43300 0.28000 0.35300
H2 H 0.33800 0.25000 0.26100
H3 H 0.57800 0.24800 0.27500
H4 H 0.61700 0.17700 0.35900
H5 H 0.48800 0.17000 0.24200
H6 H 0.25000 0.27900 0.43400
H7 H 0.12300 0.24000 0.35000
H8 H 0.05500 0.13500 0.42700
H9 H 0.17600 0.16400 0.51800
H10 H 0.05500 0.22200 0.48400
H11 H 0.52000 0.08900 0.46300
H12 H 0.39900 0.09300 0.51200
H13 H 0.55700 0.23600 0.51400
H14 H 0.60200 0.16700 0.60100
H15 H 0.45100 0.23100 0.56200
H16 H -0.27700 0.05200 0.23300
H17 H -0.14700 0.04400 0.32800
H18 H -0.25600 -0.07900 0.17500
H19 H -0.23700 -0.09100 0.28200
H20 H -0.07500 -0.09100 0.29800
H21 H -0.08600 0.19400 0.27200
H22 H -0.22100 0.18200 0.18300
H23 H 0.04500 0.22900 0.17200
H24 H -0.09500 0.29500 0.15100
H25 H -0.09400 0.23600 0.08800
H26 H -0.08700 0.06600 0.04400
H27 H -0.14200 -0.00800 0.07300
H28 H -0.33200 0.11100 0.03000
H29 H -0.36300 0.03700 0.07500
H30 H -0.34600 0.04600 -0.03800
#END
