# Supplementary material for: Crystallography in school
Source: J Appl Crystallogr. 2025 Sep 12;58(Pt 5):1802–9. doi: 10.1107/S1600576725007459 (PMC12502877; doi:10.1107/S1600576725007459)
Supplement: Supplementary file 3 [file j-58-01802-sup3.zip › CIF/Others/BILNEP10.cif]

#######################################################################
#
#                 Cambridge Crystallographic Data Centre
#                                CCDC
#
#######################################################################
#
# If this CIF has been generated from an entry in the Cambridge
# Structural Database, then it will include bibliographic, chemical,
# crystal, experimental, refinement or atomic coordinate data resulting
# from the CCDC's data processing and validation procedures.
#
#######################################################################

data_CSD_CIF_BILNEP10
_audit_creation_date 1984-02-21
_audit_creation_method CSD-ConQuest-V1
_database_code_CSD BILNEP10
_database_code_depnum_ccdc_archive 'CCDC 1111024'
_chemical_formula_sum 'C42 H30 N1 Nb1 O6 P2'
_chemical_formula_moiety
;
C36 H30 N1 P2 1+,C6 Nb1 O6 1-
;
_journal_coden_Cambridge 9
_journal_volume 22
_journal_year 1983
_journal_page_first 1865
_journal_name_full 'Inorg.Chem. '
loop_
_publ_author_name
"F.Calderazzo"
"U.Englert"
"G.Pampaloni"
"G.Pelizzi"
"R.Zamboni"
_chemical_name_systematic
;
bis(Triphenylphosphine)iminium hexacarbonyl-niobium
;
_chemical_name_common
;
Teaching Subset: Fundamental Chemistry
;
_cell_volume    948.699
_exptl_crystal_density_diffrn 1.399
_exptl_special_details
;
Isostructural with the vanadium and tantalum analogues
The z-coordinate of C6 is -0.1454 not 0.1454
;
_diffrn_ambient_temperature ?
_diffrn_special_details
;
The study was carried out at room temperature,in the range 283-303K

;
#These two values have been output from a single CSD field.
_refine_ls_R_factor_gt 0.0391
_refine_ls_wR_factor_gt 0.0391
_symmetry_cell_setting rhombohedral
_symmetry_space_group_name_H-M 'R -3'
_symmetry_Int_Tables_number 148
loop_
_symmetry_equiv_pos_site_id
_symmetry_equiv_pos_as_xyz
1 x,y,z
2 z,x,y
3 y,z,x
4 -x,-y,-z
5 -z,-x,-y
6 -y,-z,-x
_cell_length_a 9.832(4)
_cell_length_b 9.832(4)
_cell_length_c 9.832(4)
_cell_angle_alpha 91.98(5)
_cell_angle_beta 91.98(5)
_cell_angle_gamma 91.98(5)
_cell_formula_units_Z 1
loop_
_atom_type_symbol
_atom_type_radius_bond
C 0.68
H 0.23
N 0.68
Nb 1.48
O 0.68
P 1.05
loop_
_atom_site_label
_atom_site_type_symbol
_atom_site_fract_x
_atom_site_fract_y
_atom_site_fract_z
Nb1 Nb 0.50000 0.50000 0.50000
O1 O 0.59480 0.29100 0.26130
C1 C 0.56340 0.36510 0.34810
P1 P 0.09390 0.09390 0.09390
N1 N 0.00000 0.00000 0.00000
C2 C 0.13510 0.24900 0.01270
C3 C 0.25540 0.32130 0.04030
C4 C 0.27800 0.44470 -0.02680
C5 C 0.18470 0.48630 -0.11930
C6 C 0.06550 0.41600 -0.14540
C7 C 0.04240 0.29730 -0.08240
H1 H 0.31800 0.29000 0.09900
H2 H 0.36100 0.48800 0.01300
H3 H 0.20000 0.56100 -0.16800
H4 H -0.00200 0.45500 -0.22100
H5 H -0.04200 0.25000 -0.10200
C1C C 0.43660 0.63490 0.65190
C1A C 0.34810 0.56340 0.36510
C1D C 0.65190 0.43660 0.63490
C1B C 0.36510 0.34810 0.56340
C1E C 0.63490 0.65190 0.43660
O1C O 0.40520 0.70900 0.73870
O1A O 0.26130 0.59480 0.29100
O1D O 0.73870 0.40520 0.70900
O1B O 0.29100 0.26130 0.59480
O1E O 0.70900 0.73870 0.40520
C2A C 0.01270 0.13510 0.24900
C2B C 0.24900 0.01270 0.13510
P1C P -0.09390 -0.09390 -0.09390
C3A C 0.04030 0.25540 0.32130
C7A C -0.08240 0.04240 0.29730
C3B C 0.32130 0.04030 0.25540
C7B C 0.29730 -0.08240 0.04240
C2C C -0.13510 -0.24900 -0.01270
C2D C -0.01270 -0.13510 -0.24900
C2E C -0.24900 -0.01270 -0.13510
C4A C -0.02680 0.27800 0.44470
H1A H 0.09900 0.31800 0.29000
C6A C -0.14540 0.06550 0.41600
H5A H -0.10200 -0.04200 0.25000
C4B C 0.44470 -0.02680 0.27800
H1B H 0.29000 0.09900 0.31800
C6B C 0.41600 -0.14540 0.06550
H5B H 0.25000 -0.10200 -0.04200
C3C C -0.25540 -0.32130 -0.04030
C7C C -0.04240 -0.29730 0.08240
C3D C -0.04030 -0.25540 -0.32130
C7D C 0.08240 -0.04240 -0.29730
C3E C -0.32130 -0.04030 -0.25540
C7E C -0.29730 0.08240 -0.04240
C5A C -0.11930 0.18470 0.48630
H2A H 0.01300 0.36100 0.48800
H4A H -0.22100 -0.00200 0.45500
C5B C 0.48630 -0.11930 0.18470
H2B H 0.48800 0.01300 0.36100
H4B H 0.45500 -0.22100 -0.00200
C4C C -0.27800 -0.44470 0.02680
H1C H -0.31800 -0.29000 -0.09900
C6C C -0.06550 -0.41600 0.14540
H5C H 0.04200 -0.25000 0.10200
C4D C 0.02680 -0.27800 -0.44470
H1D H -0.09900 -0.31800 -0.29000
C6D C 0.14540 -0.06550 -0.41600
H5D H 0.10200 0.04200 -0.25000
C4E C -0.44470 0.02680 -0.27800
H1E H -0.29000 -0.09900 -0.31800
C6E C -0.41600 0.14540 -0.06550
H5E H -0.25000 0.10200 0.04200
H3A H -0.16800 0.20000 0.56100
H3B H 0.56100 -0.16800 0.20000
C5C C -0.18470 -0.48630 0.11930
H2C H -0.36100 -0.48800 -0.01300
H4C H 0.00200 -0.45500 0.22100
C5D C 0.11930 -0.18470 -0.48630
H2D H -0.01300 -0.36100 -0.48800
H4D H 0.22100 0.00200 -0.45500
C5E C -0.48630 0.11930 -0.18470
H2E H -0.48800 -0.01300 -0.36100
H4E H -0.45500 0.22100 0.00200
H3C H -0.20000 -0.56100 0.16800
H3D H 0.16800 -0.20000 -0.56100
H3E H -0.56100 0.16800 -0.20000
#END
