# Supplementary material for: Crystallography in school
Source: J Appl Crystallogr. 2025 Sep 12;58(Pt 5):1802–9. doi: 10.1107/S1600576725007459 (PMC12502877; doi:10.1107/S1600576725007459)
Supplement: Supplementary file 3 [file j-58-01802-sup3.zip › CIF/Others/BIMXOK.cif]

#######################################################################
#
#                 Cambridge Crystallographic Data Centre
#                                CCDC
#
#######################################################################
#
# If this CIF has been generated from an entry in the Cambridge
# Structural Database, then it will include bibliographic, chemical,
# crystal, experimental, refinement or atomic coordinate data resulting
# from the CCDC's data processing and validation procedures.
#
#######################################################################

data_CSD_CIF_BIMXOK
_audit_creation_date 1999-12-03
_audit_creation_method CSD-ConQuest-V1
_database_code_CSD BIMXOK
_database_code_depnum_ccdc_archive 'CCDC 134894'
_database_code_depnum_ccdc_journal 186/1557
_chemical_formula_sum 'C15 H27 Cl3 N3 O3 Rh1'
_chemical_formula_moiety
;
C15 H27 Cl3 N3 O3 Rh1
;
_journal_coden_Cambridge 186
_journal_year 1999
_journal_page_first 3047
_journal_name_full 'J.Chem.Soc.,Dalton Trans. '
loop_
_publ_author_name
"V.Yu.Kukushkin"
"I.V.Ilichev"
"G.Wagner"
"J.J.R.Frausto da Silva"
"A.J.L.Pombeiro"
_chemical_name_systematic
;
mer-Trichloro-tris(cyclopentanone oxime)-rhodium(iii)
;
_chemical_name_common
;
Teaching Subset: Fundamental Chemistry
;
_chemical_melting_point 473.15
_cell_volume   2025.505
_exptl_crystal_colour 'orange'
_exptl_crystal_density_diffrn 1.655
_exptl_special_details
;
Melts with decomposition.

;
_exptl_crystal_description 'prisms'
_diffrn_ambient_temperature ?
_diffrn_special_details
;
The study was carried out at room temperature,in the range 283-303K

;
#These two values have been output from a single CSD field.
_refine_ls_R_factor_gt 0.045
_refine_ls_wR_factor_gt 0.045
_symmetry_cell_setting monoclinic
_symmetry_space_group_name_H-M 'P 21/c'
_symmetry_Int_Tables_number 14
loop_
_symmetry_equiv_pos_site_id
_symmetry_equiv_pos_as_xyz
1 x,y,z
2 -x,1/2+y,1/2-z
3 -x,-y,-z
4 x,-1/2-y,-1/2+z
_cell_length_a 11.640(6)
_cell_length_b 8.898(5)
_cell_length_c 19.75(8)
_cell_angle_alpha 90
_cell_angle_beta 98.03(4)
_cell_angle_gamma 90
_cell_formula_units_Z 4
loop_
_atom_type_symbol
_atom_type_radius_bond
C 0.68
H 0.23
Cl 0.99
N 0.68
O 0.68
Rh 1.45
loop_
_atom_site_label
_atom_site_type_symbol
_atom_site_fract_x
_atom_site_fract_y
_atom_site_fract_z
Rh1 Rh 0.23456(7) 0.15104(9) 0.10893(4)
Cl1 Cl 0.0483(2) 0.1269(3) 0.14247(13)
Cl2 Cl 0.4174(2) 0.1952(3) 0.07688(13)
Cl3 Cl 0.2513(3) 0.3858(3) 0.16484(14)
N1 N 0.2135(7) -0.0530(8) 0.0602(4)
N2 N 0.3116(7) 0.0549(9) 0.1986(4)
N3 N 0.1574(7) 0.2553(9) 0.0209(4)
O1 O 0.0971(5) -0.0804(7) 0.0324(3)
O2 O 0.4036(6) 0.1353(9) 0.2338(4)
O3 O 0.0803(6) 0.3731(7) 0.0328(4)
C1 C 0.2818(8) -0.1627(11) 0.0489(5)
C2 C 0.2385(9) -0.3029(10) 0.0106(6)
H1 H 0.20130 -0.27910 -0.03520
H2 H 0.18430 -0.35720 0.03460
C3 C 0.3500(9) -0.3934(11) 0.0087(6)
H3 H 0.33510 -0.50020 0.01220
H4 H 0.38140 -0.37470 -0.03350
C4 C 0.4327(9) -0.3402(12) 0.0692(6)
H5 H 0.51250 -0.35870 0.06260
H6 H 0.41770 -0.38990 0.11080
C5 C 0.4083(8) -0.1716(10) 0.0722(5)
H7 H 0.42750 -0.13320 0.11830
H8 H 0.45160 -0.11590 0.04190
C6 C 0.2924(9) -0.0683(12) 0.2296(5)
C7 C 0.3604(10) -0.1167(12) 0.2970(6)
H9 H 0.35100 -0.04510 0.33280
H10 H 0.44230 -0.12610 0.29320
C8 C 0.3083(11) -0.2702(14) 0.3119(6)
H11 H 0.35640 -0.35160 0.29910
H12 H 0.30090 -0.27970 0.36000
C9 C 0.1935(10) -0.2720(13) 0.2696(6)
H13 H 0.13620 -0.22560 0.29420
H14 H 0.16960 -0.37470 0.25880
C10 C 0.203(1) -0.1864(12) 0.2054(6)
H15 H 0.12950 -0.14120 0.18700
H16 H 0.22920 -0.25070 0.17090
C11 C 0.1625(8) 0.2390(11) -0.0430(5)
C12 C 0.0992(9) 0.3358(13) -0.0988(5)
H17 H 0.12460 0.43950 -0.09380
H18 H 0.01600 0.33180 -0.09830
C13 C 0.1316(11) 0.2669(16) -0.1644(6)
H19 H 0.07270 0.19640 -0.18400
H20 H 0.14020 0.34440 -0.19780
C14 C 0.2454(11) 0.1877(13) -0.1429(6)
H21 H 0.30970 0.25760 -0.14090
H22 H 0.25670 0.10780 -0.17470
C15 C 0.2365(9) 0.1242(12) -0.0726(5)
H23 H 0.19960 0.02620 -0.07570
H24 H 0.31240 0.11590 -0.04540
#END
