# Supplementary material for: Crystallography in school
Source: J Appl Crystallogr. 2025 Sep 12;58(Pt 5):1802–9. doi: 10.1107/S1600576725007459 (PMC12502877; doi:10.1107/S1600576725007459)
Supplement: Supplementary file 3 [file j-58-01802-sup3.zip › CIF/Others/BIPJEP.cif]

#######################################################################
#
#                 Cambridge Crystallographic Data Centre
#                                CCDC
#
#######################################################################
#
# If this CIF has been generated from an entry in the Cambridge
# Structural Database, then it will include bibliographic, chemical,
# crystal, experimental, refinement or atomic coordinate data resulting
# from the CCDC's data processing and validation procedures.
#
#######################################################################

data_CSD_CIF_BIPJEP
_audit_creation_date 1985-09-20
_audit_creation_method CSD-ConQuest-V1
_database_code_CSD BIPJEP
_database_code_depnum_ccdc_archive 'CCDC 1111382'
_chemical_formula_sum 'C6 H10 Ni1'
_chemical_formula_moiety
;
C6 H10 Ni1
;
_journal_coden_Cambridge 579
_journal_volume 4
_journal_year 1985
_journal_page_first 285
_journal_name_full 'Organometallics '
loop_
_publ_author_name
"R.Goddard"
"C.Kruger"
"F.Mark"
"R.Stansfield"
"X.Zhang"
_chemical_name_systematic
;
bis(\h^3^-Allyl)-nickel
;
_chemical_name_common
;
Teaching Subset: Fundamental Chemistry, Symmetry
;
_cell_volume    304.348
_exptl_crystal_density_diffrn 1.54
_exptl_special_details
;
Cell constants from neutron data are a 7.848(5) b 8.061(3) c 5.071(3) beta 
110.26(4)
;
_diffrn_ambient_temperature 100.15
_diffrn_radiation_probe 'neutron radiation'
#These two values have been output from a single CSD field.
_refine_ls_R_factor_gt 0.022
_refine_ls_wR_factor_gt 0.022
_symmetry_cell_setting monoclinic
_symmetry_space_group_name_H-M 'P 21/a'
_symmetry_Int_Tables_number 14
loop_
_symmetry_equiv_pos_site_id
_symmetry_equiv_pos_as_xyz
1 x,y,z
2 1/2-x,1/2+y,-z
3 -x,-y,-z
4 -1/2+x,-1/2-y,z
_cell_length_a 7.888(2)
_cell_length_b 8.076(2)
_cell_length_c 5.092(2)
_cell_angle_alpha 90
_cell_angle_beta 110.24(2)
_cell_angle_gamma 90
_cell_formula_units_Z 2
loop_
_atom_type_symbol
_atom_type_radius_bond
C 0.68
H 0.23
Ni 1.50
loop_
_atom_site_label
_atom_site_type_symbol
_atom_site_fract_x
_atom_site_fract_y
_atom_site_fract_z
Ni1 Ni 0.00000 0.00000 0.00000
C1 C 0.1998(1) 0.0430(1) 0.3717(1)
C2 C 0.0922(1) 0.1845(1) 0.2674(1)
C3 C 0.0638(1) 0.2426(1) -0.0070(1)
H1 H 0.3164(2) 0.0166(2) 0.3102(4)
H2 H 0.2017(2) -0.0129(2) 0.5680(3)
H3 H 0.0006(2) 0.2253(2) 0.3736(3)
H4 H 0.1716(2) 0.2336(2) -0.0955(4)
H5 H -0.0360(2) 0.3385(2) -0.0960(4)
C1B C -0.1998(1) -0.0430(1) -0.3717(1)
C2B C -0.0922(1) -0.1845(1) -0.2674(1)
C3B C -0.0638(1) -0.2426(1) 0.0070(1)
H1B H -0.3164(2) -0.0166(2) -0.3102(4)
H2B H -0.2017(2) 0.0129(2) -0.5680(3)
H3B H -0.0006(2) -0.2253(2) -0.3736(3)
H4B H -0.1716(2) -0.2336(2) 0.0955(4)
H5B H 0.0360(2) -0.3385(2) 0.0960(4)
#END
