# Supplementary material for: Crystallography in school
Source: J Appl Crystallogr. 2025 Sep 12;58(Pt 5):1802–9. doi: 10.1107/S1600576725007459 (PMC12502877; doi:10.1107/S1600576725007459)
Supplement: Supplementary file 8 [file j-58-01802-sup8.zip]

Archive with 25 entries (18 files):
- start from the beginning.bat
- Further Structures/
- Further Structures/Final/
- Further Structures/Final/Aspirin.res
- Further Structures/Final/Solutions of further structures.pdf
- Further Structures/Final/Struktur1.res
- Further Structures/Final/Struktur2.res
- Further Structures/Notes on further structures.pdf
- Further Structures/Structure 1/
- Further Structures/Structure 1/Original/
- Further Structures/Structure 1/Original/Structure1.ins
- Further Structures/Structure 1/start from the beginning.bat
- Further Structures/Structure 1/Structure1.hkl
- Further Structures/Structure 1/Structure1.ins
- Further Structures/Structure 2/
- Further Structures/Structure 2/Original/
- Further Structures/Structure 2/Original/Structure2.ins
- Further Structures/Structure 2/start from the beginning.bat
- Further Structures/Structure 2/Structure2.hkl
- Further Structures/Structure 2/Structure2.ins
- Original/
- Original/Aspirin.ins
- Aspirin.hkl
- Aspirin.ins
- ENG-NEU-Step-by-step-Guide SHELXle_Aspirin_EI.pdf
