# Supplementary material for: Crystallography in school
Source: J Appl Crystallogr. 2025 Sep 12;58(Pt 5):1802–9. doi: 10.1107/S1600576725007459 (PMC12502877; doi:10.1107/S1600576725007459)
Supplement: Supplementary file 8 [file j-58-01802-sup8.zip › Further Structures/Final/Aspirin.res]

TITL 
CELL 0.71073 11.2513 6.538 11.2604 90 95.9218 90
ZERR 4 0.0042 0.0024 0.0042 0 0.0054 0
LATT 1
SYMM -X,0.5+Y,0.5-Z
SFAC C H O
UNIT 36 32 16

L.S. 4
PLAN  20
CONF
FMAP 2
MORE -1
BOND $H
WGHT 0.050034 1.94818
FVAR 0.842607
REM <olex2.extras>
REM <HklSrc "%.\\Aspirin.hkl">
REM </olex2.extras>

O2    3     0.37604  0.14239  0.55370  11.00000  0.01977  0.01867  0.01342 =
 0.00501  0.00669  0.00378
O3    3     0.21106  0.41910  0.58976  11.00000  0.01809  0.01790  0.00534 =
 -0.00060  0.00371 -0.00214
O4    3     0.09562  0.21896  0.46233  11.00000  0.02324  0.02592  0.00762 =
 -0.00226  0.00155 -0.00607
O1    3     0.49019  0.18647  0.40453  11.00000  0.02260  0.01862  0.01206 =
 0.00265  0.00703  0.00474
C8    1     0.13255  0.26228  0.56285  11.00000  0.01402  0.01754  0.00988 =
 0.00010  0.00303  0.00120
C7    1     0.41001  0.24517  0.46245  11.00000  0.01355  0.01639  0.00918 =
 0.00002 -0.00001 -0.00085
C1    1     0.34649  0.44085  0.43298  11.00000  0.01493  0.01512  0.00769 =
 -0.00123 -0.00035 -0.00094
C3    1     0.19962  0.70445  0.45903  11.00000  0.01551  0.01898  0.01261 =
 -0.00273  0.00287  0.00156
AFIX 43
H3    2     0.13798  0.75498  0.49966  11.00000 -1.20000
AFIX 0
C6    1     0.38451  0.55565  0.33910  11.00000  0.01565  0.01797  0.00910 =
 -0.00148  0.00253  0.00021
AFIX 43
H6    2     0.44679  0.50681  0.29877  11.00000 -1.20000
AFIX 0
C2    1     0.25231  0.51929  0.49188  11.00000  0.01492  0.01720  0.00708 =
 -0.00143  0.00094 -0.00290
C5    1     0.33146  0.74021  0.30498  11.00000  0.01889  0.01818  0.01000 =
 0.00263  0.00198 -0.00162
AFIX 43
H5    2     0.35769  0.81385  0.24201  11.00000 -1.20000
AFIX 0
C4    1     0.23888  0.81520  0.36509  11.00000  0.02065  0.01556  0.01396 =
 -0.00007  0.00140  0.00128
AFIX 43
H4    2     0.20315  0.93944  0.34254  11.00000 -1.20000
AFIX 0
C9    1     0.10050  0.15968  0.67386  11.00000  0.02088  0.02804  0.00904 =
 0.00338  0.00236 -0.00439
AFIX 137
H9a   2     0.17140  0.10557  0.71745  11.00000 -1.50000
H9b   2     0.06414  0.25727  0.72258  11.00000 -1.50000
H9c   2     0.04537  0.05033  0.65284  11.00000 -1.50000
AFIX 0
H2    2     0.42310  0.03290  0.56289  11.00000  0.02658
HKLF 4

END
Q5 1 0.05 0.041667 0.675 11 0.05 0.46
Q1 1 0.35 0.333333 0.45 11 0.05 0.56
Q2 1 0.175 0.583333 0.475 11 0.05 0.52
Q4 1 0.05 0.333333 0.45 11 0.05 0.48
Q3 1 0.175 0.208333 0.5 11 0.05 0.52

  REM The information below was added by Olex2.
  REM
  REM R1 = 0.0633 for 1838 Fo > 4sig(Fo) and 0.0727 for all 2148 data
  REM 123 parameters refined using 0 restraints
  REM Highest difference peak 0.5566, deepest hole -0.4619
  REM Mean Shift 0.0000, Max Shift -0.0003.

  REM +++ Tabular Listing of Refinement Information +++
  REM R1_all = 0.0727
  REM R1_gt = 0.0633
  REM wR_ref = 0.1585
  REM GOOF = 1.0644
  REM Shift_max = -0.0003
  REM Shift_mean = 0.0000
  REM Reflections_all = 2148
  REM Reflections_gt = 1838
  REM Parameters = 123
  REM Hole = -0.4619
  REM Peak = 0.5566
  REM Flack = n/a

  
