# Supplementary material for: Crystallography in school
Source: J Appl Crystallogr. 2025 Sep 12;58(Pt 5):1802–9. doi: 10.1107/S1600576725007459 (PMC12502877; doi:10.1107/S1600576725007459)
Supplement: Supplementary file 8 [file j-58-01802-sup8.zip › Further Structures/Final/Struktur1.res]

TITL C8 H9 N O2
    Struktur1.res
    created by SHELXL-2019/3 at 11:09:11 on 12-Aug-2024
CELL 0.71073   7.086   9.204  11.582  90.0000  97.86  90.0000
ZERR   4.00   0.002   0.002   0.003   0.0000   0.02   0.0000
LATT  1
SYMM 0.5-X, 0.5+Y, 0.5-Z
SFAC C H N O
UNIT 32 36 4 8
LIST 6 ! automatically inserted. Change 6 to 4 for CHECKCIF!!
TEMP -173.230
SIZE 0.238 0.287 0.472
L.S. 4
BOND
FMAP 2
PLAN 20
WGHT      0.0374      0.3551 
FVAR       0.54298
MOLE   1
MOLE   2
C1    1    0.133841    0.330676    0.629357    11.00000    0.01699    0.01783 =
         0.01518    0.00040    0.00204   -0.00190
O2    4    0.164718    0.423406    0.722555    11.00000    0.01547    0.02576 =
         0.02148   -0.00706    0.00046    0.00099
H1    2    0.056249    0.457448    0.741202    11.00000   -1.50000
C2    1    0.279940    0.236966    0.609577    11.00000    0.01385    0.02127 =
         0.01719    0.00195   -0.00012   -0.00057
AFIX  43
H2A   2    0.396127    0.237363    0.661362    11.00000   -1.20000
AFIX   0
C3    1    0.258045    0.142895    0.515112    11.00000    0.01408    0.01839 =
         0.01859    0.00283    0.00306    0.00181
AFIX  43
H3    2    0.358347    0.078720    0.502725    11.00000   -1.20000
AFIX   0
C4    1    0.088261    0.142886    0.438406    11.00000    0.01597    0.01598 =
         0.01460    0.00191    0.00303   -0.00105
C5    1   -0.059454    0.235031    0.459728    11.00000    0.01434    0.02123 =
         0.01898    0.00079   -0.00085    0.00142
AFIX  43
H5    2   -0.176434    0.233696    0.408706    11.00000   -1.20000
AFIX   0
O1    4    0.353215   -0.005819    0.308619    11.00000    0.01541    0.03006 =
         0.02136   -0.00001    0.00411    0.00241
N1    3    0.052384    0.051094    0.339573    11.00000    0.01326    0.01951 =
         0.01657   -0.00006    0.00052    0.00046
H2    2   -0.068229    0.042691    0.309712    11.00000   -1.50000
C6    1   -0.037642    0.328270    0.554225    11.00000    0.01492    0.02086 =
         0.02108   -0.00050    0.00204    0.00315
AFIX  43
H6    2   -0.139189    0.390522    0.567933    11.00000   -1.20000
AFIX   0
C7    1    0.178708   -0.014371    0.280374    11.00000    0.01828    0.01654 =
         0.01717    0.00369    0.00423    0.00079
C8    1    0.092768   -0.101469    0.176279    11.00000    0.02277    0.02358 =
         0.02202   -0.00358    0.00508   -0.00087
AFIX 137
H8A   2    0.160652   -0.080247    0.109969    11.00000   -1.50000
H8B   2   -0.041892   -0.075565    0.156344    11.00000   -1.50000
H8C   2    0.103599   -0.205294    0.194758    11.00000   -1.50000
AFIX   0
HKLF 4


REM  C8 H9 N O2
REM wR2 = 0.0865, GooF = S = 1.060, Restrained GooF = 1.060 for all data
REM R1 = 0.0333 for 1425 Fo > 4sig(Fo) and 0.0358 for all 1525 data
REM 107 parameters refined using 0 restraints

END  
     
WGHT      0.0374      0.3551 

REM Highest difference peak  0.230,  deepest hole -0.179,  1-sigma level  0.037
Q1    1   0.0583  0.3477  0.5809  11.00000  0.05    0.23
Q2    1   0.0004  0.1644  0.4666  11.00000  0.05    0.22
Q3    1   0.1340 -0.0544  0.2287  11.00000  0.05    0.21
Q4    1   0.0339  0.2131  0.4330  11.00000  0.05    0.21
Q5    1   0.2265  0.3124  0.5968  11.00000  0.05    0.21
Q6    1   0.1867  0.1693  0.4670  11.00000  0.05    0.21
Q7    1   0.1667  0.1342  0.4846  11.00000  0.05    0.20
Q8    1   0.2853  0.2174  0.5423  11.00000  0.05    0.20
Q9    1   0.0407  0.3164  0.5958  11.00000  0.05    0.19
Q10   1  -0.0144  0.3054  0.4953  11.00000  0.05    0.18
Q11   1   0.2643  0.1935  0.5567  11.00000  0.05    0.17
Q12   1  -0.0589  0.2430  0.5323  11.00000  0.05    0.17
Q13   1   0.1871  0.2604  0.6367  11.00000  0.05    0.16
Q14   1   0.1142 -0.0177  0.3429  11.00000  0.05    0.16
Q15   1   0.0719  0.0854  0.3959  11.00000  0.05    0.16
Q16   1   0.2071 -0.1374  0.1330  11.00000  0.05    0.15
Q17   1   0.1170  0.0499  0.2986  11.00000  0.05    0.13
Q18   1   0.0270 -0.0355  0.1180  11.00000  0.05    0.13
Q19   1  -0.0316 -0.1478  0.1815  11.00000  0.05    0.12
Q20   1   0.4358 -0.0181  0.2556  11.00000  0.05    0.11
