# Supplementary material for: Crystallography in school
Source: J Appl Crystallogr. 2025 Sep 12;58(Pt 5):1802–9. doi: 10.1107/S1600576725007459 (PMC12502877; doi:10.1107/S1600576725007459)
Supplement: Supplementary file 8 [file j-58-01802-sup8.zip › Further Structures/Final/Struktur2.res]

TITL C6 H8 O6
    Struktur2.res
    created by SHELXL-2019/3 at 11:14:28 on 12-Aug-2024
CELL 0.71073   6.391   6.235  17.082  90.0000  99.33  90.0000
ZERR    4.00   0.002   0.002   0.003   0.0000   0.02   0.0000
LATT  -1
SYMM -X, 0.5+Y, -Z
SFAC C H O
UNIT 24 32 24
LIST 6 ! automatically inserted. Change 6 to 4 for CHECKCIF!!
TEMP -173.120
SIZE 0.144 0.212 0.302
L.S. 4
BOND
FMAP 2
PLAN 20
WGHT      0.0440      0.0578 
FVAR       0.43421
MOLE   1
MOLE   2
MOLE   3
C1    1    0.382352    0.125103    0.531645    11.00000    0.00734    0.01002 =
         0.00748   -0.00059    0.00174   -0.00041
O2    3    0.397709    0.124485    0.611771    11.00000    0.00637    0.01418 =
         0.00672   -0.00103    0.00131   -0.00077
C2    1    0.592627    0.120439    0.509823    11.00000    0.00660    0.01070 =
         0.00732   -0.00056    0.00234   -0.00006
O3    3    0.209228    0.130247    0.488727    11.00000    0.00713    0.01694 =
         0.00894   -0.00106    0.00033   -0.00040
O1    3    0.942995    0.110449    0.592514    11.00000    0.00580    0.02382 =
         0.00962    0.00005    0.00174    0.00107
H5    2    0.998309    0.100905    0.550834    11.00000   -1.50000
C3    1    0.733500    0.111465    0.577454    11.00000    0.00615    0.01196 =
         0.00794   -0.00011    0.00161    0.00035
O4    3    0.633116    0.130765    0.434377    11.00000    0.00982    0.01716 =
         0.00596   -0.00066    0.00269   -0.00145
H8    2    0.527164    0.081988    0.401980    11.00000   -1.50000
C4    1    0.617629    0.103629    0.646759    11.00000    0.00649    0.01165 =
         0.00714   -0.00022    0.00163    0.00022
AFIX  13
H4A   2    0.640266   -0.040078    0.672745    11.00000   -1.20000
AFIX   0
O5    3    1.348722    0.606311    0.892679    11.00000    0.00650    0.01715 =
         0.00690    0.00059    0.00162    0.00156
C5    1    0.682077    0.277735    0.708745    11.00000    0.00755    0.01141 =
         0.00693    0.00018    0.00127   -0.00045
AFIX  13
H5A   2    0.830813    0.249517    0.735251    11.00000   -1.20000
AFIX   0
O6    3    0.803074    0.629122    0.911698    11.00000    0.00564    0.01842 =
         0.00929    0.00013    0.00202   -0.00096
H2    2    0.750030    0.626951    0.948486    11.00000   -1.50000
C6    1    0.539107    0.280784    0.771587    11.00000    0.01026    0.01292 =
         0.00780   -0.00004    0.00276   -0.00005
AFIX  23
H6A   2    0.575482    0.404065    0.807759    11.00000   -1.20000
H6B   2    0.389048    0.294968    0.746270    11.00000   -1.20000
AFIX   0
O7    3    1.115869    0.633176    1.070298    11.00000    0.00897    0.01595 =
         0.00590    0.00029    0.00227    0.00001
H1    2    1.237381    0.601753    1.102933    11.00000   -1.50000
O8    3    1.537304    0.623229    1.015429    11.00000    0.00650    0.01626 =
         0.00937    0.00089    0.00046    0.00076
O9    3    0.569600    0.083376    0.815174    11.00000    0.00989    0.01535 =
         0.00900    0.00240    0.00274   -0.00151
H6    2    0.459284    0.050633    0.827638    11.00000   -1.50000
O10   3    0.673709    0.485716    0.673429    11.00000    0.00903    0.01118 =
         0.01084    0.00201    0.00132   -0.00131
H7    2    0.796936    0.520078    0.668543    11.00000   -1.50000
C10   1    1.186167    0.760045    0.725414    11.00000    0.00955    0.01350 =
         0.00755   -0.00066    0.00244   -0.00187
AFIX  23
H10A  2    1.168315    0.890325    0.691863    11.00000   -1.20000
H10B  2    1.339780    0.732809    0.741352    11.00000   -1.20000
AFIX   0
O11   3    1.160201    0.989988    0.832484    11.00000    0.01166    0.01192 =
         0.01165   -0.00228    0.00496   -0.00187
H4    2    1.101163    1.023698    0.871108    11.00000   -1.50000
C11   1    1.081802    0.791938    0.798605    11.00000    0.00770    0.01169 =
         0.00715    0.00015    0.00194   -0.00003
AFIX  13
H11   2    0.924974    0.803954    0.781641    11.00000   -1.20000
AFIX   0
O12   3    1.086969    0.580119    0.682108    11.00000    0.01180    0.01956 =
         0.00897   -0.00403    0.00296   -0.00485
H3    2    1.127604    0.569044    0.634557    11.00000   -1.50000
C13   1    1.127708    0.606926    0.857640    11.00000    0.00648    0.01267 =
         0.00741   -0.00024    0.00174   -0.00048
AFIX  13
H13   2    1.091909    0.468030    0.829351    11.00000   -1.20000
AFIX   0
C14   1    1.012763    0.620838    0.927126    11.00000    0.00629    0.01126 =
         0.00776    0.00067    0.00178   -0.00061
C15   1    1.154481    0.623770    0.994780    11.00000    0.00667    0.01080 =
         0.00690    0.00050    0.00249    0.00002
C16   1    1.364340    0.618367    0.972582    11.00000    0.00741    0.01073 =
         0.00755    0.00056    0.00191    0.00058
HKLF 4


REM  C6 H8 O6
REM wR2 = 0.0759, GooF = S = 1.060, Restrained GooF = 1.060 for all data
REM R1 = 0.0264 for 6315 Fo > 4sig(Fo) and 0.0274 for all 6503 data
REM 241 parameters refined using 1 restraints

END  
     
WGHT      0.0440      0.0578 

REM Highest difference peak  0.574,  deepest hole -0.242,  1-sigma level  0.054
Q1    1   0.6713  0.1090  0.5413  11.00000  0.05    0.57
Q2    1   1.0672  0.6295  0.9635  11.00000  0.05    0.56
Q3    1   0.4904  0.1157  0.5205  11.00000  0.05    0.49
Q4    1   1.0659  0.6127  0.8915  11.00000  0.05    0.44
Q5    1   0.6710  0.1157  0.6133  11.00000  0.05    0.43
Q6    1   1.2557  0.6265  0.9860  11.00000  0.05    0.43
Q7    1   1.3523  0.6127  0.9318  11.00000  0.05    0.40
Q8    1   0.3873  0.1225  0.5707  11.00000  0.05    0.39
Q9    1   0.2904  0.1293  0.5093  11.00000  0.05    0.37
Q10   1   0.6367  0.1960  0.6739  11.00000  0.05    0.35
Q11   1   1.4575  0.6175  0.9928  11.00000  0.05    0.34
Q12   1   0.8321  0.1023  0.5835  11.00000  0.05    0.34
Q13   1   1.1073  0.6982  0.8290  11.00000  0.05    0.34
Q14   1   1.1372  0.6212  1.0343  11.00000  0.05    0.33
Q15   1   0.6271  0.1225  0.4649  11.00000  0.05    0.32
Q16   1   0.6128  0.2754  0.7424  11.00000  0.05    0.31
Q17   1   0.9054  0.6266  0.9189  11.00000  0.05    0.30
Q18   1   1.1280  0.7689  0.7611  11.00000  0.05    0.30
Q19   1   0.6768  0.3800  0.6904  11.00000  0.05    0.22
Q20   1   1.1394  0.6232  0.7083  11.00000  0.05    0.21
