# Supplementary material for: Crystallography in school
Source: J Appl Crystallogr. 2025 Sep 12;58(Pt 5):1802–9. doi: 10.1107/S1600576725007459 (PMC12502877; doi:10.1107/S1600576725007459)
Supplement: Supplementary file 8 [file j-58-01802-sup8.zip › Further Structures/Structure 1/Original/Structure1.ins]

TITL C8 H9 N O2 
CELL 0.71073   7.086   9.204  11.582  90.0000  97.86  90.0000
ZERR   4.00   0.002   0.002   0.003   0.0000   0.02   0.0000
LATT  1
SYMM 0.5-X, 0.5+Y, 0.5-Z
SFAC C H N O
UNIT 32 36 4 8
TEMP -173.230
SIZE 0.238 0.287 0.472
TREF     
HKLF 4
END 
