# Supplementary material for: Crystallography in school
Source: J Appl Crystallogr. 2025 Sep 12;58(Pt 5):1802–9. doi: 10.1107/S1600576725007459 (PMC12502877; doi:10.1107/S1600576725007459)
Supplement: Supplementary file 8 [file j-58-01802-sup8.zip › Further Structures/Structure 1/Structure1.hkl]

   1   0   0   -0.01    0.04
   1   0   0    0.01    0.05
  -1   0   0    0.13    0.07
  -1   0   0    0.05    0.06
  -1   0   0    0.08    0.05
  -2   0   0    1.29    0.15
  -2   0   0    1.51    0.17
  -2   0   0    1.42    0.21
   2   0   0    1.39    0.20
   2   0   0    1.17    0.17
   2   0   0    1.40    0.23
   2   0   0    1.27    0.15
   3   0   0    0.14    0.15
   3   0   0    0.10    0.11
   3   0   0    0.22    0.12
   3   0   0    0.07    0.18
  -3   0   0    0.15    0.11
  -3   0   0   -0.04    0.15
  -3   0   0    0.52    0.20
  -3   0   0    0.05    0.11
   4   0   0  161.55    4.92
   4   0   0  169.58    4.62
   4   0   0  159.14    4.64
  -4   0   0  167.36    4.64
  -4   0   0  159.35    4.63
   4   0   0  167.07    4.83
  -4   0   0  164.14    4.94
  -4   0   0  170.06    4.84
   5   0   0    0.00    0.23
   5   0   0    0.11    0.14
   5   0   0   -0.13    0.14
   5   0   0   -0.08    0.25
  -5   0   0   -0.05    0.15
  -5   0   0    0.03    0.12
  -5   0   0   -0.06    0.20
  -5   0   0   -0.03    0.12
  -6   0   0    1.52    0.44
   6   0   0    2.55    0.54
  -6   0   0    1.68    0.28
  -6   0   0    1.88    0.30
   6   0   0    1.70    0.30
   6   0   0    2.10    0.32
   6   0   0    1.77    0.48
  -6   0   0    1.60    0.36
  -7   0   0   -0.27    0.17
   7   0   0    0.21    0.25
   7   0   0   -0.03    0.22
  -7   0   0    0.18    0.33
   8   0   0   10.51    1.02
  -8   0   0   12.38    1.11
  -8   0   0   13.18    0.77
   8   0   0   14.16    0.84
   0  -1   0    0.03    0.05
   0  -1   0    0.00    0.04
   0  -1   0    0.03    0.03
   0  -1   0    0.02    0.04
   0   1   0    0.00    0.03
   0   1   0   -0.04    0.03
   0   1   0   -0.01    0.03
   0   1   0    0.10    0.06
  -1  -1   0   32.96    1.01
  -1  -1   0   32.88    1.03
   1  -1   0   33.50    0.98
   1  -1   0   33.40    0.99
   1  -1   0   32.84    1.04
   1  -1   0   32.81    1.01
  -1   1   0   32.00    1.04
   1   1   0   33.14    1.02
  -1   1   0   33.48    1.02
   1   1   0   32.58    1.03
  -1   1   0   31.83    0.97
  -2  -1   0    6.05    0.37
   2  -1   0    6.52    0.41
  -2  -1   0    5.88    0.39
   2  -1   0    6.09    0.34
   2  -1   0    6.27    0.35
  -2   1   0    5.79    0.40
   2   1   0    5.67    0.38
  -2   1   0    5.92    0.34
   2   1   0    5.70    0.29
  -2   1   0    6.87    0.36
   2   1   0    5.99    0.36
  -3  -1   0  372.40   10.23
  -3  -1   0  372.57   10.18
   3  -1   0  374.63   10.04
  -3  -1   0  370.28   10.18
   3  -1   0  371.81   10.08
   3  -1   0  377.45   10.26
   3  -1   0  375.41   10.14
  -3   1   0  365.33   10.13
   3   1   0  348.42   10.18
  -3   1   0  385.83   10.40
   3   1   0  367.12   10.01
  -3   1   0  356.18   10.01
  -3   1   0  371.01   10.08
   3   1   0  360.63   10.21
  -4  -1   0   19.01    0.96
   4  -1   0   18.91    0.77
  -4  -1   0   19.23    0.91
  -4  -1   0   19.53    0.76
   4  -1   0   20.25    0.90
   4  -1   0   19.44    0.80
   4  -1   0   19.95    0.98
  -4   1   0   19.17    0.87
  -4   1   0   19.04    0.76
  -4   1   0   20.40    0.84
   4   1   0   19.48    0.94
   4   1   0   19.36    0.91
  -4   1   0   20.21    1.02
   4   1   0   19.23    0.76
   5  -1   0   26.35    1.16
  -5  -1   0   27.06    1.20
  -5  -1   0   25.13    0.97
  -5  -1   0   24.48    1.25
   5  -1   0   24.05    1.24
   5  -1   0   25.77    1.15
   5  -1   0   25.47    1.00
  -5   1   0   26.72    1.06
   5   1   0   26.26    1.29
   5   1   0   24.99    1.18
  -5   1   0   24.95    0.98
  -5   1   0   25.69    1.28
  -5   1   0   26.03    1.14
   5   1   0   25.93    0.98
  -6  -1   0  103.53    3.53
   6  -1   0   98.46    3.64
   6  -1   0   97.31    3.09
  -6  -1   0   99.49    3.40
   6  -1   0  102.36    3.12
  -6  -1   0   98.92    3.07
   6  -1   0   98.98    3.27
  -6   1   0  104.66    3.10
   6   1   0  102.87    3.09
   6   1   0   95.81    3.50
  -6   1   0  103.05    3.62
  -6   1   0  108.78    3.19
   7  -1   0  110.63    3.76
   7  -1   0  109.75    3.45
   7  -1   0  115.51    3.47
  -7  -1   0  107.64    3.41
  -7  -1   0  111.57    3.99
  -7   1   0  121.38    3.54
   7   1   0  113.40    3.44
  -7   1   0  103.40    3.94
   7   1   0  108.44    3.79
  -7   1   0  113.53    3.44
   8  -1   0    9.48    0.95
   8  -1   0    9.47    0.75
   8  -1   0    7.54    0.70
  -8  -1   0    7.47    1.00
  -8  -1   0    7.38    0.59
  -8   1   0    7.69    0.60
  -8   1   0    7.76    0.70
  -8   1   0   10.12    1.07
   8   1   0    7.92    0.67
   0  -2   0  128.98    3.54
   0  -2   0  132.14    3.58
   0  -2   0  129.08    3.52
   0   2   0  125.46    3.54
   0   2   0  128.51    3.58
   0   2   0  129.99    3.57
   0   2   0  123.55    3.50
   0   2   0  120.20    3.51
   1  -2   0   16.33    0.56
  -1  -2   0   15.58    0.51
   1  -2   0   15.50    0.61
  -1  -2   0   15.52    0.62
   1  -2   0   15.10    0.62
   1  -2   0   15.63    0.59
  -1  -2   0   15.77    0.59
   1   2   0   15.39    0.62
   1   2   0   15.19    0.59
   1   2   0   16.12    0.63
  -1   2   0   15.07    0.61
  -1   2   0   15.26    0.53
   1   2   0   14.63    0.51
  -1   2   0   14.69    0.62
   2  -2   0   11.09    0.58
   2  -2   0   12.33    0.51
   2  -2   0   10.58    0.53
  -2  -2   0   11.31    0.57
   2  -2   0   11.59    0.51
  -2  -2   0   11.04    0.54
  -2   2   0   10.40    0.48
   2   2   0   11.22    0.54
  -2   2   0   11.74    0.56
   2   2   0   10.51    0.45
  -2   2   0   10.64    0.58
   2   2   0   11.06    0.56
   3  -2   0   10.50    0.56
  -3  -2   0   10.38    0.60
   3  -2   0   10.28    0.52
   3  -2   0    9.89    0.63
  -3  -2   0   10.82    0.64
   3  -2   0   10.57    0.57
  -3   2   0   10.22    0.65
  -3   2   0   11.03    0.55
   3   2   0   11.01    0.64
   3   2   0   10.07    0.59
  -3   2   0   10.84    0.58
   3   2   0   10.00    0.48
   4  -2   0  171.99    5.06
   4  -2   0  175.91    5.04
  -4  -2   0  179.15    5.16
  -4  -2   0  174.12    5.20
   4  -2   0  171.81    4.97
   4  -2   0  173.07    5.24
   4   2   0  175.84    5.22
  -4   2   0  172.36    5.06
   4   2   0  176.55    5.15
  -4   2   0  179.07    5.08
   4   2   0  173.68    4.92
  -4   2   0  170.63    5.26
  -4   2   0  175.22    4.95
  -5  -2   0  294.37    8.73
   5  -2   0  302.80    8.77
   5  -2   0  306.26    8.57
   5  -2   0  309.90    8.42
   5  -2   0  308.29    8.50
  -5  -2   0  302.86    8.66
  -5  -2   0  297.64    8.48
   5   2   0  298.95    8.36
   5   2   0  308.56    8.77
  -5   2   0  291.60    8.79
   5   2   0  295.98    8.63
  -5   2   0  301.61    8.39
  -5   2   0  289.96    8.55
  -5   2   0  313.64    8.55
   6  -2   0  102.82    3.22
  -6  -2   0  104.62    3.62
   6  -2   0  102.42    3.42
  -6  -2   0  104.20    3.17
   6  -2   0  105.17    3.29
   6   2   0  103.98    3.17
  -6   2   0  109.12    3.36
   6   2   0  102.69    3.63
  -6   2   0  104.39    3.67
  -6   2   0  107.44    3.21
   6   2   0  100.87    3.48
   7  -2   0    1.96    0.47
   7  -2   0    2.49    0.47
   7  -2   0    1.27    0.37
  -7  -2   0    1.93    0.54
  -7  -2   0    1.54    0.29
  -7   2   0    1.77    0.57
   7   2   0    1.38    0.43
   7   2   0    1.97    0.36
  -7   2   0    1.91    0.42
  -7   2   0    1.70    0.31
   8  -2   0    3.82    0.63
  -8  -2   0    2.48    0.61
  -8  -2   0    3.50    0.49
   8  -2   0    3.79    0.73
   8  -2   0    4.35    0.59
  -8   2   0    4.63    0.61
  -8   2   0    4.27    0.90
   8   2   0    3.37    0.62
   8   2   0    4.35    0.84
  -8   2   0    3.55    0.48
   0  -3   0    0.07    0.12
   0  -3   0   -0.13    0.09
   0  -3   0   -0.03    0.11
   0   3   0    0.03    0.11
   0   3   0   -0.02    0.10
   0   3   0    0.09    0.11
   0   3   0    0.22    0.15
   1  -3   0   15.05    0.66
   1  -3   0   14.80    0.65
   1  -3   0   15.35    0.65
  -1  -3   0   16.02    0.58
  -1  -3   0   14.04    0.55
  -1  -3   0   13.79    0.64
   1  -3   0   15.53    0.72
   1  -3   0   14.78    0.58
  -1   3   0   14.65    0.67
  -1   3   0   14.53    0.55
   1   3   0   14.01    0.64
   1   3   0   14.92    0.58
  -1   3   0   14.01    0.63
   1   3   0   15.94    0.68
   1   3   0   14.49    0.60
   1   3   0   14.38    0.56
   2  -3   0  285.89    7.92
   2  -3   0  290.08    7.98
  -2  -3   0  290.99    7.90
  -2  -3   0  289.24    8.01
  -2  -3   0  288.25    8.03
   2  -3   0  292.10    8.04
   2  -3   0  290.52    8.07
  -2   3   0  295.72    8.23
   2   3   0  287.49    8.05
   2   3   0  290.60    8.00
  -2   3   0  291.68    8.10
  -2   3   0  282.02    7.88
   2   3   0  281.28    7.89
  -3  -3   0   24.37    1.05
   3  -3   0   26.16    1.06
   3  -3   0   25.31    1.12
   3  -3   0   26.14    1.00
   3  -3   0   23.53    0.97
  -3  -3   0   26.99    1.19
   3   3   0   25.04    1.22
   3   3   0   25.65    0.93
   3   3   0   25.35    1.06
  -3   3   0   25.85    1.08
  -3   3   0   25.67    0.97
  -3   3   0   26.33    1.15
  -4  -3   0    3.36    0.54
   4  -3   0    1.69    0.31
  -4  -3   0    2.14    0.39
   4  -3   0    1.88    0.30
   4  -3   0    2.70    0.47
   4  -3   0    2.24    0.36
   4   3   0    2.16    0.44
   4   3   0    2.26    0.41
  -4   3   0    2.06    0.33
  -4   3   0    1.63    0.33
   4   3   0    1.86    0.39
  -4   3   0    1.77    0.40
   5  -3   0   59.56    2.07
   5  -3   0   60.05    2.15
  -5  -3   0   62.18    2.32
   5  -3   0   65.76    2.41
   5  -3   0   61.46    2.16
  -5   3   0   62.23    2.06
   5   3   0   63.98    2.36
  -5   3   0   63.65    2.16
  -5   3   0   58.63    2.37
   5   3   0   62.21    2.00
  -5   3   0   63.23    2.22
   5   3   0   60.88    2.25
  -6  -3   0   56.17    2.41
   6  -3   0   58.23    2.17
   6  -3   0   61.35    2.09
   6  -3   0   58.71    2.20
  -6   3   0   59.06    2.03
   6   3   0   61.19    2.01
  -6   3   0   58.33    2.40
   6   3   0   59.62    2.31
  -6   3   0   61.51    2.51
  -6   3   0   61.84    2.24
   6   3   0   61.41    2.45
  -7  -3   0    1.37    0.28
   7  -3   0    2.23    0.43
  -7  -3   0    1.64    0.54
   7  -3   0    1.44    0.50
   7  -3   0    0.87    0.40
  -7   3   0    0.57    0.45
  -7   3   0    1.11    0.42
   7   3   0    1.17    0.41
  -7   3   0    0.93    0.26
   7   3   0    1.08    0.29
  -8  -3   0    8.42    1.00
   8  -3   0    7.96    0.79
   8  -3   0    8.16    0.91
  -8  -3   0    7.19    0.62
   8   3   0    8.79    0.94
  -8   3   0    6.48    1.12
  -8   3   0    6.66    0.67
  -8   3   0    9.20    0.86
   8   3   0    8.39    1.16
   0  -4   0   33.63    1.24
   0  -4   0   33.27    1.17
   0  -4   0   32.23    1.12
   0   4   0   33.52    1.19
   0   4   0   31.71    1.10
   0   4   0   31.81    1.23
   0   4   0   31.37    1.21
   0   4   0   34.38    1.13
   1  -4   0  151.05    4.41
   1  -4   0  166.04    4.66
   1  -4   0  162.83    4.55
  -1  -4   0  154.17    4.54
  -1  -4   0  151.16    4.42
  -1  -4   0  164.22    4.44
  -1   4   0  152.00    4.53
   1   4   0  159.85    4.58
  -1   4   0  156.01    4.57
   1   4   0  159.99    4.53
  -1   4   0  157.02    4.39
   1   4   0  151.81    4.44
   1   4   0  159.99    4.43
   1   4   0  153.29    4.45
  -2  -4   0   15.05    0.64
   2  -4   0   13.77    0.75
  -2  -4   0   15.91    0.78
  -2  -4   0   15.34    0.58
   2  -4   0   15.30    0.85
   2  -4   0   15.65    0.73
   2  -4   0   15.25    0.69
   2   4   0   15.59    0.80
  -2   4   0   15.39    0.72
   2   4   0   14.49    0.78
  -2   4   0   15.15    0.63
  -2   4   0   15.22    0.79
  -2   4   0   15.77    0.79
   2   4   0   15.14    0.66
   3  -4   0   23.39    0.96
  -3  -4   0   23.60    0.90
   3  -4   0   22.11    1.07
  -3  -4   0   23.41    1.03
   3  -4   0   22.95    0.98
  -3  -4   0   23.50    1.04
   3  -4   0   23.64    1.05
   3   4   0   24.36    1.03
   3   4   0   23.17    1.10
  -3   4   0   23.36    1.11
   3   4   0   21.38    1.06
  -3   4   0   22.01    0.89
   3   4   0   23.08    0.90
  -3   4   0   23.43    1.07
   4  -4   0    0.09    0.18
   4  -4   0   -0.12    0.21
  -4  -4   0    0.08    0.20
  -4  -4   0    0.23    0.10
   4  -4   0    0.17    0.21
  -4  -4   0    0.38    0.24
   4  -4   0    0.10    0.23
   4   4   0    0.09    0.18
   4   4   0   -0.06    0.20
  -4   4   0    0.05    0.20
   4   4   0    0.24    0.15
  -4   4   0    0.11    0.13
  -4   4   0   -0.07    0.23
   5  -4   0    3.72    0.47
  -5  -4   0    4.55    0.66
   5  -4   0    4.54    0.61
   5  -4   0    3.03    0.47
   5   4   0    3.24    0.59
   5   4   0    3.26    0.52
   5   4   0    2.68    0.35
  -5   4   0    2.53    0.46
  -5   4   0    3.48    0.47
  -5   4   0    3.25    0.63
   6  -4   0   40.85    1.71
   6  -4   0   40.08    1.74
   6  -4   0   44.66    1.65
   6   4   0   39.02    1.78
  -6   4   0   41.92    1.99
   6   4   0   42.63    2.63
   6   4   0   41.24    1.53
  -6   4   0   38.09    1.85
  -6   4   0   42.09    1.66
  -6   4   0   43.13    1.80
   7  -4   0    1.94    0.47
  -7  -4   0    1.60    0.49
   7  -4   0    2.36    0.48
  -7   4   0    2.39    0.61
  -7   4   0    2.01    0.41
   7   4   0    2.37    0.41
   7   4   0    2.28    0.63
  -7   4   0    1.71    0.48
   8  -4   0   23.26    1.38
   8  -4   0   21.40    1.55
  -8  -4   0   20.20    1.47
  -8  -4   0   20.89    1.19
  -8   4   0   21.68    1.57
  -8   4   0   21.34    1.35
  -8   4   0   21.44    1.13
   8   4   0   19.86    1.38
   0  -5   0   -0.23    0.14
   0  -5   0    0.00    0.16
   0  -5   0   -0.13    0.20
   0   5   0    0.29    0.20
   0   5   0    0.02    0.16
   0   5   0   -0.05    0.11
   0   5   0   -0.07    0.15
   0   5   0   -0.04    0.16
  -1  -5   0   57.24    1.90
  -1  -5   0   60.10    2.03
  -1  -5   0   59.12    1.88
   1  -5   0   61.84    2.04
   1  -5   0   59.06    1.88
   1  -5   0   61.26    2.02
   1   5   0   59.26    2.06
   1   5   0   61.67    2.00
   1   5   0   59.94    1.90
   1   5   0   59.55    1.91
  -1   5   0   56.75    2.00
  -1   5   0   63.31    1.85
  -1   5   0   59.08    1.91
  -1   5   0   58.78    2.04
   1   5   0   60.26    1.94
   1   5   0   56.92    2.04
   2  -5   0   20.82    0.85
  -2  -5   0   21.38    0.84
   2  -5   0   19.59    0.95
   2  -5   0   21.48    0.99
   2  -5   0   22.05    1.10
   2  -5   0   21.10    0.96
  -2  -5   0   19.76    0.77
  -2   5   0   18.44    0.90
   2   5   0   19.03    0.95
   2   5   0   19.89    0.84
  -2   5   0   19.16    0.99
   2   5   0   19.76    0.89
   2   5   0   19.42    0.97
   2   5   0   19.76    0.79
  -2   5   0   20.96    0.79
  -3  -5   0    1.56    0.27
   3  -5   0    1.32    0.32
   3  -5   0    1.90    0.51
   3  -5   0    1.48    0.39
   3  -5   0    1.81    0.33
  -3  -5   0    1.80    0.39
   3  -5   0    1.49    0.37
   3   5   0    1.51    0.38
  -3   5   0    1.81    0.29
   3   5   0    1.36    0.40
  -3   5   0    1.66    0.35
   3   5   0    2.31    0.40
  -3   5   0    1.96    0.44
   3   5   0    1.84    0.31
  -3   5   0    1.69    0.30
   4  -5   0    0.91    0.28
   4  -5   0    1.26    0.36
  -4  -5   0    0.98    0.32
   4  -5   0    0.32    0.31
  -4  -5   0    0.74    0.20
   4   5   0    0.92    0.30
  -4   5   0    0.71    0.25
  -4   5   0    0.74    0.34
   4   5   0    0.91    0.35
   4   5   0    1.21    0.43
   4   5   0    0.59    0.23
  -4   5   0    0.43    0.21
  -4   5   0    0.83    0.32
   5  -5   0   31.99    1.38
   5  -5   0   35.99    1.83
  -5  -5   0   31.78    1.27
   5  -5   0   32.39    1.49
   5  -5   0   34.42    1.44
  -5  -5   0   34.32    1.56
  -5   5   0   33.43    1.35
  -5   5   0   33.20    1.59
   5   5   0   29.89    1.63
   5   5   0   33.22    1.29
  -5   5   0   32.40    2.12
  -6  -5   0   12.35    1.02
   6  -5   0   10.69    0.79
  -6  -5   0    9.80    0.65
   6  -5   0   10.85    0.86
  -6   5   0   10.41    0.92
  -6   5   0   10.30    0.99
   6   5   0   10.01    0.86
   6   5   0   10.68    0.69
   7  -5   0    0.97    0.43
  -7  -5   0    0.08    0.21
  -7  -5   0    0.93    0.56
   7  -5   0    1.46    0.50
  -7   5   0    1.09    0.44
   7   5   0    0.54    0.31
  -7   5   0    0.33    0.27
   7   5   0    0.21    0.33
  -7   5   0    1.02    0.54
   0  -6   0    9.11    0.61
   0  -6   0   10.61    0.57
   0  -6   0    9.09    0.67
   0   6   0    8.92    0.55
   0   6   0    9.37    0.64
   0   6   0   11.05    0.84
   0   6   0    9.30    0.66
   0   6   0    9.07    0.54
  -1  -6   0   42.04    1.64
   1  -6   0   44.85    1.64
   1  -6   0   43.38    1.65
   1  -6   0   45.08    1.75
   1  -6   0   42.03    1.49
  -1  -6   0   42.78    1.53
  -1   6   0   44.70    1.52
   1   6   0   41.28    1.66
   1   6   0   44.63    1.59
   1   6   0   42.25    1.61
  -1   6   0   47.12    1.47
   1   6   0   46.52    1.90
   1   6   0   42.41    1.51
  -1   6   0   42.33    1.68
  -1   6   0   41.66    1.64
   1   6   0   42.79    1.64
   2  -6   0    0.48    0.27
   2  -6   0    0.80    0.32
   2  -6   0    0.81    0.26
   2  -6   0    1.13    0.33
  -2  -6   0    1.37    0.27
  -2  -6   0    0.75    0.24
  -2  -6   0    0.91    0.27
  -2   6   0    1.05    0.23
   2   6   0    1.17    0.29
  -2   6   0    1.14    0.28
   2   6   0    0.99    0.27
   2   6   0    0.88    0.30
   2   6   0    1.31    0.35
  -2   6   0    0.90    0.33
   2   6   0    1.04    0.26
  -3  -6   0    3.34    0.42
   3  -6   0    4.42    0.58
  -3  -6   0    4.90    0.55
   3  -6   0    4.18    0.54
   3  -6   0    4.48    0.70
   3  -6   0    4.22    0.46
   3  -6   0    4.58    0.57
   3   6   0    4.50    0.63
   3   6   0    3.08    0.50
   3   6   0    3.77    0.40
   3   6   0    3.85    0.48
  -3   6   0    4.07    0.61
  -3   6   0    4.10    0.45
   4  -6   0    7.08    0.75
   4  -6   0    5.76    0.57
   4  -6   0    4.24    0.59
   4  -6   0    5.32    0.81
   4  -6   0    5.19    0.56
  -4  -6   0    6.25    0.48
   4   6   0    7.17    0.53
  -4   6   0    6.07    0.69
   4   6   0    5.91    0.60
   4   6   0    5.14    0.64
  -4   6   0    5.91    0.53
   4   6   0    5.38    0.73
  -4   6   0    5.85    0.51
  -5  -6   0    8.44    0.59
  -5  -6   0    8.17    0.82
   5  -6   0    8.38    0.74
   5  -6   0    8.97    0.73
   5   6   0    9.48    0.82
   5   6   0    8.01    0.62
  -5   6   0    8.94    0.87
  -5   6   0    9.37    0.65
   5   6   0   11.47    1.01
  -5   6   0    8.10    0.86
  -5   6   0    9.35    0.68
   6  -6   0    9.56    0.85
   6  -6   0   11.25    0.83
  -6  -6   0    8.75    0.65
  -6  -6   0   10.24    0.97
   6   6   0    8.96    0.87
  -6   6   0    9.23    0.87
  -6   6   0    8.60    0.99
   6   6   0    9.28    0.69
  -6   6   0   10.50    0.96
   7  -6   0    3.12    0.58
  -7  -6   0    2.20    0.68
   7  -6   0    1.93    0.57
  -7  -6   0    2.04    0.42
   7   6   0    1.72    0.42
  -7   6   0    3.15    1.06
   7   6   0    2.26    0.78
  -7   6   0    2.57    0.64
   0  -7   0    0.07    0.18
   0  -7   0    0.65    0.30
   0  -7   0   -0.39    0.21
   0   7   0    0.04    0.21
   0   7   0    0.00    0.23
   0   7   0    0.27    0.22
   0   7   0    0.20    0.18
   0   7   0   -0.04    0.27
   1  -7   0   10.44    0.77
  -1  -7   0    9.91    0.67
   1  -7   0   10.43    0.60
  -1  -7   0    9.94    0.75
   1  -7   0   12.64    0.87
   1  -7   0    9.93    0.73
   1   7   0   10.66    0.79
   1   7   0   10.59    0.61
   1   7   0   11.45    0.71
   1   7   0   10.19    0.70
  -1   7   0   11.13    0.79
  -1   7   0   11.38    0.66
   1   7   0    9.95    0.62
   1   7   0   11.03    0.78
  -1   7   0   11.24    0.78
  -1   7   0   10.75    0.60
  -2  -7   0   63.01    2.14
   2  -7   0   65.60    2.35
  -2  -7   0   63.97    2.30
  -2  -7   0   60.92    2.11
   2  -7   0   68.33    2.52
   2  -7   0   64.90    2.13
   2   7   0   64.64    2.38
   2   7   0   60.55    2.36
   2   7   0   63.98    2.33
   2   7   0   64.10    2.16
  -2   7   0   66.15    2.42
   2   7   0   62.58    2.16
  -2   7   0   68.20    2.05
   2   7   0   65.60    2.21
  -2   7   0   64.89    2.16
  -2   7   0   67.07    2.36
   3  -7   0   32.99    1.66
   3  -7   0   32.41    1.54
  -3  -7   0   30.11    1.26
  -3  -7   0   31.13    1.41
   3  -7   0   30.13    1.26
   3   7   0   31.31    1.28
   3   7   0   29.32    1.47
   3   7   0   27.85    1.45
  -3   7   0   29.72    1.50
  -3   7   0   33.58    1.13
   3   7   0   31.01    1.35
  -3   7   0   32.75    1.41
   4  -7   0   12.90    0.99
  -4  -7   0   12.30    0.76
   4  -7   0   13.24    0.79
  -4  -7   0   12.02    0.87
  -4   7   0   13.30    0.73
   4   7   0   11.29    0.99
   4   7   0   13.28    0.88
   4   7   0   14.74    1.05
  -4   7   0   12.54    1.00
   4   7   0   13.02    0.78
  -4   7   0   14.24    0.86
  -5  -7   0    8.00    0.88
   5  -7   0    8.35    1.31
  -5  -7   0    6.70    0.62
   5  -7   0    6.82    0.95
   5  -7   0    8.58    0.74
   5   7   0    7.94    0.77
   5   7   0    6.66    0.90
  -5   7   0    7.32    0.63
  -5   7   0    7.13    0.67
   5   7   0    7.32    0.63
  -5   7   0    7.63    0.83
  -6  -7   0    0.24    0.25
  -6  -7   0    0.80    0.46
   6  -7   0    0.71    0.42
   6  -7   0    1.19    0.72
   6  -7   0    0.70    0.41
   6   7   0    0.78    0.43
   6   7   0    0.70    0.31
  -6   7   0    0.43    0.28
  -6   7   0    1.41    0.54
  -6   7   0    0.69    0.51
  -6   7   0    0.23    0.37
   0  -8   0   28.25    1.36
   0  -8   0   26.97    1.26
   0   8   0   25.80    1.36
   0   8   0   26.36    1.38
   0   8   0   27.97    1.15
   0   8   0   25.10    1.07
   0   8   0   24.24    1.28
   0   8   0   26.67    1.15
  -1  -8   0    6.58    0.66
  -1  -8   0    8.10    0.73
   1  -8   0    8.04    0.69
   1  -8   0    7.84    0.82
   1  -8   0    8.25    0.73
   1  -8   0    7.76    0.71
  -1   8   0    6.42    0.65
   1   8   0    7.30    0.55
   1   8   0    7.85    0.66
   1   8   0    8.01    0.60
  -1   8   0    7.73    0.74
   1   8   0    8.33    0.76
   1   8   0    6.62    0.78
  -1   8   0    7.95    0.60
  -1   8   0    6.11    0.73
   1   8   0    7.51    0.69
   2  -8   0   39.08    1.66
  -2  -8   0   33.91    1.43
   2  -8   0   37.97    1.79
  -2  -8   0   36.84    1.60
   2  -8   0   34.92    1.45
   2   8   0   36.67    1.49
   2   8   0   34.72    1.66
   2   8   0   37.76    1.50
  -2   8   0   37.52    1.74
   2   8   0   36.45    1.59
  -2   8   0   36.85    1.64
   2   8   0   38.17    1.47
   2   8   0   37.39    1.71
  -2   8   0   39.27    1.49
   3  -8   0   39.96    1.96
  -3  -8   0   38.90    1.66
  -3  -8   0   36.95    1.70
   3  -8   0   38.95    1.49
  -3  -8   0   35.62    1.40
   3  -8   0   39.27    2.08
   3   8   0   39.88    1.61
  -3   8   0   42.04    1.34
  -3   8   0   38.12    1.68
   3   8   0   36.33    1.75
   3   8   0   35.85    1.77
   3   8   0   38.88    1.53
  -3   8   0   36.03    1.51
  -3   8   0   37.81    1.83
   3   8   0   35.56    1.72
  -4  -8   0    0.33    0.35
   4  -8   0    0.15    0.29
   4  -8   0    0.39    0.47
  -4  -8   0    0.22    0.24
  -4   8   0    0.14    0.36
   4   8   0    0.38    0.35
   4   8   0   -0.05    0.49
   4   8   0    0.00    0.25
  -4   8   0   -0.11    0.25
  -4   8   0   -0.19    0.37
   5  -8   0   60.90    2.83
  -5  -8   0   59.43    2.18
  -5  -8   0   64.81    2.48
   5  -8   0   60.16    2.22
  -5   8   0   58.51    2.58
   5   8   0   58.13    2.38
   5   8   0   60.10    2.19
  -5   8   0   57.92    2.28
  -5   8   0   55.00    2.06
   6  -8   0   11.46    1.41
   6  -8   0   13.65    0.99
  -6  -8   0    8.37    0.84
  -6  -8   0    9.73    1.11
  -6   8   0   10.67    0.92
   6   8   0   11.33    0.99
  -6   8   0    9.77    0.87
   6   8   0   10.25    0.83
  -6   8   0   12.16    1.16
   0  -9   0   -0.06    0.34
   0  -9   0   -0.05    0.47
   0  -9   0   -0.41    0.30
   0   9   0    0.19    0.27
   0   9   0    0.22    0.21
   0   9   0    0.15    0.36
   0   9   0   -0.08    0.22
   0   9   0   -0.12    0.31
   1  -9   0   13.72    1.11
  -1  -9   0   10.99    0.92
   1  -9   0   12.40    0.93
   1  -9   0   13.43    0.76
  -1  -9   0   13.78    0.98
   1   9   0   13.91    0.96
   1   9   0   12.31    1.06
   1   9   0   13.53    0.83
  -1   9   0   12.53    1.01
   1   9   0   14.29    1.05
   1   9   0   13.26    0.87
   1   9   0   13.48    0.78
  -1   9   0   14.01    0.77
  -1   9   0   13.23    1.03
  -1   9   0   13.62    0.85
   2  -9   0    2.51    0.64
  -2  -9   0    1.77    0.43
  -2  -9   0    1.19    0.50
  -2   9   0    1.31    0.51
   2   9   0    0.59    0.35
  -2   9   0    1.16    0.37
   2   9   0    1.85    0.39
  -2   9   0    1.18    0.43
  -2   9   0    1.54    0.31
   2   9   0    2.35    0.56
   2   9   0    1.89    0.43
   2   9   0    1.90    0.44
   2   9   0    0.68    0.58
   3  -9   0    1.08    0.57
  -3  -9   0    1.12    0.40
   3  -9   0    1.24    0.35
  -3  -9   0    1.39    0.52
   3   9   0    1.83    0.46
   3   9   0    0.87    0.46
   3   9   0    1.36    0.39
  -3   9   0    0.54    0.45
   3   9   0    1.10    0.35
  -3   9   0    0.57    0.55
  -3   9   0    1.20    0.37
  -4  -9   0   47.04    1.99
   4  -9   0   47.05    2.41
  -4  -9   0   46.90    1.84
   4  -9   0   44.91    1.78
   4   9   0   43.30    2.15
   4   9   0   49.97    1.97
  -4   9   0   46.55    1.66
  -4   9   0   48.98    2.04
  -4   9   0   42.42    2.14
   4   9   0   48.56    1.88
  -4   9   0   44.46    1.82
  -5  -9   0    1.21    0.57
  -5  -9   0    1.47    0.39
   5  -9   0    0.41    0.68
   5  -9   0    1.37    0.44
  -5   9   0    0.75    0.47
  -5   9   0   -0.01    0.49
  -5   9   0    0.02    0.35
   5   9   0   -0.12    0.34
   5   9   0    1.04    0.48
   0 -10   0   24.26    1.37
   0 -10   0   22.72    1.41
   0  10   0   25.42    1.18
   0  10   0   25.56    1.25
   0  10   0   25.52    1.44
   0  10   0   24.25    1.10
   1 -10   0   10.20    1.04
  -1 -10   0   10.36    1.01
   1 -10   0   10.35    1.11
   1  10   0   10.24    1.21
   1  10   0    9.59    0.94
   1  10   0    9.88    1.04
  -1  10   0   10.09    0.71
  -1  10   0    9.86    0.81
   1  10   0   10.04    0.73
   1  10   0   10.47    0.86
  -1  10   0   13.46    1.08
  -1  10   0   10.36    1.13
   1  10   0    9.82    0.78
  -1  10   0    9.17    0.65
  -2 -10   0    2.80    0.64
   2 -10   0    3.26    0.78
  -2 -10   0    2.05    0.59
   2  10   0    3.31    0.55
   2  10   0    2.83    0.52
  -2  10   0    2.92    0.67
   2  10   0    1.91    0.68
   2  10   0    2.91    0.67
  -2  10   0    1.91    0.44
   2  10   0    3.78    0.64
  -2  10   0    2.56    0.64
  -3 -10   0    7.51    1.00
   3 -10   0    6.30    0.99
  -3 -10   0    7.96    0.86
  -3  10   0    7.28    0.76
   3  10   0    8.12    0.77
   3  10   0    8.03    0.77
  -3  10   0    9.05    1.08
   3  10   0   10.89    1.29
   3  10   0    8.12    0.78
  -3  10   0    8.24    1.12
   4 -10   0   23.23    1.78
  -4 -10   0   23.96    1.48
   4  10   0   24.65    1.32
  -4  10   0   28.38    1.76
   4  10   0   26.39    1.41
  -4  10   0   24.46    1.30
  -4  10   0   24.07    1.60
   0 -11   0    0.04    0.59
   0  11   0    0.63    0.34
   0  11   0    0.21    0.52
   0  11   0   -0.44    0.36
   0  11   0    0.17    0.33
  -1 -11   0   43.75    2.19
   1 -11   0   49.17    2.27
  -1  11   0   47.99    2.26
   1  11   0   45.47    2.13
  -1  11   0   48.16    1.97
  -1  11   0   44.39    2.73
   1  11   0   48.44    1.82
   1  11   0   47.78    1.95
   1  11   0   44.89    1.92
   2 -11   0   21.71    1.62
  -2 -11   0   16.30    1.59
  -2  11   0   20.50    1.47
   2  11   0   18.69    1.17
   2  11   0   18.40    1.25
  -2  11   0   22.02    1.23
  -2  11   0   15.59    1.50
   2  11   0   14.10    1.22
   2  11   0   19.38    1.23
   8   0  -1    0.26    0.29
  -8   0   1    0.15    0.19
   8   0  -1    0.15    0.35
  -8   0   1   -0.03    0.40
  -7   0   1    8.81    0.86
   7   0  -1    7.94    0.79
  -7   0   1    7.78    0.55
   7   0  -1    8.41    0.61
   6   0  -1   -0.04    0.32
  -6   0   1   -0.11    0.26
  -6   0   1    0.19    0.15
   6   0  -1   -0.04    0.14
   6   0  -1    0.03    0.28
   6   0  -1    0.00    0.17
  -6   0   1   -0.05    0.38
  -6   0   1    0.01    0.15
  -5   0   1   56.13    2.13
  -5   0   1   55.38    1.74
   5   0  -1   54.07    1.97
  -5   0   1   58.83    1.80
  -5   0   1   55.40    1.99
   5   0  -1   54.45    1.74
   5   0  -1   53.54    1.74
   5   0  -1   53.82    2.08
  -4   0   1   -0.01    0.12
   4   0  -1    0.01    0.13
   4   0  -1    0.11    0.11
  -4   0   1    0.04    0.12
   4   0  -1    0.02    0.14
  -4   0   1   -0.13    0.15
  -4   0   1   -0.02    0.18
   4   0  -1    0.18    0.21
  -3   0   1   33.57    1.07
  -3   0   1   31.72    1.24
  -3   0   1   32.94    1.18
   3   0  -1   32.91    1.18
   3   0  -1   33.34    1.06
   3   0  -1   32.72    1.02
  -3   0   1   30.90    1.01
   3   0  -1   33.35    1.24
   2   0  -1    0.01    0.10
  -2   0   1    0.05    0.06
  -2   0   1    0.22    0.09
   2   0  -1    0.00    0.07
  -2   0   1    0.00    0.11
   2   0  -1    0.01    0.07
  -2   0   1    0.14    0.12
   2   0  -1    0.14    0.11
   1   0  -1  731.62   19.70
   0   0   1    0.03    0.04
   0   0  -1   -0.02    0.04
   0   0  -1    0.01    0.03
   0   0   1   -0.04    0.02
   0   0   1    0.08    0.05
   0   0  -1    0.01    0.04
   0   0   1    0.02    0.03
   0   0  -1    0.02    0.02
  -2   0  -1   -0.06    0.08
  -2   0  -1    0.15    0.09
   2   0   1    0.18    0.14
   2   0   1    0.27    0.14
  -2   0  -1   -0.19    0.11
   2   0   1    0.16    0.10
   2   0   1    0.08    0.10
  -2   0  -1    0.09    0.07
  -3   0  -1  761.63   20.65
   3   0   1  758.26   20.40
  -4   0  -1    0.10    0.19
  -4   0  -1    0.00    0.13
   4   0   1    0.13    0.17
   4   0   1    0.10    0.13
  -4   0  -1    0.10    0.17
   4   0   1    0.13    0.14
   4   0   1    0.34    0.23
   5   0   1    5.03    0.39
  -5   0  -1    4.98    0.38
   5   0   1    4.71    0.41
   5   0   1    4.89    0.50
  -5   0  -1    4.31    0.53
  -5   0  -1    5.22    0.50
   6   0   1    0.14    0.21
  -6   0  -1    0.56    0.31
   6   0   1    0.93    0.49
  -6   0  -1   -0.14    0.19
  -6   0  -1   -0.09    0.27
   6   0   1   -0.07    0.17
  -7   0  -1   -0.18    0.37
   7   0   1    0.04    0.34
   7   0   1   -0.11    0.21
   8   0   1    0.72    0.35
  -8   0  -1    0.29    0.48
   8   0   1    0.19    0.38
  -8   0  -1    0.34    0.28
   8  -1  -1    0.38    0.46
  -8  -1   1    0.55    0.42
   8  -1  -1    0.26    0.29
   8  -1  -1    0.07    0.35
  -8  -1   1    0.28    0.22
  -8   1   1   -0.37    0.39
  -8   1   1    0.00    0.33
   8   1  -1    0.19    0.27
  -8   1   1   -0.09    0.17
   8   1  -1    0.09    0.39
   7  -1  -1  183.27    5.35
   7  -1  -1  183.52    5.30
  -7  -1   1  177.58    5.88
   7  -1  -1  181.36    5.62
  -7  -1   1  181.21    5.29
  -7   1   1  190.12    5.32
  -7   1   1  182.29    5.94
  -7   1   1  188.08    5.43
   7   1  -1  179.15    5.70
  -6  -1   1   62.98    2.47
   6  -1  -1   62.20    2.30
   6  -1  -1   61.48    2.02
  -6  -1   1   60.38    2.33
   6  -1  -1   63.85    2.11
  -6  -1   1   62.47    2.02
   6  -1  -1   59.37    2.44
  -6   1   1   61.86    2.03
  -6   1   1   63.25    2.32
   6   1  -1   64.78    2.37
  -6   1   1   68.69    2.69
  -6   1   1   70.57    2.19
   6   1  -1   63.53    2.02
   5  -1  -1    0.16    0.19
  -5  -1   1    0.48    0.23
   5  -1  -1    0.14    0.20
  -5  -1   1    0.21    0.15
   5  -1  -1    0.06    0.13
   5  -1  -1    0.30    0.26
  -5  -1   1    0.24    0.18
   5   1  -1    0.09    0.15
   5   1  -1   -0.07    0.21
   5   1  -1    0.13    0.27
  -5   1   1   -0.08    0.15
  -5   1   1    0.15    0.24
  -5   1   1    0.38    0.20
  -5   1   1    0.15    0.13
   4  -1  -1    2.41    0.32
  -4  -1   1    2.16    0.39
  -4  -1   1    2.62    0.24
  -4  -1   1    2.11    0.34
   4  -1  -1    2.37    0.25
   4  -1  -1    3.03    0.48
   4  -1  -1    2.57    0.35
   4   1  -1    2.93    0.46
  -4   1   1    2.68    0.37
  -4   1   1    1.90    0.30
   4   1  -1    1.97    0.37
  -4   1   1    1.79    0.35
   4   1  -1    2.32    0.23
  -4   1   1    1.94    0.24
   3  -1  -1    1.99    0.30
  -3  -1   1    3.31    0.36
  -3  -1   1    2.83    0.32
  -3  -1   1    2.32    0.21
   3  -1  -1    2.87    0.32
   3  -1  -1    2.36    0.23
   3  -1  -1    2.77    0.30
  -3   1   1    2.25    0.22
  -3   1   1    2.35    0.27
   3   1  -1    2.74    0.34
  -3   1   1    2.55    0.29
   3   1  -1    2.17    0.21
  -2  -1   1  670.79   18.31
  -2  -1   1  648.46   17.93
   2  -1  -1  614.07   17.82
   2   1  -1  616.53   18.31
  -2   1   1  639.11   18.09
   2   1  -1  592.91   17.90
  -2   1   1  638.17   17.80
   1  -1  -1  237.60    6.42
  -1  -1   1  228.18    6.31
  -1  -1   1  227.90    6.33
  -1   1   1  244.16    6.43
   1   1  -1  228.63    6.32
   1   1  -1  234.86    6.31
  -1   1   1  239.33    6.40
   0  -1   1  190.02    5.14
   0  -1  -1  190.26    5.21
   0   1   1  192.03    5.21
   0   1   1  184.87    5.14
   0   1  -1  189.12    5.14
  -1  -1  -1  868.12   24.44
   1  -1   1  850.57   24.10
  -1  -1  -1  875.83   24.14
  -1   1  -1  890.93   24.12
   1   1   1  867.81   24.49
  -1   1  -1  793.90   24.30
   1   1   1  871.73   24.16
  -2  -1  -1  239.47    6.58
  -2  -1  -1  220.03    6.61
   2  -1   1  238.43    6.54
   2  -1   1  236.51    6.53
   2  -1   1  239.65    6.63
   2  -1   1  234.99    6.57
  -2   1  -1  243.63    6.57
  -2   1  -1  239.80    6.65
   2   1   1  238.93    6.58
  -2   1  -1  243.01    6.55
   2   1   1  241.46    6.66
   2   1   1  240.18    6.50
   3  -1   1  219.00    6.62
   3  -1   1  227.53    6.36
  -3  -1  -1  226.02    6.53
  -3  -1  -1  250.28    6.64
   3  -1   1  224.44    6.34
   3  -1   1  216.82    6.79
   3   1   1  227.06    6.32
  -3   1  -1  233.94    6.37
  -3   1  -1  234.06    6.43
  -3   1  -1  228.35    6.55
   4  -1   1    3.67    0.36
   4  -1   1    3.50    0.34
  -4  -1  -1    4.28    0.48
   4  -1   1    3.90    0.42
   4  -1   1    4.20    0.54
  -4  -1  -1    4.21    0.40
  -4   1  -1    4.25    0.37
  -4   1  -1    4.04    0.47
  -4   1  -1    3.19    0.39
   4   1   1    2.84    0.32
   4   1   1    3.65    0.42
   4   1   1    4.43    0.53
  -5  -1  -1   13.48    0.90
   5  -1   1   13.63    0.70
   5  -1   1   13.49    0.82
   5  -1   1   12.51    0.88
   5  -1   1   13.16    0.68
  -5  -1  -1   14.24    0.83
  -5   1  -1   14.44    0.80
   5   1   1   12.49    0.66
   5   1   1   14.63    0.95
  -5   1  -1   13.35    0.70
   5   1   1   12.06    0.80
  -5   1  -1   14.06    0.91
   6  -1   1    1.03    0.28
   6  -1   1    0.54    0.25
   6  -1   1    0.44    0.32
  -6  -1  -1    0.74    0.48
   6   1   1    0.26    0.55
  -6   1  -1    1.01    0.27
   6   1   1    0.59    0.35
  -6   1  -1    0.55    0.29
  -6   1  -1    0.95    0.35
   6   1   1    0.47    0.22
  -7  -1  -1    7.62    0.88
   7  -1   1    7.40    0.81
   7  -1   1    7.41    0.65
   7  -1   1    8.06    0.63
  -7   1  -1    5.55    0.79
   7   1   1    8.38    0.63
  -7   1  -1    7.86    0.64
  -8  -1  -1    0.16    0.40
   8  -1   1    0.05    0.41
   8  -1   1    0.42    0.41
   8  -1   1    0.36    0.38
   8   1   1   -0.11    0.39
  -8   1  -1    0.81    0.41
  -8   1  -1    0.52    0.45
  -8   1  -1    0.17    0.27
   8   1   1    0.20    0.31
   8  -2  -1    3.28    0.70
   8  -2  -1    3.20    0.48
  -8  -2   1    2.75    0.42
  -8  -2   1    3.22    0.72
   8  -2  -1    3.78    0.57
   8   2  -1    3.13    0.46
   8   2  -1    3.09    0.61
  -8   2   1    2.83    0.50
  -8   2   1    2.69    0.41
  -8   2   1    2.61    0.64
   7  -2  -1   15.37    1.00
  -7  -2   1   13.61    1.09
   7  -2  -1   14.46    0.89
  -7  -2   1   14.54    0.72
   7  -2  -1   12.82    0.78
  -7   2   1   13.10    1.12
   7   2  -1   13.42    0.78
  -7   2   1   13.86    0.89
  -7   2   1   12.92    0.73
   7   2  -1   12.71    0.98
  -6  -2   1   43.30    1.50
   6  -2  -1   43.96    1.54
  -6  -2   1   42.77    1.87
   6  -2  -1   43.80    1.71
   6  -2  -1   42.88    1.62
   6   2  -1   40.49    1.77
  -6   2   1   42.80    1.51
  -6   2   1   43.44    1.96
   6   2  -1   43.59    1.48
  -6   2   1   45.15    1.70
  -6   2   1   41.67    1.71
  -5  -2   1   44.20    1.74
   5  -2  -1   43.26    1.81
   5  -2  -1   44.60    1.52
  -5  -2   1   45.15    1.48
  -5  -2   1   45.86    1.80
   5  -2  -1   45.74    1.63
   5  -2  -1   43.93    1.61
   5   2  -1   44.27    1.46
  -5   2   1   43.12    1.65
  -5   2   1   47.25    1.68
   5   2  -1   42.30    1.72
  -5   2   1   43.03    1.49
   5   2  -1   45.18    1.81
  -5   2   1   45.02    1.88
   4  -2  -1   61.81    2.05
  -4  -2   1   63.28    2.17
  -4  -2   1   64.16    2.17
   4  -2  -1   62.70    2.24
   4  -2  -1   64.28    1.96
   4  -2  -1   63.41    2.07
  -4  -2   1   62.23    1.92
  -4   2   1   63.88    1.95
   4   2  -1   63.58    2.16
   4   2  -1   62.87    1.91
  -4   2   1   61.36    2.05
  -4   2   1   66.11    2.12
   4   2  -1   62.40    2.18
  -4   2   1   62.46    2.27
  -3  -2   1   50.81    1.51
   3  -2  -1   48.03    1.58
  -3  -2   1   49.92    1.68
   3  -2  -1   48.49    1.64
   3  -2  -1   49.24    1.54
   3  -2  -1   47.26    1.73
   3   2  -1   49.04    1.69
   3   2  -1   51.00    1.69
  -3   2   1   48.60    1.53
  -3   2   1   48.92    1.67
  -3   2   1   49.86    1.59
  -3   2   1   49.34    1.78
   3   2  -1   49.71    1.50
  -2  -2   1   79.73    2.34
   2  -2  -1   77.90    2.29
   2  -2  -1   78.26    2.44
   2  -2  -1   75.74    2.25
  -2  -2   1   80.11    2.25
   2  -2  -1   81.45    2.39
   2   2  -1   77.20    2.25
   2   2  -1   80.71    2.47
  -2   2   1   76.90    2.29
  -2   2   1   80.16    2.41
  -2   2   1   79.76    2.46
   2   2  -1   78.10    2.35
  -2   2   1   77.83    2.27
   2   2  -1   81.64    2.41
   0  -2   1  286.08    8.07
   0  -2   1  304.64    8.03
   0  -2  -1  291.15    8.17
   0  -2  -1  313.80    8.09
   0   2   1  294.74    8.17
   0   2  -1  291.74    8.07
   0   2   1  299.14    8.09
  -1  -2  -1  115.76    3.23
   1  -2   1  117.48    3.27
  -1  -2  -1  115.66    3.35
   1  -2   1  110.25    3.26
  -1  -2  -1  113.06    3.18
   1  -2   1  116.67    3.29
  -1  -2  -1  121.36    3.22
   1  -2   1  118.87    3.28
   1   2   1  114.52    3.21
  -1   2  -1  115.50    3.30
   1   2   1  113.08    3.35
  -1   2  -1  111.34    3.27
   1   2   1  112.13    3.19
   1   2   1  111.23    3.22
  -1   2  -1  118.88    3.26
   2  -2   1   16.89    0.71
  -2  -2  -1   16.48    0.69
  -2  -2  -1   15.96    0.76
   2  -2   1   15.73    0.73
   2  -2   1   16.80    0.70
   2  -2   1   15.83    0.67
  -2  -2  -1   16.92    0.63
  -2   2  -1   15.89    0.70
   2   2   1   17.18    0.70
   2   2   1   16.25    0.63
  -2   2  -1   17.36    0.68
   2   2   1   18.17    0.80
  -2   2  -1   16.27    0.66
  -2   2  -1   16.55    0.75
   3  -2   1    9.13    0.61
   3  -2   1    9.13    0.69
  -3  -2  -1    9.82    0.48
  -3  -2  -1   10.61    0.65
   3  -2   1    9.96    0.56
  -3  -2  -1   10.75    0.59
   3  -2   1    8.90    0.51
  -3   2  -1    8.53    0.60
  -3   2  -1   10.19    0.67
  -3   2  -1   10.58    0.58
   3   2   1    9.26    0.48
   3   2   1    9.01    0.63
   3   2   1    9.99    0.58
   4  -2   1  192.81    5.61
   4  -2   1  196.34    5.65
  -4  -2  -1  198.09    5.75
   4  -2   1  196.25    5.70
  -4  -2  -1  196.71    5.84
   4  -2   1  196.90    5.84
  -4   2  -1  196.18    5.67
   4   2   1  194.00    5.55
  -4   2  -1  200.56    5.90
   4   2   1  194.43    5.86
   4   2   1  198.35    5.74
  -4   2  -1  204.35    5.70
   5  -2   1    8.89    1.04
   5  -2   1    7.80    0.58
   5  -2   1    7.61    0.64
  -5  -2  -1    8.34    0.98
  -5  -2  -1    8.83    0.74
   5  -2   1    9.29    0.58
  -5   2  -1    8.92    0.61
   5   2   1    9.10    0.79
  -5   2  -1    8.61    0.62
   5   2   1    8.88    0.68
  -5   2  -1    7.60    0.73
   6  -2   1    3.63    0.63
  -6  -2  -1    3.19    0.62
   6  -2   1    3.33    0.48
   6  -2   1    2.87    0.42
  -6   2  -1    3.54    0.52
  -6   2  -1    1.67    0.41
   6   2   1    2.85    0.49
   6   2   1    3.90    0.42
  -6   2  -1    4.44    0.77
   7  -2   1    0.95    0.42
   7  -2   1    0.76    0.33
   7  -2   1    0.44    0.36
  -7  -2  -1    1.34    0.55
  -7   2  -1    0.46    0.34
   7   2   1    0.87    0.41
   7   2   1    1.45    0.34
  -7   2  -1    0.25    0.38
  -8  -2  -1    1.15    0.57
   8  -2   1    1.32    0.55
   8  -2   1    0.32    0.35
  -8   2  -1    1.58    0.41
  -8   2  -1    0.41    0.38
   8   2   1    0.86    0.38
   8  -3  -1    3.76    0.73
   8  -3  -1    3.65    0.53
  -8  -3   1    2.87    0.81
  -8  -3   1    2.80    0.42
   8   3  -1    3.61    0.51
  -8   3   1    4.21    0.68
  -8   3   1    3.32    0.47
   8   3  -1    3.31    0.94
  -8   3   1    3.36    1.13
   7  -3  -1   -0.34    0.30
   7  -3  -1    0.64    0.33
  -7  -3   1    0.16    0.19
  -7  -3   1    0.66    0.38
  -7   3   1    0.00    0.32
   7   3  -1    0.57    0.24
  -7   3   1    0.19    0.22
   7   3  -1    0.07    0.35
  -7   3   1    0.29    0.39
  -6  -3   1    1.03    0.41
   6  -3  -1    0.57    0.31
  -6  -3   1    0.70    0.21
   6  -3  -1    1.17    0.29
   6  -3  -1    0.79    0.33
  -6   3   1    1.12    0.35
   6   3  -1    1.36    0.29
  -6   3   1    1.53    0.44
   6   3  -1    0.35    0.35
  -6   3   1    1.43    0.38
  -6   3   1    0.78    0.23
   5  -3  -1    6.60    0.57
  -5  -3   1    5.85    0.59
  -5  -3   1    6.87    0.43
  -5  -3   1    6.06    0.64
   5  -3  -1    6.54    0.49
   5  -3  -1    6.69    0.69
   5  -3  -1    7.81    0.59
   5   3  -1    6.49    0.67
  -5   3   1    6.70    0.60
   5   3  -1    7.13    0.46
  -5   3   1    7.49    0.48
  -5   3   1    5.21    0.65
  -5   3   1    7.43    0.54
   5   3  -1    6.09    0.60
  -4  -3   1   50.71    1.84
   4  -3  -1   48.40    1.76
   4  -3  -1   51.09    1.91
   4  -3  -1   48.34    1.68
  -4  -3   1   47.53    1.80
  -4  -3   1   46.59    1.58
   4  -3  -1   50.84    1.65
  -4   3   1   51.53    1.82
  -4   3   1   49.01    1.68
  -4   3   1   51.24    1.95
  -4   3   1   47.16    1.63
   4   3  -1   49.84    1.58
   4   3  -1   49.83    1.83
   4   3  -1   50.84    1.83
   3  -3  -1  743.37   19.92
   3  -3  -1  742.89   20.15
  -3  -3   1  724.95   19.99
   3  -3  -1  741.73   19.88
   3  -3  -1  731.20   20.04
  -3   3   1  738.37   20.17
   3   3  -1  742.84   20.04
  -3   3   1  737.38   19.88
   3   3  -1  725.50   20.16
  -3   3   1  750.57   20.08
   3   3  -1  738.77   20.06
   2  -3  -1  366.17   10.02
   2  -3  -1  360.52    9.82
  -2  -3   1  367.54    9.92
   2  -3  -1  365.11   10.07
   2  -3  -1  367.54   10.19
  -2   3   1  372.25   10.10
   2   3  -1  360.43    9.84
   2   3  -1  361.16    9.94
   2   3  -1  363.12   10.00
  -2   3   1  353.02    9.80
   2   3  -1  355.40   10.07
  -1  -3   1    1.56    0.20
  -1  -3   1    1.70    0.21
  -1  -3   1    1.26    0.17
   1  -3  -1    1.17    0.26
   1  -3  -1    1.38    0.24
  -1  -3   1    1.49    0.26
   1  -3  -1    1.31    0.21
   1   3  -1    1.01    0.17
  -1   3   1    1.41    0.32
   1   3  -1    1.18    0.24
  -1   3   1    0.86    0.20
   1   3  -1    0.91    0.21
   1   3  -1    1.35    0.21
   1   3  -1    1.72    0.20
   0  -3   1   34.40    1.17
   0  -3   1   35.38    1.15
   0  -3   1   35.21    1.17
   0  -3  -1   33.24    1.13
   0  -3   1   36.37    1.13
   0  -3  -1   32.61    1.23
   0  -3  -1   35.14    1.08
   0   3  -1   32.48    1.13
   0   3  -1   34.78    1.15
   0   3  -1   32.55    1.15
   0   3   1   32.60    1.15
   0   3   1   32.69    1.24
   0   3  -1   33.75    1.11
   0   3   1   32.10    1.00
   0   3   1   33.38    1.04
  -1  -3  -1  230.39    6.39
  -1  -3  -1  238.75    6.41
  -1  -3  -1  224.86    6.37
   1  -3   1  234.94    6.45
   1  -3   1  242.46    6.50
   1  -3   1  232.50    6.48
  -1  -3  -1  234.94    6.56
   1  -3   1  244.47    6.47
  -1   3  -1  229.87    6.47
   1   3   1  226.20    6.38
   1   3   1  234.05    6.57
  -1   3  -1  232.32    6.46
  -1   3  -1  232.60    6.50
  -1   3  -1  228.06    6.42
   1   3   1  226.02    6.39
   2  -3   1    0.20    0.16
   2  -3   1    0.18    0.16
  -2  -3  -1    0.22    0.16
  -2  -3  -1    0.18    0.20
  -2  -3  -1    0.18    0.12
   2  -3   1    0.09    0.18
   2  -3   1    0.66    0.19
   2   3   1    0.21    0.14
  -2   3  -1    0.17    0.19
  -2   3  -1    0.18    0.17
   2   3   1    0.13    0.16
  -2   3  -1    0.19    0.13
   2   3   1    0.25    0.22
  -2   3  -1    0.20    0.18
   3  -3   1    3.96    0.44
  -3  -3  -1    3.82    0.44
  -3  -3  -1    3.68    0.32
  -3  -3  -1    3.38    0.38
   3  -3   1    3.31    0.40
   3  -3   1    4.31    0.43
   3  -3   1    4.36    0.39
  -3   3  -1    3.92    0.42
  -3   3  -1    4.23    0.43
   3   3   1    3.58    0.39
   3   3   1    3.86    0.33
   3   3   1    4.19    0.56
  -3   3  -1    3.47    0.33
   4  -3   1   13.11    0.73
  -4  -3  -1   11.02    0.59
  -4  -3  -1   10.99    0.71
   4  -3   1   12.86    0.68
  -4  -3  -1   11.12    0.77
   4  -3   1   12.54    0.80
   4  -3   1   12.39    0.72
   4   3   1   12.58    0.85
   4   3   1   13.90    0.64
  -4   3  -1   13.93    0.85
  -4   3  -1   13.23    0.70
   4   3   1   12.73    0.74
  -4   3  -1   12.18    0.73
  -4   3  -1   10.31    0.60
   5  -3   1   57.19    2.07
  -5  -3  -1   60.34    2.27
   5  -3   1   56.76    2.11
  -5  -3  -1   58.65    2.18
   5  -3   1   59.63    2.27
  -5  -3  -1   57.56    1.94
   5  -3   1   60.08    2.04
  -5   3  -1   57.00    2.07
   5   3   1   58.92    1.95
  -5   3  -1   59.22    2.32
  -5   3  -1   58.79    2.12
   5   3   1   59.93    2.35
   5   3   1   58.80    2.17
   6  -3   1  249.82    7.17
  -6  -3  -1  242.60    7.34
   6  -3   1  243.36    6.97
   6  -3   1  220.12    7.15
  -6   3  -1  246.92    7.10
   6   3   1  242.02    7.20
   6   3   1  247.07    6.88
  -6   3  -1  237.10    7.40
  -6   3  -1  233.96    7.07
   7  -3   1    1.13    0.46
   7  -3   1    1.35    0.36
  -7  -3  -1    2.10    0.63
   7  -3   1    1.81    0.52
  -7   3  -1    1.51    0.47
  -7   3  -1    1.51    0.55
   7   3   1    1.45    0.34
   7   3   1    1.34    0.42
   8  -3   1    0.70    0.50
   8  -3   1    0.38    0.44
  -8  -3  -1    1.06    0.60
  -8   3  -1    0.10    0.53
   8   3   1    1.24    0.47
   8   3   1    0.65    0.36
  -8   3  -1    0.62    0.43
   8  -4  -1   19.60    1.06
  -8  -4   1   17.67    0.96
   8  -4  -1   17.96    1.23
  -8  -4   1   21.38    1.50
   8   4  -1   19.13    1.01
  -8   4   1   18.22    1.02
   8   4  -1   20.27    1.32
  -8   4   1   19.04    1.27
  -8   4   1   18.54    1.52
  -7  -4   1   49.77    1.80
  -7  -4   1   48.25    2.19
   7  -4  -1   50.89    1.89
   7  -4  -1   48.42    2.03
   7   4  -1   50.74    1.79
   7   4  -1   52.59    2.21
  -7   4   1   51.02    2.39
  -7   4   1   49.97    2.09
  -7   4   1   49.40    1.83
  -6  -4   1    0.21    0.16
  -6  -4   1    0.77    0.38
   6  -4  -1    0.21    0.30
   6  -4  -1    0.22    0.27
   6  -4  -1    0.58    0.36
   6   4  -1    0.06    0.30
  -6   4   1    0.88    0.51
   6   4  -1    0.45    0.22
  -6   4   1    0.02    0.34
  -6   4   1    0.34    0.17
   6   4  -1    1.00    0.47
  -6   4   1    0.90    0.36
  -5  -4   1  117.10    3.74
   5  -4  -1  119.07    3.57
   5  -4  -1  114.44    3.69
   5  -4  -1  104.10    4.26
   5  -4  -1  118.32    3.53
   5   4  -1  120.55    3.43
   5   4  -1  118.37    3.79
  -5   4   1  112.79    3.54
  -5   4   1  116.97    3.51
  -5   4   1  118.73    3.77
   5   4  -1  114.29    3.74
  -5   4   1  117.14    3.93
   5   4  -1   99.61    4.15
   4  -4  -1    5.51    0.59
   4  -4  -1    4.30    0.41
   4  -4  -1    4.53    0.48
  -4  -4   1    4.70    0.51
   4  -4  -1    4.23    0.41
  -4   4   1    4.56    0.41
   4   4  -1    5.51    0.73
  -4   4   1    4.72    0.40
  -4   4   1    4.43    0.50
   4   4  -1    4.74    0.49
   4   4  -1    4.36    0.60
  -4   4   1    4.74    0.56
   4   4  -1    4.42    0.38
   3  -4  -1   41.93    1.55
   3  -4  -1   42.57    1.45
   3  -4  -1   39.75    1.36
   3  -4  -1   39.75    1.59
  -3  -4   1   40.90    1.49
   3   4  -1   38.42    1.58
  -3   4   1   38.79    1.60
   3   4  -1   39.90    1.34
   3   4  -1   39.42    1.51
  -3   4   1   37.93    1.31
   3   4  -1   41.66    1.52
  -3   4   1   42.84    1.59
  -2  -4   1    5.27    0.33
   2  -4  -1    5.84    0.51
   2  -4  -1    5.74    0.47
  -2  -4   1    6.12    0.37
   2  -4  -1    6.22    0.37
   2  -4  -1    6.68    0.60
  -2  -4   1    5.18    0.42
   2   4  -1    5.69    0.35
   2   4  -1    5.81    0.60
  -2   4   1    6.15    0.51
   2   4  -1    6.06    0.45
   2   4  -1    6.37    0.39
   2   4  -1    6.14    0.47
  -2   4   1    6.57    0.33
  -1  -4   1  118.33    3.41
  -1  -4   1  111.45    3.28
   1  -4  -1  119.33    3.45
   1  -4  -1  112.50    3.52
  -1  -4   1  111.68    3.30
  -1  -4   1  117.18    3.27
   1   4  -1  113.56    3.33
  -1   4   1  111.62    3.52
   1   4  -1  115.24    3.27
  -1   4   1  117.23    3.26
   1   4  -1  108.09    3.41
   1   4  -1  114.08    3.29
  -1   4   1  113.22    3.43
  -1   4   1  110.75    3.37
   1   4  -1  110.42    3.39
   0  -4  -1   18.03    0.76
   0  -4  -1   18.61    0.71
   0  -4  -1   17.45    0.86
   0  -4   1   18.75    0.80
   0  -4   1   18.29    0.78
   0  -4   1   18.23    0.77
   0   4   1   17.83    0.71
   0   4   1   17.07    0.63
   0   4  -1   17.56    0.78
   0   4   1   17.23    0.79
   0   4   1   16.93    0.66
   0   4  -1   18.47    0.71
   0   4  -1   16.87    0.79
   0   4  -1   17.84    0.76
   0   4  -1   19.08    0.79
   0   4   1   18.70    0.90
  -1  -4  -1   36.47    1.27
   1  -4   1   39.20    1.35
   1  -4   1   40.55    1.43
   1  -4   1   39.54    1.39
   1  -4   1   43.67    1.39
  -1  -4  -1   38.16    1.28
  -1  -4  -1   36.06    1.44
   1   4   1   39.00    1.48
   1   4   1   38.65    1.31
  -1   4  -1   37.67    1.37
   1   4   1   39.92    1.29
   1   4   1   36.89    1.32
  -1   4  -1   39.16    1.31
   1   4   1   37.71    1.27
  -1   4  -1   39.86    1.41
   2  -4   1   23.00    0.99
   2  -4   1   22.88    0.97
   2  -4   1   21.48    0.93
  -2  -4  -1   22.05    0.79
   2  -4   1   23.29    0.99
  -2  -4  -1   22.38    0.87
  -2  -4  -1   22.79    1.24
  -2  -4  -1   23.53    0.94
  -2   4  -1   23.86    1.03
  -2   4  -1   25.47    0.92
   2   4   1   22.23    0.92
   2   4   1   21.70    0.82
  -2   4  -1   22.83    0.94
   2   4   1   21.90    1.16
   2   4   1   23.31    0.88
   3  -4   1   18.13    0.94
  -3  -4  -1   19.08    0.99
   3  -4   1   20.39    0.93
   3  -4   1   19.90    0.92
  -3  -4  -1   19.80    0.82
  -3  -4  -1   20.89    0.94
   3  -4   1   20.20    1.00
  -3   4  -1   20.56    0.83
   3   4   1   20.63    0.93
   3   4   1   19.50    1.03
  -3   4  -1   20.75    0.98
  -3   4  -1   20.50    1.02
   3   4   1   20.22    0.84
  -3   4  -1   20.67    0.89
  -4  -4  -1   10.44    0.70
   4  -4   1   11.30    0.67
  -4  -4  -1   11.13    0.59
   4  -4   1   11.84    0.81
   4  -4   1    9.77    0.68
  -4  -4  -1   11.27    0.80
   4  -4   1   10.34    0.71
   4   4   1    9.87    0.80
   4   4   1   10.12    0.69
  -4   4  -1    9.91    0.62
  -4   4  -1   10.57    0.78
  -4   4  -1   11.07    0.65
  -4   4  -1   11.06    0.74
   4   4   1   10.60    0.60
  -5  -4  -1  102.05    3.42
   5  -4   1   99.20    3.25
   5  -4   1   94.04    3.87
   5  -4   1   99.80    3.73
  -5  -4  -1   99.36    3.06
  -5  -4  -1   92.80    3.46
  -5   4  -1  100.60    3.31
  -5   4  -1   98.08    3.17
   5   4   1  102.45    3.32
  -5   4  -1   97.58    3.11
   5   4   1   98.96    3.06
   5   4   1   97.19    3.48
  -5   4  -1  101.39    3.48
   6  -4   1    5.94    0.58
   6  -4   1    3.61    0.59
   6  -4   1    5.55    0.88
  -6  -4  -1    5.34    0.84
  -6  -4  -1    4.06    0.45
  -6   4  -1    6.18    0.87
  -6   4  -1    5.17    0.60
   6   4   1    3.95    0.65
   6   4   1    6.25    0.90
  -6   4  -1    5.00    0.81
   7  -4   1    7.87    0.75
  -7  -4  -1    8.19    1.04
  -7  -4  -1    7.70    0.61
   7  -4   1    8.23    0.87
  -7   4  -1    7.75    0.83
   7   4   1    8.36    0.68
  -7   4  -1    8.55    1.00
   7   4   1    8.10    0.84
   8  -4   1    1.92    0.62
   8   4   1    0.97    0.47
  -8   4  -1    1.81    0.56
  -8   4  -1    1.31    0.60
   7  -5  -1   12.49    0.96
  -7  -5   1   12.65    1.07
  -7  -5   1   11.32    0.72
   7  -5  -1   14.23    0.99
   7   5  -1   11.22    0.98
   7   5  -1   12.67    0.78
  -7   5   1   13.55    1.18
  -7   5   1   12.23    1.04
  -7   5   1   10.93    0.77
   6  -5  -1    7.40    0.67
  -6  -5   1    5.77    0.79
   6  -5  -1    6.54    0.68
  -6   5   1    6.86    0.79
   6   5  -1    7.25    0.56
   6   5  -1    7.44    0.75
  -6   5   1    5.57    0.81
  -6   5   1    5.41    0.51
   6   5  -1    4.77    0.78
   5  -5  -1    0.74    0.36
  -5  -5   1    0.96    0.40
   5  -5  -1    1.31    0.37
   5  -5  -1    1.09    0.34
  -5   5   1    1.73    0.47
   5   5  -1    1.21    0.45
  -5   5   1    1.61    0.45
   5   5  -1    0.94    0.42
  -5   5   1    1.55    0.31
  -5   5   1    1.38    0.34
   5   5  -1    0.95    0.67
   5   5  -1    1.42    0.29
   4  -5  -1    0.31    0.30
   4  -5  -1    0.85    0.28
   4  -5  -1    1.04    0.27
  -4  -5   1    0.74    0.32
  -4  -5   1    0.74    0.20
   4   5  -1    0.32    0.31
   4   5  -1    0.78    0.29
  -4   5   1    0.54    0.21
  -4   5   1    0.84    0.33
   4   5  -1    1.01    0.24
   4   5  -1    0.84    0.37
  -4   5   1    1.00    0.36
  -3  -5   1    6.69    0.43
   3  -5  -1    7.32    0.48
   3  -5  -1    5.63    0.57
   3  -5  -1    7.00    0.68
  -3  -5   1    5.71    0.51
   3  -5  -1    6.94    0.58
   3   5  -1    7.70    0.64
   3   5  -1    7.61    0.67
   3   5  -1    6.82    0.45
  -3   5   1    7.38    0.64
   3   5  -1    6.91    0.56
  -3   5   1    6.56    0.40
   2  -5  -1   48.05    1.75
  -2  -5   1   46.75    1.64
   2  -5  -1   50.58    1.93
  -2  -5   1   50.02    1.59
   2  -5  -1   51.27    1.82
  -2  -5   1   44.64    1.52
  -2   5   1   46.43    1.68
  -2   5   1   48.01    1.45
   2   5  -1   47.49    1.55
   2   5  -1   44.32    1.71
   2   5  -1   49.66    1.70
   2   5  -1   47.85    1.58
   2   5  -1   46.30    1.77
   2   5  -1   48.97    1.70
  -1  -5   1    0.64    0.30
   1  -5  -1    0.47    0.21
  -1  -5   1    0.39    0.18
   1  -5  -1    0.52    0.23
  -1  -5   1    0.05    0.15
   1  -5  -1    0.38    0.21
  -1   5   1    0.53    0.29
  -1   5   1    0.41    0.21
   1   5  -1    0.74    0.23
   1   5  -1    0.39    0.23
   1   5  -1    0.46    0.19
  -1   5   1    0.45    0.17
  -1   5   1    0.24    0.19
   1   5  -1    0.40    0.16
   0  -5  -1   16.99    0.81
   0  -5   1   16.82    0.75
   0  -5   1   19.31    0.85
   0  -5   1   16.89    0.82
   0  -5  -1   18.85    1.09
   0  -5   1   18.55    0.82
   0   5   1   17.00    0.66
   0   5  -1   17.13    0.85
   0   5  -1   18.70    0.82
   0   5   1   17.92    0.75
   0   5   1   16.48    0.69
   0   5  -1   16.95    0.82
   0   5   1   15.98    0.82
   0   5   1   17.61    1.04
   0   5  -1   19.11    0.76
   0   5   1   15.96    0.85
   0   5  -1   18.24    0.84
   1  -5   1  140.00    3.97
   1  -5   1  140.70    3.97
   1  -5   1  138.72    4.09
   1  -5   1  135.29    4.03
  -1  -5  -1  131.84    4.13
   1  -5   1  133.78    4.04
  -1  -5  -1  132.11    3.90
  -1  -5  -1  129.81    3.88
   1   5   1  133.79    3.95
   1   5   1  134.10    3.90
   1   5   1  132.16    3.85
  -1   5  -1  140.80    3.92
  -1   5  -1  134.05    4.02
   1   5   1  121.69    3.90
  -1   5  -1  135.58    4.05
   2  -5   1  147.47    4.28
   2  -5   1  144.28    4.27
  -2  -5  -1  142.66    4.34
   2  -5   1  153.31    4.44
  -2  -5  -1  141.17    4.12
  -2  -5  -1  143.43    4.04
   2  -5   1  136.05    4.18
   2   5   1  132.70    4.23
   2   5   1  144.66    4.16
   2   5   1  141.07    4.38
  -2   5  -1  150.32    4.13
   2   5   1  139.80    4.08
  -2   5  -1  136.00    4.22
  -2   5  -1  139.29    4.31
   2   5   1  138.77    4.12
  -3  -5  -1   50.19    1.72
   3  -5   1   52.52    1.87
   3  -5   1   52.19    1.83
   3  -5   1   49.37    1.91
  -3  -5  -1   52.15    1.85
  -3  -5  -1   51.51    1.95
   3  -5   1   49.29    1.90
  -3   5  -1   55.70    1.76
   3   5   1   51.35    1.99
   3   5   1   55.02    1.76
  -3   5  -1   52.80    1.96
   3   5   1   48.37    1.91
  -3   5  -1   51.47    1.95
  -3   5  -1   49.40    1.81
   3   5   1   50.64    1.82
   4  -5   1   13.91    0.94
   4  -5   1   15.06    0.92
  -4  -5  -1   14.26    0.86
   4  -5   1   13.64    0.81
  -4  -5  -1   13.78    0.88
   4  -5   1   12.47    0.81
  -4  -5  -1   14.57    0.73
  -4   5  -1   15.35    0.98
   4   5   1   13.67    0.84
  -4   5  -1   14.20    0.77
  -4   5  -1   13.24    0.89
  -4   5  -1   14.37    0.77
   4   5   1   14.79    0.75
   4   5   1   14.90    1.01
  -5  -5  -1    2.00    0.35
   5  -5   1    0.74    0.34
  -5  -5  -1    1.38    0.46
   5  -5   1    1.10    0.50
   5  -5   1    0.41    0.30
  -5  -5  -1    1.73    0.50
   5  -5   1    1.62    0.49
  -5   5  -1    0.88    0.28
  -5   5  -1    1.06    0.81
   5   5   1    0.78    0.80
   5   5   1    0.68    0.25
   5   5   1    1.06    0.72
  -5   5  -1    1.90    0.39
   6  -5   1   11.07    0.83
  -6  -5  -1    9.51    0.65
  -6  -5  -1   10.85    0.96
   6  -5   1    9.60    1.11
  -6   5  -1    9.44    0.98
  -6   5  -1    9.05    0.68
  -6   5  -1    9.09    0.86
   6   5   1   11.30    0.72
   6   5   1    9.45    0.85
  -6   5  -1    9.80    0.94
   7  -5   1   54.28    2.29
  -7  -5  -1   52.43    1.96
   7  -5   1   54.14    2.13
  -7  -5  -1   56.77    2.44
   7   5   1   51.60    2.29
   7   5   1   49.97    1.96
  -7   5  -1   54.33    2.31
  -7   5  -1   54.04    2.54
  -7  -6   1   31.54    1.78
   7  -6  -1   32.26    1.76
   7  -6  -1   34.86    1.65
   7   6  -1   34.56    1.44
  -7   6   1   37.53    1.88
   7   6  -1   34.85    1.99
  -7   6   1   33.62    1.48
   6  -6  -1    2.42    0.54
   6  -6  -1    1.75    0.46
  -6  -6   1    1.01    0.46
  -6   6   1    1.79    0.53
   6   6  -1    1.32    0.46
  -6   6   1    2.14    0.39
   6   6  -1    1.61    0.37
  -6   6   1    1.65    0.58
   5  -6  -1   24.37    1.18
   5  -6  -1   22.82    1.10
  -5  -6   1   22.69    1.22
  -5  -6   1   21.19    1.00
   5  -6  -1   22.73    1.53
  -5   6   1   24.49    1.36
   5   6  -1   21.50    1.30
  -5   6   1   22.91    1.03
   5   6  -1   23.44    1.05
   5   6  -1   23.02    1.25
  -5   6   1   22.32    1.40
   4  -6  -1   -0.01    0.24
   4  -6  -1   -0.14    0.26
  -4  -6   1    0.03    0.25
   4  -6  -1    0.41    0.36
  -4  -6   1    0.08    0.16
   4   6  -1   -0.15    0.31
  -4   6   1    0.28    0.44
  -4   6   1    0.25    0.16
   4   6  -1    0.08    0.19
   4   6  -1    0.24    0.29
  -4   6   1    0.22    0.20
   4   6  -1   -0.04    0.23
   3  -6  -1    4.56    0.66
   3  -6  -1    5.03    0.63
  -3  -6   1    4.13    0.45
  -3  -6   1    4.08    0.39
   3  -6  -1    3.45    0.39
   3  -6  -1    3.85    0.52
  -3   6   1    3.55    0.33
   3   6  -1    3.49    0.39
   3   6  -1    4.82    0.58
   3   6  -1    3.80    0.55
  -3   6   1    3.89    0.56
  -3   6   1    4.11    0.44
   3   6  -1    4.22    0.49
  -2  -6   1    2.01    0.33
   2  -6  -1    1.93    0.40
   2  -6  -1    2.40    0.45
  -2  -6   1    1.90    0.31
   2  -6  -1    2.62    0.56
  -2  -6   1    1.88    0.31
   2   6  -1    2.78    0.45
   2   6  -1    2.36    0.35
   2   6  -1    2.02    0.41
  -2   6   1    2.18    0.47
   2   6  -1    2.67    0.47
   2   6  -1    1.43    0.32
  -2   6   1    1.88    0.35
  -2   6   1    2.19    0.30
   1  -6  -1   56.62    2.04
  -1  -6   1   55.02    1.92
   1  -6  -1   58.85    2.17
   1  -6  -1   56.22    1.99
  -1  -6   1   55.49    1.89
  -1  -6   1   60.07    2.00
  -1   6   1   55.82    2.01
  -1   6   1   54.44    2.04
   1   6  -1   54.61    2.01
  -1   6   1   56.60    1.85
   1   6  -1   56.08    1.98
   1   6  -1   54.40    1.96
   1   6  -1   55.98    1.85
   1   6  -1   56.61    1.91
   0  -6   1   13.63    0.76
   0  -6  -1   14.53    0.76
   0  -6   1   14.00    0.77
   0  -6  -1   13.77    0.85
   0  -6   1   13.95    0.71
   0   6   1   11.67    0.60
   0   6  -1   13.58    0.73
   0   6   1   13.25    0.77
   0   6   1   13.11    0.67
   0   6  -1   13.59    0.67
   0   6   1   11.71    0.84
   0   6   1   13.65    0.81
   0   6   1   13.71    0.59
   0   6  -1   13.84    0.77
  -1  -6  -1  257.88    7.33
  -1  -6  -1  261.53    7.55
   1  -6   1  269.84    7.53
   1  -6   1  261.74    7.47
   1  -6   1  255.02    7.39
  -1  -6  -1  267.72    7.30
   1  -6   1  275.21    7.69
  -1   6  -1  268.30    7.31
   1   6   1  255.40    7.24
   1   6   1  256.94    7.31
  -1   6  -1  254.23    7.49
   1   6   1  251.60    7.33
  -1   6  -1  250.40    7.45
   1   6   1  246.69    7.56
  -1   6  -1  276.14    7.32
   1   6   1  252.78    7.37
  -2  -6  -1  101.20    3.34
   2  -6   1  105.90    3.43
   2  -6   1  109.26    3.22
  -2  -6  -1   95.98    3.05
   2  -6   1  108.35    3.33
   2  -6   1  104.33    3.27
  -2  -6  -1  102.57    3.13
   2   6   1   98.41    3.25
  -2   6  -1  102.71    3.36
   2   6   1   96.88    3.38
   2   6   1   95.79    3.23
   2   6   1  106.22    3.15
  -2   6  -1   97.31    3.25
   2   6   1  102.96    3.14
  -2   6  -1  111.02    3.59
   3  -6   1   10.42    0.70
   3  -6   1   12.12    0.80
   3  -6   1    9.88    0.72
   3  -6   1   11.20    0.91
  -3  -6  -1   10.07    0.79
   3  -6   1    9.72    0.78
  -3  -6  -1   10.78    0.64
   3   6   1   10.08    0.64
  -3   6  -1   10.97    0.80
  -3   6  -1   10.76    0.65
   3   6   1   11.40    0.72
   3   6   1   10.07    0.76
  -3   6  -1   11.11    0.74
   3   6   1   10.78    0.86
   4  -6   1    1.46    0.39
  -4  -6  -1    1.45    0.43
   4  -6   1    1.02    0.58
   4  -6   1    1.80    0.48
   4  -6   1    0.59    0.30
  -4  -6  -1    1.56    0.31
   4   6   1    1.68    0.44
   4   6   1    1.66    0.44
   4   6   1    1.32    0.44
   4   6   1    1.66    0.32
  -4   6  -1    2.08    0.40
  -4   6  -1    1.30    0.32
  -4   6  -1    1.46    0.43
  -4   6  -1    0.39    0.33
   5  -6   1   27.69    1.32
  -5  -6  -1   26.82    1.49
   5  -6   1   27.96    1.36
  -5  -6  -1   27.81    1.21
  -5   6  -1   24.92    1.43
   5   6   1   24.53    1.52
  -5   6  -1   27.10    1.52
  -5   6  -1   27.23    1.26
   5   6   1   28.13    1.37
   5   6   1   25.95    1.18
  -5   6  -1   26.97    1.25
  -6  -6  -1    8.60    0.99
  -6  -6  -1   11.34    0.78
   6  -6   1   11.30    0.88
   6  -6   1   10.55    0.91
   6   6   1    9.33    0.86
   6   6   1   11.48    0.78
  -6   6  -1   10.76    1.06
  -6   6  -1   10.97    0.81
  -6   6  -1    9.95    0.96
  -7  -6  -1   25.48    1.29
  -7  -6  -1   26.90    1.65
   7  -6   1   28.24    1.45
   7  -6   1   27.78    1.56
   7   6   1   25.72    2.28
  -7   6  -1   30.18    1.66
   7   6   1   26.96    1.28
  -7  -7   1    1.43    0.54
   7  -7  -1    0.73    0.50
   7  -7  -1    0.89    0.78
  -7   7   1    0.99    0.55
   7   7  -1    0.33    0.45
  -7   7   1    0.57    0.42
   6  -7  -1    3.20    0.84
  -6  -7   1    4.21    0.56
  -6  -7   1    4.67    0.77
   6  -7  -1    5.26    0.73
   6   7  -1    4.22    0.52
  -6   7   1    3.45    0.73
   6   7  -1    4.81    0.81
  -5  -7   1   16.61    0.88
   5  -7  -1   16.69    1.39
   5  -7  -1   17.08    0.94
  -5  -7   1   17.84    1.11
   5   7  -1   16.92    1.25
   5   7  -1   16.71    1.07
  -5   7   1   17.51    1.19
   5   7  -1   15.13    0.87
  -5   7   1   16.89    0.86
  -4  -7   1    9.74    0.66
  -4  -7   1    9.82    0.81
   4  -7  -1    9.68    1.01
   4  -7  -1   10.45    0.66
  -4   7   1   10.24    0.59
   4   7  -1    9.23    0.87
   4   7  -1   10.66    1.00
   4   7  -1    9.90    0.68
  -4   7   1   10.13    0.72
  -4   7   1   10.33    0.92
   4   7  -1    8.78    0.87
  -3  -7   1   26.14    1.14
   3  -7  -1   30.46    1.63
  -3  -7   1   27.92    1.26
   3  -7  -1   29.28    1.44
   3  -7  -1   31.03    1.13
  -3   7   1   27.91    1.45
   3   7  -1   27.54    1.35
   3   7  -1   28.91    1.18
   3   7  -1   26.63    1.33
   3   7  -1   28.25    1.27
  -3   7   1   28.35    1.30
   3   7  -1   28.63    1.31
  -3   7   1   28.73    1.03
   3   7  -1   29.00    1.44
   2  -7  -1    2.41    0.54
  -2  -7   1    1.65    0.34
   2  -7  -1    1.77    0.44
  -2  -7   1    1.67    0.36
   2  -7  -1    1.90    0.46
   2   7  -1    2.16    0.43
   2   7  -1    1.44    0.34
  -2   7   1    1.52    0.40
   2   7  -1    1.99    0.35
   2   7  -1    1.88    0.38
   2   7  -1    2.62    0.54
  -2   7   1    2.05    0.42
   2   7  -1    1.53    0.31
  -2   7   1    2.00    0.36
  -1  -7   1   -0.05    0.22
   1  -7  -1    0.07    0.24
  -1  -7   1    0.27    0.23
  -1  -7   1    0.70    0.25
   1  -7  -1    0.35    0.28
   1  -7  -1    0.42    0.34
  -1   7   1    0.15    0.17
   1   7  -1    0.35    0.21
   1   7  -1   -0.28    0.25
   1   7  -1    0.61    0.31
  -1   7   1    0.21    0.25
  -1   7   1    0.12    0.21
   1   7  -1    0.54    0.29
   1   7  -1    0.13    0.19
   1   7  -1    0.45    0.25
   0  -7   1   12.70    0.78
   0  -7   1   11.42    0.72
   0  -7  -1   10.49    0.71
   0  -7   1   11.74    0.76
   0  -7  -1   14.63    0.92
   0  -7   1   13.13    0.73
   0   7   1   11.20    0.88
   0   7  -1   11.00    0.71
   0   7   1   11.14    0.56
   0   7  -1   11.15    0.76
   0   7  -1   11.59    0.78
   0   7   1   11.93    0.79
   0   7  -1   13.17    0.83
   0   7   1   11.12    0.80
   0   7   1   11.76    0.62
   0   7   1   10.82    0.66
  -1  -7  -1    5.74    0.66
   1  -7   1    6.69    0.65
   1  -7   1    7.06    0.66
   1  -7   1    6.87    0.60
   1  -7   1    7.57    0.57
  -1  -7  -1    6.09    0.56
   1   7   1    7.22    0.58
   1   7   1    8.24    0.75
  -1   7  -1    7.71    0.55
  -1   7  -1    6.34    0.61
  -1   7  -1    7.00    0.73
   1   7   1    6.29    0.51
   1   7   1    6.46    0.48
   1   7   1    6.28    0.67
  -1   7  -1    6.98    0.54
  -2  -7  -1  109.36    3.40
   2  -7   1  113.84    3.46
  -2  -7  -1  108.68    3.36
   2  -7   1  113.25    3.56
  -2  -7  -1  104.03    3.60
   2  -7   1  117.89    3.76
  -2   7  -1  114.86    3.60
   2   7   1  105.67    3.40
   2   7   1  104.41    3.69
   2   7   1  112.63    3.54
  -2   7  -1  115.09    3.37
   2   7   1  109.25    3.41
   2   7   1  109.45    3.39
  -2   7  -1  109.80    3.66
   3  -7   1    0.83    0.39
  -3  -7  -1    0.17    0.30
   3  -7   1    0.86    0.38
   3  -7   1    0.10    0.27
  -3  -7  -1    0.47    0.21
   3  -7   1    0.60    0.32
  -3   7  -1    0.29    0.33
   3   7   1    0.26    0.24
   3   7   1    0.09    0.25
  -3   7  -1    0.21    0.25
   3   7   1    0.08    0.36
   3   7   1    0.42    0.22
  -3   7  -1    0.29    0.25
  -4  -7  -1    0.40    0.24
   4  -7   1   -0.10    0.39
   4  -7   1    0.25    0.31
   4  -7   1    0.25    0.27
   4  -7   1    0.54    0.42
  -4  -7  -1    0.35    0.37
   4   7   1    0.26    0.40
  -4   7  -1    0.61    0.34
   4   7   1    0.21    0.26
  -4   7  -1    0.14    0.29
   4   7   1    0.59    0.45
   4   7   1    0.31    0.26
  -4   7  -1    0.06    0.23
   5  -7   1    4.59    0.80
   5  -7   1    4.31    0.64
  -5  -7  -1    4.07    0.58
   5  -7   1    4.44    0.64
  -5  -7  -1    4.73    0.73
   5   7   1    3.68    0.52
  -5   7  -1    4.11    0.76
  -5   7  -1    4.60    0.75
   5   7   1    3.45    0.58
  -5   7  -1    4.30    0.65
  -5   7  -1    3.76    0.61
  -6  -7  -1    3.50    0.75
  -6  -7  -1    3.22    0.54
   6  -7   1    4.12    0.68
   6  -7   1    3.00    0.64
  -6   7  -1    4.33    0.74
   6   7   1    3.58    0.53
  -6   7  -1    2.50    0.76
  -6   7  -1    2.83    0.51
   6   7   1    4.52    0.77
   6  -8  -1    1.63    0.50
   6  -8  -1    1.33    0.84
  -6  -8   1    1.27    0.40
  -6  -8   1    2.44    0.67
   6   8  -1    1.07    0.37
   6   8  -1    0.96    0.43
  -6   8   1    0.17    0.44
  -6   8   1    1.08    0.76
  -6   8   1    2.07    0.70
   5  -8  -1   41.85    2.29
  -5  -8   1   40.77    1.64
   5  -8  -1   37.09    1.55
  -5  -8   1   38.76    1.76
  -5   8   1   39.85    2.01
  -5   8   1   37.83    1.48
   5   8  -1   41.48    1.63
   5   8  -1   39.44    1.82
  -5   8   1   40.20    1.71
  -4  -8   1   19.37    1.03
  -4  -8   1   15.69    0.89
   4  -8  -1   16.09    1.33
   4  -8  -1   17.36    0.88
  -4   8   1   17.93    1.04
  -4   8   1   15.77    0.77
   4   8  -1   16.87    1.21
   4   8  -1   14.86    1.01
   4   8  -1   16.10    0.92
  -4   8   1   16.80    1.20
  -3  -8   1   -0.19    0.19
  -3  -8   1    0.35    0.31
  -3  -8   1   -0.23    0.26
   3  -8  -1   -0.01    0.39
  -3   8   1   -0.24    0.27
   3   8  -1   -0.20    0.24
   3   8  -1    0.25    0.28
   3   8  -1    0.11    0.45
   3   8  -1    0.00    0.22
   3   8  -1    0.07    0.40
  -3   8   1   -0.16    0.34
  -2  -8   1   53.31    1.93
  -2  -8   1   55.04    2.00
   2  -8  -1   52.91    2.31
   2  -8  -1   55.35    2.22
  -2   8   1   53.77    2.23
   2   8  -1   55.28    2.01
   2   8  -1   52.75    1.95
  -2   8   1   56.26    1.96
   2   8  -1   53.87    2.19
   2   8  -1   49.81    2.07
   2   8  -1   53.99    1.92
  -2   8   1   54.52    2.13
   2   8  -1   54.97    2.11
  -1  -8   1   75.95    2.50
   1  -8  -1   75.36    2.64
   1  -8  -1   71.99    2.76
   1  -8  -1   66.25    2.54
  -1  -8   1   69.87    2.46
  -1   8   1   71.41    2.40
  -1   8   1   70.84    2.65
   1   8  -1   69.42    2.49
   1   8  -1   70.78    2.51
   1   8  -1   71.86    2.61
   1   8  -1   67.62    2.52
  -1   8   1   68.79    2.63
   1   8  -1   76.14    3.00
   1   8  -1   74.06    2.43
   0  -8   1    8.09    0.64
   0  -8   1    8.17    0.67
   0  -8  -1    7.14    0.80
   0  -8   1    6.90    0.69
   0  -8   1    7.66    0.76
   0   8   1    6.92    0.75
   0   8  -1    7.45    0.59
   0   8  -1    7.43    0.66
   0   8   1    7.26    0.96
   0   8  -1    7.96    0.73
   0   8  -1    7.60    0.71
   0   8   1    6.68    0.46
   0   8   1    7.02    0.52
   0   8   1    5.71    0.66
   0   8   1    7.83    0.57
   1  -8   1   17.49    0.97
  -1  -8  -1   16.44    1.08
  -1  -8  -1   16.47    0.94
   1  -8   1   14.60    0.99
   1  -8   1   16.11    0.88
   1  -8   1   18.47    1.08
   1   8   1   16.38    1.12
  -1   8  -1   15.88    0.88
   1   8   1   14.13    0.84
   1   8   1   18.11    0.91
   1   8   1   16.92    1.08
  -1   8  -1   16.44    1.07
  -1   8  -1   18.05    0.89
  -1   8  -1   14.38    1.00
   1   8   1   16.20    0.98
   1   8   1   16.44    0.80
   2  -8   1    5.10    0.69
  -2  -8  -1    4.45    0.53
  -2  -8  -1    4.52    0.54
  -2  -8  -1    4.38    0.69
   2  -8   1    4.13    0.51
   2  -8   1    5.52    0.68
   2   8   1    4.83    0.71
  -2   8  -1    3.69    0.60
   2   8   1    4.75    0.62
  -2   8  -1    3.97    0.48
   2   8   1    4.75    0.57
   2   8   1    3.78    0.76
  -2   8  -1    5.24    0.54
   2   8   1    4.55    0.58
  -2   8  -1    3.45    0.64
   2   8   1    4.67    0.49
  -3  -8  -1    7.73    0.61
   3  -8   1    8.77    0.92
   3  -8   1    9.23    0.89
  -3  -8  -1    7.72    0.65
   3  -8   1    8.21    0.67
  -3  -8  -1    6.92    0.80
   3   8   1    7.88    0.66
  -3   8  -1    9.22    0.65
  -3   8  -1    7.83    0.77
   3   8   1    7.40    0.58
   3   8   1    7.61    0.65
   3   8   1    5.83    0.73
  -3   8  -1    8.11    0.84
  -4  -8  -1   16.65    1.15
   4  -8   1   16.11    0.98
   4  -8   1   16.19    1.32
  -4  -8  -1   14.61    0.89
   4   8   1   15.67    0.99
  -4   8  -1   15.45    1.07
  -4   8  -1   14.44    0.87
   4   8   1   12.41    1.20
  -4   8  -1   12.53    1.07
   4   8   1   15.61    0.92
   5  -8   1  125.93    4.71
   5  -8   1  131.83    4.19
  -5  -8  -1  131.88    4.37
   5  -8   1  133.25    4.34
  -5  -8  -1  125.64    4.06
  -5   8  -1  130.05    4.22
  -5   8  -1  123.77    4.48
   5   8   1  127.40    4.24
   5   8   1  129.82    4.07
  -5   8  -1  121.19    3.99
   6  -8   1   77.08    2.92
   6  -8   1   78.08    3.48
  -6  -8  -1   80.39    3.13
   6   8   1   76.69    2.76
   6   8   1   81.55    3.04
  -6   8  -1   75.89    3.18
  -6   8  -1   80.27    2.96
   5  -9  -1    7.39    1.17
  -5  -9   1    6.48    0.71
  -5   9   1    6.60    0.98
  -5   9   1    7.82    0.92
   5   9  -1    7.01    0.72
   5   9  -1    6.91    0.95
  -5   9   1    7.38    0.72
   4  -9  -1    0.00    0.48
  -4   9   1   -0.03    0.37
   4   9  -1   -0.06    0.27
  -4   9   1    0.44    0.44
   4   9  -1    0.30    0.35
  -4   9   1    0.17    0.26
  -3  -9   1   21.90    1.15
  -3  -9   1   19.26    1.05
   3  -9  -1   18.62    1.39
  -3   9   1   18.68    1.29
   3   9  -1   19.21    1.18
   3   9  -1   18.19    1.27
  -3   9   1   18.17    1.03
  -3   9   1   19.84    1.24
   3   9  -1   19.43    1.04
   3   9  -1   19.58    1.00
  -2  -9   1   11.43    0.84
  -2  -9   1   12.05    0.87
   2  -9  -1   11.68    1.01
   2   9  -1   10.51    0.99
   2   9  -1   11.84    0.81
   2   9  -1   12.37    1.01
  -2   9   1   11.26    1.22
  -2   9   1   12.93    1.79
   2   9  -1   12.47    0.86
   2   9  -1   11.27    0.83
  -2   9   1   10.99    1.00
  -1  -9   1   60.32    2.51
   1  -9  -1   66.72    2.53
   1  -9  -1   66.10    2.65
  -1  -9   1   68.21    2.38
   1   9  -1   63.94    2.52
   1   9  -1   60.65    2.33
  -1   9   1   69.84    2.57
   1   9  -1   64.71    2.28
   1   9  -1   64.75    2.45
  -1   9   1   61.77    2.26
   1   9  -1   60.06    2.37
  -1   9   1   62.62    2.53
   1   9  -1   67.36    2.29
   0  -9   1   29.34    1.41
   0  -9  -1   30.87    2.06
   0  -9   1   27.99    1.27
   0  -9   1   28.47    1.32
   0  -9  -1   27.62    1.53
   0   9   1   27.68    1.49
   0   9  -1   27.18    1.43
   0   9   1   27.74    1.28
   0   9   1   28.41    1.14
   0   9  -1   28.67    1.29
   0   9   1   27.88    1.83
   0   9  -1   29.27    1.28
   0   9   1   27.59    1.59
   0   9  -1   27.78    1.44
  -1  -9  -1    2.09    0.52
  -1  -9  -1    1.89    0.51
   1  -9   1    3.22    0.54
   1  -9   1    3.16    0.47
   1  -9   1    1.79    0.53
   1   9   1    2.44    0.47
  -1   9  -1    2.90    0.49
  -1   9  -1    1.59    0.39
   1   9   1    2.62    0.55
   1   9   1    2.57    0.45
   1   9   1    1.90    0.49
  -1   9  -1    2.87    0.58
  -1   9  -1    2.34    0.56
   1   9   1    2.95    0.41
   2  -9   1   11.76    1.04
  -2  -9  -1    9.38    0.81
   2  -9   1   11.54    0.77
   2  -9   1   12.66    1.15
  -2  -9  -1   10.11    0.91
  -2   9  -1   12.00    0.73
   2   9   1    8.25    1.60
  -2   9  -1   10.74    0.78
   2   9   1   10.10    1.11
   2   9   1   10.16    0.72
   2   9   1   11.52    0.86
  -2   9  -1   11.03    0.98
   2   9   1   11.28    0.76
   2   9   1    9.54    0.82
  -2   9  -1   11.60    0.96
  -3  -9  -1   -0.12    0.32
  -3  -9  -1    0.03    0.24
  -3  -9  -1    0.47    0.40
   3  -9   1    0.46    0.62
   3  -9   1    0.48    0.36
  -3   9  -1   -0.44    0.27
   3   9   1    1.30    0.61
   3   9   1    0.36    0.28
  -3   9  -1    0.19    0.42
  -3   9  -1   -0.13    0.36
  -3   9  -1    0.25    0.27
   3   9   1    0.31    0.52
   3   9   1    0.43    0.30
   3   9   1    0.24    0.31
  -4  -9  -1    0.90    0.52
   4  -9   1    1.48    0.59
   4  -9   1    1.23    0.45
  -4  -9  -1    0.90    0.36
  -4   9  -1    1.54    0.69
   4   9   1    1.73    0.49
   4   9   1    1.96    0.45
  -4   9  -1    0.80    0.48
  -4   9  -1    1.98    0.42
  -5  -9  -1   21.83    1.54
   5  -9   1   23.99    1.31
  -5  -9  -1   21.80    1.27
   5  -9   1   21.15    1.70
  -5   9  -1   18.28    1.45
   5   9   1   22.47    1.31
   5   9   1   20.56    1.20
   4 -10  -1   -0.31    0.61
  -4 -10   1   -0.06    0.54
  -4  10   1    0.08    0.31
   4  10  -1    0.21    0.34
  -4  10   1    0.69    0.56
   4  10  -1    0.79    0.44
   4  10  -1    0.40    0.92
  -4  10   1    0.68    0.61
   3 -10  -1    0.11    0.61
  -3 -10   1    0.91    0.48
  -3 -10   1    0.54    0.48
   3  10  -1    0.79    0.38
   3  10  -1    0.26    0.37
  -3  10   1    0.29    0.55
   3  10  -1    1.04    0.41
  -3  10   1   -0.12    0.48
   3  10  -1    0.70    0.62
  -3  10   1    1.03    0.42
  -2 -10   1   10.35    1.01
   2 -10  -1   13.12    1.29
  -2 -10   1   11.25    0.97
  -2  10   1    9.81    1.08
  -2  10   1   13.04    0.88
   2  10  -1   11.91    1.12
  -2  10   1   11.27    1.10
   2  10  -1   12.55    1.03
   2  10  -1   11.58    0.85
   2  10  -1   11.55    0.85
   2  10  -1   12.64    0.97
  -1 -10   1  100.36    3.37
  -1 -10   1  106.28    3.46
   1 -10  -1  104.14    3.78
  -1  10   1   98.34    3.63
   1  10  -1   95.74    3.49
   1  10  -1  101.04    3.36
  -1  10   1   99.22    3.66
   1  10  -1  105.36    3.33
   1  10  -1  104.26    3.85
   0 -10   1   65.67    2.49
   0 -10   1   61.31    2.35
   0 -10  -1   63.67    3.46
   0 -10  -1   62.59    2.53
   0  10  -1   67.53    2.37
   0  10   1   58.77    2.52
   0  10   1   60.29    2.31
   0  10  -1   65.39    2.25
   0  10   1   60.53    2.58
   0  10  -1   68.29    2.34
   0  10  -1   63.29    2.55
   1 -10   1    1.79    0.42
   1 -10   1    1.51    0.57
   1 -10   1    1.75    0.67
  -1 -10  -1    1.86    0.66
   1  10   1    1.65    0.38
   1  10   1    2.09    0.67
  -1  10  -1    2.67    0.49
   1  10   1    2.06    0.45
  -1  10  -1    1.13    0.61
  -1  10  -1    2.17    0.58
   1  10   1    1.57    0.57
  -1  10  -1    1.87    0.44
   1  10   1    2.03    0.46
  -2 -10  -1   10.85    1.75
   2 -10   1   10.81    1.28
   2 -10   1   10.51    1.08
   2 -10   1   11.16    0.79
  -2 -10  -1    8.51    0.96
   2  10   1    9.81    0.75
   2  10   1    9.98    0.88
   2  10   1   10.80    0.94
  -2  10  -1   12.02    0.78
  -2  10  -1   12.21    1.11
  -2  10  -1   10.71    0.85
  -2  10  -1   11.21    1.04
   2  10   1   12.51    0.83
  -3 -10  -1    2.94    0.56
   3 -10   1    2.79    0.76
  -3 -10  -1    4.33    0.79
   3 -10   1    3.05    0.56
   3  10   1    3.31    0.59
  -3  10  -1    4.33    0.58
   3  10   1    4.00    0.64
  -3  10  -1    4.38    1.04
  -3  10  -1    5.30    0.80
  -4 -10  -1   16.83    1.29
   4 -10   1   16.29    1.08
  -4 -10  -1   14.37    1.08
   4 -10   1   17.79    1.54
  -4  10  -1   12.34    1.30
  -4  10  -1   14.90    0.99
   4  10   1   16.00    1.07
  -4  10  -1   17.33    1.06
   4  10   1   16.12    1.09
  -4  10  -1   17.70    1.41
  -2 -11   1    3.25    0.68
  -2 -11   1    2.44    0.86
   2 -11  -1    3.93    0.89
  -2  11   1    3.45    0.61
   2  11  -1    3.58    0.64
   2  11  -1    3.47    0.58
  -2  11   1    1.91    0.67
  -2  11   1    1.50    0.71
   2  11  -1    3.08    0.76
  -1 -11   1   14.00    1.20
   1 -11  -1   16.00    1.38
   1  11  -1   14.40    0.98
  -1  11   1   13.16    0.98
  -1  11   1   16.06    1.30
   1  11  -1   17.78    1.65
  -1  11   1   15.12    1.86
   1  11  -1   12.27    1.15
   1  11  -1   14.35    1.01
   0 -11  -1   99.89    3.61
   0 -11   1   82.32    3.31
   0 -11   1   97.28    3.38
   0  11  -1   95.32    3.05
   0  11  -1   94.65    3.20
   0  11   1   91.98    3.58
   0  11   1   90.14    3.17
   0  11  -1   83.48    3.09
   0  11   1   90.60    3.43
   0  11  -1   91.04    3.44
   1 -11   1    6.41    0.93
  -1 -11  -1    6.13    1.01
   1 -11   1    8.84    1.85
  -1  11  -1    6.91    0.83
   1  11   1    5.75    0.76
   1  11   1    6.66    0.78
   1  11   1    6.05    0.61
  -1  11  -1    6.45    0.72
   1  11   1    6.28    0.99
  -1  11  -1    5.76    0.69
  -1  11  -1    6.91    1.00
  -1  11  -1    6.99    1.13
  -2 -11  -1    1.86    0.71
   2 -11   1    1.71    0.48
   2 -11   1    1.02    0.78
   2  11   1    0.37    0.50
  -2  11  -1    1.40    0.49
   2  11   1    1.31    0.55
   2  11   1    1.05    0.44
  -2  11  -1    0.77    0.98
  -2  11  -1    0.95    0.48
   2  11   1    1.64    0.50
  -2  11  -1    1.76    0.70
   8   0  -2   32.33    1.67
  -8   0   2   33.00    1.28
  -8   0   2   31.76    1.82
  -7   0   2   -0.23    0.31
   7   0  -2   -0.31    0.30
  -7   0   2    0.04    0.14
   7   0  -2    0.34    0.21
   6   0  -2  726.20   19.79
  -6   0   2  729.00   19.76
   6   0  -2  720.59   20.13
   6   0  -2  745.98   19.72
  -6   0   2  737.15   20.35
  -5   0   2    0.00    0.22
   5   0  -2    0.11    0.11
  -5   0   2   -0.08    0.17
   5   0  -2    0.25    0.18
  -5   0   2    0.04    0.10
   5   0  -2    0.27    0.25
  -5   0   2   -0.02    0.14
   5   0  -2   -0.16    0.12
  -4   0   2  101.67    2.99
   4   0  -2  101.46    2.96
  -4   0   2  100.10    2.86
  -4   0   2  104.21    3.24
   4   0  -2  101.23    3.12
  -4   0   2  100.04    3.13
   4   0  -2   99.47    3.19
   4   0  -2  101.05    2.84
   3   0  -2    0.11    0.14
   3   0  -2    0.01    0.11
   3   0  -2    0.47    0.20
  -3   0   2   -0.01    0.08
  -3   0   2   -0.18    0.11
  -3   0   2    0.17    0.18
  -3   0   2    0.10    0.15
   2   0  -2  440.75   11.83
  -2   0   2  432.52   11.83
   2   0  -2  429.50   11.75
  -2   0   2  436.83   11.76
   1   0  -2   -0.02    0.09
   1   0  -2    0.02    0.08
   1   0  -2    0.03    0.10
  -1   0   2   -0.03    0.11
   1   0  -2    0.10    0.09
   0   0  -2  149.84    4.03
   0   0  -2  143.35    4.04
   0   0   2  151.34    4.04
   0   0   2  144.94    4.02
   0   0  -2  144.81    3.94
   0   0   2  145.03    3.95
   0   0   2  141.28    4.04
   0   0  -2  143.54    4.01
  -1   0  -2   -0.04    0.11
  -1   0  -2    0.03    0.10
  -1   0  -2    0.06    0.09
   1   0   2    0.03    0.09
   1   0   2    0.15    0.13
   1   0   2    0.07    0.11
   1   0   2   -0.07    0.11
  -1   0  -2    0.03    0.12
  -2   0  -2    4.01    0.28
  -2   0  -2    4.65    0.30
  -2   0  -2    4.55    0.33
   2   0   2    4.86    0.36
   2   0   2    4.46    0.39
  -2   0  -2    4.80    0.39
   2   0   2    4.22    0.30
   2   0   2    4.14    0.31
  -3   0  -2   -0.04    0.12
   3   0   2    0.28    0.15
  -3   0  -2    0.02    0.19
   3   0   2    0.14    0.19
   3   0   2   -0.09    0.11
  -3   0  -2    0.22    0.16
   3   0   2   -0.06    0.18
  -3   0  -2    0.79    0.20
   4   0   2  615.84   16.57
  -4   0  -2  633.96   16.77
  -4   0  -2  621.40   16.55
  -4   0  -2  616.49   16.59
   4   0   2  598.94   16.74
   4   0   2  600.60   16.60
   4   0   2  600.88   16.89
  -4   0  -2  603.81   16.88
   5   0   2    0.09    0.22
   5   0   2    0.08    0.15
  -5   0  -2    0.43    0.27
  -5   0  -2   -0.18    0.16
  -5   0  -2    0.03    0.12
   5   0   2    0.31    0.41
   5   0   2    0.19    0.21
  -5   0  -2    0.11    0.21
  -6   0  -2    0.45    0.22
  -6   0  -2    0.73    0.22
   6   0   2    0.28    0.24
  -6   0  -2    0.27    0.28
   6   0   2    1.00    0.39
   6   0   2    0.32    0.32
  -7   0  -2   -0.20    0.34
   7   0   2    0.03    0.25
   7   0   2   -0.21    0.35
  -7   0  -2   -0.02    0.19
   8   0   2    3.21    0.52
   8   0   2    3.43    0.84
  -8  -1   2   65.55    2.17
   8  -1  -2   61.32    2.23
  -8  -1   2   65.49    2.79
   8  -1  -2   62.75    2.53
   8   1  -2   66.77    2.64
  -8   1   2   65.72    2.31
  -8   1   2   63.68    2.80
  -8   1   2   68.76    2.19
   8   1  -2   62.44    2.16
  -7  -1   2    2.86    0.61
   7  -1  -2    2.74    0.46
   7  -1  -2    3.94    0.67
  -7  -1   2    2.53    0.36
  -7   1   2    3.08    0.65
  -7   1   2    2.55    0.33
   7   1  -2    5.06    0.77
   7   1  -2    3.08    0.37
  -7   1   2    2.96    0.48
   6  -1  -2  112.62    3.90
  -6  -1   2  115.38    3.91
   6  -1  -2  114.30    3.54
   6  -1  -2  115.64    3.39
   6  -1  -2  117.10    3.74
  -6  -1   2  110.85    3.79
  -6  -1   2  123.49    3.44
  -6   1   2  118.23    3.61
  -6   1   2  118.72    4.00
   6   1  -2  116.95    3.80
  -6   1   2  117.97    3.77
   6   1  -2  117.82    3.92
  -6   1   2  119.93    3.44
   5  -1  -2   12.35    0.55
   5  -1  -2   11.44    0.83
  -5  -1   2   11.59    0.80
   5  -1  -2   12.35    0.66
  -5  -1   2   12.86    0.78
  -5  -1   2   12.76    0.56
   5  -1  -2   14.33    0.77
   5   1  -2   12.89    0.78
   5   1  -2   12.71    0.54
   5   1  -2   11.40    0.79
  -5   1   2   13.36    0.70
  -5   1   2   11.79    0.85
  -5   1   2   13.08    0.75
  -5   1   2   12.39    0.56
  -4  -1   2    9.33    0.60
  -4  -1   2    8.52    0.61
   4  -1  -2    9.37    0.56
   4  -1  -2    9.02    0.66
  -4  -1   2    9.06    0.41
   4  -1  -2    9.03    0.52
  -4   1   2    9.59    0.56
  -4   1   2    9.03    0.66
   4   1  -2    8.66    0.62
  -4   1   2    8.86    0.42
  -4   1   2    8.87    0.55
   4   1  -2    9.03    0.40
   4   1  -2    8.23    0.57
   3  -1  -2  413.70   11.58
  -3  -1   2  431.21   11.70
  -3  -1   2  414.23   11.41
   3  -1  -2  435.51   11.59
   3  -1  -2  425.71   11.74
  -3  -1   2  422.55   11.67
   3   1  -2  446.36   11.71
  -3   1   2  428.81   11.60
   3   1  -2  438.79   11.94
  -3   1   2  427.40   11.88
  -3   1   2  419.64   11.42
   3   1  -2  411.38   11.45
   3   1  -2  414.63   11.64
   3   1  -2  402.48   11.38
  -3   1   2  439.75   11.62
  -2  -1   2   48.32    1.56
   2  -1  -2   51.52    1.53
   2  -1  -2   50.36    1.65
  -2  -1   2   50.34    1.42
   2  -1  -2   50.10    1.59
   2   1  -2   49.03    1.50
   2   1  -2   49.85    1.56
   2   1  -2   51.20    1.62
  -2   1   2   50.38    1.44
  -2   1   2   50.60    1.66
   2   1  -2   49.45    1.51
  -2   1   2   51.51    1.61
  -2   1   2   52.48    1.54
   2   1  -2   51.56    1.68
  -1  -1   2  261.95    7.13
   1  -1  -2  269.39    7.34
   1  -1  -2  272.61    7.26
  -1  -1   2  269.48    7.13
  -1  -1   2  264.88    7.21
   1   1  -2  256.17    7.13
  -1   1   2  259.83    7.32
   1   1  -2  253.05    7.11
   1   1  -2  263.45    7.20
   1   1  -2  277.99    7.31
   0  -1   2   69.18    2.03
   0  -1   2   72.09    2.10
   0  -1   2   70.39    2.12
   0  -1   2   73.77    2.00
   0  -1  -2   71.09    2.09
   0  -1  -2   72.14    2.00
   0  -1  -2   69.10    2.00
   0  -1  -2   73.50    2.16
   0   1   2   74.58    2.17
   0   1   2   71.95    2.01
   0   1  -2   72.28    2.02
   0   1  -2   72.41    2.11
   0   1  -2   71.52    2.09
   0   1  -2   71.74    1.99
   0   1   2   69.94    2.09
   0   1   2   71.46    2.00
  -1  -1  -2  226.06    5.96
   1  -1   2  220.09    6.03
   1  -1   2  225.52    6.06
  -1  -1  -2  225.67    6.11
  -1  -1  -2  214.68    5.99
   1  -1   2  212.30    5.98
   1  -1   2  215.13    6.01
  -1  -1  -2  221.97    5.99
  -1   1  -2  217.14    6.01
  -1   1  -2  213.10    6.02
   1   1   2  214.63    5.96
   1   1   2  209.09    5.98
   1   1   2  225.83    6.12
  -1   1  -2  222.41    6.04
  -1   1  -2  221.06    5.98
   1   1   2  212.79    5.99
   2  -1   2  499.21   13.61
   2  -1   2  486.06   13.58
  -2  -1  -2  500.27   13.52
  -2  -1  -2  521.33   13.75
   2  -1   2  500.88   13.68
  -2   1  -2  514.16   13.61
  -2   1  -2  494.57   13.68
   2   1   2  501.87   13.54
   2   1   2  495.17   13.55
   2   1   2  508.60   13.75
  -3  -1  -2   11.42    0.61
   3  -1   2   11.32    0.57
   3  -1   2   12.33    0.66
  -3  -1  -2   10.46    0.47
  -3  -1  -2   10.93    0.53
  -3  -1  -2   10.96    0.69
   3  -1   2    9.88    0.64
   3  -1   2   11.17    0.58
   3   1   2   10.41    0.49
  -3   1  -2   10.89    0.68
   3   1   2   11.17    0.70
  -3   1  -2   10.45    0.57
  -3   1  -2   10.97    0.61
  -3   1  -2   10.33    0.53
   3   1   2   11.16    0.54
   3   1   2   10.65    0.61
  -4  -1  -2    9.69    0.71
   4  -1   2   10.13    0.66
   4  -1   2   10.56    0.64
   4  -1   2    8.57    0.54
  -4  -1  -2    9.42    0.53
  -4  -1  -2   10.83    0.64
   4  -1   2    9.89    0.72
  -4   1  -2   10.72    0.64
   4   1   2    8.79    0.61
  -4   1  -2    9.77    0.53
  -4   1  -2    8.48    0.67
  -4   1  -2    9.92    0.57
   4   1   2    9.77    0.72
   4   1   2   10.15    0.56
  -5  -1  -2   40.12    1.74
   5  -1   2   40.60    1.48
   5  -1   2   38.10    1.61
   5  -1   2   38.75    1.48
  -5  -1  -2   41.60    1.45
  -5   1  -2   39.94    1.76
  -5   1  -2   42.02    1.47
   5   1   2   39.67    1.46
  -5   1  -2   41.52    1.49
   5   1   2   40.03    1.54
  -5   1  -2   40.32    1.61
   6  -1   2    6.09    0.80
  -6  -1  -2    4.15    0.67
   6  -1   2    4.45    0.51
  -6  -1  -2    4.15    0.41
   6   1   2    3.85    0.54
  -6   1  -2    5.04    0.45
  -6   1  -2    4.93    0.70
  -6   1  -2    5.46    0.50
   6   1   2    5.29    0.51
   7  -1   2   72.04    2.56
  -7  -1  -2   74.06    2.50
   7  -1   2   79.14    2.85
  -7  -1  -2   72.80    3.00
   7  -1   2   74.54    2.54
  -7   1  -2   73.13    3.01
   7   1   2   73.40    2.82
   7   1   2   78.31    2.57
  -7   1  -2   68.67    2.47
  -7   1  -2   78.74    2.54
   8  -1   2    0.20    0.50
  -8  -1  -2   -0.41    0.22
   8  -1   2   -0.31    0.31
   8  -1   2   -0.16    0.41
  -8   1  -2    0.14    0.37
  -8   1  -2    0.06    0.44
   8   1   2   -0.17    0.31
  -8   1  -2   -0.37    0.23
   8   1   2    0.67    0.63
  -8  -2   2    4.80    0.48
   8  -2  -2    4.72    0.64
   8  -2  -2    6.58    0.94
  -8  -2   2    5.00    0.84
  -8   2   2    5.72    0.68
   8   2  -2    6.97    0.99
  -8   2   2    6.35    0.96
   8   2  -2    5.18    0.49
  -8   2   2    5.63    0.52
   7  -2  -2    7.71    0.55
  -7  -2   2    7.50    0.52
   7  -2  -2    7.98    0.69
  -7  -2   2    7.96    0.86
  -7   2   2    7.79    0.53
   7   2  -2    7.31    0.51
   7   2  -2    7.69    0.78
  -7   2   2    7.09    0.68
  -7   2   2    7.45    0.91
   6  -2  -2   21.99    1.11
   6  -2  -2   22.18    0.89
   6  -2  -2   21.27    1.06
  -6  -2   2   23.11    0.91
  -6  -2   2   22.88    1.25
   6   2  -2   23.24    0.91
  -6   2   2   21.86    1.31
  -6   2   2   23.23    0.92
   6   2  -2   22.16    1.27
   6   2  -2   21.79    1.19
  -6   2   2   21.35    1.09
   5  -2  -2   25.68    1.29
   5  -2  -2   24.66    1.09
  -5  -2   2   25.54    1.20
  -5  -2   2   25.43    0.93
  -5  -2   2   25.34    1.21
   5  -2  -2   28.05    1.14
   5  -2  -2   23.67    0.92
   5   2  -2   27.69    1.16
  -5   2   2   23.83    1.29
  -5   2   2   25.38    1.13
  -5   2   2   24.41    1.10
  -5   2   2   26.07    0.95
   5   2  -2   23.98    1.18
   5   2  -2   24.21    0.90
   4  -2  -2   14.85    0.76
   4  -2  -2   14.92    0.87
   4  -2  -2   16.28    0.74
  -4  -2   2   14.04    0.80
  -4  -2   2   15.18    0.81
  -4  -2   2   14.33    0.60
   4  -2  -2   15.26    0.62
   4   2  -2   14.78    0.89
   4   2  -2   16.68    0.84
  -4   2   2   14.23    0.62
   4   2  -2   17.23    0.79
  -4   2   2   15.26    0.73
  -4   2   2   15.51    0.79
   4   2  -2   14.90    0.59
  -4   2   2   16.06    0.91
   3  -2  -2    3.14    0.44
  -3  -2   2    2.81    0.23
   3  -2  -2    3.56    0.43
  -3  -2   2    3.17    0.35
   3  -2  -2    3.14    0.25
   3  -2  -2    3.00    0.29
  -3   2   2    2.36    0.25
   3   2  -2    2.64    0.23
   3   2  -2    2.52    0.36
  -3   2   2    2.88    0.30
  -3   2   2    3.32    0.46
   3   2  -2    2.94    0.32
   3   2  -2    2.50    0.43
  -2  -2   2   19.38    0.69
   2  -2  -2   19.71    0.86
   2  -2  -2   20.06    0.82
   2  -2  -2   19.47    0.67
  -2  -2   2   18.19    0.71
   2  -2  -2   21.13    0.95
  -2  -2   2   20.43    0.66
   2   2  -2   18.18    0.70
  -2   2   2   19.33    0.68
  -2   2   2   20.70    0.83
   2   2  -2   20.25    0.65
  -2   2   2   18.41    0.68
   2   2  -2   18.89    0.70
  -2   2   2   20.10    0.87
   2   2  -2   19.67    0.82
   2   2  -2   20.66    0.89
   2   2  -2   18.82    0.67
   1  -2   2   20.57    0.83
  -1  -2  -2   21.32    0.74
   1  -2   2   21.73    0.81
  -1  -2  -2   21.00    0.73
   1  -2   2   20.49    0.75
  -1  -2  -2   21.50    0.77
   1  -2   2   21.25    0.78
  -1  -2  -2   21.10    0.73
  -1  -2  -2   19.83    0.87
   1   2   2   21.73    0.90
   1   2   2   20.43    0.73
   1   2   2   19.42    0.74
  -1   2  -2   21.06    0.81
   1   2   2   19.92    0.72
  -1   2  -2   20.81    0.80
  -1   2  -2   20.69    0.76
  -1   2  -2   20.88    0.76
   2  -2   2    9.30    0.53
  -2  -2  -2   10.31    0.48
   2  -2   2   10.10    0.56
   2  -2   2   10.44    0.52
  -2  -2  -2    9.74    0.51
   2  -2   2    9.98    0.57
  -2  -2  -2    9.48    0.44
  -2  -2  -2    9.73    0.61
  -2   2  -2   10.24    0.56
  -2   2  -2    9.64    0.50
   2   2   2    9.42    0.52
   2   2   2   10.34    0.48
   2   2   2   10.00    0.63
  -2   2  -2    9.64    0.54
  -2   2  -2    9.87    0.54
  -3  -2  -2   52.11    1.76
  -3  -2  -2   52.42    1.65
   3  -2   2   50.70    1.77
  -3  -2  -2   48.57    1.84
   3  -2   2   52.66    1.95
   3  -2   2   52.43    1.84
   3  -2   2   51.09    1.71
   3   2   2   51.96    1.76
  -3   2  -2   51.25    1.74
  -3   2  -2   52.90    1.75
   3   2   2   50.64    1.88
  -3   2  -2   51.83    1.84
  -3   2  -2   50.98    1.68
   3   2   2   52.51    1.67
  -4  -2  -2  125.11    3.65
   4  -2   2  127.40    3.75
  -4  -2  -2  129.01    3.83
   4  -2   2  120.86    3.70
   4  -2   2  121.93    3.80
  -4  -2  -2  120.22    3.92
   4  -2   2  123.69    3.91
   4   2   2  122.57    3.97
   4   2   2  121.54    3.65
  -4   2  -2  128.59    3.76
  -4   2  -2  120.68    3.91
  -4   2  -2  123.62    3.68
  -4   2  -2  128.04    3.79
   4   2   2  122.71    3.81
   5  -2   2   21.28    1.00
   5  -2   2   20.62    1.07
   5  -2   2   21.58    0.98
  -5  -2  -2   20.63    0.90
  -5  -2  -2   21.12    1.08
   5  -2   2   20.77    1.20
  -5  -2  -2   21.50    1.20
  -5   2  -2   21.68    0.94
  -5   2  -2   20.24    1.17
  -5   2  -2   22.04    1.09
  -5   2  -2   18.88    0.96
   5   2   2   21.24    1.10
   5   2   2   19.82    1.21
   5   2   2   21.43    0.94
  -6  -2  -2    3.22    0.63
   6  -2   2    3.92    0.53
  -6  -2  -2    3.53    0.45
   6  -2   2    3.55    0.62
  -6   2  -2    2.82    0.60
  -6   2  -2    2.79    0.40
   6   2   2    3.77    0.69
  -6   2  -2    3.23    0.46
   6   2   2    2.80    0.41
  -7  -2  -2   -0.14    0.21
   7  -2   2    0.75    0.41
   7  -2   2    0.62    0.31
  -7  -2  -2    1.02    0.45
  -7   2  -2    0.47    0.35
   7   2   2    0.42    0.28
  -7   2  -2    0.18    0.34
  -7   2  -2    0.01    0.22
   7   2   2    0.08    0.29
   8  -2   2   38.35    1.76
   8  -2   2   37.10    1.95
  -8  -2  -2   38.95    2.52
   8  -2   2   39.29    1.72
  -8  -2  -2   38.88    1.62
  -8   2  -2   38.02    1.91
  -8   2  -2   39.45    2.15
   8   2   2   44.26    1.72
   8   2   2   39.16    1.96
  -8  -3   2   22.99    1.53
   8  -3  -2   24.47    1.40
  -8  -3   2   25.34    1.08
  -8   3   2   24.46    1.35
   8   3  -2   23.88    1.04
  -8   3   2   23.53    1.09
  -7  -3   2    4.30    0.41
   7  -3  -2    3.37    0.66
   7  -3  -2    3.86    0.65
  -7  -3   2    3.89    0.71
   7  -3  -2    3.98    0.48
  -7   3   2    4.13    0.66
  -7   3   2    3.52    0.40
  -7   3   2    3.63    0.72
   7   3  -2    2.42    0.50
   7   3  -2    4.20    0.45
  -6  -3   2   22.11    1.20
   6  -3  -2   19.80    1.07
   6  -3  -2   21.22    1.10
   6  -3  -2   21.00    0.97
  -6  -3   2   19.72    0.86
   6   3  -2   23.70    1.27
  -6   3   2   22.20    1.13
  -6   3   2   20.54    1.30
  -6   3   2   21.33    0.91
   6   3  -2   20.27    1.17
  -6   3   2   21.03    1.08
   6   3  -2   20.31    0.86
  -5  -3   2    3.97    0.57
  -5  -3   2    3.61    0.32
   5  -3  -2    4.74    0.44
   5  -3  -2    4.23    0.60
   5  -3  -2    3.81    0.50
   5  -3  -2    3.59    0.38
  -5   3   2    3.49    0.62
  -5   3   2    3.98    0.42
  -5   3   2    3.78    0.35
   5   3  -2    3.66    0.56
   5   3  -2    3.64    0.34
   5   3  -2    3.95    0.66
  -5   3   2    3.98    0.56
   5   3  -2    5.41    0.68
   4  -3  -2  130.32    4.04
   4  -3  -2  129.06    3.88
   4  -3  -2  128.34    3.68
   4  -3  -2  123.41    3.70
  -4  -3   2  122.68    3.63
  -4  -3   2  130.98    3.87
  -4   3   2  124.60    3.68
   4   3  -2  127.44    3.94
   4   3  -2  130.87    3.89
  -4   3   2  125.37    4.06
  -4   3   2  126.74    3.92
   4   3  -2  126.21    3.61
  -3  -3   2    1.08    0.18
   3  -3  -2    0.87    0.26
   3  -3  -2    0.99    0.19
   3  -3  -2    1.21    0.30
  -3  -3   2    0.96    0.24
   3   3  -2    1.28    0.27
  -3   3   2    1.20    0.32
  -3   3   2    0.76    0.18
   3   3  -2    0.69    0.26
  -3   3   2    0.98    0.19
   3   3  -2    1.28    0.19
   3   3  -2    1.12    0.34
  -3   3   2    0.49    0.23
   2  -3  -2    2.85    0.46
  -2  -3   2    2.89    0.35
  -2  -3   2    2.54    0.25
   2  -3  -2    2.72    0.44
  -2  -3   2    2.86    0.28
   2  -3  -2    3.43    0.49
  -2   3   2    2.95    0.40
   2   3  -2    2.51    0.37
   2   3  -2    2.65    0.36
   2   3  -2    2.51    0.24
   2   3  -2    2.38    0.26
  -2   3   2    2.68    0.28
   2   3  -2    2.54    0.23
  -1  -3   2   45.07    1.53
   1  -3  -2   43.30    1.60
   1  -3  -2   44.02    1.48
  -1  -3   2   41.90    1.38
  -1   3   2   43.28    1.33
   1   3  -2   41.90    1.33
   1   3  -2   42.58    1.38
  -1   3   2   45.46    1.50
  -1   3   2   43.57    1.60
   1   3  -2   43.77    1.42
   1   3  -2   43.30    1.52
   0  -3   2  245.32    6.78
   0  -3   2  237.89    6.55
   0  -3   2  238.52    6.59
   0  -3   2  243.22    6.72
   0  -3   2  241.26    6.72
   0  -3  -2  250.60    6.63
   0  -3  -2  236.44    6.86
   0  -3  -2  239.02    6.72
   0   3  -2  241.79    6.71
   0   3   2  236.61    6.74
   0   3  -2  239.18    6.70
   0   3  -2  250.72    6.77
   0   3   2  241.35    6.63
   0   3   2  246.41    6.89
  -1  -3  -2  128.81    3.69
  -1  -3  -2  131.97    3.68
   1  -3   2  130.17    3.69
   1  -3   2  128.06    3.76
   1  -3   2  137.00    3.82
   1  -3   2  131.90    3.80
  -1  -3  -2  129.79    3.65
  -1  -3  -2  129.11    3.90
  -1   3  -2  132.74    3.80
   1   3   2  122.64    3.70
   1   3   2  129.00    3.68
  -1   3  -2  139.48    3.78
  -1   3  -2  128.03    3.74
   1   3   2  122.88    3.64
   1   3   2  128.37    3.91
  -1   3  -2  128.23    3.70
  -2  -3  -2   40.08    1.54
   2  -3   2   39.96    1.43
  -2  -3  -2   40.27    1.32
   2  -3   2   42.36    1.42
  -2  -3  -2   38.49    1.28
  -2  -3  -2   38.06    1.24
  -2  -3  -2   40.29    1.37
   2  -3   2   40.00    1.44
   2  -3   2   38.55    1.40
  -2   3  -2   41.32    1.45
  -2   3  -2   40.86    1.39
  -2   3  -2   41.44    1.43
  -2   3  -2   37.98    1.36
   2   3   2   39.09    1.35
  -3  -3  -2    0.53    0.19
   3  -3   2    0.86    0.25
   3  -3   2    0.37    0.23
  -3  -3  -2    0.38    0.15
  -3  -3  -2    0.22    0.22
   3  -3   2    0.26    0.21
   3  -3   2    0.13    0.16
  -3   3  -2    0.78    0.26
   3   3   2    0.22    0.17
  -3   3  -2    0.20    0.18
   3   3   2    0.36    0.27
   3   3   2    0.40    0.18
  -3   3  -2    0.27    0.16
  -3   3  -2    0.08    0.18
   4  -3   2   33.99    1.44
  -4  -3  -2   36.29    1.44
   4  -3   2   34.87    1.37
  -4  -3  -2   34.88    1.29
   4  -3   2   35.94    1.43
   4  -3   2   36.69    1.53
  -4  -3  -2   35.74    1.56
   4   3   2   35.94    1.31
  -4   3  -2   35.37    1.33
  -4   3  -2   35.17    1.53
   4   3   2   34.01    1.42
  -4   3  -2   38.50    1.46
   4   3   2   36.94    1.61
  -4   3  -2   36.58    1.40
  -5  -3  -2   19.72    1.18
  -5  -3  -2   18.60    1.14
   5  -3   2   19.56    1.06
   5  -3   2   19.56    1.18
   5  -3   2   18.78    0.96
   5  -3   2   20.19    1.02
  -5  -3  -2   19.33    0.89
  -5   3  -2   19.94    1.15
   5   3   2   20.65    1.08
  -5   3  -2   21.11    1.04
   5   3   2   20.38    0.91
  -5   3  -2   20.13    1.20
  -5   3  -2   20.45    0.94
   5   3   2   19.08    1.23
  -6  -3  -2   54.12    1.92
   6  -3   2   56.08    2.25
   6  -3   2   55.52    2.11
   6  -3   2   52.91    2.15
  -6  -3  -2   54.80    2.33
  -6   3  -2   54.50    1.95
   6   3   2   54.03    1.94
   6   3   2   54.66    2.19
  -6   3  -2   51.49    2.29
  -6   3  -2   57.06    2.11
  -7  -3  -2   62.23    2.66
  -7  -3  -2   60.95    2.18
   7  -3   2   60.94    2.47
   7  -3   2   62.71    2.31
   7  -3   2   60.11    2.63
   7   3   2   57.00    2.39
  -7   3  -2   64.20    2.23
  -7   3  -2   63.21    2.69
  -7   3  -2   61.12    2.52
   7   3   2   63.27    2.22
   8  -3   2   11.45    1.27
  -8  -3  -2   12.01    1.26
  -8  -3  -2   10.91    0.82
  -8   3  -2    8.02    0.80
   8   3   2   11.10    1.09
  -8   3  -2   12.31    1.23
   8   3   2   11.60    1.24
  -8   3  -2   13.54    1.02
  -8  -4   2    0.16    0.25
   8  -4  -2   -0.47    0.34
  -8  -4   2    0.51    0.50
  -8   4   2    0.11    0.29
   8   4  -2   -0.05    0.39
  -8   4   2    0.28    0.45
  -8   4   2   -0.09    0.42
   8   4  -2    0.30    0.28
   7  -4  -2    1.00    0.31
  -7  -4   2    0.56    0.42
   7  -4  -2    0.29    0.36
  -7  -4   2    0.54    0.20
  -7   4   2    0.42    0.44
  -7   4   2    1.09    0.41
   7   4  -2    0.24    0.25
  -7   4   2    0.10    0.22
   7   4  -2    0.29    0.39
   6  -4  -2   10.19    0.84
   6  -4  -2   11.20    0.78
  -6  -4   2   10.00    0.60
  -6  -4   2   10.92    0.86
  -6   4   2    9.87    0.83
   6   4  -2    9.86    0.83
   6   4  -2   12.23    0.64
   6   4  -2   12.26    0.98
  -6   4   2   10.72    0.63
  -6   4   2   10.19    0.97
  -6   4   2   10.45    0.75
   5  -4  -2  102.25    3.49
  -5  -4   2  106.49    3.34
   5  -4  -2  103.21    3.10
   5  -4  -2  104.41    3.16
  -5  -4   2  101.01    3.05
   5  -4  -2   94.73    3.44
  -5   4   2  100.46    3.10
  -5   4   2  103.53    3.57
   5   4  -2   98.42    3.37
  -5   4   2  103.72    3.40
   5   4  -2  101.46    3.35
   5   4  -2   99.38    3.01
  -5   4   2  102.34    3.16
   5   4  -2   93.34    3.48
  -4  -4   2   17.40    0.90
   4  -4  -2   18.11    0.95
  -4  -4   2   18.71    0.77
   4  -4  -2   19.33    1.08
   4   4  -2   18.38    0.75
  -4   4   2   18.93    0.80
   4   4  -2   18.43    1.06
  -4   4   2   18.92    1.00
  -4   4   2   18.10    1.08
   4   4  -2   18.24    0.94
  -4   4   2   19.04    0.83
   4   4  -2   18.14    0.98
  -3  -4   2    4.90    0.43
   3  -4  -2    5.73    0.52
   3  -4  -2    6.07    0.58
   3  -4  -2    5.37    0.36
   3  -4  -2    4.34    0.61
  -3   4   2    5.71    0.41
   3   4  -2    5.90    0.38
   3   4  -2    4.90    0.54
   3   4  -2    6.44    0.51
   3   4  -2    6.36    0.48
  -3   4   2    5.62    0.35
  -3   4   2    6.51    0.54
   3   4  -2    5.36    0.46
  -2  -4   2   69.65    2.28
   2  -4  -2   69.27    2.41
  -2  -4   2   64.06    1.98
   2  -4  -2   65.68    2.20
  -2  -4   2   63.27    2.01
   2  -4  -2   64.22    2.25
   2   4  -2   65.97    2.28
   2   4  -2   62.95    2.11
   2   4  -2   66.89    2.19
   2   4  -2   70.44    2.02
   2   4  -2   65.30    2.00
  -2   4   2   69.27    2.26
   2   4  -2   65.51    2.04
  -1  -4   2   54.72    1.81
   1  -4  -2   59.40    1.93
   1  -4  -2   59.88    2.10
  -1  -4   2   58.22    1.72
  -1  -4   2   61.65    1.98
   1   4  -2   58.85    1.74
  -1   4   2   60.37    1.98
  -1   4   2   49.71    1.85
   1   4  -2   54.45    1.76
   1   4  -2   58.42    1.89
   1   4  -2   58.33    1.97
   1   4  -2   56.24    1.82
   0  -4   2  204.72    5.60
   0  -4   2  191.38    5.80
   0  -4  -2  201.01    5.65
   0  -4   2  208.27    5.80
   0  -4   2  201.53    5.76
   0  -4  -2  209.84    5.78
   0  -4  -2  190.91    6.02
   0  -4   2  213.03    5.67
   0   4   2  199.00    5.80
   0   4  -2  212.34    5.81
   0   4   2  193.95    5.94
   0   4  -2  213.35    5.82
   0   4  -2  205.23    5.78
   0   4   2  204.43    5.67
   1  -4   2   26.96    1.00
  -1  -4  -2   25.70    1.32
  -1  -4  -2   28.50    0.98
  -1  -4  -2   27.78    1.01
   1  -4   2   28.61    1.12
  -1  -4  -2   26.60    0.94
   1  -4   2   25.73    1.08
   1  -4   2   26.31    1.08
   1   4   2   25.62    0.98
   1   4   2   28.12    1.04
  -1   4  -2   26.99    1.05
  -1   4  -2   27.26    1.01
  -1   4  -2   27.26    1.07
   1   4   2   26.61    0.94
  -1   4  -2   27.09    1.10
  -2  -4  -2   43.44    1.47
  -2  -4  -2   44.63    1.67
   2  -4   2   42.82    1.53
  -2  -4  -2   44.15    1.44
   2  -4   2   44.48    1.55
   2  -4   2   43.09    1.57
  -2  -4  -2   41.38    1.37
   2   4   2   41.20    1.67
   2   4   2   41.51    1.45
   2   4   2   42.64    1.44
  -2   4  -2   42.33    1.56
  -2   4  -2   42.16    1.50
   2   4   2   41.85    1.40
   3  -4   2    4.18    0.45
  -3  -4  -2    4.13    0.49
   3  -4   2    4.02    0.47
   3  -4   2    4.12    0.46
   3  -4   2    3.31    0.46
  -3  -4  -2    4.38    0.42
  -3  -4  -2    3.69    0.35
  -3   4  -2    3.59    0.39
   3   4   2    4.25    0.40
  -3   4  -2    4.98    0.48
   3   4   2    3.56    0.36
  -3   4  -2    4.40    0.41
   3   4   2    4.31    0.61
  -3   4  -2    4.65    0.47
   4  -4   2   10.91    0.75
   4  -4   2   10.15    0.71
   4  -4   2    9.36    0.67
  -4  -4  -2    9.91    0.76
  -4  -4  -2    9.22    0.57
  -4  -4  -2    9.60    0.67
   4  -4   2    8.87    0.74
   4   4   2    9.75    0.83
  -4   4  -2    9.68    0.64
  -4   4  -2    8.92    0.71
   4   4   2   10.37    0.60
  -4   4  -2    9.56    0.77
  -4   4  -2    9.58    0.63
   4   4   2    9.05    0.67
  -5  -4  -2   73.44    2.78
   5  -4   2   74.97    2.78
  -5  -4  -2   69.58    2.61
   5  -4   2   70.07    2.62
  -5  -4  -2   71.12    2.42
   5  -4   2   73.23    2.61
   5  -4   2   72.93    2.55
   5   4   2   80.51    3.14
   5   4   2   76.29    2.46
  -5   4  -2   74.74    2.81
  -5   4  -2   75.88    2.49
   5   4   2   74.44    2.64
  -5   4  -2   74.02    2.64
  -5   4  -2   82.76    2.78
  -6  -4  -2    0.81    0.44
  -6  -4  -2   -0.07    0.15
   6  -4   2    0.58    0.26
   6  -4   2    0.45    0.40
  -6   4  -2    0.43    0.25
  -6   4  -2    0.34    0.35
   6   4   2    0.10    0.25
   6   4   2    0.42    0.30
  -6   4  -2   -0.06    0.26
  -7  -4  -2   10.86    0.71
   7  -4   2    9.67    0.85
   7  -4   2    9.24    0.93
  -7  -4  -2    7.82    1.03
  -7   4  -2    9.55    0.91
  -7   4  -2   10.84    0.76
  -7   4  -2   10.38    1.07
   7   4   2   10.81    0.95
   7   4   2   10.48    1.10
  -7  -5   2    4.80    0.55
   7  -5  -2    5.72    0.69
  -7  -5   2    5.31    0.81
   7   5  -2    3.56    0.74
  -7   5   2    4.52    0.79
  -7   5   2    3.42    0.76
  -7   5   2    4.40    0.50
   7   5  -2    4.65    0.55
  -6  -5   2    0.17    0.26
  -6  -5   2   -0.16    0.16
   6  -5  -2    0.07    0.28
  -6   5   2   -0.06    0.34
   6   5  -2    0.18    0.23
  -6   5   2    0.20    0.21
   6   5  -2    1.05    0.52
   6   5  -2    0.22    0.23
  -6   5   2    0.42    0.38
  -6   5   2   -0.24    0.25
  -5  -5   2    0.45    0.29
   5  -5  -2    0.15    0.24
  -5  -5   2    0.40    0.18
   5  -5  -2   -0.12    0.29
   5  -5  -2    0.37    0.46
   5   5  -2    0.46    0.23
   5   5  -2    0.49    0.38
  -5   5   2    0.80    0.41
  -5   5   2    0.23    0.28
  -5   5   2    0.73    0.21
  -5   5   2    0.34    0.24
   5   5  -2    0.28    0.30
   4  -5  -2    7.88    0.53
  -4  -5   2    7.96    0.59
   4  -5  -2    8.43    0.93
   4  -5  -2    7.20    0.82
   4   5  -2    7.42    0.66
  -4   5   2    7.94    0.48
   4   5  -2    8.71    0.52
  -4   5   2    7.66    0.55
  -4   5   2    7.15    0.69
   4   5  -2    7.65    0.65
   3  -5  -2    2.02    0.44
  -3  -5   2    2.26    0.34
   3  -5  -2    3.47    0.67
   3  -5  -2    2.54    0.42
   3   5  -2    2.82    0.58
  -3   5   2    1.81    0.23
   3   5  -2    2.35    0.41
   3   5  -2    2.65    0.44
   3   5  -2    1.77    0.28
  -3   5   2    2.18    0.46
   3   5  -2    1.90    0.37
   2  -5  -2    1.63    0.38
  -2  -5   2    1.94    0.26
  -2  -5   2    2.00    0.29
  -2  -5   2    3.56    0.55
  -2  -5   2    1.81    0.27
   2  -5  -2    2.06    0.35
   2  -5  -2    1.86    0.44
   2   5  -2    2.32    0.32
   2   5  -2    1.68    0.25
   2   5  -2    2.28    0.36
   2   5  -2    2.07    0.32
  -2   5   2    1.80    0.25
   2   5  -2    1.64    0.38
   2   5  -2    1.73    0.36
  -2   5   2    2.44    0.45
  -1  -5   2   21.28    0.89
  -1  -5   2   20.95    0.98
   1  -5  -2   21.43    0.96
  -1  -5   2   20.96    0.81
   1  -5  -2   20.10    1.08
  -1   5   2   21.28    0.84
   1   5  -2   19.00    0.92
  -1   5   2   19.49    0.92
   1   5  -2   21.34    0.84
  -1   5   2   20.77    1.00
   1   5  -2   20.95    0.83
  -1   5   2   21.38    1.10
   1   5  -2   20.82    0.99
   1   5  -2   19.48    0.93
   0  -5   2   23.28    1.17
   0  -5   2   22.65    1.03
   0  -5  -2   21.75    1.11
   0  -5   2   24.52    1.01
   0  -5  -2   22.13    0.92
   0  -5  -2   22.71    0.98
   0  -5   2   22.83    0.92
   0  -5   2   24.16    0.87
   0   5  -2   25.17    1.23
   0   5   2   23.67    1.01
   0   5  -2   21.00    0.98
   0   5   2   21.39    1.13
   0   5  -2   23.94    1.01
   0   5  -2   23.81    0.90
   0   5   2   22.34    1.01
   1  -5   2   32.91    1.32
  -1  -5  -2   33.97    1.22
   1  -5   2   33.51    1.21
   1  -5   2   32.81    1.29
  -1  -5  -2   35.00    1.20
  -1  -5  -2   32.35    1.42
   1  -5   2   32.73    1.34
   1  -5   2   33.86    1.33
   1   5   2   33.02    1.20
  -1   5  -2   34.01    1.34
  -1   5  -2   37.45    1.51
   1   5   2   29.63    1.17
   1   5   2   32.13    1.12
  -1   5  -2   33.00    1.30
   1   5   2   32.65    1.44
   2  -5   2  356.85    9.76
   2  -5   2  342.71    9.81
  -2  -5  -2  342.73    9.59
   2  -5   2  336.96    9.78
   2  -5   2  351.67    9.84
  -2  -5  -2  350.71    9.95
  -2  -5  -2  341.34    9.64
   2   5   2  359.45    9.68
   2   5   2  343.71    9.65
   2   5   2  338.03    9.97
  -2   5  -2  352.31    9.77
  -2   5  -2  355.12    9.87
   2   5   2  334.72    9.62
  -2   5  -2  359.23    9.80
  -2   5  -2  380.51    9.74
   2   5   2  344.54    9.96
   3  -5   2   29.44    1.28
   3  -5   2   28.31    1.27
  -3  -5  -2   28.89    1.20
   3  -5   2   29.01    1.26
  -3  -5  -2   28.64    1.35
   3  -5   2   29.40    1.26
  -3  -5  -2   27.49    1.12
   3   5   2   29.20    1.14
  -3   5  -2   28.41    1.30
  -3   5  -2   27.89    1.28
  -3   5  -2   28.53    1.21
   3   5   2   26.39    1.38
  -3   5  -2   29.18    1.17
   3   5   2   28.60    1.19
  -4  -5  -2   12.32    0.80
  -4  -5  -2   11.74    0.70
   4  -5   2   14.12    0.91
   4  -5   2   11.15    0.83
  -4  -5  -2   13.27    0.94
   4  -5   2   12.75    0.85
   4  -5   2   13.28    0.83
   4   5   2   13.81    0.83
   4   5   2   13.74    0.74
  -4   5  -2   12.11    0.85
  -4   5  -2   12.94    0.92
  -4   5  -2   11.67    0.76
  -4   5  -2   13.40    0.76
   4   5   2   12.32    1.00
   5  -5   2  153.68    5.59
   5  -5   2  132.67    4.13
  -5  -5  -2  122.86    3.94
   5  -5   2  131.16    4.20
   5   5   2  126.74    4.20
  -5   5  -2  130.68    4.03
  -5   5  -2  130.72    4.24
  -5   5  -2  121.39    4.57
   5   5   2  130.22    4.53
   5   5   2  124.93    3.96
  -5   5  -2  129.33    4.07
   6  -5   2    0.12    0.29
  -6  -5  -2    0.25    0.38
  -6  -5  -2   -0.06    0.25
   6  -5   2    0.34    0.40
  -6   5  -2   -0.30    0.28
   6   5   2   -0.10    0.30
  -6   5  -2    0.26    0.34
   6   5   2    0.23    0.26
  -6   5  -2    0.10    0.37
   7  -5   2    2.97    0.64
  -7  -5  -2    4.99    0.95
   7  -5   2    4.08    0.65
  -7  -5  -2    3.23    0.53
  -7   5  -2    4.75    0.83
   7   5   2    2.89    0.60
   7   5   2    4.00    0.59
  -7   5  -2    3.72    0.77
  -7   5  -2    3.94    0.52
   7  -6  -2   10.01    1.05
  -7  -6   2    8.56    0.94
  -7  -6   2    7.85    0.66
  -7   6   2    8.66    0.70
   7   6  -2    7.95    1.45
  -7   6   2   10.74    1.04
   6  -6  -2   32.66    1.94
  -6  -6   2   28.51    1.48
   6  -6  -2   30.98    1.38
  -6   6   2   30.68    1.65
  -6   6   2   31.04    1.34
   6   6  -2   30.31    1.57
   6   6  -2   33.42    1.93
   6   6  -2   30.67    1.25
  -6   6   2   28.04    1.29
  -5  -6   2   11.37    0.82
   5  -6  -2   12.35    1.10
   5  -6  -2   11.11    0.71
  -5   6   2   10.72    0.93
  -5   6   2   11.69    0.72
  -5   6   2   10.54    0.65
   5   6  -2   11.66    0.68
   5   6  -2   10.39    0.86
   5   6  -2   10.54    0.90
   4  -6  -2    5.18    0.79
  -4  -6   2    4.95    0.40
   4  -6  -2    5.21    0.72
   4  -6  -2    4.59    0.68
   4  -6  -2    4.92    0.47
  -4  -6   2    5.94    0.56
   4   6  -2    5.28    0.59
   4   6  -2    5.22    0.61
   4   6  -2    4.83    0.60
  -4   6   2    5.62    0.41
   4   6  -2    5.36    0.55
   3  -6  -2    2.14    0.45
   3  -6  -2    2.03    0.54
   3  -6  -2    2.46    0.45
  -3  -6   2    2.23    0.31
   3   6  -2    2.21    0.42
   3   6  -2    2.81    0.34
   3   6  -2    3.40    0.64
   3   6  -2    2.45    0.48
  -3   6   2    1.49    0.39
   3   6  -2    2.93    0.37
   3   6  -2    2.19    0.42
   2  -6  -2    9.14    0.78
   2  -6  -2    8.63    0.65
  -2  -6   2    8.81    0.54
   2  -6  -2    8.51    0.71
   2   6  -2    8.96    0.54
  -2   6   2    8.66    0.62
   2   6  -2    8.26    0.59
  -2   6   2    7.70    0.70
   2   6  -2    8.13    0.53
   2   6  -2    9.44    0.64
   2   6  -2    9.33    0.72
  -2   6   2    9.16    0.54
   2   6  -2    8.69    0.65
  -1  -6   2    3.50    0.35
  -1  -6   2    4.38    0.49
  -1  -6   2    3.36    0.44
   1  -6  -2    3.14    0.44
   1  -6  -2    3.99    0.63
   1   6  -2    3.68    0.39
  -1   6   2    3.13    0.53
   1   6  -2    3.83    0.50
   1   6  -2    3.40    0.35
  -1   6   2    3.84    0.49
  -1   6   2    3.40    0.55
   1   6  -2    3.80    0.41
   1   6  -2    4.04    0.56
  -1   6   2    3.41    0.35
   0  -6   2   17.08    0.87
   0  -6   2   16.83    0.87
   0  -6   2   16.70    0.74
   0  -6   2   15.70    0.79
   0  -6  -2   15.40    0.84
   0  -6  -2   18.80    1.03
   0   6   2   16.91    1.02
   0   6  -2   16.75    0.88
   0   6  -2   16.06    0.76
   0   6   2   15.86    0.76
   0   6   2   14.36    0.85
   0   6  -2   16.52    0.87
   0   6  -2   16.41    0.87
   1  -6   2   36.46    1.30
  -1  -6  -2   33.87    1.31
  -1  -6  -2   34.59    1.53
   1  -6   2   34.44    1.43
   1  -6   2   33.23    1.39
   1  -6   2   35.09    1.40
   1  -6   2   34.43    1.38
  -1  -6  -2   35.07    1.27
   1   6   2   32.88    1.34
   1   6   2   35.48    1.59
   1   6   2   33.62    1.27
   1   6   2   32.13    1.17
  -1   6  -2   34.66    1.43
  -1   6  -2   30.35    1.57
   1   6   2   31.03    1.23
  -1   6  -2   36.38    1.35
  -2  -6  -2    0.31    0.29
   2  -6   2    0.52    0.28
   2  -6   2    0.42    0.20
  -2  -6  -2   -0.01    0.29
   2  -6   2    0.29    0.24
   2  -6   2    0.43    0.21
   2  -6   2    0.16    0.21
   2   6   2    0.12    0.19
   2   6   2    0.23    0.20
   2   6   2   -0.03    0.19
   2   6   2    0.05    0.21
   2   6   2   -0.06    0.26
  -2   6  -2    0.03    0.22
  -2   6  -2    0.36    0.28
  -2   6  -2    0.19    0.20
   3  -6   2   18.20    0.99
  -3  -6  -2   18.76    0.88
  -3  -6  -2   18.69    1.09
   3  -6   2   20.39    1.03
   3  -6   2   18.10    1.01
  -3   6  -2   19.64    1.07
   3   6   2   15.32    0.95
   3   6   2   18.11    0.89
  -3   6  -2   17.87    0.96
   3   6   2   18.91    1.17
   3   6   2   17.27    0.90
  -3   6  -2   17.88    0.91
  -3   6  -2   19.62    1.04
  -4  -6  -2   53.76    2.23
   4  -6   2   53.62    2.07
  -4  -6  -2   55.65    1.93
   4  -6   2   57.09    2.11
  -4  -6  -2   49.42    2.16
   4  -6   2   58.21    2.19
  -4   6  -2   55.24    1.93
   4   6   2   53.01    2.29
   4   6   2   50.58    2.17
  -4   6  -2   52.69    2.16
  -4   6  -2   52.58    2.17
   4   6   2   53.99    1.92
  -4   6  -2   54.60    2.02
   4   6   2   54.63    2.04
  -5  -6  -2   81.96    3.09
   5  -6   2   80.91    2.95
   5  -6   2   84.31    2.94
  -5  -6  -2   84.97    2.78
   5   6   2   83.74    2.96
  -5   6  -2   82.71    3.12
  -5   6  -2   84.81    3.08
  -5   6  -2   82.31    2.86
   5   6   2   83.38    2.77
   6  -6   2    0.06    0.33
  -6  -6  -2   -0.04    0.44
   6  -6   2    0.44    0.44
  -6  -6  -2    0.39    0.29
  -6   6  -2   -0.20    0.41
   6   6   2    0.07    0.41
  -6   6  -2    0.57    0.46
  -6   6  -2    0.11    0.33
   6   6   2    0.68    0.31
  -7  -6  -2   23.65    1.54
   7  -6   2   19.96    1.44
   7  -6   2   21.93    1.39
  -7  -6  -2   20.22    1.18
  -7   6  -2   19.56    1.40
   7   6   2   18.50    1.39
  -7   6  -2   20.19    1.23
   7   6   2   19.81    1.13
  -7   6  -2   23.90    2.55
  -7  -7   2    6.39    0.96
   7  -7  -2    6.92    1.27
   7  -7  -2    7.31    1.25
  -7   7   2    8.05    1.11
   7   7  -2    7.57    1.06
  -7   7   2    6.90    0.74
  -7   7   2    5.19    0.74
  -6  -7   2    0.32    0.43
   6  -7  -2    0.58    0.35
   6  -7  -2    0.26    0.60
  -6  -7   2    0.00    0.20
   6   7  -2    1.03    0.39
   6   7  -2    0.73    0.59
  -6   7   2    1.48    0.53
  -6   7   2    0.32    0.29
  -6   7   2    0.67    0.31
   6   7  -2    0.69    0.32
  -5  -7   2    6.81    0.56
   5  -7  -2    7.90    1.10
  -5  -7   2    6.30    0.70
   5  -7  -2    7.02    0.61
  -5   7   2    6.60    0.88
   5   7  -2    7.81    0.89
   5   7  -2    6.12    0.74
  -5   7   2    6.97    0.55
   5   7  -2    7.15    0.59
  -4  -7   2    1.80    0.40
   4  -7  -2    1.38    0.60
  -4  -7   2    1.47    0.28
   4   7  -2    1.85    0.37
   4   7  -2    2.09    0.49
  -4   7   2    2.27    0.61
   4   7  -2    2.00    0.50
   3  -7  -2   -0.03    0.42
  -3  -7   2    0.22    0.17
   3   7  -2   -0.14    0.30
   3   7  -2   -0.24    0.18
   3   7  -2    0.05    0.28
  -3   7   2   -0.01    0.29
   3   7  -2   -0.05    0.27
  -3   7   2    0.02    0.18
  -3   7   2    0.13    0.23
   3   7  -2    0.06    0.17
   3   7  -2    0.05    0.31
  -2  -7   2    6.27    0.51
   2  -7  -2    5.43    0.76
  -2  -7   2    5.64    0.53
   2  -7  -2    7.11    0.71
   2   7  -2    6.53    0.49
  -2   7   2    5.91    0.57
  -2   7   2    6.64    0.67
   2   7  -2    6.61    0.51
   2   7  -2    5.70    0.57
   2   7  -2    5.41    0.64
  -2   7   2    7.03    0.53
   2   7  -2    6.05    0.58
   2   7  -2    7.09    0.62
   1  -7  -2   28.16    1.53
  -1  -7   2   31.66    1.22
  -1  -7   2   31.73    1.31
  -1  -7   2   30.48    1.35
   1  -7  -2   31.08    1.44
   1  -7  -2   29.57    1.37
  -1   7   2   32.33    1.57
   1   7  -2   31.77    1.23
   1   7  -2   31.12    1.27
  -1   7   2   32.10    1.41
   1   7  -2   30.20    1.37
  -1   7   2   29.77    1.42
   1   7  -2   31.44    1.30
  -1   7   2   32.38    1.24
   1   7  -2   30.64    1.37
   0  -7   2   21.21    0.97
   0  -7  -2   20.93    1.21
   0  -7   2   20.75    0.91
   0  -7  -2   20.18    1.02
   0  -7   2   19.76    1.02
   0  -7   2   20.17    1.02
   0   7   2   20.18    1.06
   0   7   2   19.18    1.19
   0   7  -2   20.16    1.04
   0   7  -2   19.63    1.05
   0   7  -2   19.87    0.93
   0   7  -2   19.24    1.00
   0   7   2   19.64    1.09
   0   7   2   19.92    0.93
  -1  -7  -2   31.67    1.33
  -1  -7  -2   31.64    1.56
   1  -7   2   35.87    1.45
  -1  -7  -2   31.19    1.27
   1  -7   2   32.35    1.30
   1  -7   2   32.37    1.41
   1   7   2   30.34    1.25
  -1   7  -2   35.27    1.32
   1   7   2   33.10    1.19
  -1   7  -2   33.17    1.46
   1   7   2   31.32    1.59
  -1   7  -2   32.56    1.33
   1   7   2   32.61    1.39
   1   7   2   34.90    1.31
  -1   7  -2   35.49    1.50
   2  -7   2    6.99    0.67
   2  -7   2    6.34    0.69
   2  -7   2    6.52    0.62
  -2  -7  -2    6.80    0.54
  -2  -7  -2    7.20    0.89
   2  -7   2    7.14    0.63
   2  -7   2    6.69    0.67
  -2  -7  -2    6.25    0.54
   2   7   2    4.86    0.77
   2   7   2    5.59    0.56
   2   7   2    6.74    0.54
  -2   7  -2    7.38    0.66
   2   7   2    6.49    0.55
  -2   7  -2    5.77    0.65
   2   7   2    5.74    0.49
  -2   7  -2    6.29    0.57
  -3  -7  -2   21.22    1.02
  -3  -7  -2   20.57    1.21
   3  -7   2   25.45    1.24
  -3  -7  -2   22.28    1.29
   3  -7   2   22.12    1.15
   3  -7   2   23.35    1.31
   3  -7   2   24.52    1.21
  -3   7  -2   22.72    1.26
   3   7   2   23.17    1.09
   3   7   2   19.74    1.65
   3   7   2   20.76    1.04
  -3   7  -2   23.03    1.16
  -3   7  -2   23.21    1.06
   3   7   2   21.28    1.15
   4  -7   2   72.34    2.74
  -4  -7  -2   68.10    2.98
   4  -7   2   79.53    2.85
  -4  -7  -2   76.75    2.58
   4  -7   2   83.75    2.79
   4  -7   2   77.47    3.02
   4   7   2   74.88    2.66
  -4   7  -2   76.72    2.87
   4   7   2   74.85    2.99
  -4   7  -2   84.08    2.53
   4   7   2   75.96    2.58
  -4   7  -2   76.94    2.70
  -4   7  -2   71.58    2.83
   4   7   2   70.23    3.04
   5  -7   2   60.22    2.36
  -5  -7  -2   61.58    2.21
   5  -7   2   58.07    2.34
  -5  -7  -2   60.25    2.40
  -5   7  -2   60.19    2.30
  -5   7  -2   58.28    2.51
  -5   7  -2   60.28    2.48
   5   7   2   58.05    2.16
   5   7   2   58.27    2.31
  -5   7  -2   57.81    2.19
  -6  -7  -2    1.80    0.67
  -6  -7  -2    1.06    0.61
   6  -7   2    1.49    0.51
   6  -7   2    2.31    0.65
   6   7   2    0.99    0.39
  -6   7  -2    2.09    0.58
   6   7   2    2.11    0.65
  -6   7  -2    1.07    0.45
  -6   7  -2    1.67    0.62
  -6  -8   2    5.07    0.60
  -6  -8   2    5.62    0.84
   6  -8  -2    3.68    1.55
   6  -8  -2    6.78    0.72
  -6   8   2    4.34    0.58
   6   8  -2    4.77    0.69
   6   8  -2    7.01    1.02
  -6   8   2    5.34    0.97
  -5  -8   2    5.59    0.75
   5  -8  -2    4.61    0.97
  -5  -8   2    3.25    0.50
   5   8  -2    4.09    0.61
   5   8  -2    2.97    0.66
   5   8  -2    4.11    0.74
  -5   8   2    3.56    0.72
  -4  -8   2   47.81    1.86
  -4  -8   2   51.53    1.93
   4  -8  -2   53.40    2.51
  -4   8   2   51.86    1.89
   4   8  -2   52.26    2.11
  -4   8   2   52.18    2.06
   4   8  -2   51.46    1.88
  -4   8   2   53.21    2.32
   4   8  -2   49.56    2.07
  -3  -8   2    2.79    0.44
   3  -8  -2    2.60    0.68
  -3  -8   2    2.33    0.41
   3   8  -2    2.14    0.51
   3   8  -2    3.09    0.42
  -3   8   2    2.75    0.45
   3   8  -2    2.02    0.50
   3   8  -2    2.46    0.55
  -3   8   2    2.41    0.56
   3   8  -2    2.91    0.46
  -3   8   2    2.17    0.46
  -2  -8   2    0.15    0.25
   2  -8  -2    0.55    0.46
  -2  -8   2   -0.02    0.25
   2  -8  -2    0.26    0.61
   2   8  -2    0.46    0.30
   2   8  -2    0.04    0.36
   2   8  -2    0.15    0.20
  -2   8   2    0.05    0.32
   2   8  -2    0.16    0.25
  -2   8   2   -0.39    0.24
  -2   8   2    0.04    0.21
   2   8  -2    0.36    0.33
  -1  -8   2   28.81    1.36
  -1  -8   2   26.32    1.23
   1  -8  -2   30.06    1.42
   1  -8  -2   28.94    1.58
  -1  -8   2   30.00    1.34
   1   8  -2   28.76    1.22
   1   8  -2   30.88    1.46
   1   8  -2   28.70    1.36
  -1   8   2   29.30    1.42
  -1   8   2   29.82    1.26
   1   8  -2   29.84    1.39
  -1   8   2   29.76    1.49
   0  -8   2    8.66    0.69
   0  -8   2    8.62    0.70
   0  -8   2    9.74    0.78
   0  -8  -2    8.83    0.87
   0  -8   2    9.28    0.65
   0  -8  -2    9.68    0.76
   0   8  -2    8.07    0.69
   0   8   2    8.13    0.77
   0   8  -2    8.31    0.63
   0   8  -2    8.79    0.79
   0   8   2    9.45    0.91
   0   8  -2    7.99    0.75
   0   8   2    8.50    0.64
   0   8   2    7.69    0.74
   1  -8   2    0.18    0.29
   1  -8   2    0.49    0.32
  -1  -8  -2    0.23    0.29
   1  -8   2    0.42    0.34
  -1  -8  -2    0.70    0.44
   1  -8   2    0.31    0.30
   1   8   2    0.80    0.30
  -1   8  -2    0.45    0.37
   1   8   2    0.25    0.29
  -1   8  -2    0.56    0.29
  -1   8  -2    1.08    0.29
   1   8   2    0.76    0.25
   1   8   2   -0.11    0.33
   1   8   2    1.02    0.46
  -2  -8  -2   -0.12    0.33
  -2  -8  -2    0.11    0.28
   2  -8   2    0.08    0.22
   2  -8   2    0.29    0.27
   2  -8   2    0.28    0.34
  -2  -8  -2    0.16    0.21
  -2   8  -2    0.28    0.26
   2   8   2   -0.61    0.42
   2   8   2   -0.11    0.19
  -2   8  -2   -0.23    0.34
  -2   8  -2    0.18    0.28
   2   8   2   -0.14    0.26
   2   8   2   -0.10    0.20
   2   8   2    0.29    0.30
  -3  -8  -2    1.81    0.39
   3  -8   2    3.67    0.72
  -3  -8  -2    2.28    0.63
   3  -8   2    2.89    0.62
   3  -8   2    3.10    0.61
  -3  -8  -2    2.83    0.45
   3  -8   2    2.58    0.57
   3   8   2    2.12    0.44
   3   8   2    3.16    0.75
  -3   8  -2    1.84    0.48
   3   8   2    2.83    0.55
   3   8   2    2.29    0.42
  -3   8  -2    1.97    0.44
  -3   8  -2    2.00    0.52
   4  -8   2   12.59    0.99
  -4  -8  -2   11.92    1.06
   4  -8   2   12.99    1.18
  -4  -8  -2    9.75    0.76
   4  -8   2   11.49    0.92
  -4   8  -2   13.15    1.06
   4   8   2   12.02    0.85
  -4   8  -2   12.29    1.00
   4   8   2   12.86    1.08
  -5  -8  -2   26.25    1.30
   5  -8   2   24.54    1.78
   5  -8   2   30.41    1.57
   5  -8   2   26.46    1.48
   5   8   2   26.21    1.42
   5   8   2   29.25    1.36
  -5   8  -2   26.23    1.60
   6  -8   2   25.35    1.91
  -6  -8  -2   27.28    1.77
   6  -8   2   27.48    1.57
   6   8   2   27.76    1.55
  -6   8  -2   28.16    1.74
  -5  -9   2    2.89    0.53
   5  -9  -2    4.31    1.03
  -5  -9   2    3.32    0.64
   5   9  -2    3.75    0.79
   5   9  -2    3.89    0.80
  -5   9   2    2.70    0.78
  -5   9   2    2.64    0.51
   5   9  -2    3.88    0.57
  -5   9   2    3.40    0.62
  -4  -9   2   16.04    1.06
   4  -9  -2   15.26    1.41
   4   9  -2   18.41    1.03
  -4   9   2   17.73    1.32
   4   9  -2   16.40    1.14
   4   9  -2   15.96    1.22
  -4   9   2   18.09    0.99
  -4   9   2   15.50    1.05
   3  -9  -2   49.68    2.37
  -3  -9   2   47.73    1.80
  -3  -9   2   49.09    1.83
  -3   9   2   47.42    2.20
   3   9  -2   46.09    1.81
   3   9  -2   47.12    1.83
   3   9  -2   49.14    1.99
   3   9  -2   47.70    1.97
  -3   9   2   46.35    1.84
  -3   9   2   48.80    2.08
  -2  -9   2   46.10    1.93
   2  -9  -2   51.99    2.37
  -2  -9   2   46.80    1.78
   2   9  -2   49.46    1.96
  -2   9   2   48.19    1.84
   2   9  -2   52.67    2.21
  -2   9   2   51.87    2.22
  -2   9   2   48.63    2.09
   2   9  -2   47.04    1.90
   2   9  -2   45.63    1.92
   2   9  -2   48.86    1.84
   1  -9  -2   46.48    2.02
  -1  -9   2   45.23    1.71
  -1  -9   2   44.03    2.02
  -1  -9   2   47.32    1.75
   1  -9  -2   52.32    2.96
  -1   9   2   45.31    1.76
   1   9  -2   42.60    1.93
   1   9  -2   44.37    1.87
   1   9  -2   43.60    1.79
   1   9  -2   47.10    1.77
  -1   9   2   44.22    2.02
   1   9  -2   47.45    2.04
  -1   9   2   44.13    1.98
   0  -9   2    0.33    0.32
   0  -9   2    0.03    0.36
   0  -9  -2   -0.30    0.43
   0  -9   2    0.24    0.31
   0   9   2    0.19    0.52
   0   9  -2    0.10    0.22
   0   9  -2    0.21    0.33
   0   9   2   -0.11    0.24
   0   9   2   -0.16    0.35
   0   9  -2    0.22    0.31
   0   9   2    0.01    0.35
  -1  -9  -2    1.39    0.51
   1  -9   2    0.56    0.42
   1  -9   2    1.25    0.40
   1  -9   2    0.82    0.38
  -1   9  -2    1.08    0.41
   1   9   2    1.55    0.57
   1   9   2    0.54    0.28
   1   9   2    0.96    0.42
   1   9   2    0.77    0.28
  -1   9  -2    0.65    0.38
   1   9   2    0.26    0.35
  -1   9  -2    0.78    0.35
  -1   9  -2    0.85    0.38
   2  -9   2    1.06    0.39
  -2  -9  -2    1.46    0.87
  -2  -9  -2    1.34    0.46
   2  -9   2    1.34    0.52
   2  -9   2    1.60    0.49
  -2  -9  -2    1.11    0.35
   2   9   2    1.87    0.52
   2   9   2    1.67    0.42
  -2   9  -2    1.08    0.37
   2   9   2   -0.42    0.39
  -2   9  -2    1.11    0.42
   2   9   2    0.70    0.33
   2   9   2    0.82    0.27
  -2   9  -2    0.42    0.39
   2   9   2    0.51    0.63
  -2   9  -2    0.72    0.31
   3  -9   2    0.27    0.48
  -3  -9  -2   -0.04    0.40
   3  -9   2   -0.11    0.33
  -3  -9  -2    0.22    0.25
  -3  -9  -2    0.14    0.32
   3  -9   2    0.42    0.49
   3   9   2    0.30    0.30
  -3   9  -2    0.35    0.42
   3   9   2    0.59    0.35
   3   9   2    0.48    0.40
   3   9   2   -0.27    0.25
  -3   9  -2    0.21    0.42
  -3   9  -2    0.50    0.38
   4  -9   2    0.93    0.43
  -4  -9  -2    0.96    0.57
  -4  -9  -2    0.84    0.41
   4  -9   2    0.27    0.58
  -4   9  -2    1.38    0.53
  -4   9  -2    0.64    0.46
   4   9   2    0.57    0.39
   4   9   2    1.09    0.38
   5  -9   2    5.25    0.85
   5  -9   2    6.27    0.91
   5  -9   2    6.22    1.05
  -5  -9  -2    3.78    0.63
   5   9   2    5.74    0.90
   5   9   2    6.22    0.90
  -5   9  -2    5.38    0.89
  -5   9  -2    5.96    1.00
  -4 -10   2    9.48    1.00
   4 -10  -2   11.49    1.43
  -4  10   2   12.82    1.30
   4  10  -2   11.99    0.92
   4  10  -2   12.41    1.04
   4  10  -2   12.34    1.48
  -4  10   2   13.22    0.91
  -4  10   2   11.15    1.19
   3 -10  -2    4.26    1.04
  -3 -10   2    3.80    0.57
  -3  10   2    3.69    0.71
   3  10  -2    3.87    0.67
   3  10  -2    4.37    0.61
  -3  10   2    4.46    0.89
   3  10  -2    4.54    0.81
  -3  10   2    4.06    0.62
   3  10  -2    4.71    0.61
   2 -10  -2   41.19    2.19
  -2 -10   2   37.95    1.59
  -2 -10   2   40.41    1.63
  -2 -10   2   41.21    1.84
   2  10  -2   36.44    2.20
   2  10  -2   41.64    1.77
  -2  10   2   39.97    2.01
  -2  10   2   40.39    1.95
  -2  10   2   43.00    1.73
   1 -10  -2    1.11    0.60
  -1 -10   2    0.46    0.38
  -1 -10   2    0.45    0.41
  -1  10   2    1.36    0.55
   1  10  -2    1.26    0.47
  -1  10   2    0.47    0.45
  -1  10   2    0.68    0.31
   1  10  -2   -0.07    0.45
   1  10  -2    0.32    0.33
   1  10  -2    0.51    0.33
   0 -10   2   71.58    2.58
   0 -10   2   70.91    2.49
   0 -10   2   66.17    2.54
   0 -10  -2   74.50    2.93
   0  10   2   68.57    2.52
   0  10   2   65.23    2.72
   0  10   2   71.19    2.84
   0  10  -2   72.48    2.77
   0  10  -2   66.12    3.13
   0  10  -2   69.60    2.51
   0  10  -2   78.89    2.78
   1 -10   2    5.75    0.86
   1 -10   2    4.91    0.71
  -1 -10  -2    4.32    0.83
   1 -10   2    5.74    0.73
   1  10   2    5.41    0.93
   1  10   2    4.26    0.61
  -1  10  -2    5.95    0.83
  -1  10  -2    4.57    0.64
  -1  10  -2    4.35    0.66
  -1  10  -2    5.12    1.27
   1  10   2    4.32    0.69
   2 -10   2    3.93    0.77
  -2 -10  -2    4.12    0.80
  -2 -10  -2    5.78    0.80
   2 -10   2    4.90    0.70
   2 -10   2    3.30    0.75
  -2  10  -2    4.82    0.78
   2  10   2    3.58    0.67
   2  10   2    5.69    0.65
   2  10   2    5.51    0.78
  -2  10  -2    5.40    0.69
  -2  10  -2    4.18    0.67
   2  10   2    3.56    0.51
  -2  10  -2    2.52    1.00
   3 -10   2   12.89    0.97
  -3 -10  -2   12.53    1.21
  -3 -10  -2   12.65    1.01
   3 -10   2   13.69    1.27
   3  10   2   13.71    0.89
  -3  10  -2   16.13    1.05
   3  10   2   13.02    0.95
  -3  10  -2   15.20    1.49
  -3  10  -2   15.57    1.00
   3  10   2   11.53    0.90
  -3  10  -2   10.03    1.15
   3  10   2   12.92    1.14
   4 -10   2    3.34    0.88
  -4 -10  -2    1.41    0.76
  -4  10  -2    1.42    0.62
   4  10   2    2.35    0.58
  -4  10  -2    1.67    0.70
   2 -11  -2    7.16    1.16
  -2 -11   2    5.82    0.69
  -2 -11   2    5.54    0.74
  -2  11   2    5.56    0.98
   2  11  -2    6.36    0.83
   2  11  -2    5.74    0.84
  -2  11   2    6.93    0.76
   2  11  -2    5.20    0.69
  -2  11   2    6.92    1.14
   1 -11  -2   24.23    1.74
  -1 -11   2   19.93    1.27
  -1 -11   2   20.29    1.24
  -1  11   2   20.44    1.58
   1  11  -2   23.34    1.25
   1  11  -2   22.87    1.40
   1  11  -2   24.18    1.27
  -1  11   2   23.38    1.28
  -1  11   2   22.51    1.56
   0 -11   2    3.87    0.68
   0 -11   2    5.39    0.84
   0 -11  -2    5.20    1.00
   0  11  -2    5.37    0.72
   0  11  -2    5.66    0.74
   0  11   2    4.38    0.86
   0  11  -2    6.08    0.86
   0  11  -2    4.38    0.80
   0  11   2    4.63    0.69
   0  11   2    5.31    0.91
   1 -11   2    0.40    0.57
   1 -11   2    0.89    0.40
  -1 -11  -2   -0.72    0.60
   1 -11   2    0.17    0.57
  -1  11  -2   -0.10    0.52
  -1  11  -2   -0.20    0.35
  -1  11  -2    0.67    0.80
   1  11   2    0.01    0.50
   1  11   2    0.28    0.45
  -2 -11  -2   20.46    1.55
   2 -11   2   22.79    1.28
   2 -11   2   28.14    1.73
  -2  11  -2   18.33    1.41
   2  11   2   25.18    1.44
  -2  11  -2   24.06    1.32
   2  11   2   20.62    1.07
  -2  11  -2   23.62    1.62
   2  11   2   22.25    1.37
   8   0  -3   -0.46    0.32
  -8   0   3   -0.34    0.36
  -8   0   3    0.14    0.19
   7   0  -3   17.49    0.86
  -7   0   3   17.35    0.87
  -7   0   3   17.94    1.22
   7   0  -3   18.26    1.09
  -7   0   3   17.34    0.85
  -6   0   3    0.29    0.15
   6   0  -3    1.04    0.68
  -6   0   3   -0.02    0.22
  -6   0   3   -0.23    0.22
  -6   0   3   -0.06    0.26
   6   0  -3    0.15    0.28
  -5   0   3   54.69    2.06
   5   0  -3   59.86    2.16
   5   0  -3   59.34    2.07
  -5   0   3   58.19    1.93
   5   0  -3   56.19    1.87
  -5   0   3   58.07    1.74
  -5   0   3   58.13    2.18
  -4   0   3   -0.04    0.15
   4   0  -3    0.12    0.16
   4   0  -3   -0.03    0.12
  -4   0   3    0.09    0.13
  -4   0   3   -0.14    0.13
   4   0  -3    0.16    0.22
   4   0  -3    0.08    0.19
   3   0  -3   80.36    2.50
   3   0  -3   79.32    2.41
  -3   0   3   77.89    2.36
  -3   0   3   75.48    2.46
   3   0  -3   75.53    2.34
   3   0  -3   75.83    2.44
  -2   0   3   -0.01    0.12
   2   0  -3   -0.03    0.09
   2   0  -3    0.00    0.11
   2   0  -3    0.08    0.12
   2   0  -3   -0.14    0.10
  -2   0   3    0.03    0.16
   2   0  -3   -0.06    0.14
   1   0  -3  509.17   14.13
   1   0  -3  526.40   14.16
  -1   0   3  522.03   14.16
   1   0  -3  532.21   14.15
   0   0  -3   -0.09    0.14
   0   0   3   -0.01    0.08
   0   0  -3    0.00    0.07
   0   0   3    0.18    0.13
   0   0   3   -0.11    0.10
   0   0  -3    0.11    0.11
   0   0  -3    0.03    0.12
   0   0   3   -0.08    0.11
   1   0   3    3.22    0.25
  -1   0  -3    3.04    0.29
  -1   0  -3    2.89    0.28
   1   0   3    2.86    0.30
   1   0   3    3.31    0.32
  -1   0  -3    3.16    0.31
  -1   0  -3    2.75    0.24
   1   0   3    3.04    0.31
   2   0   3    0.12    0.15
   2   0   3    0.12    0.18
  -2   0  -3    0.16    0.13
   2   0   3   -0.12    0.11
  -2   0  -3    0.32    0.14
   2   0   3    0.20    0.20
  -2   0  -3    0.42    0.20
   3   0   3  130.41    3.77
   3   0   3  130.76    3.98
  -3   0  -3  129.96    3.75
  -3   0  -3  127.59    3.75
   3   0   3  128.23    3.86
  -3   0  -3  130.96    3.86
   3   0   3  127.72    3.77
  -3   0  -3  129.38    3.95
   4   0   3    0.15    0.23
  -4   0  -3    0.12    0.14
  -4   0  -3   -0.03    0.16
   4   0   3    0.10    0.20
   4   0   3    0.14    0.20
  -4   0  -3   -0.03    0.13
  -4   0  -3    0.04    0.22
   4   0   3    0.03    0.16
   5   0   3   16.54    1.07
  -5   0  -3   18.70    1.11
   5   0   3   18.13    0.86
   5   0   3   17.08    0.99
  -5   0  -3   18.30    0.98
   5   0   3   17.67    0.87
  -5   0  -3   19.21    0.84
  -5   0  -3   16.90    0.83
  -6   0  -3   -0.20    0.18
  -6   0  -3    0.24    0.34
   6   0   3    0.02    0.22
   6   0   3    0.12    0.26
   6   0   3   -0.06    0.29
  -6   0  -3    0.33    0.17
   7   0   3    0.03    0.26
   7   0   3    0.51    0.39
  -7   0  -3    0.08    0.27
  -7   0  -3   -0.15    0.23
  -7   0  -3    0.49    0.36
   7   0   3   -0.25    0.33
   8   0   3    0.49    0.31
  -8   0  -3   -0.38    0.27
   8   0   3    0.20    0.44
  -8   0  -3    0.15    0.53
  -8  -1   3   51.66    1.71
   8  -1  -3   50.78    2.14
   8  -1  -3   42.13    1.79
  -8  -1   3   47.30    2.27
   8   1  -3   48.84    2.16
  -8   1   3   49.39    1.69
  -8   1   3   50.76    1.90
  -8   1   3   49.37    2.35
  -7  -1   3   94.76    3.50
  -7  -1   3   86.75    3.25
   7  -1  -3  100.66    3.33
   7  -1  -3   95.56    3.07
  -7   1   3   94.01    3.55
  -7   1   3  100.96    2.95
  -7   1   3  103.27    3.19
   7   1  -3   97.31    3.38
  -6  -1   3    2.42    0.52
   6  -1  -3    2.26    0.40
  -6  -1   3    2.67    0.29
  -6  -1   3    1.79    0.42
   6  -1  -3    1.13    0.46
   6  -1  -3    2.50    0.49
  -6   1   3    1.93    0.39
   6   1  -3    2.68    0.53
  -6   1   3    2.11    0.48
  -6   1   3    2.79    0.28
  -6   1   3    2.51    0.46
   6   1  -3    2.90    0.55
   6   1  -3    1.41    0.46
  -5  -1   3   -0.13    0.18
  -5  -1   3    0.17    0.11
   5  -1  -3    0.26    0.26
   5  -1  -3    0.21    0.21
  -5  -1   3    0.04    0.17
   5  -1  -3   -0.11    0.15
  -5   1   3    0.09    0.11
   5   1  -3    0.29    0.26
   5   1  -3   -0.07    0.19
  -5   1   3   -0.09    0.15
  -5   1   3    0.04    0.18
   5   1  -3    0.24    0.27
  -5   1   3    0.01    0.17
   4  -1  -3   42.73    1.67
  -4  -1   3   45.84    1.32
   4  -1  -3   43.48    1.64
   4  -1  -3   44.21    1.55
  -4  -1   3   45.01    1.64
  -4   1   3   44.41    1.57
   4   1  -3   44.56    1.62
   4   1  -3   42.14    1.44
  -4   1   3   43.96    1.57
   4   1  -3   42.33    1.41
   4   1  -3   43.66    1.62
  -4   1   3   42.68    1.31
  -4   1   3   42.16    1.69
   4   1  -3   45.10    1.73
   3  -1  -3  499.17   13.27
   3  -1  -3  505.88   13.37
   3  -1  -3  469.63   13.30
  -3  -1   3  496.30   13.34
   3   1  -3  473.25   13.20
   3   1  -3  498.10   13.38
   3   1  -3  490.33   13.47
  -3   1   3  486.38   13.44
   3   1  -3  474.48   13.23
   3   1  -3  466.69   13.30
  -3   1   3  505.15   13.35
   2  -1  -3   12.54    0.58
   2  -1  -3   12.42    0.68
  -2  -1   3   12.43    0.58
  -2  -1   3   12.50    0.55
   2  -1  -3   12.93    0.64
   2  -1  -3   12.69    0.53
   2  -1  -3   12.39    0.60
  -2  -1   3   13.74    0.67
   2   1  -3   12.61    0.67
   2   1  -3   12.87    0.55
  -2   1   3   12.20    0.61
   2   1  -3   12.19    0.56
   2   1  -3   12.36    0.54
   1  -1  -3   10.34    0.45
  -1  -1   3   10.24    0.50
  -1  -1   3    9.80    0.39
  -1  -1   3   10.88    0.56
   1  -1  -3   10.72    0.34
   1  -1  -3   10.00    0.57
   1   1  -3   10.32    0.40
  -1   1   3   10.46    0.36
  -1   1   3   10.48    0.56
   1   1  -3   10.64    0.50
   1   1  -3   10.11    0.43
   1   1  -3   10.15    0.37
  -1   1   3   10.38    0.52
  -1   1   3   10.30    0.45
   0  -1  -3   12.24    0.58
   0  -1   3   11.93    0.48
   0  -1   3   11.55    0.48
   0  -1   3   13.61    0.60
   0  -1  -3   12.47    0.61
   0  -1  -3   12.33    0.49
   0  -1   3   11.26    0.55
   0  -1  -3   12.06    0.45
   0  -1  -3   11.86    0.55
   0   1  -3   12.18    0.47
   0   1  -3   11.69    0.55
   0   1  -3   12.56    0.58
   0   1   3   11.59    0.45
   0   1   3   12.55    0.62
   0   1   3   12.78    0.51
   0   1  -3   13.63    0.49
   1  -1   3  280.52    7.91
  -1  -1  -3  290.39    7.84
   1  -1   3  282.09    7.87
   1  -1   3  290.42    7.97
  -1  -1  -3  291.22    8.03
  -1  -1  -3  288.03    7.87
   1  -1   3  287.21    7.95
  -1  -1  -3  295.59    7.93
   1   1   3  288.96    7.89
  -1   1  -3  295.95    7.96
   1   1   3  294.95    8.06
  -1   1  -3  291.22    7.86
   1   1   3  286.21    7.84
   1   1   3  281.33    7.93
  -1   1  -3  284.57    7.94
  -1   1  -3  281.77    7.89
  -2  -1  -3  104.98    3.11
   2  -1   3  108.42    3.24
   2  -1   3  106.09    3.18
   2  -1   3  105.00    3.13
  -2  -1  -3  104.01    3.08
   2  -1   3  113.88    3.35
  -2  -1  -3  110.53    3.32
  -2  -1  -3  107.76    3.16
   2   1   3  109.59    3.32
  -2   1  -3  102.86    3.17
  -2   1  -3  110.86    3.12
   2   1   3  101.47    3.09
   2   1   3  106.74    3.13
  -2   1  -3  104.49    3.16
   2   1   3  109.88    3.17
  -2   1  -3  106.92    3.22
   3  -1   3   55.44    1.94
  -3  -1  -3   52.75    1.92
   3  -1   3   54.26    1.77
  -3  -1  -3   52.22    1.72
  -3  -1  -3   55.07    1.83
   3  -1   3   54.46    1.86
  -3  -1  -3   53.26    1.70
   3  -1   3   53.61    1.80
   3   1   3   54.77    1.75
  -3   1  -3   55.00    1.84
   3   1   3   53.10    1.83
  -3   1  -3   52.57    1.90
   3   1   3   52.57    1.72
   3   1   3   52.50    1.96
  -3   1  -3   53.83    1.74
   4  -1   3   33.36    1.50
   4  -1   3   32.54    1.41
   4  -1   3   35.05    1.33
  -4  -1  -3   34.35    1.27
   4  -1   3   36.76    1.36
  -4  -1  -3   35.44    1.21
  -4  -1  -3   37.16    1.54
  -4  -1  -3   34.59    1.40
  -4   1  -3   34.42    1.50
   4   1   3   35.57    1.43
  -4   1  -3   36.39    1.34
  -4   1  -3   35.12    1.29
   4   1   3   34.62    1.25
   4   1   3   36.66    1.32
   4   1   3   36.02    1.56
  -4   1  -3   36.74    1.42
   5  -1   3    2.34    0.37
   5  -1   3    2.28    0.47
  -5  -1  -3    2.56    0.47
  -5  -1  -3    3.09    0.41
   5  -1   3    2.32    0.53
  -5  -1  -3    2.29    0.50
   5  -1   3    2.60    0.43
  -5   1  -3    2.72    0.55
   5   1   3    3.73    0.60
  -5   1  -3    3.46    0.45
   5   1   3    2.44    0.37
   5   1   3    1.95    0.42
  -5   1  -3    2.55    0.41
  -5   1  -3    3.21    0.41
   5   1   3    2.85    0.40
  -6  -1  -3   64.59    2.56
   6  -1   3   62.52    2.18
   6  -1   3   60.26    2.37
   6  -1   3   58.85    2.18
  -6  -1  -3   60.09    2.11
  -6   1  -3   62.55    2.16
   6   1   3   64.54    2.19
   6   1   3   61.44    2.38
  -6   1  -3   62.25    2.54
  -6   1  -3   61.12    2.13
  -7  -1  -3    6.08    0.91
   7  -1   3    6.10    0.72
  -7  -1  -3    6.11    0.56
   7  -1   3    4.61    0.73
   7  -1   3    5.88    0.63
   7   1   3    6.19    0.62
   7   1   3    6.05    0.74
  -7   1  -3    5.52    0.56
  -7   1  -3    5.85    0.92
  -7   1  -3    6.21    0.62
   8  -1   3    0.51    0.36
  -8  -1  -3   -0.35    0.30
  -8  -1  -3   -0.18    0.52
   8  -1   3    0.37    0.46
  -8   1  -3    0.23    0.39
   8   1   3    0.13    0.32
  -8   1  -3    0.25    0.48
  -8   1  -3    0.28    0.30
   8   1   3    0.51    0.43
  -8  -2   3    8.90    0.95
  -8  -2   3    8.56    0.59
   8   2  -3    7.16    0.86
  -8   2   3    9.41    0.83
  -8   2   3    9.57    1.07
   7  -2  -3   89.79    3.07
  -7  -2   3   85.81    2.69
   7  -2  -3   87.92    2.94
  -7  -2   3   88.40    3.25
   7   2  -3   83.71    3.16
  -7   2   3   90.49    3.02
  -7   2   3   89.88    2.84
  -7   2   3   89.07    3.40
  -6  -2   3   45.07    1.47
   6  -2  -3   41.01    1.66
  -6  -2   3   43.17    1.85
   6  -2  -3   43.68    1.72
   6   2  -3   45.27    1.85
  -6   2   3   45.35    2.02
  -6   2   3   43.11    1.74
  -6   2   3   44.20    1.48
  -6   2   3   42.55    1.76
   6   2  -3   47.90    2.06
   5  -2  -3   58.48    2.29
  -5  -2   3   65.25    1.87
  -5  -2   3   59.85    2.20
   5  -2  -3   60.00    2.09
   5  -2  -3   61.72    2.08
  -5   2   3   59.38    1.86
  -5   2   3   59.85    2.09
  -5   2   3   61.55    2.15
   5   2  -3   60.07    2.18
   5   2  -3   61.22    2.40
  -5   2   3   59.45    2.33
   5   2  -3   61.43    2.21
   4  -2  -3   78.98    2.44
   4  -2  -3   79.11    2.53
  -4  -2   3   78.00    2.55
  -4  -2   3   79.34    2.28
   4  -2  -3   71.76    2.64
  -4   2   3   78.30    2.49
  -4   2   3   79.82    2.57
   4   2  -3   77.66    2.72
   4   2  -3   76.61    2.29
  -4   2   3   80.47    2.72
   4   2  -3   82.01    2.55
  -4   2   3   78.94    2.30
   3  -2  -3   42.88    1.41
  -3  -2   3   44.56    1.31
   3  -2  -3   42.93    1.66
   3  -2  -3   41.64    1.62
  -3  -2   3   42.97    1.48
   3   2  -3   43.28    1.33
   3   2  -3   42.11    1.38
  -3   2   3   43.19    1.65
  -3   2   3   44.78    1.34
   3   2  -3   44.47    1.68
   3   2  -3   43.34    1.46
   3   2  -3   44.54    1.59
   3   2  -3   44.38    1.28
  -3   2   3   45.30    1.58
  -3   2   3   43.53    1.43
  -2  -2   3  225.54    6.04
  -2  -2   3  225.04    6.10
   2  -2  -3  219.82    6.06
   2  -2  -3  223.37    6.45
  -2  -2   3  228.79    6.17
   2  -2  -3  219.49    6.33
   2  -2  -3  223.62    6.27
  -2  -2   3  226.29    6.35
   2  -2  -3  230.21    6.12
   2   2  -3  219.99    6.06
   2   2  -3  217.45    6.14
   2   2  -3  221.45    6.08
   2   2  -3  208.98    6.01
  -2   2   3  222.02    6.29
   2   2  -3  219.94    6.37
  -1  -2   3  348.62    9.72
  -1  -2   3  357.23    9.60
   1  -2  -3  349.27    9.79
   1   2  -3  348.10    9.60
   1   2  -3  340.27    9.50
  -1   2   3  360.89    9.69
   1   2  -3  354.26    9.72
   0  -2   3  101.71    3.03
   0  -2   3  101.62    2.96
   0  -2   3  100.65    3.09
   0  -2  -3  104.25    2.90
   0  -2  -3  102.20    3.03
   0  -2   3  104.35    2.85
   0  -2  -3  101.08    2.86
   0   2   3   96.66    2.87
   0   2  -3  107.76    3.04
   0   2   3  103.48    3.17
   0   2  -3  103.57    2.95
   0   2   3  108.19    2.91
   0   2   3  103.42    3.04
   0   2  -3  104.43    3.07
   1  -2   3   16.67    0.72
  -1  -2  -3   18.31    0.68
   1  -2   3   17.62    0.70
  -1  -2  -3   18.07    0.86
   1  -2   3   18.03    0.81
  -1  -2  -3   19.13    0.74
  -1  -2  -3   18.10    0.68
  -1  -2  -3   18.09    0.76
   1  -2   3   18.15    0.78
  -1   2  -3   18.83    0.80
   1   2   3   19.57    0.90
   1   2   3   17.69    0.68
  -1   2  -3   19.01    0.73
  -1   2  -3   18.00    0.70
   1   2   3   17.54    0.69
  -1   2  -3   19.25    0.78
   2  -2   3  134.28    4.03
  -2  -2  -3  134.83    3.87
   2  -2   3  139.96    3.95
  -2  -2  -3  139.83    4.13
   2  -2   3  132.61    3.96
  -2  -2  -3  133.52    3.92
  -2  -2  -3  137.94    3.88
  -2  -2  -3  132.55    3.86
   2  -2   3  136.06    4.00
   2   2   3  136.49    3.88
  -2   2  -3  134.78    3.98
   2   2   3  135.48    4.15
   2   2   3  130.09    3.91
  -2   2  -3  139.48    4.09
  -2   2  -3  138.39    3.91
   3  -2   3  100.67    3.07
  -3  -2  -3  100.67    3.27
  -3  -2  -3  100.60    3.00
   3  -2   3   96.27    3.15
   3  -2   3  102.60    3.11
  -3  -2  -3  103.79    3.11
  -3  -2  -3  103.78    2.94
   3  -2   3   99.92    3.16
   3   2   3   99.39    3.01
  -3   2  -3   99.59    3.09
   3   2   3  105.60    3.32
   3   2   3   98.07    2.95
  -3   2  -3   97.73    3.02
   3   2   3   99.19    3.07
  -3   2  -3  102.28    3.19
  -3   2  -3  100.55    3.10
  -4  -2  -3    6.30    0.45
   4  -2   3    5.84    0.47
   4  -2   3    8.15    0.57
  -4  -2  -3    6.17    0.52
  -4  -2  -3    5.63    0.62
   4  -2   3    5.95    0.51
   4  -2   3    4.98    0.54
  -4   2  -3    5.99    0.60
   4   2   3    5.38    0.51
   4   2   3    6.06    0.45
  -4   2  -3    5.77    0.51
   4   2   3    5.58    0.65
  -4   2  -3    6.06    0.46
  -4   2  -3    6.30    0.53
  -5  -2  -3   -0.25    0.25
   5  -2   3    0.22    0.29
  -5  -2  -3    0.22    0.19
   5  -2   3    0.19    0.25
   5  -2   3    0.22    0.23
  -5   2  -3    0.04    0.15
  -5   2  -3    0.54    0.26
  -5   2  -3    0.15    0.22
  -5   2  -3    0.23    0.26
   5   2   3   -0.16    0.18
   5   2   3    0.20    0.28
   6  -2   3    2.28    0.48
  -6  -2  -3    1.78    0.51
  -6  -2  -3    2.38    0.41
   6  -2   3    2.30    0.42
   6  -2   3    3.21    0.50
  -6   2  -3    2.95    0.65
  -6   2  -3    2.02    0.41
   6   2   3    1.74    0.36
  -6   2  -3    2.45    0.40
   6   2   3    2.42    0.51
  -7  -2  -3   31.03    1.37
  -7  -2  -3   34.96    1.86
   7  -2   3   31.66    1.48
   7  -2   3   30.17    1.61
   7  -2   3   32.20    1.65
  -7   2  -3   31.48    1.39
   7   2   3   32.95    1.68
  -7   2  -3   31.29    1.45
   7   2   3   32.29    1.42
  -7   2  -3   30.41    1.77
   8  -2   3   15.82    1.24
   8  -2   3   13.53    1.20
  -8  -2  -3   14.36    1.32
  -8  -2  -3   11.97    0.92
   8   2   3   12.80    1.13
  -8   2  -3   13.58    0.98
  -8   2  -3   16.70    1.07
   8   2   3   14.66    1.12
  -8   2  -3   14.76    1.32
   8  -3  -3   36.63    1.72
  -8  -3   3   33.47    1.85
  -8   3   3   35.62    1.70
   8   3  -3   35.46    2.61
  -8   3   3   36.21    1.37
   7  -3  -3    3.80    0.58
  -7  -3   3    4.23    0.40
   7  -3  -3    3.36    0.56
  -7  -3   3    4.84    0.82
   7   3  -3    3.43    0.56
  -7   3   3    3.78    0.61
  -7   3   3    4.27    0.79
   7   3  -3    3.55    0.37
  -6  -3   3    1.59    0.26
  -6  -3   3    0.95    0.32
  -6   3   3    1.20    0.34
   6   3  -3    1.64    0.42
  -6   3   3    1.28    0.24
  -6   3   3    0.88    0.28
  -6   3   3    1.04    0.34
   5  -3  -3    1.70    0.34
  -5  -3   3    2.93    0.48
   5  -3  -3    2.86    0.47
   5  -3  -3    1.54    0.42
  -5  -3   3    2.10    0.26
   5   3  -3    1.32    0.34
  -5   3   3    2.18    0.46
   5   3  -3    2.54    0.52
  -5   3   3    2.00    0.37
  -5   3   3    1.87    0.48
   5   3  -3    1.59    0.23
  -5   3   3    1.80    0.28
   5   3  -3    2.18    0.42
   4  -3  -3    6.70    0.55
  -4  -3   3    6.83    0.38
  -4  -3   3    6.78    0.52
   4  -3  -3    6.29    0.60
   4   3  -3    6.48    0.62
   4   3  -3    6.86    0.37
  -4   3   3    6.89    0.46
  -4   3   3    8.04    0.66
   4   3  -3    5.78    0.56
  -4   3   3    5.67    0.39
   4   3  -3    6.07    0.41
  -4   3   3    6.77    0.58
   4   3  -3    6.64    0.56
  -3  -3   3  152.88    4.35
   3  -3  -3  155.33    4.53
   3  -3  -3  155.50    4.78
   3  -3  -3  154.72    4.26
  -3  -3   3  154.57    4.25
   3   3  -3  152.77    4.55
  -3   3   3  154.86    4.57
  -3   3   3  150.20    4.28
   3   3  -3  142.45    4.34
   3   3  -3  150.11    4.22
   3   3  -3  151.21    4.31
   3   3  -3  154.02    4.67
  -3   3   3  147.57    4.29
  -2  -3   3  106.48    3.17
   2  -3  -3  105.61    3.38
  -2  -3   3  106.16    3.06
   2  -3  -3  106.52    3.51
  -2  -3   3  112.72    3.10
  -2  -3   3  113.98    3.42
   2  -3  -3  110.72    3.34
  -2   3   3  109.96    3.17
   2   3  -3  108.61    3.16
  -2   3   3  110.66    3.37
  -2   3   3  111.11    3.08
   2   3  -3  107.40    3.08
   2   3  -3  108.95    3.08
   2   3  -3  109.98    3.16
   1  -3  -3   18.40    0.83
   1  -3  -3   19.71    1.09
  -1  -3   3   18.81    0.78
  -1  -3   3   19.12    0.90
  -1  -3   3   19.85    0.81
   1   3  -3   19.69    0.78
  -1   3   3   19.02    0.69
   1   3  -3   19.33    0.90
   1   3  -3   19.28    0.76
   1   3  -3   19.10    0.69
   0  -3  -3  970.28   26.69
   0   3   3 1000.00   26.72
  -1  -3  -3    1.83    0.24
  -1  -3  -3    1.47    0.21
   1  -3   3    1.81    0.25
  -1  -3  -3    2.20    0.48
   1  -3   3    1.93    0.29
  -1  -3  -3    1.78    0.27
   1  -3   3    1.95    0.34
  -1   3  -3    2.04    0.29
   1   3   3    1.48    0.26
   1   3   3    1.57    0.23
   1   3   3    2.33    0.46
  -1   3  -3    1.98    0.23
  -1   3  -3    1.79    0.29
  -1   3  -3    1.98    0.36
   1   3   3    1.79    0.25
  -2  -3  -3   -0.13    0.12
   2  -3   3    0.18    0.17
   2  -3   3    0.02    0.16
  -2  -3  -3    0.04    0.13
  -2  -3  -3   -0.07    0.19
   2  -3   3   -0.23    0.14
  -2  -3  -3    0.20    0.16
  -2  -3  -3    0.21    0.17
   2  -3   3    0.09    0.23
  -2   3  -3   -0.31    0.14
  -2   3  -3   -0.10    0.15
   2   3   3   -0.04    0.14
  -2   3  -3    0.01    0.13
  -2   3  -3   -0.02    0.15
   2   3   3   -0.13    0.10
   2   3   3   -0.04    0.19
   3  -3   3    4.76    0.49
  -3  -3  -3    5.25    0.56
   3  -3   3    5.23    0.48
   3  -3   3    5.01    0.44
   3  -3   3    5.28    0.53
  -3  -3  -3    4.26    0.37
  -3  -3  -3    4.02    0.41
  -3   3  -3    4.99    0.43
  -3   3  -3    4.34    0.47
  -3   3  -3    3.63    0.43
   3   3   3    4.63    0.39
  -3   3  -3    3.93    0.42
   3   3   3    4.55    0.42
   3   3   3    4.62    0.57
   4  -3   3  119.87    3.76
   4  -3   3  122.46    3.90
  -4  -3  -3  121.42    3.66
   4  -3   3  125.82    3.89
   4  -3   3  128.45    3.85
  -4  -3  -3  118.82    3.91
  -4  -3  -3  121.79    3.81
  -4   3  -3  117.38    3.69
   4   3   3  119.80    3.67
   4   3   3  122.17    3.80
  -4   3  -3  123.90    3.80
  -4   3  -3  122.56    3.95
  -4   3  -3  125.34    3.83
   4   3   3  123.30    4.05
   5  -3   3   12.05    0.89
  -5  -3  -3   11.62    0.69
   5  -3   3   13.09    0.79
  -5  -3  -3   11.44    0.82
   5  -3   3   11.65    0.81
  -5  -3  -3   12.61    0.98
   5  -3   3   11.75    1.29
   5   3   3   10.96    0.69
  -5   3  -3   15.83    1.40
  -5   3  -3   12.09    0.71
  -5   3  -3   12.18    0.81
   5   3   3   10.19    0.98
  -5   3  -3   12.35    0.94
   5   3   3   14.01    0.78
   6  -3   3   10.12    0.74
  -6  -3  -3    9.24    0.67
  -6  -3  -3    9.92    0.96
   6  -3   3   10.15    0.90
  -6   3  -3    9.17    0.70
  -6   3  -3    8.68    0.88
  -6   3  -3   10.22    0.81
   6   3   3    9.05    0.81
   6   3   3   10.86    0.72
   7  -3   3   29.23    1.59
  -7  -3  -3   28.41    1.70
   7  -3   3   28.46    1.39
  -7  -3  -3   24.14    1.21
  -7   3  -3   28.57    1.28
  -7   3  -3   27.87    1.41
   7   3   3   26.92    1.51
   7   3   3   26.93    1.29
  -7   3  -3   23.81    1.60
  -8  -3  -3    3.52    0.84
   8  -3   3    2.28    0.64
  -8   3  -3    3.63    0.68
   8   3   3    4.05    0.85
  -8   3  -3    3.54    0.83
  -8  -4   3   -0.12    0.22
  -8  -4   3   -0.07    0.42
   8  -4  -3    0.88    0.49
   8   4  -3   -0.16    0.29
  -8   4   3   -0.07    0.25
  -8   4   3    0.54    0.50
  -8   4   3    0.05    0.41
  -7  -4   3   43.60    1.94
  -7  -4   3   42.07    1.51
  -7   4   3   43.62    1.56
   7   4  -3   41.08    1.43
  -7   4   3   37.71    2.05
  -7   4   3   38.73    1.75
  -7   4   3   43.18    1.93
   7   4  -3   39.72    1.91
   6  -4  -3   10.00    0.83
  -6  -4   3    9.77    0.82
   6  -4  -3    9.51    0.74
  -6  -4   3   11.55    0.60
  -6   4   3    9.94    0.60
   6   4  -3   10.55    0.85
  -6   4   3   10.01    0.72
  -6   4   3   11.04    0.98
  -6   4   3   11.61    1.36
   6   4  -3    9.15    0.59
   5  -4  -3    2.63    0.39
  -5  -4   3    2.25    0.29
   5  -4  -3    2.70    0.56
   5  -4  -3    2.48    0.64
   5  -4  -3    2.13    0.49
  -5  -4   3    2.62    0.48
  -5   4   3    2.01    0.31
  -5   4   3    2.69    0.41
   5   4  -3    2.18    0.28
   5   4  -3    1.53    0.33
   5   4  -3    1.54    0.42
  -5   4   3    1.43    0.43
   5   4  -3    2.28    0.62
   5   4  -3    1.73    0.42
  -5   4   3    3.21    0.68
   4  -4  -3   13.21    0.81
  -4  -4   3   13.77    0.62
   4  -4  -3   15.05    0.94
   4  -4  -3   14.73    0.66
  -4  -4   3   13.49    0.73
   4  -4  -3   11.79    0.96
  -4   4   3   13.62    0.67
   4   4  -3   14.49    0.96
   4   4  -3   12.39    0.81
   4   4  -3   13.40    0.69
  -4   4   3   15.26    0.89
  -4   4   3   13.97    0.66
   4   4  -3   13.56    0.87
   4   4  -3   13.04    0.59
   3  -4  -3    9.89    0.66
  -3  -4   3    9.64    0.49
   3  -4  -3    9.72    0.81
  -3  -4   3    9.54    0.51
   3  -4  -3    9.84    0.71
  -3   4   3   10.54    0.70
   3   4  -3    9.94    0.48
   3   4  -3   10.53    0.67
   3   4  -3    9.59    0.55
   3   4  -3   10.10    0.74
  -3   4   3    9.51    0.54
   3   4  -3    9.64    0.55
   2  -4  -3  159.15    4.76
   2  -4  -3  160.98    4.84
   2  -4  -3  163.77    5.00
  -2  -4   3  164.43    4.84
  -2  -4   3  158.93    4.59
   2   4  -3  161.77    4.63
   2   4  -3  152.68    4.53
   2   4  -3  158.31    4.56
  -2   4   3  154.98    4.62
  -2   4   3  164.30    4.51
   2   4  -3  168.12    4.90
  -1  -4   3  313.89    8.65
   1  -4  -3  309.85    8.58
  -1  -4   3  309.20    8.49
  -1  -4   3  315.58    8.52
  -1   4   3  299.11    8.61
  -1   4   3  304.99    8.36
   1   4  -3  296.02    8.36
   1   4  -3  300.37    8.46
   1   4  -3  305.73    8.64
   1   4  -3  303.50    8.48
  -1   4   3  302.01    8.77
   0  -4   3  229.00    6.60
   0  -4  -3  228.94    6.80
   0  -4   3  244.90    6.39
   0  -4  -3  230.48    6.74
   0  -4  -3  228.02    6.54
   0  -4   3  228.54    6.68
   0  -4   3  230.28    6.60
   0   4  -3  235.89    6.60
   0   4  -3  232.27    7.25
   0   4   3  229.58    6.83
   0   4   3  240.03    6.64
   0   4  -3  239.59    6.57
   1  -4   3  229.66    6.55
   1  -4   3  233.48    6.37
  -1  -4  -3  232.23    6.45
   1  -4   3  229.23    6.59
   1  -4   3  229.81    6.52
  -1  -4  -3  228.33    6.71
  -1  -4  -3  228.97    6.38
  -1  -4  -3  231.26    6.33
   1   4   3  223.41    6.73
  -1   4  -3  235.02    6.49
  -1   4  -3  227.03    6.54
  -1   4  -3  231.02    6.38
  -1   4  -3  232.57    6.53
   1   4   3  226.15    6.47
   1   4   3  212.20    6.30
   1   4   3  236.45    6.41
   2  -4   3    8.12    0.55
  -2  -4  -3    7.78    0.48
  -2  -4  -3    6.96    0.43
   2  -4   3    7.18    0.57
  -2  -4  -3    6.97    0.48
   2  -4   3    7.30    0.52
  -2  -4  -3    6.32    0.62
  -2  -4  -3    7.32    0.46
   2  -4   3    7.29    0.60
  -2   4  -3    7.81    0.58
  -2   4  -3    7.56    0.55
  -2   4  -3    7.36    0.51
   2   4   3    8.51    0.71
   2   4   3    7.28    0.47
  -2   4  -3    7.39    0.53
  -3  -4  -3   94.40    2.95
  -3  -4  -3   92.51    3.17
   3  -4   3   94.78    3.07
   3  -4   3   95.02    3.03
  -3  -4  -3   90.99    2.86
   3  -4   3   88.26    2.98
   3  -4   3   95.54    3.06
   3   4   3   91.63    3.22
   3   4   3   94.77    2.89
  -3   4  -3   93.82    2.95
  -3   4  -3   95.81    3.07
   3   4   3   93.34    2.95
  -3   4  -3   94.35    3.05
  -3   4  -3   97.32    2.98
   4  -4   3  130.94    3.98
  -4  -4  -3  123.82    3.90
   4  -4   3  123.17    3.89
  -4  -4  -3  121.99    4.09
   4  -4   3  122.06    3.97
   4  -4   3  128.48    4.00
  -4  -4  -3  120.13    3.74
   4   4   3  124.99    3.90
  -4   4  -3  125.80    3.82
  -4   4  -3  126.62    3.97
   4   4   3  125.41    3.77
  -4   4  -3  118.96    3.81
  -4   4  -3  127.48    4.04
   5  -4   3    4.49    0.86
   5  -4   3    4.96    0.72
  -5  -4  -3    4.06    0.50
  -5  -4  -3    4.69    0.76
   5  -4   3    4.89    0.56
   5  -4   3    4.56    0.74
  -5  -4  -3    4.15    0.63
  -5   4  -3    4.80    0.66
  -5   4  -3    5.46    0.54
  -5   4  -3    3.25    0.58
   5   4   3    4.06    0.47
  -5   4  -3    4.47    0.55
   6  -4   3    1.55    0.48
  -6  -4  -3    1.73    0.60
   6  -4   3    2.23    0.49
  -6  -4  -3    2.33    0.41
   6   4   3    1.48    0.37
  -6   4  -3    2.06    0.52
  -6   4  -3    2.02    0.57
  -6   4  -3    2.18    0.46
   7  -4   3    1.89    0.48
   7  -4   3    1.30    0.55
  -7  -4  -3    1.50    0.40
  -7  -4  -3    1.08    0.54
   7   4   3    2.11    0.62
   7   4   3    1.60    0.42
  -7   4  -3    0.48    0.35
  -7   4  -3    0.77    0.55
  -7   4  -3    1.74    0.51
   7  -5  -3    0.90    0.39
  -7  -5   3    0.18    0.20
  -7  -5   3    2.17    0.61
   7  -5  -3    0.58    0.57
  -7   5   3    0.58    0.38
  -7   5   3    0.65    0.47
   7   5  -3    1.07    0.51
  -7   5   3    0.61    0.40
   7   5  -3    0.32    0.26
  -7   5   3    0.66    0.28
  -6  -5   3    5.85    0.66
   6  -5  -3    5.83    0.57
  -6  -5   3    4.66    0.42
   6  -5  -3    5.76    1.06
   6   5  -3    7.06    0.55
  -6   5   3    4.85    0.53
  -6   5   3    4.68    0.77
  -6   5   3    4.85    0.49
  -6   5   3    7.15    0.79
   6   5  -3    6.50    0.94
  -5  -5   3   14.03    0.69
   5  -5  -3   12.83    0.95
   5  -5  -3   14.66    0.75
  -5  -5   3   13.05    0.84
   5  -5  -3   13.13    1.17
  -5   5   3   13.99    0.74
  -5   5   3   14.24    0.75
   5   5  -3   16.41    1.00
   5   5  -3   14.33    0.91
   5   5  -3   14.04    0.69
  -4  -5   3   89.39    2.75
   4  -5  -3   87.75    3.16
  -4  -5   3   95.19    2.86
   4  -5  -3   86.27    2.69
   4  -5  -3   88.37    3.37
   4  -5  -3   87.36    3.04
  -4   5   3   90.33    2.69
   4   5  -3   94.09    3.01
  -4   5   3   88.50    2.83
  -4   5   3   93.91    3.14
   4   5  -3   86.15    2.92
   4   5  -3   88.32    3.05
   4   5  -3   95.85    2.73
   3  -5  -3   18.91    1.20
   3  -5  -3   18.39    1.07
   3  -5  -3   20.34    1.03
  -3  -5   3   20.37    0.82
   3   5  -3   22.14    1.16
   3   5  -3   20.15    0.79
  -3   5   3   20.73    0.91
   3   5  -3   19.88    0.81
   3   5  -3   18.97    0.90
   3   5  -3   17.14    0.83
  -3   5   3   19.61    1.06
  -3   5   3   19.60    0.80
   3   5  -3   19.62    1.01
  -2  -5   3    0.51    0.23
   2  -5  -3    0.39    0.27
  -2  -5   3    0.20    0.24
   2  -5  -3    0.68    0.27
   2  -5  -3    0.56    0.23
   2   5  -3    0.43    0.18
  -2   5   3    0.25    0.13
  -2   5   3    0.72    0.27
   2   5  -3    0.43    0.25
   2   5  -3    0.26    0.19
   2   5  -3    0.41    0.17
  -1  -5   3   -0.09    0.17
   1  -5  -3    0.52    0.30
  -1  -5   3    0.56    0.27
   1  -5  -3    0.06    0.17
   1   5  -3    0.09    0.16
  -1   5   3    0.16    0.24
   1   5  -3    0.27    0.13
   1   5  -3    0.04    0.17
   1   5  -3    0.15    0.25
  -1   5   3    0.24    0.14
  -1   5   3    0.14    0.24
   0  -5   3  267.58    7.59
   0  -5  -3  267.22    7.40
   0  -5   3  278.02    7.68
   0  -5   3  271.81    7.58
   0  -5   3  270.05    7.30
   0  -5  -3  266.36    7.80
   0  -5  -3  264.06    7.55
   0  -5   3  272.31    7.35
   0   5  -3  267.56    7.55
   0   5   3  256.81    7.80
   0   5  -3  268.18    7.57
   0   5   3  261.86    7.60
   0   5  -3  256.83    7.59
   0   5   3  265.44    7.43
   1  -5   3  241.54    6.83
   1  -5   3  243.36    6.85
  -1  -5  -3  233.89    6.64
   1  -5   3  243.52    6.72
  -1  -5  -3  234.71    6.71
   1  -5   3  244.63    6.63
   1  -5   3  242.21    6.88
  -1  -5  -3  230.93    7.00
   1   5   3  227.11    6.61
   1   5   3  236.21    6.68
  -1   5  -3  252.83    6.97
  -1   5  -3  247.07    6.81
  -1   5  -3  236.20    6.84
   1   5   3  235.05    6.76
   1   5   3  225.54    6.53
   1   5   3  219.93    7.00
   2  -5   3   49.65    1.89
  -2  -5  -3   47.90    1.98
   2  -5   3   51.18    1.97
  -2  -5  -3   53.90    1.86
   2  -5   3   48.69    1.87
   2  -5   3   52.12    1.88
  -2  -5  -3   50.20    1.70
  -2   5  -3   54.41    1.84
  -2   5  -3   50.55    1.79
   2   5   3   53.48    2.08
   2   5   3   48.04    1.69
  -2   5  -3   51.66    1.91
   2   5   3   51.11    1.74
  -2   5  -3   50.86    1.82
   2   5   3   51.57    1.74
   3  -5   3   14.21    0.83
  -3  -5  -3   14.10    0.77
   3  -5   3   12.39    0.79
   3  -5   3   12.88    0.84
   3  -5   3   14.57    0.89
  -3  -5  -3   13.70    0.72
  -3  -5  -3   12.10    0.92
  -3   5  -3   14.20    0.83
   3   5   3   13.33    0.99
  -3   5  -3   14.11    0.87
   3   5   3   12.16    0.74
   3   5   3   12.97    0.71
  -3   5  -3   13.64    0.79
  -3   5  -3   13.38    0.78
  -4  -5  -3    0.91    0.28
  -4  -5  -3    0.45    0.33
   4  -5   3    1.43    0.49
   4  -5   3    0.77    0.41
   4  -5   3    1.45    0.41
  -4  -5  -3    1.02    0.29
   4  -5   3    0.97    0.32
  -4   5  -3    1.73    0.38
  -4   5  -3    1.01    0.36
   4   5   3    0.65    0.47
  -4   5  -3    1.37    0.41
   4   5   3    0.74    0.30
   4   5   3    0.76    0.25
   5  -5   3  200.93    6.03
   5  -5   3  193.40    6.34
  -5  -5  -3  203.63    6.27
  -5  -5  -3  189.14    5.82
  -5   5  -3  208.08    5.95
  -5   5  -3  194.00    5.96
  -5   5  -3  202.30    6.26
  -5   5  -3  202.38    6.13
   5   5   3  196.80    5.86
   5   5   3  201.32    6.05
   6  -5   3   30.23    1.47
  -6  -5  -3   28.06    1.67
  -6  -5  -3   29.08    1.32
   6  -5   3   29.86    1.59
   6   5   3   29.25    1.33
   6   5   3   29.23    1.50
  -6   5  -3   29.02    1.40
  -6   5  -3   31.63    1.56
  -6   5  -3   27.21    1.61
   7  -5   3    0.13    0.48
  -7  -5  -3    0.22    0.32
   7  -5   3    0.08    0.37
  -7  -5  -3   -0.02    0.52
  -7   5  -3    0.02    0.40
  -7   5  -3    0.03    0.51
  -7   5  -3   -0.33    0.41
   7   5   3   -0.09    0.33
   7  -6  -3   28.96    1.36
  -7  -6   3   25.76    1.48
  -7  -6   3   27.95    1.22
   7  -6  -3   30.42    2.22
  -7   6   3   28.18    1.27
  -7   6   3   26.17    1.59
   7   6  -3   27.03    1.17
  -7   6   3   28.17    1.58
   7   6  -3   23.00    1.67
   6  -6  -3    1.51    0.69
   6  -6  -3    0.43    0.32
  -6  -6   3    1.21    0.40
  -6  -6   3    0.49    0.22
  -6   6   3    0.88    0.30
   6   6  -3    0.50    0.27
  -6   6   3    0.58    0.41
   6   6  -3    0.69    0.52
   6   6  -3    0.73    0.44
  -6   6   3    0.34    0.24
  -5  -6   3  107.24    3.33
  -5  -6   3   97.07    3.16
   5  -6  -3  107.45    3.17
   5  -6  -3   98.09    3.92
  -5   6   3  106.45    3.65
   5   6  -3  103.68    3.14
   5   6  -3  100.87    3.40
  -5   6   3  100.99    3.11
   5   6  -3   97.81    3.51
  -5   6   3  105.24    3.28
   4  -6  -3   14.47    1.18
   4  -6  -3   17.73    2.02
  -4  -6   3   15.50    0.80
   4   6  -3   14.56    0.73
   4   6  -3   13.10    1.04
   4   6  -3   15.59    0.88
  -4   6   3   13.02    0.78
   4   6  -3   13.83    0.93
  -4   6   3   15.39    1.04
   3  -6  -3    8.24    0.79
   3  -6  -3    6.94    0.67
  -3  -6   3    7.37    0.49
  -3  -6   3    7.27    0.53
   3  -6  -3    9.98    0.90
   3   6  -3    7.80    0.53
  -3   6   3    8.69    0.52
  -3   6   3    7.46    0.69
   3   6  -3    8.30    0.80
   3   6  -3    8.26    0.57
   3   6  -3    7.79    0.62
   3   6  -3    7.96    0.66
   3   6  -3    7.92    0.55
  -2  -6   3    1.11    0.30
   2  -6  -3    1.38    0.42
   2  -6  -3    1.18    0.29
   2  -6  -3    1.47    0.43
  -2  -6   3    1.05    0.37
   2   6  -3    1.67    0.45
   2   6  -3    1.01    0.23
   2   6  -3    1.33    0.31
  -2   6   3    0.98    0.27
   2   6  -3    0.85    0.25
   2   6  -3    1.51    0.27
  -2   6   3    1.07    0.25
  -2   6   3    0.99    0.31
  -1  -6   3   36.98    1.50
   1  -6  -3   38.46    1.76
  -1  -6   3   40.60    1.64
   1  -6  -3   39.29    1.59
  -1   6   3   39.28    1.78
   1   6  -3   41.72    1.65
  -1   6   3   40.64    1.59
   1   6  -3   38.98    1.41
   1   6  -3   38.21    1.49
   1   6  -3   40.44    1.55
  -1   6   3   41.16    1.66
  -1   6   3   41.05    1.42
   0  -6   3    0.48    0.23
   0  -6  -3    0.65    0.21
   0  -6   3    0.83    0.20
   0  -6  -3    0.83    0.34
   0  -6   3    1.07    0.30
   0  -6   3    0.71    0.29
   0  -6  -3    0.59    0.24
   0  -6   3    0.84    0.22
   0   6  -3    0.53    0.18
   0   6  -3    0.98    0.28
   0   6  -3    0.48    0.24
   0   6   3    0.87    0.30
   0   6   3    0.83    0.36
   0   6  -3    0.70    0.28
   0   6   3    0.46    0.18
  -1  -6  -3   23.64    0.99
   1  -6   3   24.29    0.98
   1  -6   3   25.47    1.17
  -1  -6  -3   24.61    1.06
  -1  -6  -3   22.31    1.26
   1  -6   3   23.84    1.15
   1  -6   3   26.46    1.20
   1  -6   3   24.84    1.07
   1   6   3   21.43    0.94
   1   6   3   25.11    1.02
  -1   6  -3   24.05    1.17
   1   6   3   23.08    1.08
   1   6   3   26.04    1.34
  -1   6  -3   25.35    1.12
   1   6   3   23.39    0.89
  -1   6  -3   23.11    1.11
   2  -6   3    1.52    0.35
  -2  -6  -3    1.03    0.35
  -2  -6  -3    1.65    0.35
   2  -6   3    1.40    0.37
   2  -6   3    1.57    0.35
   2  -6   3    1.90    0.39
   2  -6   3    1.76    0.54
  -2  -6  -3    1.17    0.26
  -2   6  -3    1.72    0.39
   2   6   3    0.78    0.44
   2   6   3    1.31    0.29
   2   6   3    1.20    0.27
  -2   6  -3    0.91    0.29
   2   6   3    1.66    0.35
  -2   6  -3    1.35    0.39
   2   6   3    1.13    0.31
   3  -6   3    5.54    0.64
   3  -6   3    6.37    0.62
  -3  -6  -3    5.53    0.54
  -3  -6  -3    5.25    0.48
   3  -6   3    7.33    0.65
  -3  -6  -3    6.11    0.52
  -3  -6  -3    6.76    0.74
   3  -6   3    6.42    0.70
  -3   6  -3    6.84    0.70
   3   6   3    4.89    0.83
  -3   6  -3    5.73    0.61
  -3   6  -3    6.98    0.60
   3   6   3    5.84    0.54
   3   6   3    6.29    0.56
  -3   6  -3    7.58    0.70
   4  -6   3   41.23    1.74
  -4  -6  -3   41.21    1.58
   4  -6   3   42.05    1.80
  -4  -6  -3   40.14    1.68
  -4  -6  -3   42.02    2.21
   4  -6   3   40.37    1.79
  -4   6  -3   40.60    1.68
   4   6   3   41.09    1.66
  -4   6  -3   38.56    1.80
   4   6   3   40.69    1.60
  -4   6  -3   40.67    1.66
   4   6   3   38.59    1.95
  -4   6  -3   38.78    1.78
   5  -6   3  138.04    4.62
  -5  -6  -3  150.00    4.48
  -5  -6  -3  144.76    4.74
   5  -6   3  141.96    4.71
  -5   6  -3  145.39    4.55
  -5   6  -3  148.40    4.85
   5   6   3  148.92    4.48
  -5   6  -3  145.60    4.78
   5   6   3  143.31    4.63
   6  -6   3   10.84    1.02
   6  -6   3   10.42    0.94
  -6  -6  -3   11.21    0.85
  -6  -6  -3   12.56    1.16
   6   6   3   11.12    0.95
  -6   6  -3   10.45    1.02
   6   6   3   10.58    0.84
  -6   6  -3   11.29    0.90
  -6   6  -3   10.62    1.07
  -7  -6  -3    4.21    0.94
   7  -6   3    3.89    0.81
  -7   6  -3    2.65    0.78
  -7   6  -3    4.70    0.93
  -6  -7   3    9.37    0.74
  -6  -7   3   10.00    0.89
   6  -7  -3   10.07    1.42
   6  -7  -3    8.50    0.70
   6   7  -3    8.44    1.04
  -6   7   3    9.83    1.08
  -6   7   3    8.83    0.64
   6   7  -3    9.95    0.92
  -6   7   3    8.51    0.69
   6   7  -3    8.99    0.68
  -5  -7   3    0.60    0.30
   5  -7  -3    1.56    0.63
  -5   7   3    0.81    0.45
  -5   7   3    0.23    0.25
   5   7  -3    0.78    0.25
   5   7  -3    0.12    0.33
   5   7  -3    0.41    0.44
  -4  -7   3   16.53    0.83
   4  -7  -3   17.36    1.36
  -4  -7   3   17.63    0.89
   4   7  -3   16.15    1.07
   4   7  -3   17.92    0.88
  -4   7   3   17.28    0.86
   4   7  -3   17.51    1.01
  -4   7   3   17.86    1.18
  -3  -7   3    1.72    0.32
   3  -7  -3    2.03    0.70
  -3  -7   3    1.59    0.34
   3  -7  -3    0.47    0.40
  -3   7   3    0.61    0.39
  -3   7   3    0.37    0.22
  -3   7   3    0.40    0.26
   3   7  -3    1.58    0.42
   3   7  -3    0.94    0.28
   3   7  -3    1.24    0.34
   3   7  -3    0.93    0.26
   3   7  -3    0.84    0.36
  -2  -7   3   48.10    1.81
   2  -7  -3   52.68    2.27
   2  -7  -3   48.76    2.01
  -2  -7   3   51.72    2.05
  -2  -7   3   49.82    1.62
   2  -7  -3   52.72    2.12
   2   7  -3   50.01    1.82
  -2   7   3   49.56    1.76
  -2   7   3   48.16    1.92
   2   7  -3   53.26    2.07
   2   7  -3   51.44    1.77
  -2   7   3   50.10    2.07
   2   7  -3   48.87    2.00
   1  -7  -3   10.62    0.97
  -1  -7   3   12.52    0.58
  -1  -7   3   10.60    0.81
  -1  -7   3   11.09    0.75
  -1   7   3   11.17    0.66
   1   7  -3   10.96    0.66
   1   7  -3   12.20    0.84
  -1   7   3   10.41    0.96
  -1   7   3   11.43    0.85
   1   7  -3   10.32    0.77
   1   7  -3   11.41    0.76
  -1   7   3   11.02    0.80
   0  -7   3    3.60    0.54
   0  -7  -3    4.60    0.50
   0  -7   3    4.07    0.38
   0  -7   3    4.39    0.43
   0  -7   3    3.62    0.54
   0  -7  -3    3.43    0.63
   0   7  -3    4.24    0.45
   0   7   3    4.88    0.82
   0   7  -3    3.97    0.50
   0   7  -3    3.57    0.55
   0   7   3    4.41    0.43
   0   7  -3    4.07    0.55
   0   7   3    3.96    0.60
  -1  -7  -3   70.99    2.41
   1  -7   3   71.91    2.34
   1  -7   3   72.40    2.55
  -1  -7  -3   70.35    2.33
   1  -7   3   73.68    2.58
  -1  -7  -3   67.59    2.70
   1  -7   3   69.57    2.54
   1   7   3   68.79    2.27
  -1   7  -3   71.50    2.46
   1   7   3   71.02    2.47
   1   7   3   71.72    2.18
   1   7   3   71.70    2.37
  -1   7  -3   70.53    2.55
   1   7   3   70.71    2.77
  -1   7  -3   76.84    2.55
   2  -7   3   43.88    1.78
   2  -7   3   36.82    1.73
  -2  -7  -3   43.22    1.59
   2  -7   3   42.14    1.77
   2  -7   3   44.63    1.65
   2  -7   3   42.06    1.78
  -2  -7  -3   41.61    1.57
  -2  -7  -3   39.06    1.86
   2   7   3   38.72    1.59
   2   7   3   43.68    1.61
  -2   7  -3   44.24    1.68
   2   7   3   42.12    1.62
   2   7   3   43.11    2.23
   2   7   3   42.52    1.51
  -2   7  -3   43.23    1.74
   3  -7   3    1.44    0.42
  -3  -7  -3    1.82    0.37
  -3  -7  -3    2.26    0.41
   3  -7   3    1.17    0.41
  -3  -7  -3    1.82    0.51
   3  -7   3    1.86    0.42
  -3  -7  -3    2.16    0.39
   3  -7   3    1.55    0.42
   3   7   3    2.15    0.49
   3   7   3    1.37    0.57
   3   7   3    1.43    0.40
  -3   7  -3    2.10    0.45
  -3   7  -3    1.18    0.44
  -3   7  -3    2.02    0.44
   3   7   3    1.20    0.36
   4  -7   3   51.23    2.15
   4  -7   3   52.05    2.18
   4  -7   3   56.39    2.26
  -4  -7  -3   52.01    2.29
  -4  -7  -3   52.57    1.97
  -4   7  -3   56.57    2.24
   4   7   3   53.49    2.55
  -4   7  -3   55.11    2.11
   4   7   3   54.38    2.05
  -4   7  -3   54.87    2.28
   4   7   3   49.12    2.32
   5  -7   3    0.66    0.37
  -5  -7  -3    0.57    0.35
  -5  -7  -3    0.55    0.39
   5  -7   3   -0.32    0.37
   5   7   3    0.64    0.39
  -5   7  -3    0.39    0.45
  -5   7  -3    0.04    0.35
  -5   7  -3    1.04    0.48
   5   7   3    1.02    0.38
   6  -7   3   87.21    3.25
  -6  -7  -3   85.27    2.98
  -6  -7  -3   89.64    3.43
   6  -7   3   83.52    3.17
   6   7   3   83.55    3.16
  -6   7  -3   93.23    3.50
  -6   7  -3   83.79    3.37
   6   7   3   82.18    2.97
  -6   7  -3   80.84    3.36
  -6  -8   3   -0.09    0.27
  -6  -8   3    0.20    0.47
   6  -8  -3    1.16    0.75
   6   8  -3    0.47    0.40
  -6   8   3   -0.41    0.38
  -6   8   3    0.56    0.60
  -6   8   3    0.61    0.30
   5  -8  -3    4.26    1.02
  -5  -8   3    4.17    0.48
  -5  -8   3    3.86    0.62
   5   8  -3    3.78    0.72
   5   8  -3    3.36    0.66
  -5   8   3    3.00    0.47
   5   8  -3    4.66    0.55
  -5   8   3    2.26    0.72
   4  -8  -3    0.26    0.49
  -4  -8   3    1.50    0.39
  -4   8   3    0.89    0.49
   4   8  -3    0.90    0.37
   4   8  -3    1.42    0.35
  -4   8   3    1.01    0.32
   4   8  -3    1.44    0.47
  -3  -8   3   17.27    0.87
   3  -8  -3   18.97    1.39
  -3  -8   3   16.06    0.92
   3   8  -3   18.26    1.08
  -3   8   3   16.40    1.00
   3   8  -3   17.92    0.89
  -3   8   3   18.22    0.93
   3   8  -3   18.33    0.92
   3   8  -3   16.16    0.93
  -3   8   3   17.07    1.20
   2  -8  -3    5.68    1.02
  -2  -8   3    5.10    0.45
  -2  -8   3    5.43    0.62
   2  -8  -3    5.40    1.26
  -2   8   3    4.89    0.59
   2   8  -3    5.32    0.60
   2   8  -3    4.25    0.63
   2   8  -3    5.52    0.69
  -2   8   3    5.46    0.60
   2   8  -3    6.30    0.54
  -2   8   3    4.81    0.79
   2   8  -3    5.01    0.56
   2   8  -3    5.32    0.90
  -1  -8   3  196.42    5.70
  -1  -8   3  209.08    5.70
  -1  -8   3  203.38    6.12
   1  -8  -3  181.80    6.04
  -1  -8   3  199.13    6.23
   1  -8  -3  203.96    6.41
   1   8  -3  207.74    5.88
  -1   8   3  199.02    6.12
  -1   8   3  198.80    6.46
   1   8  -3  197.92    6.00
   1   8  -3  202.97    6.10
   1   8  -3  208.19    6.15
  -1   8   3  203.30    5.88
   0  -8  -3   73.07    2.90
   0  -8   3   74.66    2.46
   0  -8   3   75.30    3.01
   0  -8   3   76.25    2.72
   0  -8   3   76.50    2.39
   0  -8  -3   75.38    2.65
   0   8  -3   78.37    2.72
   0   8  -3   77.76    2.72
   0   8   3   71.17    2.93
   0   8   3   74.89    2.75
   0   8   3   73.83    2.52
   0   8  -3   77.30    2.68
   0   8  -3   79.26    3.12
   0   8   3   69.68    3.68
  -1  -8  -3    1.05    0.35
   1  -8   3    0.69    0.35
  -1  -8  -3    1.39    0.29
   1  -8   3    2.11    0.38
   1  -8   3    0.79    0.35
  -1  -8  -3    0.42    0.40
  -1   8  -3    1.27    0.42
   1   8   3    1.04    0.28
   1   8   3    1.22    0.37
  -1   8  -3    1.16    0.32
  -1   8  -3    1.00    0.39
   1   8   3    1.09    0.40
  -1   8  -3    1.77    0.42
   2  -8   3   31.03    1.47
  -2  -8  -3   26.77    1.17
   2  -8   3   26.93    1.35
   2  -8   3   26.45    1.39
  -2  -8  -3   26.65    1.19
  -2  -8  -3   26.31    1.52
   2  -8   3   27.23    1.26
  -2   8  -3   29.09    1.29
  -2   8  -3   26.94    1.34
   2   8   3   23.18    1.56
   2   8   3   25.11    1.20
   2   8   3   25.05    1.19
   2   8   3   25.31    1.10
   2   8   3   27.05    1.26
  -2   8  -3   27.02    1.43
   3  -8   3    2.67    0.59
   3  -8   3    2.77    0.56
   3  -8   3    2.67    0.54
  -3  -8  -3    3.04    0.48
  -3  -8  -3    3.04    0.49
   3  -8   3    2.94    0.58
  -3  -8  -3    2.68    0.68
  -3   8  -3    2.53    0.65
   3   8   3    3.62    0.60
  -3   8  -3    2.42    0.54
  -3   8  -3    3.73    0.57
   3   8   3    2.58    0.45
   3   8   3    3.49    0.50
   3   8   3    2.73    0.47
   4  -8   3   25.76    2.15
  -4  -8  -3   28.48    1.65
   4  -8   3   32.82    1.75
  -4  -8  -3   28.07    1.33
   4  -8   3   27.71    1.54
  -4   8  -3   30.23    1.44
   4   8   3   31.30    1.68
  -4   8  -3   28.78    1.62
  -4   8  -3   30.88    1.55
   4   8   3   30.94    1.38
  -5  -8  -3    9.72    0.87
   5  -8   3   10.67    0.99
  -5  -8  -3    9.09    1.18
   5  -8   3   10.10    0.97
   5  -8   3    9.65    1.29
  -5   8  -3    9.29    1.25
   5   8   3   10.68    0.94
  -5   8  -3   10.31    0.94
   5   8   3   11.14    0.91
  -5  -9   3    3.41    0.63
  -5   9   3    2.73    0.71
   5   9  -3    2.71    0.48
   5   9  -3    3.44    0.70
  -5   9   3    2.46    0.57
   5   9  -3    3.53    0.77
  -4  -9   3   16.11    0.88
   4  -9  -3   13.47    1.40
  -4   9   3   16.15    1.08
   4   9  -3   14.65    0.91
  -4   9   3   13.98    1.24
   4   9  -3   15.62    1.10
  -4   9   3   15.81    0.93
   4   9  -3   14.99    1.08
   3  -9  -3    0.12    0.49
  -3  -9   3    0.78    0.33
  -3  -9   3    0.07    0.41
   3   9  -3    0.38    0.27
  -3   9   3   -0.41    0.43
  -3   9   3   -0.21    0.34
   3   9  -3   -0.13    0.29
  -3   9   3    0.46    0.30
   3   9  -3   -0.19    0.30
  -2  -9   3   77.00    2.49
   2  -9  -3   75.25    3.20
  -2  -9   3   78.86    2.48
  -2  -9   3   74.71    2.72
   2   9  -3   77.42    2.65
  -2   9   3   82.72    2.96
   2   9  -3   80.54    2.87
  -2   9   3   82.39    2.70
   2   9  -3   79.32    2.76
  -2   9   3   78.35    3.07
  -1  -9   3   72.25    2.22
  -1  -9   3   63.97    2.25
  -1  -9   3   65.74    2.51
   1  -9  -3   67.89    2.85
  -1  -9   3   70.10    2.60
  -1   9   3   64.26    3.02
   1   9  -3   68.53    3.34
  -1   9   3   69.32    2.73
  -1   9   3   68.97    2.70
   1   9  -3   69.11    2.39
   0  -9   3    0.22    0.33
   0  -9   3    0.32    0.28
   0  -9   3    0.14    0.31
   0  -9  -3    0.96    0.60
   0   9  -3   -0.07    0.31
   0   9   3    0.35    0.27
   0   9  -3    0.57    0.38
   0   9   3    0.46    0.46
   0   9  -3    0.40    0.29
   0   9   3    0.49    0.44
   1  -9   3    3.03    0.61
   1  -9   3    3.50    0.52
   1  -9   3    3.10    0.59
  -1  -9  -3    3.43    0.78
  -1  -9  -3    1.82    0.49
   1   9   3    1.87    0.56
   1   9   3    2.58    0.62
  -1   9  -3    2.68    0.62
   1   9   3    2.45    0.43
  -1   9  -3    2.61    0.44
  -1   9  -3    3.50    0.66
   2  -9   3   38.92    1.74
   2  -9   3   37.75    1.72
  -2  -9  -3   34.96    1.54
   2  -9   3   36.05    1.60
  -2  -9  -3   34.91    1.88
  -2   9  -3   40.32    1.77
   2   9   3   36.40    1.58
  -2   9  -3   40.09    1.61
   2   9   3   35.23    1.62
  -2   9  -3   38.52    1.63
  -2   9  -3   37.73    1.83
   2   9   3   36.80    1.41
   2   9   3   32.26    1.49
  -3  -9  -3    2.12    0.53
  -3  -9  -3    2.52    0.64
   3  -9   3    3.04    0.67
   3  -9   3    1.49    0.50
  -3  -9  -3    1.78    0.45
   3  -9   3    1.26    0.54
   3   9   3    0.96    0.81
   3   9   3    1.54    0.40
  -3   9  -3    1.83    0.52
  -3   9  -3    2.28    0.70
   3   9   3    1.77    0.42
  -3   9  -3    1.92    0.52
   3   9   3    2.12    0.45
   4  -9   3    4.03    0.75
   4  -9   3    4.74    0.92
   4  -9   3    4.93    0.85
  -4  -9  -3    5.95    0.96
  -4   9  -3    5.62    1.23
   4   9   3    5.37    0.70
  -4   9  -3    4.94    0.82
   4   9   3    5.97    0.70
   4 -10  -3   14.29    1.74
  -4 -10   3   14.87    0.94
  -4  10   3   16.21    1.43
   4  10  -3   16.60    1.19
   4  10  -3   18.04    1.28
  -4  10   3   14.54    1.44
   3 -10  -3    3.95    0.96
  -3 -10   3    5.00    0.77
  -3  10   3    5.72    0.95
   3  10  -3    3.81    0.66
   3  10  -3    3.60    0.56
   3  10  -3    6.01    0.73
  -3  10   3    5.30    0.68
   2 -10  -3   17.52    1.53
   2  10  -3   12.53    0.89
   2  10  -3   15.27    1.03
   2  10  -3   13.59    1.00
  -2  10   3   15.55    1.28
  -2  10   3   13.59    0.94
  -2  10   3   14.92    1.53
   1 -10  -3   11.93    1.33
  -1 -10   3   13.88    0.98
  -1 -10   3   13.89    1.03
   1  10  -3   13.74    0.93
   1  10  -3   14.95    1.02
  -1  10   3   13.95    1.19
   1  10  -3   13.63    1.07
  -1  10   3   12.16    1.15
  -1  10   3   15.42    0.95
   0 -10   3    4.76    0.61
   0 -10   3    4.92    0.78
   0 -10   3    2.62    0.55
   0 -10  -3    3.45    0.76
   0  10   3    3.21    0.66
   0  10  -3    3.61    0.74
   0  10   3    1.57    0.53
   0  10  -3    2.92    0.62
   0  10  -3    2.30    0.43
   0  10   3    2.30    0.48
   1 -10   3    7.99    0.84
  -1 -10  -3    8.58    1.18
   1 -10   3    7.32    0.90
   1 -10   3    9.41    0.84
   1  10   3   10.48    1.34
  -1  10  -3    9.24    0.98
   1  10   3    9.10    0.78
  -1  10  -3    9.70    0.79
   1  10   3    8.00    0.90
  -1  10  -3    8.40    0.93
   2 -10   3    5.89    0.85
   2 -10   3    6.83    0.93
  -2 -10  -3    5.93    0.97
   2 -10   3    5.35    0.87
  -2  10  -3    6.42    0.72
   2  10   3    5.55    0.96
   2  10   3    3.77    1.38
  -2  10  -3    6.51    0.79
  -2  10  -3    5.67    0.95
   2  10   3    5.08    0.57
   2  10   3    4.98    0.65
   2  10   3    7.23    0.73
  -2  10  -3    5.40    0.90
  -3 -10  -3   10.30    1.24
   3 -10   3   15.14    1.33
   3 -10   3   14.07    1.05
  -3 -10  -3   13.61    1.34
   3  10   3   13.72    0.92
   3  10   3   14.79    0.99
  -3  10  -3   14.44    1.23
  -3  10  -3   10.59    1.13
  -3  10  -3   10.78    0.93
   3  10   3   12.91    0.98
   2 -11  -3   14.86    1.59
   2  11  -3   15.76    1.19
  -2  11   3   16.81    1.43
   2  11  -3   16.82    1.15
   1 -11  -3    6.90    1.10
  -1 -11   3    5.95    0.65
  -1 -11   3    7.36    0.73
   1  11  -3    5.70    0.86
  -1  11   3    5.19    1.04
  -1  11   3    5.93    1.02
   1  11  -3    4.88    0.66
  -1  11   3    6.06    0.79
   1  11  -3    6.52    0.80
   0 -11   3    0.14    0.50
   0 -11   3    0.75    0.46
   0 -11   3    0.44    0.44
   0 -11  -3    1.77    0.81
   0  11  -3    1.29    0.54
   0  11   3    1.57    0.48
   0  11  -3    0.53    0.42
   0  11   3    1.42    0.59
   1 -11   3    6.42    0.89
   1 -11   3    6.75    0.90
   1 -11   3    8.05    0.98
  -1 -11  -3    4.64    0.94
   1  11   3    5.95    0.81
   1  11   3    8.32    1.04
  -1  11  -3    6.82    0.79
  -1  11  -3   10.10    1.86
  -8   0   4    2.09    0.31
  -8   0   4    2.67    0.70
   8   0  -4    2.87    0.60
   7   0  -4   -0.14    0.28
   7   0  -4   -0.10    0.33
  -7   0   4    0.08    0.14
  -7   0   4    0.07    0.36
   7   0  -4    0.09    0.26
  -6   0   4  110.70    3.37
  -6   0   4  108.01    3.70
   6   0  -4  107.89    3.53
   6   0  -4  104.77    3.28
  -6   0   4  107.87    3.09
   5   0  -4    0.07    0.16
  -5   0   4   -0.09    0.22
   5   0  -4    0.37    0.30
   5   0  -4    0.13    0.18
  -5   0   4    0.19    0.19
   5   0  -4   -0.05    0.21
   4   0  -4   31.36    1.24
   4   0  -4   31.03    1.28
   4   0  -4   29.32    1.15
   4   0  -4   30.40    1.32
  -4   0   4   29.49    1.29
   3   0  -4    0.18    0.16
   3   0  -4    0.11    0.15
  -3   0   4    0.26    0.15
   3   0  -4    0.07    0.15
   3   0  -4    0.06    0.19
   3   0  -4    0.27    0.18
   2   0  -4  982.60   26.49
  -1   0   4    0.18    0.18
   1   0  -4   -0.04    0.11
  -1   0   4    0.05    0.16
   1   0  -4    0.11    0.14
  -1   0   4    0.05    0.07
  -1   0   4   -0.12    0.11
   1   0  -4   -0.03    0.06
   1   0  -4    0.16    0.17
   0   0  -4   22.81    0.77
   0   0  -4   24.98    0.93
   0   0  -4   22.91    0.93
   0   0  -4   23.64    0.90
   0   0   4   23.04    0.91
   0   0   4   22.78    0.79
   0   0   4   24.55    0.94
  -1   0  -4    0.44    0.20
   1   0   4    0.22    0.17
   1   0   4    0.25    0.18
  -1   0  -4    0.14    0.18
   1   0   4    0.06    0.16
  -1   0  -4   -0.01    0.16
   1   0   4   -0.05    0.10
  -1   0  -4    0.12    0.12
  -2   0  -4  195.12    5.52
  -2   0  -4  188.34    5.52
   2   0   4  198.88    5.47
  -2   0  -4  194.17    5.63
  -2   0  -4  196.26    5.44
   2   0   4  193.40    5.57
   2   0   4  190.09    5.53
   3   0   4    0.09    0.19
  -3   0  -4    0.05    0.18
   3   0   4   -0.09    0.22
   3   0   4    0.04    0.14
  -3   0  -4    0.20    0.19
  -3   0  -4    0.01    0.17
  -3   0  -4   -0.17    0.13
   3   0   4    0.10    0.20
   4   0   4    7.07    0.68
   4   0   4    6.20    0.51
   4   0   4    6.70    0.51
  -4   0  -4    6.37    0.48
   4   0   4    6.99    0.60
  -4   0  -4    5.36    0.60
  -4   0  -4    5.91    0.47
  -4   0  -4    6.26    0.53
   5   0   4    0.12    0.27
   5   0   4   -0.09    0.22
  -5   0  -4    0.02    0.18
  -5   0  -4    0.02    0.18
  -5   0  -4    0.37    0.33
  -5   0  -4    0.57    0.24
   5   0   4    0.30    0.20
   5   0   4   -0.06    0.32
  -6   0  -4    3.68    0.74
   6   0   4    4.90    0.71
  -6   0  -4    5.02    0.51
   6   0   4    5.35    0.59
   6   0   4    5.93    0.58
  -6   0  -4    4.92    0.57
  -7   0  -4    0.35    0.41
  -7   0  -4   -0.03    0.25
   7   0   4    0.01    0.39
  -7   0  -4    0.14    0.25
   7   0   4    0.15    0.43
   7   0   4   -0.12    0.27
  -8   0  -4    8.34    0.88
   8   0   4    6.55    0.90
  -8   0  -4    6.63    1.10
   8  -1  -4   19.46    1.10
   8  -1  -4   21.14    1.29
  -8  -1   4   20.90    0.88
  -8  -1   4   21.51    1.42
  -8   1   4   21.06    0.89
  -8   1   4   20.26    1.16
   8   1  -4   23.29    1.37
  -8   1   4   20.30    1.46
   7  -1  -4  105.35    3.53
  -7  -1   4  105.93    3.74
   7  -1  -4  104.12    3.34
  -7  -1   4  105.12    3.10
   7   1  -4  107.69    3.64
  -7   1   4  105.04    3.43
  -7   1   4  100.01    3.78
  -7   1   4  108.76    3.11
   6  -1  -4    5.29    0.66
   6  -1  -4    4.92    0.55
  -6  -1   4    4.86    0.34
   6  -1  -4    4.17    0.49
  -6  -1   4    4.93    0.66
   6  -1  -4    4.27    0.68
  -6   1   4    4.82    0.71
   6   1  -4    6.04    0.76
  -6   1   4    5.23    0.53
   6   1  -4    4.88    0.77
  -6   1   4    4.55    0.33
   6   1  -4    5.42    0.84
   5  -1  -4   38.26    1.46
   5  -1  -4   37.72    1.42
   5  -1  -4   35.74    1.54
  -5  -1   4   34.93    1.21
   5  -1  -4   35.63    1.59
  -5  -1   4   38.53    1.57
   5   1  -4   35.32    1.51
  -5   1   4   37.26    1.64
   5   1  -4   36.54    1.65
   5   1  -4   37.01    1.52
  -5   1   4   36.25    1.44
   5   1  -4   36.33    1.31
   5   1  -4   38.71    1.36
   4  -1  -4  218.84    6.22
  -4  -1   4  217.86    6.20
   4  -1  -4  211.52    6.12
   4  -1  -4  202.53    6.24
   4  -1  -4  213.02    6.09
  -4   1   4  213.76    6.14
  -4   1   4  213.24    6.30
   4   1  -4  208.34    6.04
   4   1  -4  206.64    6.14
   4   1  -4  216.98    6.01
   4   1  -4  218.19    6.20
   4   1  -4  217.20    6.34
   3  -1  -4    1.54    0.27
   3  -1  -4    0.89    0.25
   3  -1  -4    1.82    0.34
   3  -1  -4    1.45    0.28
   3  -1  -4    0.98    0.32
  -3  -1   4    1.25    0.25
   3   1  -4    0.74    0.23
   3   1  -4    1.42    0.27
   3   1  -4    0.97    0.23
  -3   1   4    1.84    0.36
  -3   1   4    1.14    0.29
   3   1  -4    1.40    0.26
   3   1  -4    1.05    0.29
   2  -1  -4    8.33    0.60
   2  -1  -4    9.10    0.52
  -2  -1   4    9.68    0.56
   2  -1  -4    8.59    0.53
  -2  -1   4    9.33    0.60
   2  -1  -4    8.91    0.55
   2   1  -4    9.52    0.53
   2   1  -4    8.92    0.51
   2   1  -4   10.39    0.63
   2   1  -4    8.98    0.47
  -2   1   4    9.62    0.56
  -2   1   4    9.62    0.52
   1  -1  -4  112.49    3.29
  -1  -1   4  117.68    3.45
  -1  -1   4  116.30    3.41
  -1  -1   4  111.70    3.27
   1  -1  -4  114.04    3.45
   1  -1  -4  117.52    3.14
   1  -1  -4  118.29    3.49
  -1  -1   4  109.66    3.19
  -1   1   4  116.35    3.31
   1   1  -4  112.99    3.16
  -1   1   4  114.09    3.47
   1   1  -4  117.16    3.43
   1   1  -4  113.17    3.38
  -1   1   4  110.04    3.15
   1   1  -4  120.42    3.29
   0  -1  -4    2.98    0.32
   0  -1  -4    3.19    0.34
   0  -1  -4    3.02    0.22
   0  -1   4    2.70    0.24
   0  -1   4    2.26    0.26
   0  -1   4    2.88    0.37
   0  -1   4    2.28    0.31
   0  -1  -4    2.71    0.28
   0  -1  -4    3.09    0.37
   0   1  -4    2.76    0.23
   0   1  -4    3.15    0.27
   0   1   4    3.31    0.43
   0   1  -4    2.91    0.32
   0   1   4    2.62    0.37
   0   1   4    2.33    0.27
   0   1   4    2.63    0.23
   0   1  -4    2.69    0.33
   1  -1   4  811.80   22.31
   1   1   4  825.47   22.41
  -1   1  -4  851.89   22.26
   1   1   4  813.76   22.30
  -2  -1  -4    9.87    0.54
   2  -1   4   10.16    0.53
   2  -1   4    9.42    0.63
   2  -1   4    8.60    0.61
   2  -1   4    9.55    0.60
  -2  -1  -4    7.62    0.47
  -2  -1  -4    8.85    0.64
  -2   1  -4    8.86    0.61
   2   1   4    8.66    0.64
   2   1   4    8.47    0.49
  -2   1  -4    9.26    0.59
  -2   1  -4    9.30    0.58
   2   1   4    9.40    0.58
   2   1   4    8.40    0.54
  -2   1  -4    8.34    0.49
   3  -1   4    1.46    0.29
  -3  -1  -4    0.93    0.28
  -3  -1  -4    2.25    0.30
   3  -1   4    1.85    0.39
   3  -1   4    1.84    0.36
  -3  -1  -4    1.64    0.27
  -3  -1  -4    1.64    0.30
   3  -1   4    1.88    0.30
  -3   1  -4    1.88    0.33
   3   1   4    1.46    0.24
   3   1   4    2.02    0.34
  -3   1  -4    1.88    0.33
  -3   1  -4    1.92    0.30
   3   1   4    1.51    0.36
  -3   1  -4    1.29    0.32
   3   1   4    1.77    0.31
  -4  -1  -4   -0.07    0.18
   4  -1   4    0.41    0.24
  -4  -1  -4    0.14    0.28
   4  -1   4    0.24    0.16
  -4  -1  -4    0.09    0.16
   4  -1   4    0.22    0.23
   4  -1   4    0.08    0.26
  -4   1  -4    0.29    0.21
   4   1   4    0.03    0.21
  -4   1  -4    0.04    0.22
  -4   1  -4   -0.02    0.16
   4   1   4   -0.28    0.18
  -4   1  -4    0.42    0.27
   4   1   4   -0.01    0.23
   4   1   4    0.30    0.16
  -5  -1  -4   24.47    1.34
   5  -1   4   24.40    1.11
   5  -1   4   23.53    1.13
  -5  -1  -4   23.10    1.19
  -5  -1  -4   23.49    0.98
   5  -1   4   26.14    1.38
   5  -1   4   23.56    1.23
  -5  -1  -4   23.42    1.05
  -5   1  -4   25.51    1.12
  -5   1  -4   24.67    1.07
   5   1   4   25.24    1.26
  -5   1  -4   23.97    1.33
   5   1   4   22.74    1.04
   5   1   4   21.81    1.33
  -5   1  -4   22.44    1.16
   5   1   4   23.08    1.07
  -6  -1  -4    0.01    0.31
   6  -1   4    1.12    0.51
  -6  -1  -4    0.61    0.25
  -6  -1  -4    0.78    0.29
   6  -1   4    0.15    0.33
   6  -1   4    0.07    0.23
   6   1   4    0.26    0.21
   6   1   4    0.45    0.33
  -6   1  -4    0.13    0.25
  -6   1  -4    0.24    0.32
  -6   1  -4    0.67    0.30
  -7  -1  -4   44.45    2.17
  -7  -1  -4   42.74    1.72
   7  -1   4   41.95    1.99
   7  -1   4   35.54    1.93
   7  -1   4   43.58    1.81
   7   1   4   45.54    1.81
   7   1   4   43.23    1.98
  -7   1  -4   42.96    1.72
  -7   1  -4   44.41    2.16
  -7   1  -4   42.43    1.72
  -8  -1  -4    0.49    0.49
   8  -1   4    1.18    0.72
   8  -1   4    0.95    0.61
  -8  -1  -4    0.87    0.51
  -8   1  -4    0.88    0.55
  -8   1  -4    0.15    0.41
   8   1   4    0.46    0.52
  -8   1  -4    0.10    0.58
  -8  -2   4    0.01    0.40
   8  -2  -4    0.32    0.45
  -8  -2   4    0.60    0.21
   8  -2  -4    0.08    0.43
  -8   2   4    0.70    0.44
  -8   2   4    0.23    0.45
  -8   2   4    0.44    0.24
   8   2  -4    0.43    0.47
   7  -2  -4   65.72    2.65
  -7  -2   4   66.79    2.70
  -7  -2   4   70.57    2.17
   7  -2  -4   71.61    2.56
  -7   2   4   73.52    2.18
  -7   2   4   68.96    2.87
   7   2  -4   66.38    2.65
  -7   2   4   72.80    2.57
   6  -2  -4  162.98    5.06
   6  -2  -4  163.00    4.87
  -6  -2   4  156.83    5.03
   6  -2  -4  161.86    4.87
  -6   2   4  154.25    5.20
  -6   2   4  159.07    4.92
   6   2  -4  162.56    5.05
   6   2  -4  156.41    5.37
  -6   2   4  164.26    4.96
  -6   2   4  164.45    4.55
   5  -2  -4    7.58    0.54
   5  -2  -4    7.91    0.61
  -5  -2   4    7.65    0.63
   5  -2  -4    7.94    0.65
  -5  -2   4    6.91    0.39
  -5   2   4    7.30    0.62
   5   2  -4    7.02    0.63
   5   2  -4    8.24    0.66
  -5   2   4    7.21    0.70
   5   2  -4    6.70    0.95
   4  -2  -4    2.34    0.42
   4  -2  -4    1.57    0.35
   4  -2  -4    1.91    0.31
  -4  -2   4    1.96    0.33
   4  -2  -4    2.43    0.39
  -4  -2   4    1.76    0.19
   4  -2  -4    2.31    0.53
  -4   2   4    2.17    0.36
   4   2  -4    1.39    0.35
  -4   2   4    2.07    0.43
  -4   2   4    1.95    0.20
   4   2  -4    3.40    0.55
   4   2  -4    2.25    0.36
   4   2  -4    1.92    0.28
   3  -2  -4    6.72    0.41
  -3  -2   4    7.88    0.34
   3  -2  -4    7.91    0.55
   3  -2  -4    6.36    0.63
   3  -2  -4    6.62    0.57
   3  -2  -4    7.85    0.50
  -3  -2   4    6.71    0.44
   3   2  -4    7.69    0.62
  -3   2   4    6.71    0.54
   3   2  -4    7.37    0.45
   3   2  -4    6.86    0.53
   3   2  -4    7.06    0.44
   3   2  -4    6.37    0.43
   2  -2  -4  608.71   16.74
   2  -2  -4  620.36   16.37
   2  -2  -4  605.73   16.72
  -2  -2   4  607.34   16.48
   2   2  -4  622.78   16.46
   2   2  -4  612.69   16.36
   2   2  -4  585.89   16.26
   2   2  -4  576.37   16.29
  -2   2   4  621.70   16.59
  -1  -2   4   10.78    0.65
   1  -2  -4   10.21    0.59
   1  -2  -4   10.13    0.44
   1  -2  -4   10.50    0.40
  -1  -2   4    9.80    0.47
   1  -2  -4    9.69    0.67
  -1  -2   4    9.70    0.57
   1   2  -4   11.20    0.57
  -1   2   4    8.56    0.63
  -1   2   4   10.52    0.42
  -1   2   4   10.40    0.46
  -1   2   4    9.70    0.59
   1   2  -4    9.61    0.44
   1   2  -4   10.64    0.63
   0  -2   4  142.53    4.14
   0  -2  -4  138.42    3.87
   0  -2   4  139.55    3.87
   0  -2  -4  140.72    4.11
   0  -2  -4  137.15    4.06
   0  -2   4  134.16    4.06
   0  -2  -4  141.98    3.88
   0  -2   4  138.44    3.96
   0  -2  -4  145.12    4.20
   0   2   4  139.51    4.21
   0   2  -4  129.11    3.82
   0   2  -4  139.76    3.92
   0   2  -4  140.74    4.07
   0   2   4  140.56    3.89
   0   2   4  138.53    3.91
   0   2  -4  139.04    4.10
   1  -2   4   17.08    0.74
   1  -2   4   17.25    0.73
  -1  -2  -4   18.90    0.81
  -1  -2  -4   18.84    0.94
  -1  -2  -4   16.53    0.69
  -1  -2  -4   17.91    0.78
   1  -2   4   17.21    0.86
   1  -2   4   17.66    1.18
  -1  -2  -4   16.48    0.68
  -1   2  -4   18.29    0.82
   1   2   4   16.71    0.69
   1   2   4   17.16    0.73
  -1   2  -4   17.22    0.71
  -1   2  -4   16.80    0.72
   2  -2   4   52.79    1.74
   2  -2   4   50.86    1.78
   2  -2   4   52.99    1.82
  -2  -2  -4   51.95    1.67
   2  -2   4   49.12    1.83
  -2  -2  -4   49.71    1.72
  -2  -2  -4   53.91    1.94
   2   2   4   53.24    1.74
  -2   2  -4   54.13    1.80
  -2   2  -4   50.21    1.76
   2   2   4   52.57    1.69
   2   2   4   49.80    1.74
   2   2   4   52.98    1.96
  -2   2  -4   51.88    1.70
  -2   2  -4   53.09    1.80
   3  -2   4   50.85    1.94
   3  -2   4   55.31    1.85
   3  -2   4   53.57    1.91
  -3  -2  -4   53.40    2.04
  -3  -2  -4   50.10    1.73
  -3  -2  -4   53.86    1.86
  -3  -2  -4   53.92    1.77
   3  -2   4   53.82    1.95
  -3   2  -4   52.86    1.88
   3   2   4   52.20    1.78
  -3   2  -4   54.68    1.89
  -3   2  -4   54.36    1.80
   3   2   4   54.59    1.87
   3   2   4   53.34    2.07
   3   2   4   56.08    1.80
  -3   2  -4   54.86    1.95
   4  -2   4   43.82    1.66
   4  -2   4   41.89    1.75
   4  -2   4   42.94    1.60
  -4  -2  -4   42.72    1.79
   4  -2   4   40.16    1.70
  -4  -2  -4   40.87    1.63
  -4  -2  -4   40.04    1.42
  -4  -2  -4   42.29    1.52
   4   2   4   42.89    1.54
  -4   2  -4   40.58    1.63
  -4   2  -4   41.92    1.74
  -4   2  -4   40.88    1.54
   4   2   4   45.43    1.88
  -4   2  -4   41.92    1.61
   4   2   4   42.74    1.66
   4   2   4   42.08    1.49
   5  -2   4    1.11    0.37
   5  -2   4    1.17    0.49
  -5  -2  -4    0.78    0.30
   5  -2   4    1.13    0.30
   5  -2   4    2.08    0.63
  -5  -2  -4    0.82    0.26
  -5   2  -4    0.55    0.38
  -5   2  -4    1.03    0.31
  -5   2  -4    0.75    0.36
   5   2   4    0.40    0.46
   5   2   4    1.25    0.30
  -5   2  -4    1.10    0.29
   5   2   4    1.28    0.39
   6  -2   4    0.05    0.28
   6  -2   4    0.70    0.40
  -6  -2  -4    0.12    0.31
   6  -2   4    0.90    0.45
  -6  -2  -4    0.71    0.29
  -6   2  -4    0.34    0.26
   6   2   4    0.20    0.34
  -6   2  -4    0.47    0.34
   6   2   4    0.35    0.24
  -6   2  -4    0.81    0.32
   7  -2   4    8.64    0.93
  -7  -2  -4   10.19    1.08
   7  -2   4   10.49    0.87
   7  -2   4   10.76    1.00
  -7  -2  -4   10.19    0.79
  -7   2  -4   10.95    0.82
  -7   2  -4   11.36    1.04
  -7   2  -4   11.82    1.11
   7   2   4    9.88    0.80
   7   2   4   10.09    0.95
   8  -3  -4   20.58    1.21
  -8  -3   4   23.62    0.95
  -8  -3   4   19.46    1.38
  -8   3   4   21.10    1.30
  -8   3   4   21.64    0.95
   8   3  -4   19.14    1.35
  -8   3   4   18.16    1.65
   7  -3  -4    5.86    1.06
   7  -3  -4    5.99    0.89
  -7  -3   4    5.64    0.79
  -7  -3   4    6.32    0.48
   7   3  -4    7.67    1.02
  -7   3   4    6.99    0.49
  -7   3   4    6.01    0.89
  -7   3   4    4.72    0.80
  -7   3   4    6.20    0.90
  -6  -3   4    7.92    0.72
   6  -3  -4    6.61    0.70
   6  -3  -4    7.64    0.65
  -6  -3   4    7.76    0.47
  -6   3   4    7.66    0.64
   6   3  -4    8.86    0.82
  -6   3   4    7.17    0.47
  -6   3   4    8.47    0.74
  -6   3   4    8.26    0.85
   6   3  -4    6.99    0.71
  -5  -3   4   20.18    1.01
   5  -3  -4   19.41    1.32
   5  -3  -4   20.35    1.05
   5  -3  -4   21.40    0.94
   5  -3  -4   20.43    1.04
  -5  -3   4   20.16    0.78
  -5   3   4   19.64    0.94
  -5   3   4   21.05    0.81
   5   3  -4   19.26    1.56
   5   3  -4   20.20    1.11
  -5   3   4   20.76    1.21
   5   3  -4   19.83    1.04
  -5   3   4   20.30    1.10
   4  -3  -4    2.69    0.58
  -4  -3   4    3.17    0.27
   4  -3  -4    2.82    0.44
   4  -3  -4    3.75    0.59
   4  -3  -4    3.18    0.39
   4  -3  -4    2.93    0.31
   4   3  -4    6.29    0.85
  -4   3   4    2.27    0.42
   4   3  -4    2.91    0.27
  -4   3   4    3.05    0.29
   4   3  -4    3.18    0.54
   4   3  -4    4.27    0.36
   4   3  -4    2.63    0.23
   3  -3  -4   70.79    2.57
  -3  -3   4   74.74    2.20
   3  -3  -4   77.99    2.30
   3  -3  -4   79.14    2.76
   3  -3  -4   74.93    2.51
  -3  -3   4   77.98    2.30
  -3  -3   4   78.75    2.63
   3  -3  -4   75.12    2.22
  -3  -3   4   71.68    2.32
  -3   3   4   75.00    2.54
   3   3  -4   71.21    2.26
  -3   3   4   75.79    2.26
   3   3  -4   73.15    2.16
   3   3  -4   75.69    2.53
  -3   3   4   76.48    2.18
   3   3  -4   75.59    2.30
   3   3  -4   73.48    2.63
   3   3  -4   78.98    2.24
  -2  -3   4   73.27    2.45
  -2  -3   4   71.49    2.20
  -2  -3   4   70.94    2.26
   2  -3  -4   75.26    2.38
   2  -3  -4   69.69    2.53
   2   3  -4   69.92    2.45
   2   3  -4   71.80    2.22
   2   3  -4   71.98    2.08
   2   3  -4   70.09    2.14
  -2   3   4   72.93    2.40
  -2   3   4   71.82    2.08
  -2   3   4   69.55    2.52
  -1  -3   4   36.93    1.26
  -1  -3   4   36.07    1.33
  -1  -3   4   35.02    1.43
   1  -3  -4   35.65    1.14
   1  -3  -4   36.81    1.37
   1  -3  -4   37.67    1.53
   1   3  -4   35.92    1.22
   1   3  -4   35.77    1.30
   1   3  -4   35.16    1.42
  -1   3   4   35.34    1.39
  -1   3   4   37.98    1.17
   0  -3  -4   31.28    1.14
   0  -3  -4   29.93    1.33
   0  -3  -4   29.89    0.96
   0  -3   4   31.59    1.28
   0  -3   4   31.47    1.14
   0  -3  -4   30.39    1.19
   0  -3   4   28.35    1.39
   0   3  -4   30.41    1.24
   0   3   4   31.06    1.35
   0   3  -4   29.01    1.08
   0   3   4   29.94    0.99
   0   3  -4   31.19    1.19
   0   3   4   32.76    1.34
   0   3   4   30.98    1.36
  -1  -3  -4  317.42    8.50
   1  -3   4  305.31    8.69
  -1  -3  -4  315.77    8.85
  -1  -3  -4  306.08    8.60
   1  -3   4  304.20    8.49
   1  -3   4  305.00    8.61
   1  -3   4  305.78    8.74
  -1  -3  -4  318.91    8.68
  -1  -3  -4  291.16    8.46
   1   3   4  305.75    8.51
  -1   3  -4  319.97    8.68
   1   3   4  320.36    8.89
  -1   3  -4  310.51    8.49
  -1   3  -4  307.09    8.56
   1   3   4  305.47    8.48
  -1   3  -4  315.69    8.69
   2  -3   4  211.80    6.18
  -2  -3  -4  217.27    6.12
   2  -3   4  214.97    6.15
  -2  -3  -4  220.87    6.15
  -2  -3  -4  218.57    6.08
  -2  -3  -4  208.06    6.39
   2  -3   4  215.63    6.31
   2  -3   4  213.42    6.26
  -2   3  -4  215.02    6.16
   2   3   4  212.59    6.11
  -2   3  -4  218.87    6.26
   2   3   4  214.25    6.09
   2   3   4  216.41    6.45
  -2   3  -4  221.40    6.15
  -2   3  -4  228.34    6.25
   3  -3   4   39.45    1.50
  -3  -3  -4   38.04    1.36
   3  -3   4   39.25    1.49
  -3  -3  -4   41.36    1.49
  -3  -3  -4   39.42    1.41
  -3  -3  -4   37.13    1.36
   3  -3   4   40.95    1.56
   3  -3   4   40.45    1.60
  -3  -3  -4   37.57    1.66
  -3   3  -4   40.20    1.56
   3   3   4   38.97    1.72
  -3   3  -4   42.00    1.55
   3   3   4   39.22    1.42
   3   3   4   38.82    1.48
  -3   3  -4   38.91    1.51
  -3   3  -4   39.37    1.45
   4  -3   4    2.47    0.53
   4  -3   4    1.43    0.34
   4  -3   4    1.45    0.36
  -4  -3  -4    1.39    0.42
  -4  -3  -4    1.36    0.30
  -4  -3  -4    1.43    0.39
  -4   3  -4    1.44    0.38
  -4   3  -4    1.59    0.38
  -4   3  -4    1.27    0.33
   4   3   4    1.59    0.32
   4   3   4    1.60    0.46
   4   3   4    2.13    0.44
  -5  -3  -4  111.26    3.51
   5  -3   4  115.41    3.72
   5  -3   4  112.41    3.85
  -5  -3  -4  115.97    3.94
   5  -3   4  102.82    4.16
   5  -3   4  110.85    3.63
  -5  -3  -4  113.42    3.92
  -5   3  -4  109.77    3.96
   5   3   4  110.59    3.53
  -5   3  -4  116.49    3.57
  -5   3  -4  109.69    3.86
  -5   3  -4  120.20    3.71
   5   3   4  121.46    4.36
  -6  -3  -4   86.37    3.28
   6  -3   4   86.11    3.17
  -6  -3  -4   85.74    2.84
   6  -3   4   84.51    2.95
   6  -3   4   81.50    3.05
  -6   3  -4   85.41    2.88
   6   3   4   85.86    3.09
  -6   3  -4   83.77    3.24
   6   3   4   87.27    2.88
   7  -3   4    1.95    0.59
   7  -3   4    0.94    0.41
  -7  -3  -4    2.32    0.47
  -7  -3  -4    1.85    0.63
  -7   3  -4    1.36    0.55
  -7   3  -4    1.36    0.46
  -7   3  -4    2.65    0.60
   7   3   4    2.16    0.59
   7   3   4    1.61    0.43
   8  -4  -4   27.84    1.44
  -8  -4   4   25.11    1.12
   8  -4  -4   27.79    1.99
  -8  -4   4   24.56    1.54
  -8   4   4   23.24    1.73
   8   4  -4   24.14    1.54
  -8   4   4   29.64    1.16
  -8   4   4   26.32    1.53
  -7  -4   4   -0.09    0.34
   7  -4  -4    1.18    0.67
   7  -4  -4    0.43    0.35
  -7  -4   4    0.09    0.20
  -7   4   4   -0.04    0.28
  -7   4   4   -0.09    0.35
  -7   4   4    0.06    0.35
   7   4  -4   -0.18    0.32
  -7   4   4    0.01    0.21
  -6  -4   4   49.86    1.67
   6  -4  -4   49.28    2.44
   6  -4  -4   51.00    1.85
  -6  -4   4   50.06    1.99
  -6   4   4   53.23    2.12
  -6   4   4   47.79    2.25
  -6   4   4   50.99    1.88
   6   4  -4   49.76    2.09
  -6   4   4   49.18    1.90
   6   4  -4   51.69    2.03
   6   4  -4   48.79    1.58
  -5  -4   4    8.98    0.49
  -5  -4   4    9.42    0.66
   5  -4  -4    7.77    0.70
   5  -4  -4    9.52    1.03
   5  -4  -4    6.69    1.11
  -5   4   4    8.65    0.52
   5   4  -4    7.90    0.55
   5   4  -4    6.16    0.67
  -5   4   4    7.55    0.73
   5   4  -4    7.74    0.69
  -5   4   4    8.34    0.58
   4  -4  -4    3.20    0.41
  -4  -4   4    3.04    0.38
   4  -4  -4    3.35    0.54
   4  -4  -4    2.26    0.56
  -4  -4   4    2.90    0.30
  -4   4   4    1.67    0.40
  -4   4   4    2.96    0.36
   4   4  -4    2.60    0.28
   4   4  -4    2.31    0.46
   4   4  -4    2.91    0.39
  -3  -4   4   25.14    0.91
  -3  -4   4   26.42    1.02
  -3  -4   4   25.34    1.26
   3  -4  -4   27.07    1.39
   3  -4  -4   26.25    1.18
   3  -4  -4   23.08    1.20
   3   4  -4   26.49    0.97
   3   4  -4   24.66    1.28
   3   4  -4   26.40    1.20
  -3   4   4   25.76    1.00
   3   4  -4   25.96    0.90
  -3   4   4   26.19    0.91
  -3   4   4   24.42    1.20
   3   4  -4   24.07    0.97
   3   4  -4   24.12    0.92
  -2  -4   4  243.15    7.06
   2  -4  -4  234.70    6.96
   2  -4  -4  240.46    7.21
   2  -4  -4  245.79    7.07
  -2  -4   4  247.64    6.83
  -2   4   4  244.21    6.67
   2   4  -4  239.32    7.07
   2   4  -4  238.65    6.65
   2   4  -4  245.79    6.81
   2   4  -4  233.41    6.75
  -2   4   4  237.40    7.19
  -2   4   4  248.36    7.04
   1  -4  -4  791.62   21.61
  -1  -4   4  783.86   21.30
   1  -4  -4  796.92   21.38
  -1   4   4  780.11   21.61
  -1   4   4  774.85   21.41
   1   4  -4  807.41   21.28
   1   4  -4  785.14   21.45
   1   4  -4  762.70   21.21
   0  -4  -4   13.28    0.72
   0  -4  -4   12.84    0.58
   0  -4   4   12.43    0.68
   0  -4  -4   13.18    0.88
   0  -4   4   13.12    0.79
   0  -4   4   12.56    0.73
   0   4   4   12.32    0.60
   0   4   4   12.85    0.72
   0   4  -4   12.41    0.65
   0   4  -4   13.01    0.71
   0   4  -4   12.65    0.77
   0   4   4   14.39    0.92
  -1  -4  -4   44.52    1.41
   1  -4   4   43.46    1.63
   1  -4   4   43.64    1.66
   1  -4   4   44.05    1.70
  -1  -4  -4   41.78    1.77
  -1  -4  -4   44.44    1.47
   1  -4   4   43.82    1.43
  -1   4  -4   44.21    1.44
  -1   4  -4   45.96    1.65
   1   4   4   44.31    1.82
   1   4   4   45.69    1.50
  -1   4  -4   43.68    1.63
   1   4   4   41.87    1.41
   1   4   4   43.72    1.58
  -2  -4  -4    0.17    0.25
   2  -4   4    1.02    0.24
  -2  -4  -4    0.81    0.25
   2  -4   4    1.18    0.32
  -2  -4  -4    0.95    0.25
   2  -4   4    0.49    0.20
  -2  -4  -4    0.69    0.22
  -2  -4  -4    0.57    0.22
   2  -4   4    0.17    0.25
  -2   4  -4    0.52    0.26
   2   4   4    0.45    0.24
  -2   4  -4    0.84    0.23
   2   4   4    0.48    0.26
  -2   4  -4    0.64    0.22
   2   4   4    0.55    0.21
  -3  -4  -4    3.36    0.40
   3  -4   4    2.73    0.46
   3  -4   4    4.36    0.51
   3  -4   4    3.78    0.63
   3  -4   4    3.78    0.50
  -3  -4  -4    3.06    0.35
  -3  -4  -4    3.60    0.60
  -3  -4  -4    3.37    0.39
  -3   4  -4    2.95    0.45
   3   4   4    3.53    0.47
  -3   4  -4    2.69    0.39
   3   4   4    3.60    0.44
  -3   4  -4    2.68    0.46
   3   4   4    4.01    0.65
  -3   4  -4    2.85    0.45
   4  -4   4  226.06    6.58
  -4  -4  -4  227.07    6.59
   4  -4   4  210.04    6.57
   4  -4   4  226.73    6.57
  -4  -4  -4  221.66    6.75
   4  -4   4  214.93    6.47
  -4  -4  -4  220.68    6.47
  -4   4  -4  214.51    6.38
  -4   4  -4  215.04    6.45
   4   4   4  222.38    6.45
   4   4   4  224.22    6.36
  -4   4  -4  218.53    6.54
  -4   4  -4  217.08    6.59
   5  -4   4    3.41    0.63
   5  -4   4    3.06    0.65
  -5  -4  -4    2.63    0.65
   5  -4   4    3.56    0.52
  -5   4  -4    3.02    0.49
  -5   4  -4    2.32    0.80
   5   4   4    3.87    0.51
   5   4   4    2.96    0.53
   6  -4   4    0.86    0.38
   6  -4   4    0.77    0.43
  -6  -4  -4    1.08    0.47
  -6   4  -4    0.93    0.42
  -6   4  -4    1.16    0.54
   6   4   4    1.09    0.36
  -6   4  -4    0.72    0.36
   6   4   4    0.90    0.43
  -7  -4  -4   30.05    1.42
   7  -4   4   31.05    1.55
  -7  -4  -4   26.34    1.95
   7  -4   4   28.10    1.67
  -7   4  -4   30.23    1.81
  -7   4  -4   29.22    1.56
   7   4   4   29.56    1.42
   7   4   4   29.55    1.67
  -7   4  -4   29.38    1.45
   7  -5  -4    1.39    0.71
  -7  -5   4    0.23    0.40
  -7  -5   4    0.65    0.26
   7  -5  -4    0.53    0.39
   7   5  -4    0.28    0.40
  -7   5   4    0.41    0.28
   7   5  -4    0.36    0.25
  -7   5   4    0.18    0.45
  -6  -5   4    6.63    0.49
   6  -5  -4    7.51    0.60
   6  -5  -4    4.93    0.95
  -6  -5   4    6.24    0.71
   6   5  -4    7.62    0.85
  -6   5   4    6.96    0.78
   6   5  -4    6.27    0.49
  -6   5   4    6.63    0.56
   6   5  -4    6.02    0.73
  -6   5   4    6.70    0.55
   5  -5  -4    2.67    0.37
  -5  -5   4    2.65    0.34
  -5  -5   4    2.65    0.43
   5  -5  -4    2.63    0.71
   5   5  -4    3.66    0.71
  -5   5   4    2.43    0.39
   5   5  -4    2.12    0.47
   5   5  -4    2.98    0.34
  -5   5   4    1.72    0.49
  -4  -5   4   36.28    1.30
   4  -5  -4   32.78    1.63
  -4  -5   4   36.01    1.25
   4  -5  -4   34.56    1.80
  -4   5   4   35.26    1.23
   4   5  -4   36.00    1.22
   4   5  -4   33.90    1.54
  -4   5   4   33.37    1.32
  -4   5   4   36.97    1.65
   4   5  -4   33.02    1.32
   4   5  -4   32.41    1.30
   4   5  -4   31.59    1.92
   3  -5  -4    1.11    0.38
  -3  -5   4    1.23    0.28
   3  -5  -4    1.75    0.56
   3  -5  -4    1.17    0.35
  -3  -5   4    1.14    0.44
  -3  -5   4    1.45    0.22
   3   5  -4    0.67    0.23
  -3   5   4    0.82    0.31
   3   5  -4    0.94    0.21
   3   5  -4    0.80    0.33
  -3   5   4    0.99    0.22
   3   5  -4    1.38    0.23
   3   5  -4    0.69    0.30
   3   5  -4    1.28    0.29
  -3   5   4    1.47    0.28
   2  -5  -4    0.33    0.26
   2  -5  -4    0.66    0.33
   2  -5  -4    0.64    0.27
  -2  -5   4    0.35    0.22
  -2  -5   4    0.65    0.30
  -2   5   4    0.72    0.30
   2   5  -4    0.79    0.24
  -2   5   4    0.78    0.25
  -2   5   4    0.88    0.22
   2   5  -4    0.71    0.23
   2   5  -4    0.82    0.34
  -2   5   4    0.99    0.35
   2   5  -4    0.84    0.26
   1  -5  -4  244.45    7.12
  -1  -5   4  251.92    7.07
  -1  -5   4  245.18    7.06
  -1  -5   4  245.89    7.22
   1  -5  -4  239.74    7.37
  -1   5   4  249.59    6.89
   1   5  -4  250.16    7.01
   1   5  -4  247.04    7.21
  -1   5   4  256.64    7.21
  -1   5   4  235.58    7.36
   1   5  -4  245.31    6.88
   1   5  -4  249.53    7.04
   0  -5   4   13.46    0.76
   0  -5   4   13.15    0.77
   0  -5  -4   10.80    0.87
   0  -5  -4   13.56    0.76
   0  -5   4   12.43    0.82
   0  -5  -4   13.99    0.64
   0   5  -4   14.17    0.83
   0   5   4   14.10    0.66
   0   5  -4   13.91    0.77
   0   5   4   13.72    0.80
   0   5   4   12.49    0.93
   0   5  -4   12.36    0.71
   1  -5   4    3.51    0.33
  -1  -5  -4    3.67    0.41
   1  -5   4    4.20    0.47
   1  -5   4    3.93    0.44
  -1  -5  -4    3.55    0.61
   1  -5   4    3.75    0.53
  -1  -5  -4    3.04    0.33
  -1  -5  -4    3.86    0.31
   1   5   4    2.81    0.30
  -1   5  -4    3.39    0.44
  -1   5  -4    3.89    0.33
   1   5   4    3.57    0.58
   1   5   4    3.19    0.40
   1   5   4    2.76    0.43
  -1   5  -4    4.69    0.61
  -1   5  -4    3.98    0.45
  -2  -5  -4   39.30    1.45
   2  -5   4   39.34    1.63
  -2  -5  -4   40.83    1.44
  -2  -5  -4   39.91    1.52
   2  -5   4   43.31    1.70
  -2  -5  -4   41.71    1.47
  -2  -5  -4   38.54    1.75
  -2   5  -4   39.55    1.63
   2   5   4   40.54    1.47
   2   5   4   39.25    1.40
   2   5   4   39.41    1.81
  -2   5  -4   41.53    1.59
  -2   5  -4   39.66    1.54
  -2   5  -4   39.35    1.49
   3  -5   4  192.49    5.87
  -3  -5  -4  199.89    5.63
   3  -5   4  194.99    5.90
  -3  -5  -4  192.71    5.52
  -3  -5  -4  185.05    5.98
  -3  -5  -4  196.91    5.68
  -3  -5  -4  186.42    5.74
   3  -5   4  199.50    5.75
   3  -5   4  202.66    5.83
   3   5   4  201.37    6.44
   3   5   4  179.22    5.57
  -3   5  -4  190.55    5.77
   3   5   4  196.30    5.69
  -3   5  -4  195.71    5.78
  -3   5  -4  194.02    5.73
  -3   5  -4  195.78    5.87
   4  -5   4   61.49    2.34
  -4  -5  -4   69.23    3.02
   4  -5   4   61.73    2.45
   4  -5   4   63.92    2.42
  -4  -5  -4   65.15    2.22
   4  -5   4   70.28    3.13
  -4   5  -4   64.40    2.71
   4   5   4   62.92    2.22
  -4   5  -4   65.38    2.45
   4   5   4   63.10    2.21
  -4   5  -4   65.76    2.59
   4   5   4   64.23    2.92
   5  -5   4    1.16    0.44
  -5  -5  -4    0.82    0.28
   5  -5   4    1.18    0.41
   5   5   4    1.61    0.39
  -5   5  -4    2.62    0.59
   5   5   4    1.47    0.46
  -5   5  -4    1.34    0.51
  -5   5  -4    2.15    0.68
   6  -5   4   33.08    1.74
  -6  -5  -4   34.00    1.47
  -6  -5  -4   35.04    1.89
   6  -5   4   33.97    1.64
  -6   5  -4   28.87    2.12
  -6   5  -4   34.66    1.69
  -6   5  -4   32.81    1.81
   6   5   4   35.28    1.70
   6   5   4   32.62    1.48
   7  -5   4    0.32    0.42
   7  -5   4    0.69    0.54
  -7  -5  -4    0.48    0.41
  -7  -5  -4    1.00    0.63
   7   5   4   -0.31    0.47
  -7   5  -4    0.11    0.47
   7   5   4    0.65    0.42
   7  -6  -4    1.23    0.45
  -7  -6   4    0.49    0.26
   7  -6  -4   -0.12    0.43
   7  -6  -4   -0.65    0.60
  -7  -6   4    0.07    0.41
  -7   6   4    0.61    0.50
  -7   6   4    0.59    0.49
   7   6  -4    0.32    0.27
   7   6  -4    0.12    0.44
   6  -6  -4   22.32    1.05
  -6  -6   4   24.46    1.23
   6  -6  -4   21.07    1.11
  -6  -6   4   22.59    1.01
   6  -6  -4   22.69    1.73
  -6   6   4   21.87    1.04
   6   6  -4   22.03    1.29
   6   6  -4   19.57    1.30
   6   6  -4   23.21    0.98
  -6   6   4   22.18    1.41
  -5  -6   4    8.39    0.54
   5  -6  -4    8.61    1.06
  -5  -6   4    8.19    0.64
  -5   6   4    7.33    0.59
   5   6  -4    6.63    0.54
   5   6  -4    7.72    0.75
   5   6  -4    7.26    0.74
  -5   6   4    6.70    0.87
   4  -6  -4    0.07    0.38
  -4  -6   4    0.21    0.22
   4   6  -4    0.36    0.27
   4   6  -4    0.08    0.19
  -4   6   4    0.14    0.17
  -4   6   4   -0.08    0.18
   4   6  -4    0.37    0.27
  -4   6   4    0.07    0.31
  -3  -6   4   -0.28    0.22
   3  -6  -4    0.42    0.38
   3  -6  -4    0.20    0.27
  -3   6   4    0.48    0.22
   3   6  -4    0.18    0.30
  -3   6   4    0.49    0.32
   3   6  -4    0.49    0.21
  -3   6   4    0.51    0.20
   3   6  -4    0.46    0.19
   3   6  -4    0.45    0.34
   3   6  -4    0.06    0.27
  -2  -6   4   58.01    2.17
  -2  -6   4   53.45    1.91
   2  -6  -4   51.50    2.27
   2   6  -4   53.47    1.94
  -2   6   4   52.96    2.13
  -2   6   4   53.14    1.80
   2   6  -4   53.41    2.15
   2   6  -4   55.22    1.81
   2   6  -4   56.90    1.91
   1  -6  -4  117.78    3.92
  -1  -6   4  112.30    3.70
   1  -6  -4  111.31    3.60
  -1  -6   4  115.29    3.56
   1   6  -4  117.14    3.55
  -1   6   4  103.56    3.83
   1   6  -4  113.63    3.68
  -1   6   4  117.27    3.70
  -1   6   4  114.59    3.39
   1   6  -4  109.43    3.51
   1   6  -4  106.70    3.36
   0  -6   4    3.70    0.53
   0  -6   4    2.13    0.39
   0  -6  -4    2.40    0.41
   0  -6   4    3.95    0.63
   0  -6  -4    2.87    0.38
   0  -6  -4    3.11    0.59
   0   6  -4    2.14    0.38
   0   6   4    2.75    0.46
   0   6   4    2.97    0.63
   0   6  -4    2.08    0.43
   0   6  -4    1.95    0.43
   0   6   4    2.72    0.38
   1  -6   4   19.65    0.91
   1  -6   4   21.12    1.08
  -1  -6  -4   18.14    0.86
   1  -6   4   19.75    1.04
   1  -6   4   20.07    0.84
  -1  -6  -4   20.30    0.97
   1  -6   4   21.68    1.13
  -1  -6  -4   20.52    1.24
  -1   6  -4   20.22    1.08
   1   6   4   19.17    1.25
   1   6   4   17.85    0.81
   1   6   4   20.03    0.91
  -1   6  -4   20.29    1.03
  -1   6  -4   19.74    1.00
   1   6   4   20.28    1.01
   2  -6   4    0.26    0.26
   2  -6   4    0.95    0.34
  -2  -6  -4    0.43    0.23
  -2  -6  -4    0.39    0.33
   2  -6   4    0.63    0.29
   2  -6   4    0.93    0.45
  -2  -6  -4    0.71    0.23
  -2  -6  -4    0.29    0.21
  -2   6  -4    0.60    0.34
  -2   6  -4    1.06    0.36
  -2   6  -4    0.63    0.26
  -2   6  -4    0.44    0.22
   2   6   4    0.50    0.29
   2   6   4    0.37    0.22
  -3  -6  -4    0.23    0.23
  -3  -6  -4    0.23    0.24
   3  -6   4    0.32    0.33
   3  -6   4    0.20    0.31
  -3  -6  -4    0.54    0.24
  -3  -6  -4    0.62    0.41
  -3  -6  -4    0.48    0.25
  -3   6  -4    0.54    0.29
   3   6   4    0.12    0.20
   3   6   4    0.32    0.24
  -3   6  -4    0.27    0.26
  -3   6  -4    0.46    0.31
   3   6   4    0.21    0.45
   4  -6   4  195.87    5.97
  -4  -6  -4  189.66    6.18
   4  -6   4  203.34    6.02
  -4  -6  -4  186.32    5.85
  -4  -6  -4  196.67    5.77
   4  -6   4  191.30    6.07
  -4   6  -4  199.21    5.89
   4   6   4  191.68    5.80
   4   6   4  196.24    5.80
  -4   6  -4  195.23    6.02
  -4   6  -4  199.33    5.89
  -4   6  -4  200.68    6.10
  -5  -6  -4   24.29    1.54
   5  -6   4   26.92    1.51
   5  -6   4   26.40    1.40
  -5  -6  -4   27.77    1.27
   5   6   4   26.56    1.33
  -5   6  -4   26.79    1.33
  -5   6  -4   24.82    1.46
  -5   6  -4   26.53    1.49
  -6  -6  -4    3.54    0.56
  -6  -6  -4    3.72    0.82
   6  -6   4    4.92    0.84
   6  -6   4    3.20    0.67
   6   6   4    4.40    0.62
  -6   6  -4    4.62    0.80
  -6   6  -4    4.45    0.77
   6   6   4    3.55    0.76
  -6   6  -4    4.63    0.72
   6  -7  -4   -0.30    0.54
  -6  -7   4    0.39    0.39
  -6  -7   4    0.20    0.22
   6   7  -4    0.64    0.54
   6   7  -4    0.07    0.29
  -6   7   4   -0.07    0.42
  -6   7   4    0.79    0.28
  -6   7   4    0.09    0.21
   6   7  -4    0.08    0.35
   5  -7  -4   18.64    1.48
  -5  -7   4   15.78    0.83
  -5  -7   4   16.41    0.89
   5   7  -4   17.18    0.87
  -5   7   4   18.30    1.27
   5   7  -4   15.44    1.01
   5   7  -4   16.30    1.10
  -5   7   4   15.56    0.91
  -5   7   4   16.73    0.85
   4  -7  -4    1.71    0.58
  -4  -7   4    1.47    0.30
   4   7  -4    1.31    0.30
  -4   7   4    1.01    0.43
  -4   7   4    0.85    0.29
  -4   7   4    1.60    0.33
   4   7  -4    1.62    0.38
   4   7  -4    1.79    0.47
   3  -7  -4   58.41    2.59
  -3  -7   4   60.43    2.08
  -3   7   4   62.02    2.01
   3   7  -4   54.99    2.44
   3   7  -4   57.13    2.01
  -3   7   4   58.69    2.41
   2  -7  -4  168.10    5.50
  -2  -7   4  167.92    4.99
   2  -7  -4  165.69    5.29
  -2  -7   4  168.65    5.24
   2  -7  -4  159.58    5.13
   2   7  -4  165.12    4.95
  -2   7   4  170.24    4.87
   2   7  -4  166.84    4.85
   2   7  -4  165.44    5.25
   2   7  -4  152.87    5.44
  -2   7   4  170.67    5.08
  -1  -7   4   19.07    1.04
   1  -7  -4   19.40    1.09
  -1  -7   4   20.12    1.15
   1  -7  -4   18.29    1.27
   1   7  -4   18.95    1.02
  -1   7   4   17.74    0.90
  -1   7   4   18.02    1.12
   1   7  -4   18.51    1.17
  -1   7   4   19.88    1.07
   1   7  -4   20.45    1.13
  -1   7   4   21.14    1.36
   1   7  -4   20.03    0.91
   0  -7  -4    3.71    0.53
   0  -7  -4    3.57    0.70
   0  -7   4    4.05    0.65
   0  -7  -4    3.14    0.39
   0  -7   4    2.41    0.50
   0   7  -4    4.01    0.64
   0   7  -4    3.07    0.54
   0   7   4    2.30    0.46
   0   7   4    2.72    0.69
   0   7  -4    3.04    0.45
   0   7  -4    3.46    0.54
   0   7   4    2.68    0.40
   1  -7   4    9.03    0.78
   1  -7   4    8.45    0.70
   1  -7   4    8.66    0.78
  -1  -7  -4    9.96    0.94
  -1  -7  -4    7.40    0.66
   1  -7   4    8.65    0.63
   1  -7   4    8.56    0.57
  -1  -7  -4    7.77    0.57
  -1   7  -4   10.06    0.79
  -1   7  -4    7.70    0.67
  -1   7  -4    8.86    0.72
   1   7   4    8.29    0.62
   1   7   4    8.73    0.74
   1   7   4    8.57    1.14
   2  -7   4    0.79    0.38
  -2  -7  -4    0.09    0.19
  -2  -7  -4    0.53    0.42
   2  -7   4    0.64    0.32
  -2  -7  -4    0.25    0.25
   2  -7   4    0.16    0.29
   2  -7   4    0.40    0.28
  -2   7  -4    0.45    0.31
  -2   7  -4    0.18    0.28
   2   7   4    0.23    0.39
   2   7   4   -0.03    0.29
   2   7   4   -0.05    0.23
  -2   7  -4    0.01    0.27
   2   7   4    0.31    0.27
   3  -7   4    0.13    0.38
  -3  -7  -4    0.19    0.26
  -3  -7  -4    0.17    0.28
   3  -7   4    0.62    0.41
   3  -7   4   -0.26    0.31
  -3  -7  -4    0.10    0.36
   3  -7   4    0.17    0.28
  -3  -7  -4    0.21    0.22
   3   7   4    0.18    0.25
  -3   7  -4   -0.21    0.24
  -3   7  -4    0.42    0.34
  -3   7  -4    0.31    0.29
  -3   7  -4    0.45    0.43
   3   7   4    0.34    0.27
   3   7   4   -0.04    0.29
   4  -7   4   41.12    1.87
   4  -7   4   40.16    1.81
  -4  -7  -4   34.29    1.85
  -4  -7  -4   42.28    1.64
  -4  -7  -4   38.33    1.67
   4   7   4   38.93    1.64
  -4   7  -4   39.69    1.90
  -4   7  -4   36.93    1.68
  -4   7  -4   39.60    1.79
   4   7   4   38.75    1.62
  -5  -7  -4   12.29    0.86
   5  -7   4   12.46    1.10
   5  -7   4   12.46    1.03
  -5  -7  -4   14.36    1.19
  -5   7  -4   13.82    1.09
  -5   7  -4   12.09    1.10
   5   7   4   13.23    0.91
  -5   7  -4   12.67    0.98
  -6  -7  -4    1.54    0.90
   6  -7   4    1.51    0.51
  -6  -7  -4    1.16    0.45
   6  -7   4    2.12    0.68
  -6   7  -4    2.52    0.75
   6   7   4    1.46    0.58
  -6   7  -4    0.60    0.60
   6   7   4    1.20    0.58
  -6   7  -4    1.37    0.54
  -6  -8   4    2.52    0.55
   6  -8  -4    2.34    0.81
  -6   8   4    1.93    0.70
  -6   8   4    2.60    0.48
  -6   8   4    1.85    0.40
   6   8  -4    2.32    0.62
  -5  -8   4    0.70    0.32
   5  -8  -4    0.42    0.61
  -5   8   4    0.69    0.33
   5   8  -4    0.98    0.48
  -5   8   4    1.11    0.54
   5   8  -4    1.01    0.41
   5   8  -4    0.64    0.34
  -5   8   4    0.53    0.32
  -4  -8   4    2.90    0.40
   4  -8  -4    4.07    0.90
  -4   8   4    2.25    0.38
  -4   8   4    2.24    0.59
   4   8  -4    4.33    0.78
   4   8  -4    2.24    0.41
  -3  -8   4    8.61    0.78
   3  -8  -4   10.99    1.12
  -3   8   4    7.76    0.71
   3   8  -4   10.27    0.71
   3   8  -4    9.89    0.67
  -3   8   4   10.34    0.70
   3   8  -4   10.33    0.86
  -3   8   4    9.88    0.97
  -2  -8   4    0.21    0.32
   2  -8  -4    0.50    0.46
   2   8  -4   -0.11    0.31
  -2   8   4    0.63    0.32
  -2   8   4    0.16    0.21
   2   8  -4    0.06    0.22
   2   8  -4    0.49    0.47
  -2   8   4    0.32    0.38
  -1  -8   4   68.08    2.44
  -1  -8   4   68.67    2.56
   1  -8  -4   66.89    2.78
   1   8  -4   67.89    2.42
  -1   8   4   60.24    2.45
   1   8  -4   61.83    2.41
  -1   8   4   63.97    2.56
   1   8  -4   65.69    2.24
  -1   8   4   66.61    2.26
   0  -8   4    8.63    0.82
   0  -8  -4    9.04    0.78
   0  -8   4    7.74    0.81
   0   8  -4    9.59    0.84
   0   8   4   10.17    0.85
   0   8  -4   10.03    0.70
   0   8  -4   10.27    0.83
   0   8   4    9.40    0.69
   1  -8   4    2.51    0.54
   1  -8   4    2.21    0.53
  -1  -8  -4    4.04    0.78
   1  -8   4    4.35    0.67
  -1  -8  -4    2.32    0.40
  -1  -8  -4    2.90    0.57
   1  -8   4    3.40    0.58
   1   8   4    2.96    0.58
  -1   8  -4    2.98    0.52
  -1   8  -4    2.48    0.57
  -1   8  -4    4.04    0.51
   1   8   4    2.93    0.50
  -1   8  -4    3.45    0.57
   2  -8   4   12.61    0.83
   2  -8   4   12.08    0.92
   2  -8   4   11.55    0.88
  -2  -8  -4   12.30    0.82
  -2  -8  -4   12.10    1.10
   2  -8   4   12.87    0.99
   2   8   4   10.64    0.79
   2   8   4   14.11    0.65
  -2   8  -4   11.92    0.90
   2   8   4   12.05    0.90
   2   8   4   10.96    0.77
  -2   8  -4   12.24    1.00
   3  -8   4   -0.05    0.41
  -3  -8  -4    0.15    0.44
   3  -8   4   -0.34    0.27
  -3  -8  -4    0.13    0.25
  -3  -8  -4    0.59    0.35
  -3  -8  -4   -0.09    0.27
   3  -8   4    0.44    0.44
   3   8   4    0.42    0.25
   3   8   4    0.20    0.24
  -3   8  -4   -0.03    0.38
  -3   8  -4   -0.10    0.34
  -3   8  -4    0.39    0.30
   3   8   4   -0.01    0.31
  -4  -8  -4    0.81    0.38
   4  -8   4    0.71    0.45
  -4  -8  -4    1.19    0.54
   4  -8   4    0.54    0.39
   4  -8   4    0.35    0.55
  -4   8  -4    1.29    0.48
  -4   8  -4    0.89    0.43
   4   8   4    1.32    0.39
  -5  -8  -4    2.58    0.65
   5  -8   4    2.03    0.86
  -5  -8  -4    2.99    0.62
   5  -8   4    4.44    0.86
   5  -8   4    1.90    0.65
   5   8   4    2.19    0.52
  -5   8  -4    1.59    0.58
  -5   8  -4    0.93    0.52
  -5   8  -4    3.63    0.71
   5  -9  -4    0.91    0.66
   5   9  -4    0.37    0.61
  -5   9   4    0.97    0.35
  -5   9   4    0.03    0.58
  -5   9   4   -0.22    0.46
   4  -9  -4    4.08    0.91
   4   9  -4    4.39    0.72
  -4   9   4    5.26    0.61
   4   9  -4    5.16    0.70
  -4   9   4    5.63    1.05
  -3  -9   4    2.13    0.56
   3  -9  -4    3.46    0.80
  -3   9   4    2.94    0.69
   3   9  -4    2.29    0.50
   3   9  -4    1.91    0.42
  -3   9   4    2.61    0.47
   3   9  -4    1.79    0.55
  -3   9   4    2.73    0.58
  -2  -9   4    1.05    0.48
   2  -9  -4    0.55    0.54
  -2  -9   4    1.03    0.53
   2   9  -4    0.82    0.31
   2   9  -4    1.16    0.40
  -2   9   4    0.39    0.29
   2   9  -4    0.63    0.38
  -2   9   4    0.72    0.47
  -2   9   4    0.01    0.41
  -1  -9   4   10.51    0.92
   1  -9  -4    7.58    1.10
  -1   9   4   10.01    0.74
  -1   9   4   10.30    0.95
  -1   9   4    9.91    0.96
   1   9  -4    9.41    0.71
   1   9  -4   11.07    0.87
   0  -9   4   16.09    1.36
   0  -9  -4   17.31    1.37
   0   9   4   14.41    1.16
   0   9  -4   19.02    1.18
   0   9   4   18.80    1.23
   0   9  -4   19.55    1.02
   0   9  -4   17.43    1.13
   1  -9   4    1.20    0.47
  -1  -9  -4    0.76    0.50
  -1  -9  -4    0.96    0.78
   1  -9   4    0.32    0.32
   1  -9   4    0.07    0.36
   1   9   4    0.95    0.51
  -1   9  -4    0.22    0.39
  -1   9  -4    0.31    0.40
  -1   9  -4    0.56    0.42
   1   9   4    0.60    0.34
  -1   9  -4    0.44    0.28
   2  -9   4   43.23    2.15
   2  -9   4   41.86    1.80
   2  -9   4   41.39    1.67
  -2  -9  -4   36.84    2.03
  -2  -9  -4   38.51    1.71
   2  -9   4   42.19    2.00
  -2  -9  -4   40.77    2.07
  -2   9  -4   38.04    1.85
   2   9   4   40.12    1.65
   2   9   4   45.03    1.44
   2   9   4   41.87    1.73
   2   9   4   39.86    1.79
  -2   9  -4   39.43    1.94
   3  -9   4   12.08    1.06
  -3  -9  -4   11.41    1.19
   3  -9   4   13.21    1.19
   3  -9   4   15.19    1.15
  -3  -9  -4   13.71    1.00
   3  -9   4   12.59    1.08
  -3  -9  -4   11.27    0.91
  -3  -9  -4   13.46    0.90
  -3   9  -4   14.30    1.24
   3   9   4   13.54    0.95
  -3   9  -4   13.20    1.15
   3   9   4   10.78    1.13
  -4  -9  -4   10.06    1.22
   4  -9   4   13.12    1.16
   4  -9   4   12.90    1.10
   4  -9   4   12.09    1.24
  -4  -9  -4   11.54    0.96
   4   9   4   10.58    0.93
  -4   9  -4    8.39    1.12
   3 -10  -4   21.49    1.72
  -3 -10   4   19.43    1.36
   3  10  -4   20.24    1.29
  -3  10   4   20.59    1.15
  -3  10   4   21.95    1.60
  -3  10   4   22.18    1.42
   3  10  -4   22.57    1.22
   3  10  -4   22.39    1.18
   2 -10  -4    4.45    0.90
   2  10  -4    5.88    0.83
  -2  10   4    4.11    0.57
  -2  10   4    4.55    0.81
   2  10  -4    5.55    0.70
  -2  10   4    4.57    0.81
   2  10  -4    4.79    0.79
   1 -10  -4    0.57    0.59
  -1 -10   4    1.21    0.49
  -1  10   4    0.42    0.49
   1  10  -4    0.20    0.51
  -1  10   4   -0.34    0.46
  -1  10   4    0.97    0.39
   1  10  -4    0.31    0.42
   0 -10   4    3.45    0.73
   0 -10  -4    2.99    0.84
   0  10  -4    4.52    0.61
   0  10   4    3.96    0.62
   0  10   4    2.68    0.68
   0  10  -4    1.57    0.51
   0  10   4    2.96    0.74
  -1 -10  -4   11.74    1.25
   1 -10   4   12.69    0.92
   1 -10   4   12.52    1.03
   1 -10   4   11.56    0.83
  -1  10  -4   11.56    0.92
  -1  10  -4   11.53    1.10
   1  10   4    9.51    1.02
   1  10   4   11.27    1.14
   1  10   4   12.77    0.90
   2 -10   4    4.82    0.79
   2 -10   4    6.76    0.80
  -2 -10  -4    3.69    0.85
   2 -10   4    3.66    0.75
   2  10   4    4.53    0.73
  -2  10  -4    4.38    0.66
  -2  10  -4    4.37    0.99
   2  10   4    4.90    0.81
  -3 -10  -4    0.84    0.54
   3 -10   4    2.05    0.66
   3 -10   4    2.58    0.68
   3 -10   4    1.74    0.71
  -3 -10  -4    2.11    0.81
  -3  10  -4    3.09    0.70
   3  10   4    1.68    0.46
   3  10   4    0.78    0.63
  -1 -11   4    0.72    0.52
   1 -11  -4    0.51    0.78
   1  11  -4    1.39    0.55
   1  11  -4    2.47    0.61
   1  11  -4    1.61    0.43
   0 -11   4    0.23    0.48
   0 -11  -4    0.77    0.75
   0  11  -4    1.12    0.38
   0  11   4   -1.50    0.65
   0  11   4    0.30    0.58
   0  11   4   -0.08    0.36
   0  11  -4    0.27    0.52
   8   0  -5    0.09    0.31
   8   0  -5   -0.21    0.36
  -8   0   5   -0.69    0.39
   8   0  -5   -0.24    0.39
   7   0  -5    9.92    0.68
   7   0  -5   10.89    0.85
  -7   0   5    9.23    0.94
   7   0  -5    9.04    0.74
   6   0  -5    0.09    0.29
  -6   0   5    0.13    0.31
   6   0  -5    0.06    0.32
   6   0  -5   -0.24    0.25
   6   0  -5    0.12    0.21
   5   0  -5  207.40    6.28
   5   0  -5  213.29    6.10
   5   0  -5  217.41    6.22
   5   0  -5  209.61    6.37
  -5   0   5  210.65    6.34
   5   0  -5  207.48    6.17
   4   0  -5    0.10    0.21
   4   0  -5    0.14    0.20
   4   0  -5   -0.03    0.19
   4   0  -5   -0.08    0.19
  -4   0   5    0.28    0.18
   4   0  -5    0.12    0.16
   3   0  -5   12.73    0.72
   3   0  -5   13.12    0.76
   3   0  -5   12.31    0.67
   3   0  -5   12.05    0.69
   3   0  -5   13.12    0.76
   3   0  -5   12.26    0.78
   2   0  -5    0.23    0.21
   2   0  -5   -0.16    0.13
  -2   0   5    0.20    0.21
   2   0  -5    0.03    0.22
   2   0  -5   -0.09    0.15
   2   0  -5    0.02    0.18
   1   0  -5    2.41    0.37
  -1   0   5    1.77    0.33
   1   0  -5    2.59    0.18
  -1   0   5    2.94    0.35
  -1   0   5    3.08    0.34
  -1   0   5    2.35    0.34
   1   0  -5    3.15    0.37
   0   0  -5    0.39    0.18
   0   0   5   -0.03    0.16
   0   0  -5    0.24    0.12
   0   0   5   -0.07    0.10
   0   0   5    0.28    0.21
   0   0  -5    0.29    0.21
   0   0   5    0.12    0.19
  -1   0  -5   66.54    2.21
  -1   0  -5   66.52    2.05
   1   0   5   69.99    2.28
  -1   0  -5   62.82    2.33
  -1   0  -5   69.56    2.24
   1   0   5   70.66    2.28
   1   0   5   67.92    2.08
  -2   0  -5    0.09    0.20
  -2   0  -5   -0.02    0.16
   2   0   5   -0.17    0.19
   2   0   5    0.16    0.23
   2   0   5    0.11    0.25
  -2   0  -5   -0.04    0.18
   2   0   5    0.13    0.17
  -2   0  -5    0.23    0.14
  -3   0  -5    0.60    0.21
   3   0   5    0.62    0.20
  -3   0  -5    0.48    0.21
  -3   0  -5    1.56    0.33
   3   0   5    0.63    0.31
   3   0   5    0.48    0.23
   3   0   5    0.61    0.21
  -3   0  -5    0.53    0.21
  -4   0  -5    0.23    0.29
  -4   0  -5    0.25    0.19
   4   0   5    0.37    0.33
  -4   0  -5   -0.07    0.17
   4   0   5    0.13    0.20
   4   0   5   -0.01    0.23
   4   0   5    0.29    0.32
   5   0   5   30.54    1.48
   5   0   5   32.24    1.38
  -5   0  -5   32.28    1.31
   5   0   5   30.71    1.33
  -5   0  -5   31.30    1.59
  -5   0  -5   30.94    1.30
  -6   0  -5   -0.08    0.27
  -6   0  -5    0.17    0.40
   6   0   5   -0.29    0.22
   6   0   5    0.32    0.34
   6   0   5    0.44    0.33
   7   0   5   27.26    1.42
  -7   0  -5   28.82    1.75
  -7   0  -5   29.62    1.33
  -7   0  -5   30.38    1.42
   7   0   5   29.66    1.63
   7   0   5   30.35    1.45
   8  -1  -5    4.34    0.66
  -8  -1   5    3.79    0.40
   8  -1  -5    3.63    0.58
  -8  -1   5    5.12    0.87
   8  -1  -5    5.17    0.80
   8   1  -5    3.65    0.68
  -8   1   5    4.06    0.73
   7  -1  -5    4.67    0.73
  -7  -1   5    3.70    0.33
  -7  -1   5    2.66    0.57
   7  -1  -5    4.63    0.61
  -7   1   5    4.28    0.68
   7   1  -5    3.81    0.59
  -7   1   5    3.94    0.62
   6  -1  -5   37.41    1.53
   6  -1  -5   33.49    1.65
   6  -1  -5   35.45    1.44
  -6  -1   5   32.48    1.60
   6  -1  -5   36.12    1.66
  -6   1   5   34.01    1.48
   6   1  -5   34.63    1.37
   6   1  -5   36.24    1.66
   6   1  -5   35.36    1.33
   6   1  -5   33.98    1.60
   5  -1  -5   62.18    2.15
   5  -1  -5   61.98    2.28
  -5  -1   5   62.38    2.26
   5  -1  -5   62.17    2.14
   5  -1  -5   58.59    2.28
   5   1  -5   60.05    2.08
  -5   1   5   59.44    2.16
   5   1  -5   65.07    2.26
  -5   1   5   62.70    2.36
   5   1  -5   63.39    2.41
   5   1  -5   58.40    2.19
   5   1  -5   59.11    2.03
   4  -1  -5  118.14    3.71
  -4  -1   5  117.27    3.63
   4  -1  -5  121.00    3.56
   4  -1  -5  120.06    3.90
   4  -1  -5  110.25    3.58
   4  -1  -5  118.53    3.68
   4   1  -5  119.30    3.80
   4   1  -5  118.38    3.57
   4   1  -5  118.28    3.66
  -4   1   5  115.02    3.63
   4   1  -5  110.43    3.57
   3  -1  -5    5.65    0.48
  -3  -1   5    5.43    0.51
   3  -1  -5    4.93    0.46
   3  -1  -5    5.46    0.54
   3  -1  -5    5.35    0.47
   3  -1  -5    5.01    0.49
   3   1  -5    4.92    0.47
   3   1  -5    5.70    0.45
   3   1  -5    4.97    0.54
   3   1  -5    5.12    0.42
  -3   1   5    4.76    0.47
  -2  -1   5   52.80    1.89
   2  -1  -5   54.59    1.95
   2  -1  -5   53.21    1.89
  -2  -1   5   55.87    1.95
   2  -1  -5   55.42    1.90
   2  -1  -5   56.50    1.83
   2   1  -5   53.36    1.75
  -2   1   5   57.19    1.84
   2   1  -5   57.13    1.97
   2   1  -5   57.58    2.06
  -2   1   5   54.08    1.98
   2   1  -5   58.27    1.85
   1  -1  -5   25.38    1.07
   1  -1  -5   22.34    0.91
  -1  -1   5   23.10    0.91
  -1  -1   5   25.96    1.19
   1  -1  -5   24.12    0.79
  -1  -1   5   23.41    0.81
   1  -1  -5   23.63    1.07
  -1  -1   5   22.41    1.02
  -1   1   5   24.32    1.08
   1   1  -5   23.54    1.03
  -1   1   5   24.88    0.79
  -1   1   5   23.30    0.94
   1   1  -5   23.97    0.91
   0  -1  -5  194.86    5.40
   0  -1  -5  194.85    5.58
   0  -1  -5  197.06    5.74
   0  -1   5  192.22    5.42
   0  -1  -5  191.19    5.28
   0  -1   5  176.59    5.58
   0   1   5  186.99    5.42
   0   1  -5  188.40    5.50
   0   1  -5  194.47    5.31
   0   1   5  195.11    5.61
   0   1  -5  188.01    5.52
   0   1  -5  196.20    5.40
   0   1   5  192.30    5.58
   1  -1   5   19.50    0.79
  -1  -1  -5   21.09    1.03
   1  -1   5   18.85    0.91
   1  -1   5   18.49    0.92
   1  -1   5   19.57    0.88
  -1  -1  -5   18.56    0.82
  -1  -1  -5   19.42    0.75
  -1  -1  -5   18.40    0.94
   1   1   5   20.19    0.87
   1   1   5   18.82    0.77
  -1   1  -5   18.88    0.89
   1   1   5   20.34    1.12
  -1   1  -5   20.17    0.86
  -1   1  -5   19.00    0.89
   1   1   5   17.74    0.92
  -1   1  -5   19.44    0.77
   2  -1   5    6.48    0.57
   2  -1   5    7.27    0.48
   2  -1   5    7.76    0.59
  -2  -1  -5    7.00    0.45
  -2  -1  -5    6.97    0.49
  -2  -1  -5    6.54    0.50
  -2  -1  -5    7.09    0.60
   2  -1   5    6.12    0.53
  -2   1  -5    5.94    0.53
   2   1   5    6.40    0.85
  -2   1  -5    7.37    0.55
   2   1   5    7.32    0.47
   2   1   5    7.90    0.55
   2   1   5    7.96    0.66
  -2   1  -5    6.64    0.51
  -2   1  -5    7.03    0.46
  -3  -1  -5    3.66    0.39
  -3  -1  -5    3.52    0.40
   3  -1   5    3.74    0.40
   3  -1   5    4.99    0.67
  -3  -1  -5    3.80    0.53
  -3  -1  -5    3.46    0.42
   3  -1   5    4.43    0.52
   3  -1   5    4.08    0.59
   3   1   5    3.19    0.42
   3   1   5    4.43    0.63
   3   1   5    3.74    0.46
   3   1   5    2.96    0.38
  -3   1  -5    3.87    0.48
  -3   1  -5    3.70    0.43
  -3   1  -5    3.82    0.41
  -3   1  -5    3.53    0.37
  -4  -1  -5  108.38    3.72
   4  -1   5  106.93    3.45
   4  -1   5  107.36    3.57
   4  -1   5  110.10    3.43
  -4  -1  -5  110.13    3.68
  -4  -1  -5  109.13    3.34
   4  -1   5  109.04    3.65
  -4  -1  -5  106.46    3.33
   4   1   5  109.53    3.52
  -4   1  -5  110.31    3.43
   4   1   5  110.40    3.40
  -4   1  -5  113.13    3.65
  -4   1  -5  106.37    3.34
   4   1   5  109.10    3.39
  -4   1  -5  106.45    3.61
   5  -1   5   36.80    1.54
   5  -1   5   37.92    1.53
  -5  -1  -5   35.98    1.74
  -5  -1  -5   37.95    1.41
  -5  -1  -5   34.03    1.58
   5  -1   5   36.38    1.68
  -5   1  -5   35.89    1.46
   5   1   5   37.77    1.49
   5   1   5   35.29    1.45
  -5   1  -5   36.47    1.50
  -5   1  -5   36.45    1.93
   5   1   5   35.50    1.64
   6  -1   5    0.10    0.33
   6  -1   5    0.13    0.27
   6  -1   5    0.28    0.42
  -6  -1  -5   -0.43    0.43
  -6  -1  -5    0.10    0.30
  -6  -1  -5    0.18    0.25
  -6   1  -5    0.38    0.29
   6   1   5    0.53    0.39
  -6   1  -5    0.43    0.38
   6   1   5    0.42    0.24
   6   1   5    0.26    0.34
  -6   1  -5    0.44    0.40
   7  -1   5    2.28    0.59
  -7  -1  -5    2.68    0.51
  -7  -1  -5    1.92    0.58
   7  -1   5    2.12    0.49
  -7   1  -5    2.63    0.45
   7   1   5    2.20    0.49
  -7   1  -5    3.27    0.78
  -7   1  -5    2.68    0.53
   7   1   5    2.37    0.59
  -8  -2   5   16.54    1.26
   8  -2  -5   16.74    1.12
  -8  -2   5   16.64    0.76
   8   2  -5   16.56    1.23
  -8   2   5   18.57    1.18
  -8   2   5   14.86    1.31
  -8   2   5   15.85    0.74
   7  -2  -5    1.00    0.38
  -7  -2   5    1.03    0.20
  -7  -2   5    0.90    0.36
  -7   2   5    1.55    0.56
   7   2  -5    0.90    0.45
  -7   2   5    1.15    0.40
  -6  -2   5    7.51    0.42
   6  -2  -5    7.97    0.70
   6  -2  -5    8.07    0.77
   6  -2  -5    8.29    0.66
  -6  -2   5    8.52    0.74
   6   2  -5    8.54    0.81
  -6   2   5    7.52    0.70
   6   2  -5    7.48    0.72
  -6   2   5    8.41    0.82
   5  -2  -5    1.17    0.41
   5  -2  -5    1.15    0.37
   5  -2  -5    1.31    0.30
  -5  -2   5    1.80    0.40
   5  -2  -5    1.14    0.32
   5  -2  -5    2.04    0.51
  -5   2   5    1.67    0.38
   5   2  -5    1.48    0.50
   5   2  -5    0.99    0.27
   5   2  -5    1.01    0.34
   5   2  -5    1.23    0.29
   5   2  -5    1.20    0.40
  -5   2   5    1.40    0.37
   4  -2  -5    1.14    0.32
   4  -2  -5    1.44    0.35
   4  -2  -5    0.90    0.38
   4  -2  -5    0.90    0.33
  -4  -2   5    0.93    0.14
  -4  -2   5    0.97    0.26
   4  -2  -5    1.06    0.23
   4   2  -5    1.17    0.35
   4   2  -5    0.95    0.24
   4   2  -5    1.92    0.42
  -4   2   5    1.14    0.34
   4   2  -5    1.19    0.28
   4   2  -5    0.92    0.35
   3  -2  -5   50.97    1.63
  -3  -2   5   49.77    1.66
   3  -2  -5   50.41    1.71
   3  -2  -5   51.15    1.89
   3  -2  -5   48.97    1.81
  -3  -2   5   50.55    1.76
  -3  -2   5   52.47    1.92
   3  -2  -5   49.22    2.00
   3   2  -5   48.74    1.71
  -3   2   5   51.89    1.87
   3   2  -5   50.27    1.73
   3   2  -5   49.48    1.64
   3   2  -5   48.81    1.93
  -2  -2   5   24.55    0.89
   2  -2  -5   27.85    1.14
  -2  -2   5   25.97    1.17
   2  -2  -5   26.30    1.15
   2  -2  -5   24.50    0.94
  -2  -2   5   26.28    1.09
   2  -2  -5   27.00    1.24
  -2   2   5   26.73    1.24
   2   2  -5   24.96    0.88
  -2   2   5   24.86    0.95
  -2   2   5   26.39    0.82
   2   2  -5   25.01    0.79
   2   2  -5   26.05    0.94
   2   2  -5   24.04    0.81
   1  -2  -5   68.78    2.40
   1  -2  -5   69.14    2.27
  -1  -2   5   65.80    2.07
  -1  -2   5   69.50    2.34
   1  -2  -5   69.03    1.97
  -1  -2   5   67.34    2.01
   1  -2  -5   70.49    2.35
   1  -2  -5   68.63    2.07
   1   2  -5   71.23    2.01
  -1   2   5   66.94    2.00
   1   2  -5   69.98    2.32
  -1   2   5   69.75    2.10
   1   2  -5   66.46    2.01
   1   2  -5   70.65    2.25
  -1   2   5   67.72    2.39
   0  -2   5  135.50    3.95
   0  -2  -5  141.06    4.24
   0  -2  -5  139.30    3.86
   0  -2  -5  130.50    3.89
   0  -2  -5  142.67    4.17
   0  -2   5  135.01    4.10
   0  -2   5  132.80    3.90
   0  -2   5  140.98    4.18
   0   2   5  137.31    3.95
   0   2  -5  137.22    4.11
   0   2   5  141.48    3.89
   0   2  -5  144.17    3.88
   0   2  -5  135.68    4.12
   0   2  -5  134.77    3.90
   0   2   5  133.65    4.24
  -1  -2  -5   32.02    1.39
  -1  -2  -5   31.75    1.16
   1  -2   5   31.96    1.30
  -1  -2  -5   30.74    1.14
  -1  -2  -5   33.98    1.29
   1  -2   5   33.57    1.35
   1  -2   5   32.79    1.20
   1   2   5   33.44    1.21
   1   2   5   32.72    1.16
  -1   2  -5   32.96    1.29
   1   2   5   30.51    1.39
  -1   2  -5   31.90    1.29
  -1   2  -5   31.74    1.16
  -2  -2  -5   44.93    1.55
  -2  -2  -5   44.75    1.59
   2  -2   5   43.24    1.70
   2  -2   5   43.85    1.57
  -2  -2  -5   45.51    1.78
  -2   2  -5   43.58    1.63
   2   2   5   41.57    1.66
   2   2   5   45.40    1.81
  -2   2  -5   45.05    1.55
  -2   2  -5   45.06    1.59
  -2   2  -5   44.75    1.64
   2   2   5   43.69    1.58
  -3  -2  -5   21.87    1.18
   3  -2   5   20.84    1.04
   3  -2   5   22.74    1.14
   3  -2   5   20.04    0.97
   3  -2   5   22.03    1.09
  -3  -2  -5   20.93    0.98
  -3  -2  -5   20.69    0.93
  -3   2  -5   21.76    1.03
   3   2   5   20.17    1.17
   3   2   5   22.40    0.95
  -3   2  -5   22.51    1.03
   3   2   5   22.71    1.15
   3   2   5   22.08    1.03
  -3   2  -5   21.41    0.95
  -3   2  -5   20.85    1.04
  -4  -2  -5   49.43    1.90
   4  -2   5   46.71    1.75
  -4  -2  -5   45.86    1.62
  -4  -2  -5   47.18    1.95
  -4  -2  -5   43.50    2.05
   4  -2   5   47.71    1.91
   4  -2   5   45.18    1.78
   4  -2   5   46.19    1.89
  -4   2  -5   45.62    1.89
  -4   2  -5   47.39    1.79
   4   2   5   46.41    2.02
  -4   2  -5   41.29    1.72
   4   2   5   45.31    1.68
   4   2   5   45.14    1.66
  -4   2  -5   44.99    1.68
   4   2   5   45.86    1.80
   5  -2   5    2.09    0.46
  -5  -2  -5    2.25    0.55
  -5  -2  -5    2.76    0.42
   5  -2   5    2.66    0.82
   5  -2   5    0.82    0.30
  -5  -2  -5    1.66    0.31
   5   2   5    1.63    0.39
  -5   2  -5    1.32    0.50
   5   2   5    2.52    0.54
  -5   2  -5    2.35    0.51
   5   2   5    1.91    0.39
  -5   2  -5    2.12    0.46
   6  -2   5    1.27    0.50
   6  -2   5    1.36    0.51
  -6  -2  -5    1.17    0.48
   6  -2   5    1.48    0.39
  -6  -2  -5    1.11    0.36
  -6   2  -5    2.15    0.64
  -6   2  -5    1.82    0.57
  -6   2  -5    1.22    0.40
   6   2   5    1.55    0.40
   6   2   5    1.03    0.42
   7  -2   5    0.12    0.44
  -7  -2  -5    0.26    0.46
   7  -2   5    0.10    0.32
  -7  -2  -5    0.48    0.34
  -7   2  -5    0.40    0.35
  -7   2  -5    0.25    0.36
  -7   2  -5    0.52    0.52
   7   2   5    0.42    0.35
   7   2   5    0.52    0.43
   8  -3  -5   63.37    3.14
  -8  -3   5   61.71    2.63
   8  -3  -5   61.47    2.38
  -8  -3   5   61.92    2.06
  -8   3   5   61.32    2.86
  -8   3   5   64.20    2.05
   8   3  -5   62.23    2.65
  -8   3   5   68.78    2.59
   7  -3  -5    0.32    0.48
  -7  -3   5    0.46    0.39
   7  -3  -5    0.40    0.42
  -7  -3   5    0.99    0.24
   7   3  -5    1.04    0.48
  -7   3   5    0.58    0.19
  -7   3   5    0.28    0.35
  -7   3   5    1.40    0.55
   6  -3  -5   19.96    1.19
   6  -3  -5   21.62    1.05
  -6  -3   5   20.51    1.13
  -6  -3   5   20.95    0.82
   6  -3  -5   20.30    1.14
   6  -3  -5   20.02    1.47
   6   3  -5   20.18    1.20
  -6   3   5   18.05    0.80
  -6   3   5   20.69    1.33
  -6   3   5   22.96    1.24
   6   3  -5   24.52    1.14
  -5  -3   5    0.47    0.26
   5  -3  -5   -0.28    0.34
   5  -3  -5    0.28    0.21
   5  -3  -5    0.12    0.34
   5  -3  -5    0.09    0.29
   5  -3  -5    0.28    0.29
  -5  -3   5    0.22    0.14
  -5   3   5    0.28    0.14
  -5   3   5   -0.06    0.25
   5   3  -5   -0.19    0.30
   5   3  -5    0.31    0.25
   4  -3  -5    7.26    0.52
   4  -3  -5    6.27    0.60
   4  -3  -5    6.79    0.68
  -4  -3   5    6.61    0.36
  -4  -3   5    7.56    0.51
   4  -3  -5    6.33    0.76
   4  -3  -5    7.42    0.55
   4   3  -5    7.48    0.52
   4   3  -5    7.35    0.74
  -4   3   5    6.69    0.63
   4   3  -5    6.62    0.49
   4   3  -5    7.02    0.48
   4   3  -5    6.09    0.60
  -4   3   5    6.60    0.39
  -3  -3   5    0.30    0.15
  -3  -3   5    0.13    0.22
  -3  -3   5   -0.06    0.19
   3  -3  -5    0.19    0.20
   3  -3  -5   -0.18    0.19
   3  -3  -5    0.21    0.13
   3  -3  -5   -0.10    0.14
   3  -3  -5   -0.11    0.19
   3   3  -5    0.13    0.21
   3   3  -5   -0.13    0.09
   3   3  -5    0.04    0.11
  -3   3   5   -0.08    0.09
  -3   3   5    0.02    0.12
   3   3  -5   -0.03    0.14
   3   3  -5    0.16    0.17
  -3   3   5   -0.08    0.16
  -2  -3   5   38.37    1.58
  -2  -3   5   39.06    1.32
   2  -3  -5   37.27    1.66
  -2   3   5   37.62    1.51
   2   3  -5   38.82    1.58
  -2   3   5   35.91    1.62
   2   3  -5   37.92    1.19
   2   3  -5   37.00    1.23
   2   3  -5   39.05    1.40
  -2   3   5   39.50    1.21
   1  -3  -5   27.47    1.33
   1  -3  -5   28.00    0.92
  -1  -3   5   25.82    1.23
   1  -3  -5   26.98    1.17
  -1  -3   5   27.34    1.15
  -1  -3   5   28.43    1.05
  -1   3   5   29.04    0.96
  -1   3   5   26.90    1.20
  -1   3   5   28.01    1.33
   1   3  -5   28.24    1.23
   1   3  -5   26.68    0.98
   1   3  -5   27.70    1.13
   0  -3   5   74.60    2.31
   0  -3  -5   69.55    2.12
   0  -3  -5   75.32    2.19
   0  -3  -5   74.08    2.58
   0  -3   5   75.03    2.51
   0  -3   5   70.76    2.41
   0  -3  -5   74.52    2.49
   0   3  -5   72.74    2.25
   0   3   5   72.56    2.19
   0   3   5   73.65    2.21
   0   3  -5   71.54    2.44
   0   3  -5   72.34    2.40
   0   3   5   73.55    2.60
  -1  -3  -5  368.22   10.28
   1  -3   5  363.19   10.35
   1  -3   5  369.57   10.14
  -1  -3  -5  363.19   10.10
  -1  -3  -5  368.76   10.52
  -1  -3  -5  377.15   10.12
  -1  -3  -5  382.34   10.35
   1  -3   5  378.07   10.44
   1  -3   5  369.99   10.24
   1   3   5  367.51   10.15
  -1   3  -5  370.75   10.34
  -1   3  -5  369.24   10.11
   1   3   5  360.45   10.13
  -1   3  -5  376.54   10.19
  -1   3  -5  371.75   10.35
   1   3   5  354.99   10.53
   2  -3   5   48.01    1.81
  -2  -3  -5   49.51    1.74
  -2  -3  -5   47.90    1.65
  -2  -3  -5   47.98    1.94
   2  -3   5   46.86    1.86
  -2  -3  -5   48.37    1.63
  -2  -3  -5   49.53    1.72
  -2   3  -5   47.66    1.78
  -2   3  -5   49.37    1.80
  -2   3  -5   47.72    1.67
   2   3   5   46.55    1.67
   2   3   5   50.34    1.66
   2   3   5   48.48    1.98
  -2   3  -5   50.14    1.72
   3  -3   5    1.63    0.36
  -3  -3  -5    1.17    0.27
  -3  -3  -5    1.64    0.35
  -3  -3  -5    1.12    0.36
  -3  -3  -5    0.88    0.23
   3  -3   5    0.87    0.35
   3  -3   5    0.96    0.28
   3  -3   5    1.60    0.38
   3   3   5    0.75    0.36
  -3   3  -5    0.81    0.26
   3   3   5    0.96    0.42
   3   3   5    1.05    0.31
  -3   3  -5    1.03    0.30
  -3   3  -5    1.68    0.38
  -3   3  -5    1.04    0.33
  -4  -3  -5   81.91    2.58
   4  -3   5   76.59    2.67
  -4  -3  -5   80.06    2.50
   4  -3   5   79.44    2.81
   4  -3   5   79.72    2.83
  -4  -3  -5   77.18    2.91
  -4   3  -5   76.69    2.78
  -4   3  -5   78.05    2.72
   4   3   5   76.39    2.68
   4   3   5   78.31    2.59
   4   3   5   76.98    3.00
  -4   3  -5   79.41    2.71
   5  -3   5   22.61    1.32
   5  -3   5   22.32    1.23
  -5  -3  -5   20.23    1.36
   5  -3   5   23.91    1.19
  -5  -3  -5   21.59    1.04
  -5   3  -5   21.83    1.19
   5   3   5   23.46    1.12
  -5   3  -5   21.28    1.11
  -5   3  -5   21.53    1.29
   5   3   5   21.62    1.21
  -6  -3  -5    6.81    0.96
   6  -3   5    7.45    0.73
   6  -3   5    8.06    0.90
  -6  -3  -5    7.07    0.67
   6   3   5    8.54    0.71
   6   3   5    6.67    0.79
  -6   3  -5    7.80    0.92
  -6   3  -5    7.96    0.75
  -6   3  -5    6.57    0.81
  -7  -3  -5    0.05    0.55
   7  -3   5    0.00    0.38
   7  -3   5    0.04    0.48
  -7  -3  -5    0.15    0.36
   7   3   5    0.26    0.34
   7   3   5   -0.11    0.69
  -7   3  -5    0.16    0.36
  -7   3  -5    0.28    0.40
  -7   3  -5   -0.53    0.43
  -8  -4   5    7.66    0.99
   8  -4  -5    7.28    0.83
   8  -4  -5    7.04    1.22
  -8  -4   5    7.45    0.56
  -8   4   5    7.29    0.57
   8   4  -5    7.50    0.88
  -8   4   5    8.23    0.97
   7  -4  -5   39.79    1.88
   7  -4  -5   44.33    1.70
   7  -4  -5   44.81    2.41
  -7  -4   5   42.91    1.48
  -7   4   5   40.61    1.95
   7   4  -5   36.61    2.07
   7   4  -5   39.93    1.95
  -7   4   5   43.93    1.49
  -6  -4   5   21.87    1.16
   6  -4  -5   21.90    1.18
   6  -4  -5   21.76    1.54
  -6  -4   5   21.36    1.04
   6  -4  -5   22.72    0.99
   6   4  -5   19.57    1.24
   6   4  -5   20.93    1.20
  -6   4   5   22.94    0.92
  -6   4   5   23.09    1.31
   5  -4  -5   17.43    1.03
   5  -4  -5   18.02    0.83
  -5  -4   5   17.19    0.74
   5  -4  -5   18.04    0.92
   5  -4  -5   17.16    1.30
  -5  -4   5   17.93    0.92
   5   4  -5   17.72    1.07
   5   4  -5   17.29    0.93
  -5   4   5   19.36    1.14
  -4  -4   5    1.89    0.35
   4  -4  -5    1.59    0.47
   4  -4  -5    2.31    0.37
  -4  -4   5    2.72    0.36
   4  -4  -5    2.63    0.51
   4  -4  -5    3.00    0.83
   4  -4  -5    2.53    0.31
  -4   4   5    2.38    0.31
   4   4  -5    2.52    0.49
   4   4  -5    2.26    0.35
   4   4  -5    2.64    0.30
  -4   4   5    2.32    0.45
   4   4  -5    3.29    0.71
   4   4  -5    2.43    0.32
   4   4  -5    2.35    0.27
  -4   4   5    2.39    0.26
   3  -4  -5  135.05    4.62
  -3  -4   5  143.74    4.48
   3   4  -5  141.46    4.12
   3   4  -5  140.28    4.51
  -3   4   5  138.12    3.96
   3   4  -5  136.23    4.01
   3   4  -5  140.93    3.94
  -3   4   5  140.92    4.42
  -3   4   5  141.83    4.08
  -2  -4   5  245.64    6.87
  -2  -4   5  240.60    6.93
   2  -4  -5  240.82    7.30
   2  -4  -5  243.59    7.05
   2   4  -5  249.62    6.69
   2   4  -5  239.25    6.77
  -2   4   5  233.46    7.26
   2   4  -5  243.12    6.89
  -2   4   5  246.48    6.71
  -1  -4   5    7.95    0.59
  -1  -4   5    7.27    0.51
   1  -4  -5    7.09    0.40
  -1  -4   5    6.81    0.63
   1  -4  -5    6.57    0.58
   1  -4  -5    6.99    0.70
   1   4  -5    7.30    0.55
   1   4  -5    7.09    0.48
  -1   4   5    6.22    0.69
   1   4  -5    7.65    0.65
  -1   4   5    7.08    0.43
   0  -4   5   14.08    0.78
   0  -4  -5   11.73    0.56
   0  -4   5   11.75    0.79
   0  -4   5   11.90    0.67
   0  -4  -5   12.01    0.72
   0  -4  -5   12.38    0.88
   0   4  -5   11.88    0.78
   0   4   5   11.48    0.88
   0   4   5   11.67    0.73
   0   4   5   12.52    0.60
   0   4  -5   11.98    0.71
   0   4  -5   11.27    0.63
   1  -4   5   25.05    0.96
   1  -4   5   26.07    1.19
  -1  -4  -5   26.69    1.33
  -1  -4  -5   26.70    1.01
  -1  -4  -5   28.24    1.21
  -1  -4  -5   26.26    1.12
  -1  -4  -5   24.94    0.95
   1  -4   5   24.03    1.10
   1  -4   5   26.75    1.25
   1   4   5   25.63    0.98
   1   4   5   26.94    1.03
  -1   4  -5   26.90    1.19
  -1   4  -5   24.63    1.06
  -1   4  -5   26.60    1.17
   1   4   5   27.85    1.39
  -1   4  -5   25.55    0.96
   2  -4   5   29.91    1.39
  -2  -4  -5   28.82    1.45
   2  -4   5   30.27    1.28
   2  -4   5   29.74    1.36
  -2  -4  -5   30.50    1.26
  -2  -4  -5   30.56    1.22
  -2  -4  -5   31.26    1.17
  -2  -4  -5   30.70    1.16
   2   4   5   30.50    1.18
  -2   4  -5   29.77    1.33
   2   4   5   28.75    1.16
  -2   4  -5   28.92    1.21
  -2   4  -5   31.37    1.32
   2   4   5   28.48    1.50
  -2   4  -5   29.27    1.20
  -3  -4  -5   72.77    2.37
   3  -4   5   76.38    3.23
   3  -4   5   69.34    2.63
  -3  -4  -5   74.76    2.41
  -3  -4  -5   75.34    2.78
   3  -4   5   73.38    2.52
  -3  -4  -5   70.98    2.43
  -3  -4  -5   74.09    2.39
  -3   4  -5   72.00    2.44
  -3   4  -5   73.33    2.58
  -3   4  -5   71.70    2.55
   3   4   5   73.69    2.82
  -3   4  -5   75.36    2.55
   3   4   5   76.85    2.48
   3   4   5   73.73    2.42
   4  -4   5  155.11    4.69
  -4  -4  -5  148.61    4.42
  -4  -4  -5  143.61    4.38
  -4  -4  -5  145.85    4.94
   4  -4   5  149.11    4.59
  -4  -4  -5  149.19    4.54
   4  -4   5  145.50    4.73
   4  -4   5  142.74    4.65
  -4   4  -5  147.89    4.65
  -4   4  -5  140.21    4.46
   4   4   5  148.25    4.46
  -4   4  -5  149.06    4.68
  -4   4  -5  142.43    4.55
   4   4   5  147.24    4.55
   5  -4   5    3.80    0.65
   5  -4   5    4.03    0.59
  -5  -4  -5    3.28    0.49
  -5   4  -5    3.80    0.54
   5   4   5    4.07    0.57
   5   4   5    3.40    0.63
  -5   4  -5    3.11    0.57
  -5   4  -5    5.46    0.76
  -6  -4  -5    2.51    0.47
   6  -4   5    3.15    0.57
  -6  -4  -5    2.94    0.74
   6  -4   5    4.71    0.87
  -6   4  -5    3.47    0.66
  -6   4  -5    2.47    0.55
   6   4   5    2.98    0.65
   6   4   5    2.28    0.48
  -6   4  -5    1.85    0.48
   7  -4   5   59.71    2.44
  -7  -4  -5   54.36    2.66
   7  -4   5   58.98    2.81
  -7  -4  -5   54.39    2.21
  -7   4  -5   56.86    2.41
   7   4   5   60.48    2.32
   7   4   5   58.96    2.53
  -7   4  -5   63.23    2.37
   7  -5  -5    4.06    1.11
  -7  -5   5    4.19    0.47
  -7  -5   5    4.19    0.69
   7  -5  -5    4.37    0.57
   7  -5  -5    4.30    0.70
  -7   5   5    3.97    0.76
  -7   5   5    4.41    0.46
   7   5  -5    5.27    1.09
   7   5  -5    4.57    0.79
  -6  -5   5   35.44    1.35
  -6  -5   5   37.07    1.58
   6  -5  -5   38.13    1.45
   6  -5  -5   39.34    1.60
   6  -5  -5   38.04    2.21
   6   5  -5   37.98    1.27
   6   5  -5   37.48    1.63
  -6   5   5   37.65    1.41
   6   5  -5   37.13    1.79
  -6   5   5   37.83    1.85
  -5  -5   5   10.26    0.58
   5  -5  -5   12.03    1.16
  -5  -5   5   12.05    0.72
  -5   5   5   10.48    0.57
   5   5  -5   10.80    0.87
  -5   5   5   11.64    0.65
   5   5  -5   11.67    0.58
   5   5  -5    9.52    0.76
  -5   5   5   11.90    0.98
   4  -5  -5   48.87    2.25
   4  -5  -5   47.97    2.02
  -4  -5   5   51.06    1.69
   4   5  -5   55.97    1.67
  -4   5   5   50.70    2.26
   4   5  -5   49.09    2.25
   4   5  -5   52.33    2.05
   4   5  -5   53.57    1.74
  -4   5   5   51.14    2.04
   4   5  -5   51.31    1.85
  -4   5   5   53.23    1.80
   3  -5  -5  209.00    6.62
   3  -5  -5  208.28    6.40
   3  -5  -5  206.74    6.28
  -3  -5   5  214.93    6.42
  -3  -5   5  199.68    6.05
  -3   5   5  217.31    6.05
  -3   5   5  217.43    6.39
   3   5  -5  205.30    6.44
   3   5  -5  204.36    5.97
   3   5  -5  213.95    5.87
  -3   5   5  209.59    5.89
   3   5  -5  210.98    6.00
  -2  -5   5    2.40    0.55
  -2  -5   5    1.99    0.39
   2  -5  -5    2.29    0.48
   2  -5  -5    2.42    0.50
   2   5  -5    2.48    0.32
   2   5  -5    2.33    0.55
  -2   5   5    1.96    0.44
  -2   5   5    2.81    0.71
   2   5  -5    1.92    0.33
  -2   5   5    1.82    0.29
   2   5  -5    2.25    0.37
  -1  -5   5   86.94    2.91
   1  -5  -5   87.08    2.71
   1  -5  -5   90.19    3.27
  -1  -5   5   95.65    2.99
  -1  -5   5   94.84    3.16
   1  -5  -5   92.47    3.03
   1   5  -5   94.31    2.76
  -1   5   5   89.35    3.27
   1   5  -5   89.21    2.85
  -1   5   5   92.59    2.77
   1   5  -5   93.81    3.11
  -1   5   5   89.08    3.07
   1   5  -5   90.60    2.93
   0  -5   5  189.78    5.55
   0  -5  -5  185.13    5.26
   0  -5   5  182.80    5.46
   0  -5  -5  181.43    5.76
   0  -5  -5  181.29    5.48
   0   5   5  180.91    5.54
   0   5   5  183.36    5.29
   0   5  -5  191.63    5.60
   0   5  -5  187.60    5.51
   0   5  -5  187.45    5.40
   0   5   5  187.11    5.83
  -1  -5  -5    5.60    0.39
   1  -5   5    5.65    0.51
  -1  -5  -5    5.11    0.53
   1  -5   5    5.86    0.58
   1  -5   5    5.66    0.62
   1  -5   5    4.91    0.40
  -1  -5  -5    5.14    0.69
  -1  -5  -5    5.16    0.42
  -1   5  -5    5.20    0.57
  -1   5  -5    5.41    0.50
  -1   5  -5    4.94    0.36
  -1   5  -5    5.69    0.58
   1   5   5    5.63    0.48
   1   5   5    4.96    0.40
   1   5   5    6.32    0.90
   1   5   5    4.81    0.52
  -2  -5  -5    5.93    0.55
   2  -5   5    5.66    0.62
   2  -5   5    8.74    0.52
   2  -5   5    6.62    0.70
  -2  -5  -5    6.62    0.49
  -2  -5  -5    7.64    0.79
   2  -5   5    7.16    0.64
  -2  -5  -5    6.37    0.55
  -2  -5  -5    6.60    0.51
  -2   5  -5    6.28    0.62
   2   5   5    7.62    0.55
  -2   5  -5    7.59    0.66
  -2   5  -5    7.00    0.58
  -2   5  -5    6.03    0.51
   2   5   5    6.86    0.50
  -3  -5  -5    0.56    0.24
   3  -5   5    0.01    0.20
  -3  -5  -5    0.18    0.22
   3  -5   5   -0.06    0.29
  -3  -5  -5    0.24    0.22
  -3  -5  -5    0.01    0.19
   3  -5   5    0.30    0.34
  -3  -5  -5   -0.34    0.31
   3   5   5    0.05    0.20
  -3   5  -5    0.28    0.27
  -3   5  -5    0.88    0.38
  -3   5  -5    0.06    0.28
   3   5   5    0.10    0.40
  -3   5  -5    0.40    0.28
   3   5   5    0.55    0.30
  -4  -5  -5   88.46    3.36
   4  -5   5  100.08    4.03
  -4  -5  -5   86.99    3.02
  -4  -5  -5   88.58    2.93
   4  -5   5   92.12    3.27
  -4  -5  -5   87.87    2.81
   4   5   5   89.29    3.04
  -4   5  -5   92.25    3.02
  -4   5  -5   90.76    3.19
   4   5   5   90.73    2.97
  -4   5  -5   90.71    3.17
  -5  -5  -5   40.12    1.63
  -5  -5  -5   37.03    1.90
   5  -5   5   44.28    1.85
   5  -5   5   40.28    1.94
  -5   5  -5   41.28    1.93
  -5   5  -5   40.51    1.87
   5   5   5   42.16    1.70
  -5   5  -5   40.36    1.71
   5   5   5   41.49    1.81
   6  -5   5    7.18    0.91
  -6  -5  -5    4.90    0.64
   6  -5   5    7.95    0.85
  -6  -5  -5    5.62    0.92
  -6   5  -5    6.34    0.88
   6   5   5    8.54    1.09
  -6   5  -5    6.53    0.97
  -6   5  -5    6.20    0.74
   6   5   5    6.57    0.90
   7  -6  -5   34.68    2.33
  -7  -6   5   33.68    1.35
  -7  -6   5   33.18    1.61
   7  -6  -5   34.22    1.44
   7  -6  -5   34.06    1.57
   7   6  -5   31.83    1.78
  -7   6   5   32.62    1.37
  -7   6   5   35.78    1.90
   7   6  -5   29.61    1.72
  -6  -6   5    6.04    0.67
   6  -6  -5    4.86    0.98
  -6  -6   5    6.11    0.51
  -6   6   5    4.75    0.45
   6   6  -5    4.99    0.74
   6   6  -5    5.39    0.91
  -6   6   5    5.38    0.84
   6   6  -5    4.48    0.46
  -5  -6   5    4.95    0.51
   5  -6  -5    5.95    1.09
  -5   6   5    6.57    0.50
  -5   6   5    6.17    0.55
   5   6  -5    5.69    0.66
   5   6  -5    7.15    0.75
  -5   6   5    6.36    0.92
   4  -6  -5    8.05    0.98
  -4  -6   5    7.84    0.64
  -4   6   5    7.98    0.53
  -4   6   5    6.95    0.82
   4   6  -5    7.85    0.76
   4   6  -5    8.44    0.55
  -4   6   5    9.41    0.63
  -3  -6   5   16.68    0.92
   3  -6  -5   18.08    1.25
   3  -6  -5   15.27    1.12
  -3  -6   5   18.53    1.15
   3   6  -5   16.00    1.15
  -3   6   5   19.24    1.31
  -3   6   5   17.63    0.91
   3   6  -5   17.36    0.95
   3   6  -5   16.17    0.85
   3   6  -5   18.85    0.80
  -2  -6   5   14.66    1.00
   2  -6  -5   14.57    1.15
   2  -6  -5   13.43    1.10
  -2  -6   5   13.71    0.84
   2   6  -5   15.32    0.82
   2   6  -5   15.88    1.02
   2   6  -5   12.01    0.95
  -2   6   5   12.72    0.94
   2   6  -5   13.49    0.79
  -2   6   5   15.02    0.73
  -2   6   5   10.76    1.25
  -1  -6   5  180.33    5.37
   1  -6  -5  182.12    5.75
  -1  -6   5  184.68    5.58
  -1  -6   5  179.91    5.37
   1  -6  -5  176.62    5.44
   1   6  -5  176.73    5.14
  -1   6   5  171.44    5.14
   1   6  -5  170.86    5.25
   1   6  -5  176.97    5.51
  -1   6   5  181.24    5.83
   1   6  -5  184.44    5.34
  -1   6   5  179.38    5.51
   0  -6   5   18.47    1.05
   0  -6   5   20.71    1.17
   0  -6  -5   19.23    1.03
   0  -6   5   19.13    1.01
   0  -6  -5   18.27    1.21
   0  -6  -5   18.50    0.84
   0   6  -5   19.60    0.96
   0   6   5   16.40    1.57
   0   6   5   18.62    1.04
   0   6  -5   18.81    1.03
   0   6  -5   19.30    1.07
   0   6   5   18.80    0.88
   1  -6   5    1.67    0.45
  -1  -6  -5    1.95    0.39
  -1  -6  -5    1.95    0.34
   1  -6   5    1.47    0.38
   1  -6   5    1.82    0.39
  -1  -6  -5    1.45    0.24
  -1  -6  -5    1.00    0.49
   1  -6   5    1.76    0.31
  -1   6  -5    1.96    0.38
   1   6   5    1.74    0.32
   1   6   5    1.87    0.56
   1   6   5    1.30    0.38
   1   6   5    2.04    0.30
  -1   6  -5    2.75    0.55
  -1   6  -5    2.19    0.47
   2  -6   5   10.35    0.83
   2  -6   5    9.53    0.85
  -2  -6  -5   10.04    0.65
  -2  -6  -5   10.53    0.70
   2  -6   5   12.35    0.83
  -2  -6  -5   11.17    0.95
  -2  -6  -5   10.02    0.62
  -2  -6  -5   11.34    0.78
   2  -6   5   10.28    0.69
   2   6   5   11.27    0.66
   2   6   5   10.40    1.04
  -2   6  -5   12.05    0.84
  -2   6  -5   10.05    0.67
  -2   6  -5   11.99    0.78
   2   6   5    9.74    0.67
  -3  -6  -5  244.24    7.12
   3  -6   5  242.67    7.16
   3  -6   5  231.42    7.40
  -3  -6  -5  238.96    7.57
   3  -6   5  252.46    7.35
  -3  -6  -5  244.80    7.03
  -3  -6  -5  248.35    7.11
  -3  -6  -5  248.97    7.11
  -3   6  -5  248.22    7.22
  -3   6  -5  253.84    7.27
  -3   6  -5  247.04    7.22
  -3   6  -5  244.03    7.39
   3   6   5  249.62    7.14
   3   6   5  254.39    7.12
  -4  -6  -5    9.08    1.00
  -4  -6  -5    6.76    0.74
  -4  -6  -5    7.61    0.63
   4  -6   5    7.44    0.83
   4  -6   5    8.02    0.77
   4  -6   5    9.64    0.80
   4   6   5    6.81    0.73
  -4   6  -5    6.69    0.74
  -4   6  -5    6.56    0.78
   4   6   5    7.16    0.66
  -4   6  -5    5.98    0.69
  -5  -6  -5    0.55    0.49
  -5  -6  -5   -0.19    0.27
   5  -6   5    0.36    0.41
   5   6   5    0.31    0.42
  -5   6  -5    0.03    0.38
  -5   6  -5    0.14    0.42
  -5   6  -5    0.48    0.40
   5   6   5    0.65    0.32
   6  -6   5    0.79    0.49
  -6  -6  -5    0.11    0.35
   6  -6   5    0.31    0.51
  -6   6  -5   -0.53    0.43
  -6   6  -5    0.05    0.47
   6   6   5    0.61    0.38
  -6   6  -5    0.23    0.46
   6   6   5   -0.29    0.43
  -6  -7   5    0.94    0.42
  -6   7   5    1.72    0.40
  -6   7   5    1.07    0.36
   6   7  -5    1.75    0.38
  -6   7   5    1.28    0.59
   6   7  -5    1.21    0.67
   6   7  -5    0.81    0.48
  -5  -7   5   27.37    1.17
   5  -7  -5   32.92    2.02
   5   7  -5   28.53    1.17
  -5   7   5   28.83    1.66
  -5   7   5   28.83    1.31
   5   7  -5   26.10    1.49
  -5   7   5   28.65    1.18
   4  -7  -5   33.68    1.96
  -4   7   5   33.09    1.31
  -4   7   5   34.83    1.45
   4   7  -5   34.17    1.30
  -4   7   5   34.46    1.78
   4   7  -5   32.88    1.30
   4   7  -5   31.30    1.61
   3  -7  -5   64.81    2.90
  -3  -7   5   67.49    2.39
  -3  -7   5   71.89    2.75
   3   7  -5   68.38    2.25
   3   7  -5   70.99    2.35
   3   7  -5   69.09    2.61
  -3   7   5   69.37    2.75
  -3   7   5   69.22    2.45
  -3   7   5   69.05    2.27
   2  -7  -5  175.86    5.60
  -2  -7   5  174.25    5.36
  -2  -7   5  161.70    5.05
   2   7  -5  169.41    5.03
  -2   7   5  151.42    5.35
   2   7  -5  161.65    4.84
  -2   7   5  168.06    5.31
   2   7  -5  163.76    5.31
   1  -7  -5   85.97    3.00
   1  -7  -5   91.38    3.58
  -1  -7   5   88.69    3.13
  -1  -7   5   79.08    3.25
  -1   7   5   85.34    2.74
  -1   7   5   85.14    3.09
   1   7  -5   92.83    3.51
   1   7  -5   86.02    2.92
   1   7  -5   87.86    2.74
  -1   7   5   73.78    3.25
   0  -7   5  142.17    4.41
   0  -7  -5  140.73    4.74
   0  -7  -5  133.21    4.10
   0  -7   5  133.07    4.50
   0  -7  -5  141.75    4.36
   0   7   5  130.34    4.13
   0   7  -5  142.13    4.45
   0   7   5  129.31    4.71
   0   7   5  135.76    4.43
   0   7  -5  142.95    4.16
   0   7  -5  140.47    4.39
   1  -7   5   25.53    1.31
   1  -7   5   24.45    0.99
  -1  -7  -5   26.12    1.35
   1  -7   5   25.61    1.07
   1  -7   5   23.38    1.36
  -1  -7  -5   26.16    1.24
  -1   7  -5   24.69    1.22
   1   7   5   26.16    1.17
  -1   7  -5   25.94    1.31
  -1   7  -5   28.41    1.35
   1   7   5   23.94    1.70
   1   7   5   24.90    1.31
  -2  -7  -5   16.88    1.24
  -2  -7  -5   17.05    0.97
   2  -7   5   17.52    1.01
   2  -7   5   19.16    1.17
   2  -7   5   16.86    1.08
  -2  -7  -5   17.07    0.94
   2  -7   5   16.47    0.90
  -2  -7  -5   18.32    1.05
   2   7   5   18.39    0.98
  -2   7  -5   18.27    1.06
  -2   7  -5   19.38    1.14
   2   7   5   18.51    0.87
  -2   7  -5   17.03    1.14
   2   7   5   17.20    0.91
  -3  -7  -5    6.74    0.96
   3  -7   5    6.31    0.70
  -3  -7  -5    6.51    0.62
  -3  -7  -5    6.80    0.65
   3  -7   5    7.58    0.77
  -3  -7  -5    6.62    0.59
  -3  -7  -5    7.07    0.65
   3  -7   5    6.28    0.87
  -3   7  -5    6.75    0.77
   3   7   5    6.39    0.64
  -3   7  -5    6.93    0.67
  -3   7  -5    7.53    0.75
   3   7   5    6.05    0.62
   4  -7   5   10.76    1.04
  -4  -7  -5   11.71    0.89
  -4  -7  -5   10.75    0.79
   4  -7   5   11.84    1.02
   4  -7   5   12.25    0.98
  -4  -7  -5   12.18    1.20
  -4   7  -5   10.37    1.02
  -4   7  -5   12.63    0.93
   4   7   5   12.85    0.89
  -4   7  -5   12.21    0.96
   4   7   5   13.10    1.26
   5  -7   5   19.47    1.35
   5  -7   5   21.71    1.37
  -5  -7  -5   19.53    1.45
  -5  -7  -5   20.27    1.53
  -5   7  -5   19.23    1.32
   5   7   5   18.48    1.12
  -5   7  -5   20.36    1.25
  -5   7  -5   20.56    1.39
   5   7   5   19.25    1.23
   5  -8  -5    8.59    1.28
   5   8  -5   10.84    0.76
  -5   8   5   10.03    1.45
  -5   8   5   10.25    0.73
  -5   8   5    8.45    0.78
   5   8  -5   10.99    0.97
  -4  -8   5    2.84    0.56
   4  -8  -5    2.28    0.66
  -4   8   5    3.68    0.82
   4   8  -5    3.20    0.47
   4   8  -5    4.48    0.82
   4   8  -5    2.67    0.43
  -4   8   5    3.07    0.45
  -4   8   5    2.55    0.52
  -3  -8   5    2.93    0.57
   3  -8  -5    3.23    0.78
  -3   8   5    3.28    0.68
   3   8  -5    4.32    0.60
  -3   8   5    3.79    0.50
   3   8  -5    4.35    0.71
   3   8  -5    4.36    0.60
  -2  -8   5    4.55    0.68
  -2  -8   5    3.78    0.60
   2  -8  -5    5.13    0.86
   2   8  -5    5.02    0.53
  -2   8   5    5.29    0.53
  -2   8   5    5.00    0.76
  -2   8   5    5.73    0.73
   2   8  -5    5.66    0.66
   1  -8  -5   11.63    1.17
  -1  -8   5   11.66    0.94
  -1  -8   5   13.57    1.03
  -1   8   5   12.91    1.02
  -1   8   5   10.70    0.91
  -1   8   5   13.23    0.76
   1   8  -5   11.64    0.92
   1   8  -5   11.25    0.74
   0  -8  -5   42.60    2.15
   0  -8   5   48.16    1.99
   0  -8   5   41.21    2.32
   0   8   5   43.60    1.70
   0   8  -5   46.12    1.96
   0   8  -5   42.02    1.80
   0   8  -5   44.32    1.69
   0   8  -5   44.27    1.90
   0   8   5   44.27    2.00
  -1  -8  -5    1.15    0.49
   1  -8   5    1.00    0.35
   1  -8   5    1.51    0.45
  -1  -8  -5    0.92    0.30
   1  -8   5    1.75    0.33
   1   8   5    1.67    0.41
  -1   8  -5    2.16    0.55
   1   8   5    2.07    0.47
  -1   8  -5    2.02    0.56
   2  -8   5    4.74    0.55
  -2  -8  -5    3.74    0.73
   2  -8   5    3.69    0.64
   2  -8   5    5.37    0.71
  -2  -8  -5    4.84    0.55
   2  -8   5    4.73    0.76
   2   8   5    4.59    0.62
   2   8   5    3.99    0.56
   2   8   5    4.28    0.50
  -2   8  -5    4.15    0.58
  -2   8  -5    4.20    0.72
   2   8   5    4.75    0.70
  -3  -8  -5    0.45    0.32
   3  -8   5   -0.09    0.43
  -3  -8  -5    0.20    0.34
   3  -8   5    0.22    0.42
  -3  -8  -5   -0.34    0.34
   3  -8   5   -0.01    0.33
  -3  -8  -5   -0.15    0.51
   3  -8   5   -0.27    0.41
   3   8   5   -0.18    0.28
  -3   8  -5    0.17    0.38
   3   8   5   -0.21    0.34
   3   8   5    0.12    0.33
   4  -8   5    2.28    0.68
  -4  -8  -5    2.38    0.49
   4  -8   5    2.74    0.67
  -4  -8  -5    2.23    0.68
   4  -8   5    2.39    0.57
   4   8   5    3.63    0.62
   4   8   5    2.12    0.52
  -4   8  -5    2.80    0.66
   5  -8   5    1.57    0.56
  -5  -8  -5    1.11    0.55
  -5  -8  -5    3.00    1.24
   5  -8   5    4.13    0.92
   5   8   5    3.21    0.62
   5   8   5    1.64    0.47
  -5   8  -5    2.51    0.70
  -5   8  -5    2.15    0.68
   4  -9  -5    6.23    1.16
   4   9  -5    6.17    0.63
  -4   9   5    4.90    0.61
   4   9  -5    5.13    0.78
  -4   9   5    5.78    0.97
  -3  -9   5    3.36    0.65
   3  -9  -5    4.19    0.92
   3   9  -5    3.74    0.52
  -3   9   5    4.50    0.85
  -3   9   5    3.15    0.58
   3   9  -5    4.23    0.61
   3   9  -5    3.42    0.61
  -3   9   5    3.44    0.51
   2  -9  -5   12.32    1.51
  -2  -9   5    9.53    0.94
   2   9  -5    9.21    0.71
  -2   9   5    8.36    0.72
  -2   9   5    9.80    1.04
  -2   9   5   10.38    0.90
   2   9  -5    9.14    0.84
   1  -9  -5    1.26    0.67
  -1  -9   5    1.71    0.58
  -1   9   5    3.10    0.68
  -1   9   5    1.90    0.43
  -1   9   5    2.00    0.61
   1   9  -5    1.70    0.52
   1   9  -5    2.10    0.43
   0  -9  -5    0.31    0.44
   0  -9   5    0.13    0.34
   0   9   5   -0.41    0.38
   0   9  -5    0.32    0.26
   0   9  -5    0.12    0.38
   0   9   5   -0.09    0.27
   1  -9   5   35.51    1.48
   1  -9   5   39.27    1.87
   1  -9   5   37.42    1.36
   1  -9   5   36.08    1.84
  -1  -9  -5   34.50    1.98
  -1   9  -5   38.43    1.57
   1   9   5   32.22    1.64
   1   9   5   34.49    1.72
  -1   9  -5   35.93    1.79
   2  -9   5   -0.08    0.37
  -2  -9  -5    1.11    0.57
  -2  -9  -5    0.69    0.59
   2  -9   5    0.70    0.44
   2  -9   5    0.89    0.45
   2  -9   5    0.16    0.46
   2   9   5    0.72    0.41
   2   9   5    0.31    0.48
  -2   9  -5    1.05    0.54
   3  -9   5    7.26    0.96
   3  -9   5    4.73    0.79
  -3  -9  -5    3.98    0.91
  -3  -9  -5    6.78    0.87
  -3  -9  -5    7.02    0.95
   3  -9   5    7.03    0.90
   3   9   5    6.87    0.71
  -3   9  -5    7.54    0.97
   3   9   5    6.59    0.73
   3   9   5    7.21    0.92
   4  -9   5    3.43    0.77
   4  -9   5    2.66    0.65
   4  -9   5    2.08    0.83
  -4  -9  -5    1.31    0.79
  -4   9  -5    2.68    0.70
   4   9   5    2.40    0.55
   4   9   5    3.52    0.67
  -3  10   5    3.90    0.73
   3  10  -5    3.86    0.79
  -3  10   5    3.34    0.87
   3  10  -5    2.72    0.58
  -3  10   5    3.89    0.78
   3  10  -5    3.50    0.53
   2 -10  -5    1.07    0.65
  -2 -10   5    0.75    0.55
  -2  10   5    1.47    0.60
  -2  10   5    0.38    0.53
   2  10  -5    1.62    0.54
   2  10  -5    0.69    0.44
   2  10  -5    1.00    0.36
  -2  10   5    0.61    0.36
   1 -10  -5    2.09    0.70
  -1 -10   5    1.21    0.51
  -1  10   5    1.88    0.47
   1  10  -5    2.60    0.61
   1  10  -5    3.04    0.51
  -1  10   5    2.09    0.60
   0 -10   5    0.00    0.46
   0 -10  -5    0.19    0.63
   0  10  -5   -0.25    0.40
   0  10  -5    0.39    0.29
   0  10   5   -0.32    0.30
   0  10   5   -0.15    0.49
   0  10   5    0.70    0.54
   1 -10   5    7.88    0.92
  -1 -10  -5    9.21    1.29
   1  10   5    7.49    0.99
   1  10   5    8.89    0.85
  -1  10  -5    9.55    1.02
  -1  10  -5    8.08    0.78
   2 -10   5    0.09    0.46
   2 -10   5    0.73    0.47
  -2 -10  -5    0.77    0.65
   2 -10   5    0.12    0.48
   2  10   5    0.39    0.41
  -2  10  -5    0.61    0.41
   2  10   5    0.50    0.49
  -2  10  -5    1.21    0.63
   8   0  -6   12.77    0.96
  -8   0   6   11.21    1.14
   8   0  -6   11.49    0.86
   8   0  -6   13.08    1.03
   7   0  -6    0.34    0.31
   7   0  -6    0.56    0.29
  -7   0   6   -0.13    0.31
   7   0  -6    0.17    0.36
  -6   0   6   14.28    1.02
   6   0  -6   13.53    1.04
   6   0  -6   14.00    0.87
   6   0  -6   13.07    0.82
   6   0  -6   13.25    0.92
   6   0  -6   13.21    1.04
  -5   0   6    0.08    0.19
   5   0  -6    0.45    0.27
   5   0  -6    0.06    0.24
   5   0  -6   -0.08    0.22
   5   0  -6    0.02    0.27
   5   0  -6    0.00    0.25
   5   0  -6    0.32    0.28
   4   0  -6   10.69    0.80
   4   0  -6   10.48    0.67
   4   0  -6    9.68    0.76
   4   0  -6   10.07    0.69
   4   0  -6   10.76    0.72
   4   0  -6    9.34    0.67
   3   0  -6   -0.39    0.16
  -3   0   6   -0.02    0.17
   3   0  -6   -0.03    0.18
   3   0  -6   -0.08    0.16
   3   0  -6    0.13    0.20
   3   0  -6    0.02    0.19
   2   0  -6  111.05    3.50
   2   0  -6  107.60    3.44
  -2   0   6  113.92    3.46
   2   0  -6  106.28    3.42
   2   0  -6  115.68    3.49
   2   0  -6  112.90    3.38
  -1   0   6    0.13    0.23
   1   0  -6   -0.03    0.22
  -1   0   6    0.19    0.12
   1   0  -6    0.03    0.09
   1   0  -6    0.59    0.25
  -1   0   6    0.21    0.22
  -1   0   6   -0.21    0.16
   1   0  -6   -0.01    0.20
   0   0  -6   57.98    1.97
   0   0  -6   56.52    1.73
   0   0  -6   51.23    1.89
   0   0   6   55.38    2.01
   0   0   6   58.36    1.77
   0   0  -6   58.76    2.01
   0   0   6   59.36    1.98
   0   0   6   57.12    2.00
   1   0   6    0.05    0.21
   1   0   6    0.05    0.20
  -1   0  -6    0.10    0.18
   1   0   6    0.05    0.14
  -1   0  -6   -0.03    0.16
   1   0   6   -0.17    0.23
  -1   0  -6   -0.12    0.11
  -1   0  -6    0.29    0.23
  -2   0  -6    0.68    0.30
  -2   0  -6    0.41    0.18
   2   0   6    0.10    0.22
   2   0   6    0.23    0.28
  -2   0  -6    0.82    0.29
  -2   0  -6    0.51    0.19
   2   0   6    0.19    0.16
   2   0   6    0.51    0.26
   3   0   6    0.44    0.20
   3   0   6   -0.01    0.21
  -3   0  -6    0.33    0.25
  -3   0  -6    0.30    0.25
   3   0   6   -0.39    0.22
  -3   0  -6   -0.04    0.17
   3   0   6    0.42    0.23
  -3   0  -6   -0.32    0.15
  -4   0  -6    1.31    0.44
   4   0   6    1.25    0.37
   4   0   6    1.78    0.38
  -4   0  -6    1.57    0.35
   4   0   6    2.44    0.56
  -4   0  -6    2.21    0.69
   4   0   6    1.83    0.43
  -4   0  -6    2.16    0.38
   5   0   6    0.37    0.33
   5   0   6    0.08    0.33
  -5   0  -6    0.43    0.35
   5   0   6    0.03    0.23
  -5   0  -6    0.08    0.23
  -5   0  -6    0.70    0.30
   6   0   6   32.09    1.65
  -6   0  -6   31.02    1.39
  -6   0  -6   32.45    1.40
  -6   0  -6   29.22    1.69
   6   0   6   28.45    1.43
   6   0   6   30.44    1.48
   7   0   6    0.08    0.45
   7   0   6    0.20    0.57
  -7   0  -6    0.37    0.35
  -7   0  -6    0.42    0.37
  -7   0  -6   -0.25    0.50
   7   0   6    0.04    0.33
  -8  -1   6    4.48    0.84
   8  -1  -6    6.51    0.80
   8  -1  -6    5.43    0.70
   8  -1  -6    6.75    0.94
  -8   1   6    4.86    0.80
   8   1  -6    5.63    0.79
   7  -1  -6   55.65    2.14
   7  -1  -6   52.78    2.13
   7  -1  -6   51.01    2.04
  -7  -1   6   53.21    2.29
  -7   1   6   50.70    2.32
   7   1  -6   53.10    1.95
   7   1  -6   54.72    2.22
   7   1  -6   51.08    1.87
   6  -1  -6    3.32    0.57
   6  -1  -6    2.89    0.63
  -6  -1   6    3.11    0.59
   6  -1  -6    3.08    0.72
   6  -1  -6    3.47    0.60
   6  -1  -6    2.74    0.48
  -6   1   6    2.88    0.59
   6   1  -6    2.39    0.53
   6   1  -6    2.80    0.58
   6   1  -6    2.75    0.45
   6   1  -6    3.48    0.52
  -5  -1   6   95.37    3.24
   5  -1  -6   94.73    3.32
   5  -1  -6   94.96    3.16
   5  -1  -6   98.66    3.30
   5  -1  -6   97.93    3.28
   5  -1  -6   96.86    3.13
   5  -1  -6  100.93    3.55
   5   1  -6   96.22    3.12
   5   1  -6   98.63    3.21
   5   1  -6   94.44    3.39
   5   1  -6  100.05    3.26
   5   1  -6   96.71    3.08
   4  -1  -6   41.13    1.48
   4  -1  -6   38.42    1.72
   4  -1  -6   39.10    1.61
   4  -1  -6   37.53    1.58
   4  -1  -6   41.10    1.60
   4  -1  -6   36.80    1.53
   4   1  -6   38.84    1.62
   4   1  -6   39.75    1.57
   4   1  -6   37.51    1.67
   4   1  -6   35.61    1.46
   4   1  -6   38.51    1.51
   4   1  -6   37.12    1.48
   3  -1  -6   71.62    2.44
  -3  -1   6   71.37    2.48
   3  -1  -6   75.26    2.52
   3  -1  -6   74.30    2.32
   3  -1  -6   72.84    2.59
   3  -1  -6   71.93    2.38
   3  -1  -6   67.17    2.40
   3   1  -6   68.80    2.37
   3   1  -6   71.37    2.40
   3   1  -6   71.86    2.30
   3   1  -6   72.38    2.42
   3   1  -6   70.73    2.51
   2  -1  -6    4.36    0.58
  -2  -1   6    2.72    0.44
  -2  -1   6    2.82    0.45
   2  -1  -6    3.10    0.42
   2  -1  -6    3.62    0.55
   2  -1  -6    3.33    0.37
  -2  -1   6    3.23    0.24
  -2   1   6    3.34    0.39
   2   1  -6    3.77    0.55
   2   1  -6    3.67    0.42
   2   1  -6    3.51    0.38
   2   1  -6    2.95    0.32
  -2   1   6    3.43    0.54
   1  -1  -6   18.10    0.81
  -1  -1   6   17.05    0.68
   1  -1  -6   17.43    0.88
  -1  -1   6   18.38    0.94
  -1  -1   6   19.24    0.94
   1  -1  -6   17.52    0.61
  -1  -1   6   17.46    0.82
   1  -1  -6   18.35    0.94
   1   1  -6   18.29    0.91
   1   1  -6   17.37    0.88
  -1   1   6   19.87    1.20
   1   1  -6   16.24    0.77
   1   1  -6   17.39    0.63
  -1   1   6   18.14    0.66
  -1   1   6   16.78    0.82
   0  -1  -6   69.06    2.39
   0  -1  -6   68.35    2.05
   0  -1   6   70.11    2.13
   0  -1   6   68.02    2.24
   0  -1   6   69.11    2.36
   0  -1   6   67.57    2.35
   0  -1  -6   67.80    2.20
   0   1   6   71.47    2.42
   0   1   6   67.25    2.09
   0   1   6   72.72    2.27
   0   1   6   67.38    2.36
   0   1  -6   69.01    2.31
   0   1  -6   68.65    2.20
   0   1  -6   69.95    2.34
   0   1  -6   72.28    2.09
  -1  -1  -6  324.62    9.05
  -1  -1  -6  316.44    8.72
  -1  -1  -6  318.00    8.97
   1  -1   6  309.42    8.99
   1  -1   6  323.80    8.95
   1  -1   6  316.75    8.79
  -1  -1  -6  306.97    8.82
   1  -1   6  322.39    9.02
   1   1   6  308.00    8.98
   1   1   6  317.04    9.08
  -1   1  -6  324.20    8.75
  -1   1  -6  314.76    8.93
  -1   1  -6  310.15    8.96
  -1   1  -6  320.36    8.90
   1   1   6  324.39    8.76
   1   1   6  319.90    8.91
   2  -1   6   17.88    0.98
  -2  -1  -6   19.88    0.96
   2  -1   6   18.35    0.87
   2  -1   6   20.59    1.04
  -2  -1  -6   19.07    0.91
  -2  -1  -6   18.66    0.82
   2  -1   6   19.73    1.00
  -2  -1  -6   19.69    1.04
   2   1   6   19.85    0.98
  -2   1  -6   20.26    0.96
   2   1   6   19.65    0.98
  -2   1  -6   20.02    0.85
   2   1   6   19.46    1.08
  -2   1  -6   20.43    0.91
  -2   1  -6   19.39    0.95
   2   1   6   20.06    0.87
   3  -1   6   25.91    1.23
  -3  -1  -6   28.47    1.21
  -3  -1  -6   27.73    1.19
   3  -1   6   25.05    1.14
  -3  -1  -6   26.06    1.09
   3  -1   6   26.15    1.28
  -3  -1  -6   25.09    1.32
   3  -1   6   29.12    1.35
   3   1   6   26.84    1.24
  -3   1  -6   27.28    1.27
   3   1   6   29.83    1.42
  -3   1  -6   24.98    1.19
   3   1   6   25.91    1.21
  -3   1  -6   28.04    1.12
   3   1   6   28.96    1.16
  -3   1  -6   25.38    1.18
   4  -1   6    5.19    0.55
  -4  -1  -6    5.41    0.52
   4  -1   6    6.07    0.64
   4  -1   6    6.13    0.68
  -4  -1  -6    5.87    0.76
   4  -1   6    5.99    0.74
  -4  -1  -6    5.02    0.50
   4   1   6    5.04    0.59
  -4   1  -6    6.62    0.68
   4   1   6    4.83    0.88
   4   1   6    5.26    0.64
  -4   1  -6    5.09    0.51
  -4   1  -6    5.75    0.58
  -4   1  -6    4.53    0.55
   4   1   6    5.22    0.52
   5  -1   6   93.78    3.51
  -5  -1  -6   97.99    3.17
   5  -1   6  101.77    3.68
  -5  -1  -6   97.75    3.56
  -5  -1  -6   97.16    3.13
   5  -1   6   95.24    3.46
  -5   1  -6   97.05    3.25
   5   1   6   96.20    3.22
  -5   1  -6   97.81    3.18
   5   1   6  115.21    4.11
   5   1   6   93.69    3.39
  -5   1  -6   97.87    3.52
  -6  -1  -6   52.47    1.99
   6  -1   6   50.48    2.28
   6  -1   6   54.73    2.42
  -6  -1  -6   54.42    1.94
   6  -1   6   55.13    2.14
  -6  -1  -6   49.56    2.36
   6   1   6   51.35    2.02
   6   1   6   49.02    2.23
  -6   1  -6   53.62    2.07
  -6   1  -6   56.13    2.04
  -6   1  -6   52.55    2.38
   6   1   6   52.28    2.06
  -7  -1  -6    0.51    0.37
  -7  -1  -6   -0.06    0.36
   7  -1   6    0.57    0.39
  -7  -1  -6    0.01    0.49
   7  -1   6    0.81    0.53
   7   1   6    0.11    0.41
   7   1   6    0.62    0.41
  -7   1  -6    1.27    0.47
   7   1   6    1.00    0.55
  -7   1  -6    1.19    0.44
   8  -2  -6   21.51    1.24
  -8  -2   6   18.37    1.39
   8  -2  -6   17.25    2.04
   8   2  -6   19.89    2.03
  -8   2   6   20.51    1.29
  -8   2   6   19.64    1.97
  -7  -2   6    0.40    0.37
   7  -2  -6    0.05    0.30
   7  -2  -6   -0.17    0.46
   7  -2  -6   -0.42    0.39
  -7   2   6   -0.16    0.31
   7   2  -6    0.19    0.29
   6  -2  -6   73.13    2.66
   6  -2  -6   79.48    2.61
   6  -2  -6   77.97    3.16
  -6  -2   6   72.92    2.71
   6   2  -6   75.47    2.71
   6   2  -6   75.11    2.78
   6   2  -6   73.46    2.44
  -6   2   6   80.19    2.78
   6   2  -6   71.09    2.43
   5  -2  -6    0.20    0.19
   5  -2  -6   -0.24    0.36
   5  -2  -6    0.49    0.31
  -5  -2   6    0.70    0.29
   5  -2  -6    0.63    0.40
   5  -2  -6    0.30    0.29
  -5   2   6    0.77    0.33
   5   2  -6    0.61    0.28
   5   2  -6    0.68    0.42
   5   2  -6    0.98    0.33
   5   2  -6    0.33    0.25
   5   2  -6    0.25    0.21
   4  -2  -6    0.11    0.26
   4  -2  -6    0.12    0.21
   4  -2  -6    0.57    0.27
   4  -2  -6   -0.26    0.26
   4  -2  -6    0.12    0.18
   4   2  -6    0.10    0.21
  -4   2   6   -0.10    0.21
   4   2  -6   -0.03    0.25
   4   2  -6    0.11    0.22
   4   2  -6   -0.09    0.18
   4   2  -6    0.15    0.23
   4   2  -6   -0.15    0.19
   3  -2  -6   62.15    1.94
   3  -2  -6   59.38    2.33
  -3  -2   6   58.17    2.21
   3  -2  -6   59.72    2.19
   3  -2  -6   58.39    2.00
  -3  -2   6   57.99    2.09
  -3  -2   6   60.86    1.83
   3  -2  -6   58.76    2.14
   3   2  -6   62.27    2.04
   3   2  -6   63.25    2.07
   3   2  -6   59.29    2.24
  -3   2   6   62.06    2.20
   3   2  -6   58.83    1.91
  -2  -2   6  134.90    3.74
   2  -2  -6  134.40    4.21
   2  -2  -6  134.41    4.13
   2  -2  -6  130.06    4.03
   2  -2  -6  128.85    3.81
  -2  -2   6  128.70    4.00
   2   2  -6  126.13    3.71
   2   2  -6  131.81    3.97
   2   2  -6  134.59    3.79
  -2   2   6  130.49    3.64
   2   2  -6  130.57    4.09
   2   2  -6  127.89    3.60
  -2   2   6  131.79    3.83
  -2   2   6  130.16    4.16
   2   2  -6  128.84    3.62
   1  -2  -6  154.97    4.77
   1  -2  -6  163.12    4.75
  -1  -2   6  158.04    4.40
   1  -2  -6  157.67    4.65
  -1  -2   6  148.39    4.37
   1  -2  -6  156.24    4.28
  -1  -2   6  150.51    4.64
  -1  -2   6  156.95    4.72
   1  -2  -6  148.90    4.39
  -1   2   6  155.88    4.32
   1   2  -6  150.29    4.65
  -1   2   6  156.95    4.46
  -1   2   6  153.88    4.79
   1   2  -6  149.23    4.32
   1   2  -6  157.12    4.62
   1   2  -6  155.25    4.35
   0  -2  -6  110.82    3.50
   0  -2  -6  107.35    3.37
   0  -2   6  103.28    3.37
   0  -2   6  104.61    3.18
   0  -2  -6  108.39    3.09
   0  -2   6  102.00    3.41
   0  -2  -6  112.10    3.44
   0  -2  -6  110.11    3.17
   0  -2   6  105.79    3.18
   0   2   6  107.59    3.22
   0   2   6  106.93    3.12
   0   2  -6  105.70    3.38
   0   2  -6  109.98    3.14
   0   2  -6  107.63    3.38
   0   2  -6  107.89    3.13
  -1  -2  -6   25.27    1.11
  -1  -2  -6   24.19    1.10
   1  -2   6   25.82    1.16
  -1  -2  -6   26.10    1.24
  -1  -2  -6   24.37    1.12
  -1  -2  -6   23.68    0.93
   1  -2   6   25.62    1.03
   1  -2   6   24.85    1.18
   1  -2   6   25.15    1.05
  -1   2  -6   24.72    1.12
   1   2   6   23.97    0.96
  -1   2  -6   25.35    0.98
   1   2   6   24.88    1.04
  -1   2  -6   25.31    1.00
  -1   2  -6   24.45    1.13
   1   2   6   24.11    1.25
  -2  -2  -6    4.91    0.48
   2  -2   6    4.55    0.50
   2  -2   6    4.99    0.46
   2  -2   6    4.24    0.54
  -2  -2  -6    4.82    0.39
   2  -2   6    5.64    0.74
  -2  -2  -6    5.05    0.57
  -2  -2  -6    4.68    0.43
  -2   2  -6    4.31    0.40
  -2   2  -6    4.07    0.48
  -2   2  -6    4.81    0.47
   2   2   6    5.09    0.49
   2   2   6    4.64    0.67
  -2   2  -6    5.07    0.49
   2   2   6    3.93    0.52
   2   2   6    4.86    0.42
   3  -2   6   49.45    1.92
   3  -2   6   48.57    1.96
   3  -2   6   51.97    1.96
  -3  -2  -6   51.27    1.74
  -3  -2  -6   50.68    1.83
   3  -2   6   50.13    1.83
  -3  -2  -6   48.87    1.79
  -3  -2  -6   48.88    2.03
   3   2   6   50.96    1.78
   3   2   6   46.59    1.82
   3   2   6   47.41    1.86
  -3   2  -6   48.43    1.75
  -3   2  -6   53.03    1.92
   3   2   6   47.50    2.09
  -3   2  -6   50.39    1.92
  -3   2  -6   50.03    1.91
   4  -2   6    0.90    0.28
   4  -2   6    0.47    0.35
  -4  -2  -6    0.34    0.23
  -4  -2  -6    0.12    0.35
   4  -2   6    0.15    0.26
  -4  -2  -6    0.27    0.21
  -4  -2  -6    0.95    0.41
   4  -2   6    1.21    0.47
  -4   2  -6    0.80    0.38
  -4   2  -6    0.55    0.30
   4   2   6    0.47    0.44
   4   2   6    1.00    0.31
   4   2   6    0.36    0.29
  -4   2  -6    0.27    0.21
   4   2   6    0.30    0.33
  -5  -2  -6    1.14    0.49
  -5  -2  -6    0.56    0.29
   5  -2   6    1.07    0.53
   5  -2   6    1.04    0.41
  -5  -2  -6    0.69    0.28
  -5   2  -6    0.29    0.40
  -5   2  -6    0.55    0.30
   5   2   6    0.79    0.37
   5   2   6    1.09    0.38
  -5   2  -6    0.77    0.34
   5   2   6    0.67    0.30
  -6  -2  -6   12.96    0.78
   6  -2   6   13.41    1.11
  -6  -2  -6   13.21    0.90
   6  -2   6   15.55    1.02
  -6  -2  -6   14.66    1.19
  -6   2  -6   15.41    0.97
   6   2   6   14.16    0.91
   6   2   6   14.50    1.07
  -6   2  -6   15.50    1.00
  -6   2  -6   13.42    1.16
  -7  -2  -6   21.35    1.18
   7  -2   6   20.07    1.25
  -7  -2  -6   19.86    1.50
   7  -2   6   19.04    1.39
   7   2   6   18.21    1.30
  -7   2  -6   21.96    1.89
  -7   2  -6   20.53    1.23
   7   2   6   19.59    1.19
  -7   2  -6   20.33    1.20
   8  -3  -6   43.84    2.55
   8  -3  -6   42.33    1.86
  -8  -3   6   39.10    1.42
  -8  -3   6   41.03    2.03
  -8   3   6   44.35    2.02
   8   3  -6   36.31    1.95
   7  -3  -6   52.57    2.35
  -7  -3   6   49.30    1.62
  -7  -3   6   49.24    2.41
   7  -3  -6   56.37    2.69
   7   3  -6   47.20    2.16
  -7   3   6   48.97    2.17
   6  -3  -6    0.82    0.38
  -6  -3   6    0.53    0.16
   6  -3  -6    0.87    0.48
  -6  -3   6    0.86    0.35
   6  -3  -6    0.26    0.26
   6   3  -6    0.67    0.36
  -6   3   6    0.64    0.32
   5  -3  -6    7.63    0.81
  -5  -3   6    8.58    0.63
   5  -3  -6    9.18    0.59
   5  -3  -6    6.92    0.94
   5  -3  -6    7.52    0.67
   5   3  -6    7.14    0.69
   5   3  -6    8.09    0.56
  -5   3   6    7.15    0.72
   5   3  -6    8.10    0.64
   5   3  -6    8.03    0.59
   4  -3  -6    5.54    0.43
  -4  -3   6    5.66    0.46
   4  -3  -6    4.73    0.81
   4  -3  -6    5.75    0.58
   4  -3  -6    6.22    0.64
   4   3  -6    5.51    0.49
   4   3  -6    6.32    0.54
   4   3  -6    5.90    0.60
   4   3  -6    5.82    0.53
   4   3  -6    6.08    0.48
   4   3  -6    7.00    0.72
  -4   3   6    5.67    0.62
  -4   3   6    5.97    0.32
  -3  -3   6    6.32    0.66
   3  -3  -6    5.36    0.36
   3  -3  -6    5.44    0.43
  -3  -3   6    6.06    0.56
   3  -3  -6    6.09    0.70
   3  -3  -6    5.86    0.62
   3  -3  -6    4.28    0.57
   3   3  -6    4.76    0.36
   3   3  -6    4.97    0.39
   3   3  -6    5.80    0.47
  -3   3   6    5.42    0.60
  -3   3   6    4.91    0.31
   2  -3  -6    0.42    0.24
   2  -3  -6    0.77    0.35
  -2  -3   6    0.56    0.18
  -2  -3   6    0.40    0.26
  -2  -3   6    0.94    0.34
  -2   3   6    0.58    0.37
   2   3  -6    0.78    0.28
   2   3  -6    0.37    0.14
  -2   3   6    0.62    0.25
  -2   3   6    0.60    0.14
   2   3  -6    0.37    0.12
   2   3  -6    0.51    0.23
  -1  -3   6  197.75    5.83
  -1  -3   6  199.86    5.97
   1  -3  -6  196.63    5.48
   1  -3  -6  207.02    6.07
   1  -3  -6  189.55    5.49
   1  -3  -6  202.82    5.87
  -1  -3   6  205.67    5.66
   1  -3  -6  208.83    6.00
  -1   3   6  189.83    6.04
  -1   3   6  200.89    5.53
  -1   3   6  203.41    5.56
   1   3  -6  191.58    5.89
   1   3  -6  197.25    5.80
   1   3  -6  190.69    5.54
  -1   3   6  196.97    5.89
   0  -3  -6  263.64    7.55
   0  -3  -6  264.31    7.75
   0  -3   6  259.89    7.39
   0  -3   6  264.76    7.67
   0  -3   6  263.15    7.57
   0  -3   6  260.17    7.23
   0  -3  -6  255.25    7.24
   0  -3  -6  264.76    7.64
   0  -3  -6  266.23    7.26
   0   3  -6  273.28    7.33
   0   3  -6  257.40    7.18
   0   3   6  261.97    7.29
   0   3  -6  256.81    7.58
   0   3  -6  268.51    7.55
   0   3   6  257.96    7.31
   0   3   6  269.41    7.81
  -1  -3  -6  171.74    5.08
   1  -3   6  170.09    5.22
   1  -3   6  172.12    5.01
  -1  -3  -6  173.30    5.15
   1  -3   6  166.59    4.91
  -1  -3  -6  173.35    5.30
  -1  -3  -6  174.37    4.87
  -1  -3  -6  166.62    4.87
   1  -3   6  172.34    5.15
  -1   3  -6  167.75    5.11
  -1   3  -6  166.35    5.12
  -1   3  -6  178.17    4.94
   1   3   6  169.80    5.35
   1   3   6  169.26    4.90
  -1   3  -6  170.10    4.88
  -2  -3  -6   85.40    2.60
   2  -3   6   82.12    2.71
   2  -3   6   84.46    2.72
  -2  -3  -6   85.55    2.76
   2  -3   6   82.86    2.90
  -2  -3  -6   77.65    2.93
  -2  -3  -6   81.20    2.62
  -2  -3  -6   80.72    2.70
   2  -3   6   85.19    2.85
  -2   3  -6   83.32    2.81
   2   3   6   84.06    2.63
  -2   3  -6   84.49    2.81
   2   3   6   83.42    3.01
  -2   3  -6   82.07    2.64
   2   3   6   84.68    2.69
  -2   3  -6   82.32    2.66
  -3  -3  -6   35.58    1.41
   3  -3   6   36.35    1.64
   3  -3   6   35.64    1.47
  -3  -3  -6   35.22    1.41
  -3  -3  -6   35.38    1.68
   3  -3   6   36.52    1.82
  -3  -3  -6   33.44    1.40
  -3  -3  -6   35.57    1.36
   3  -3   6   36.76    1.52
   3   3   6   35.31    1.74
  -3   3  -6   36.06    1.40
   3   3   6   35.79    1.39
  -3   3  -6   35.41    1.47
  -3   3  -6   32.59    1.47
   3   3   6   33.99    1.45
  -3   3  -6   33.33    1.49
  -4  -3  -6   20.29    1.01
   4  -3   6   21.78    1.42
  -4  -3  -6   19.75    1.27
  -4  -3  -6   20.61    0.98
  -4  -3  -6   20.51    1.00
   4  -3   6   21.68    1.11
   4  -3   6   20.60    1.21
   4  -3   6   20.61    1.39
  -4   3  -6   21.75    1.17
  -4   3  -6   20.32    1.04
   4   3   6   20.47    1.15
   4   3   6   21.20    1.03
  -4   3  -6   22.03    1.19
   5  -3   6   36.03    1.65
  -5  -3  -6   36.98    1.49
  -5  -3  -6   34.37    1.36
  -5  -3  -6   31.73    1.78
  -5  -3  -6   36.26    1.43
   5  -3   6   34.00    1.74
  -5   3  -6   37.38    1.75
   5   3   6   37.53    1.55
   5   3   6   37.19    1.69
  -5   3  -6   35.36    1.63
  -5   3  -6   34.38    1.52
  -6  -3  -6    9.40    0.76
   6  -3   6   10.43    1.02
   6  -3   6    9.96    0.88
  -6  -3  -6   12.72    1.19
  -6   3  -6   10.19    0.83
  -6   3  -6   10.92    0.92
   6   3   6   10.64    0.86
  -6   3  -6   11.62    1.07
   6   3   6   11.14    0.97
   7  -3   6   -0.01    0.45
  -7  -3  -6    0.44    0.37
  -7  -3  -6    0.54    0.59
   7  -3   6    0.27    0.44
   7   3   6    0.17    0.39
   7   3   6    0.28    0.43
  -7   3  -6   -0.11    0.42
  -7   3  -6    0.27    0.52
  -7   3  -6    0.67    0.46
  -7  -4   6   96.45    2.83
  -7  -4   6   91.15    3.27
   7  -4  -6   93.85    3.72
   7  -4  -6   96.81    3.98
   7  -4  -6   91.68    3.04
  -7   4   6   94.33    2.82
   7   4  -6   92.76    3.28
  -7   4   6   92.80    3.44
   7   4  -6   87.21    3.40
   6  -4  -6   17.22    1.04
  -6  -4   6   19.20    0.78
  -6  -4   6   17.69    1.02
   6  -4  -6   17.18    1.47
   6  -4  -6   17.19    0.91
   6   4  -6   18.23    1.07
  -6   4   6   18.96    1.21
   6   4  -6   17.94    1.16
  -6   4   6   18.64    0.78
  -5  -4   6    1.95    0.37
   5  -4  -6    2.41    0.35
   5  -4  -6    2.13    0.57
   5  -4  -6    2.55    0.43
  -5   4   6    1.40    0.24
  -5   4   6    2.07    0.50
  -5   4   6    2.09    0.29
   5   4  -6    1.50    0.38
   5   4  -6    1.75    0.42
   4  -4  -6    1.00    0.44
   4  -4  -6    1.12    0.29
  -4  -4   6    1.26    0.26
   4  -4  -6    0.55    0.36
   4  -4  -6    0.52    0.20
  -4  -4   6    1.44    0.37
   4   4  -6    0.79    0.32
   4   4  -6    0.80    0.26
   4   4  -6    0.82    0.41
  -4   4   6    0.82    0.23
  -4   4   6    1.12    0.43
  -4   4   6    0.66    0.18
   4   4  -6    0.50    0.21
  -3  -4   6   26.83    1.19
   3  -4  -6   22.93    1.83
  -3  -4   6   23.65    1.30
   3  -4  -6   26.46    1.49
  -3   4   6   24.44    0.92
   3   4  -6   27.96    1.13
   3   4  -6   28.42    0.91
  -3   4   6   26.62    1.31
   3   4  -6   21.84    1.61
   2  -4  -6  212.10    6.14
  -2  -4   6  203.05    6.23
  -2  -4   6  198.18    5.88
  -2  -4   6  210.76    6.06
   2  -4  -6  198.32    6.36
   2   4  -6  207.21    5.71
  -2   4   6  205.11    5.73
  -2   4   6  205.73    6.18
   2   4  -6  205.80    5.98
   2   4  -6  204.08    6.22
  -2   4   6  209.26    6.38
   2   4  -6  205.30    5.77
   1  -4  -6    9.54    0.85
  -1  -4   6    9.52    0.68
  -1  -4   6    8.21    0.72
   1  -4  -6    9.30    0.47
  -1  -4   6    8.51    0.57
   1  -4  -6    9.05    0.67
  -1   4   6    7.88    0.79
   1   4  -6    9.38    0.64
   1   4  -6    8.99    0.70
  -1   4   6    9.03    0.50
  -1   4   6    8.99    0.70
   1   4  -6    8.90    0.52
   0  -4  -6    0.12    0.13
   0  -4  -6    0.17    0.23
   0  -4   6   -0.10    0.23
   0  -4   6   -0.06    0.23
   0  -4  -6   -0.14    0.19
   0  -4   6   -0.11    0.14
   0  -4  -6   -0.12    0.26
   0  -4  -6    0.05    0.12
   0   4   6    0.07    0.16
   0   4  -6    0.06    0.19
   0   4  -6    0.31    0.17
   0   4  -6    0.05    0.19
   0   4   6    0.00    0.28
  -1  -4  -6   28.02    1.07
   1  -4   6   27.43    1.28
  -1  -4  -6   27.83    1.22
  -1  -4  -6   28.00    1.44
  -1  -4  -6   26.82    1.02
  -1  -4  -6   28.94    1.30
   1  -4   6   27.79    1.36
   1  -4   6   27.17    1.05
   1  -4   6   27.08    1.19
   1   4   6   27.40    1.08
  -1   4  -6   27.05    1.13
   1   4   6   27.81    1.10
  -1   4  -6   27.55    1.02
   1   4   6   26.80    1.45
  -1   4  -6   28.19    1.29
  -1   4  -6   26.83    1.26
   2  -4   6    3.37    0.48
  -2  -4  -6    3.53    0.37
  -2  -4  -6    4.74    0.59
  -2  -4  -6    4.17    0.70
  -2  -4  -6    4.14    0.40
   2  -4   6    3.99    0.46
  -2  -4  -6    3.59    0.50
   2  -4   6    2.96    0.56
   2   4   6    1.97    0.79
   2   4   6    3.53    0.40
  -2   4  -6    3.50    0.42
   2   4   6    3.53    0.44
  -2   4  -6    4.29    0.56
  -2   4  -6    3.48    0.46
  -2   4  -6    3.37    0.53
   3  -4   6  187.74    5.92
  -3  -4  -6  181.51    5.34
  -3  -4  -6  179.59    5.80
  -3  -4  -6  183.29    5.41
   3  -4   6  193.76    5.55
  -3  -4  -6  181.86    5.40
   3  -4   6  182.57    5.71
   3  -4   6  182.79    5.50
  -3  -4  -6  180.15    5.37
   3   4   6  179.93    5.43
  -3   4  -6  184.26    5.49
  -3   4  -6  182.94    5.75
  -3   4  -6  182.12    5.60
  -3   4  -6  184.90    5.42
   3   4   6  185.03    5.39
   3   4   6  170.75    5.84
  -4  -4  -6   77.26    2.57
   4  -4   6   77.60    2.86
   4  -4   6   80.81    2.80
   4  -4   6   80.22    2.99
  -4  -4  -6   79.68    3.08
  -4  -4  -6   82.74    2.99
  -4  -4  -6   78.48    2.58
  -4  -4  -6   79.39    2.63
   4   4   6   78.16    2.67
  -4   4  -6   77.77    2.69
  -4   4  -6   78.41    2.85
  -4   4  -6   78.92    2.86
   4   4   6   79.32    2.77
  -5  -4  -6    2.68    0.44
   5  -4   6    3.50    0.58
   5  -4   6    2.35    0.59
  -5   4  -6    2.95    0.68
   5   4   6    2.25    0.57
  -5   4  -6    1.90    0.52
   5   4   6    2.67    0.48
  -5   4  -6    2.64    0.46
  -6  -4  -6    1.47    0.62
   6  -4   6    1.71    0.59
  -6  -4  -6    1.52    0.43
   6   4   6    2.34    0.61
  -6   4  -6    1.21    0.52
  -6   4  -6    1.42    0.44
   6   4   6    1.09    0.37
  -6   4  -6    0.81    0.52
  -7  -5   6    2.12    0.55
   7  -5  -6    3.16    0.95
   7  -5  -6    2.24    0.46
  -7  -5   6    1.91    0.28
  -7   5   6    1.73    0.32
   7   5  -6    1.82    0.52
  -7   5   6    1.90    0.67
  -7   5   6    1.59    0.33
   6  -5  -6    2.06    0.46
   6  -5  -6    1.97    0.42
   6  -5  -6    1.32    0.73
  -6  -5   6    1.51    0.38
   6   5  -6    1.44    0.52
  -6   5   6    1.58    0.54
   6   5  -6    1.39    0.45
  -6   5   6    1.61    0.32
  -6   5   6    1.95    0.28
  -5  -5   6   17.10    0.82
   5  -5  -6   12.81    1.26
  -5   5   6   15.49    0.69
   5   5  -6   16.31    1.03
  -5   5   6   14.45    1.11
   5   5  -6   13.88    1.02
  -5   5   6   13.97    0.75
  -4  -5   6  153.33    4.54
   4  -5  -6  147.59    5.15
   4   5  -6  150.36    4.83
  -4   5   6  146.55    4.29
  -4   5   6  149.62    4.89
   4   5  -6  150.92    4.44
  -4   5   6  150.76    4.43
   3  -5  -6   92.76    3.28
   3  -5  -6   93.43    3.37
  -3  -5   6   98.00    3.40
  -3  -5   6   91.31    3.09
   3  -5  -6   95.54    3.57
   3   5  -6   88.64    2.89
   3   5  -6   98.41    3.04
  -3   5   6   94.50    3.34
   3   5  -6   97.14    2.83
  -3   5   6   99.34    3.02
  -3   5   6  101.21    2.88
  -2  -5   6   21.73    1.09
   2  -5  -6   21.94    1.17
  -2  -5   6   21.58    1.23
  -2  -5   6   21.29    1.03
   2  -5  -6   21.35    1.35
   2   5  -6   22.86    0.88
  -2   5   6   22.68    0.90
  -2   5   6   22.47    1.36
   2   5  -6   20.57    1.24
  -2   5   6   23.80    1.24
   2   5  -6   21.04    1.03
   2   5  -6   20.18    0.93
  -1  -5   6   51.34    1.87
   1  -5  -6   47.20    2.15
  -1  -5   6   50.97    1.95
   1  -5  -6   49.79    1.64
  -1  -5   6   50.52    2.08
   1  -5  -6   50.77    1.96
   1   5  -6   49.84    1.73
   1   5  -6   53.17    1.91
  -1   5   6   51.14    2.60
   1   5  -6   50.88    1.76
  -1   5   6   51.67    2.04
   1   5  -6   51.74    2.05
  -1   5   6   51.46    1.70
   0  -5  -6    5.22    0.56
   0  -5   6    4.93    0.63
   0  -5   6    5.03    0.61
   0  -5  -6    5.01    0.40
   0  -5  -6    4.77    0.72
   0  -5   6    4.25    0.48
   0   5  -6    5.16    0.48
   0   5  -6    4.48    0.57
   0   5   6    5.59    0.96
   0   5   6    5.13    0.45
   0   5   6    5.55    0.61
   0   5  -6    4.97    0.54
   1  -5   6    7.75    0.74
  -1  -5  -6    7.59    0.70
  -1  -5  -6    6.74    0.44
  -1  -5  -6    6.43    0.58
  -1  -5  -6    7.46    0.51
   1  -5   6    6.81    0.48
   1  -5   6    7.73    0.64
   1  -5   6    8.46    0.76
  -1  -5  -6    7.60    0.80
   1   5   6    7.10    0.54
  -1   5  -6    7.78    0.45
  -1   5  -6    6.86    0.68
  -1   5  -6    6.89    0.67
  -1   5  -6    7.62    0.58
   1   5   6    5.50    0.80
   1   5   6    7.19    0.51
   2  -5   6    7.86    0.59
  -2  -5  -6    7.83    0.67
   2  -5   6    7.44    0.73
  -2  -5  -6    7.76    0.54
   2  -5   6    7.88    0.76
   2  -5   6    7.87    0.67
  -2  -5  -6    7.71    0.63
  -2  -5  -6    5.95    0.82
  -2  -5  -6    8.23    0.57
  -2   5  -6    8.71    0.60
  -2   5  -6    8.97    0.75
   2   5   6    8.85    0.63
  -2   5  -6    8.43    0.74
  -2   5  -6    8.17    0.63
   2   5   6    8.31    0.93
   2   5   6    7.59    0.60
  -3  -5  -6    4.69    0.54
  -3  -5  -6    4.14    0.73
  -3  -5  -6    4.46    0.47
   3  -5   6    4.44    0.61
   3  -5   6    4.61    0.61
  -3  -5  -6    4.95    0.51
  -3  -5  -6    4.65    0.54
   3   5   6    4.52    0.56
  -3   5  -6    4.40    0.66
  -3   5  -6    4.84    0.63
  -3   5  -6    5.15    0.56
   3   5   6    4.48    0.55
  -3   5  -6    4.71    0.69
   4  -5   6   50.03    2.05
   4  -5   6   51.56    2.23
   4  -5   6   49.91    2.08
  -4  -5  -6   50.11    1.87
  -4  -5  -6   46.71    1.92
  -4  -5  -6   48.84    1.78
  -4  -5  -6   47.94    2.25
  -4  -5  -6   49.15    1.79
  -4   5  -6   50.00    1.93
  -4   5  -6   51.38    2.12
  -4   5  -6   49.48    2.04
   4   5   6   47.88    1.95
   4   5   6   50.22    1.90
  -5  -5  -6    0.13    0.27
   5  -5   6    0.33    0.29
  -5  -5  -6    1.02    0.59
   5  -5   6   -0.14    0.40
  -5   5  -6    0.90    0.46
  -5   5  -6    0.73    0.46
   5   5   6    0.31    0.26
   5   5   6    0.50    0.40
  -5   5  -6    0.74    0.37
  -6  -5  -6   47.75    2.79
   6  -5   6   51.85    2.45
  -6  -5  -6   52.71    2.07
   6  -5   6   53.58    2.29
   6   5   6   52.74    2.12
  -6   5  -6   49.80    2.13
   6   5   6   50.21    2.23
  -6   5  -6   54.50    2.44
  -6   5  -6   57.32    2.37
  -7  -6   6   12.87    1.03
   7  -6  -6    9.44    1.49
   7  -6  -6   13.09    0.82
  -7   6   6   10.83    0.76
  -7   6   6   12.05    1.43
   7   6  -6   12.01    1.10
  -7   6   6   12.82    0.70
  -6  -6   6    3.50    0.51
   6  -6  -6    3.41    0.85
  -6   6   6    2.58    0.63
  -6   6   6    3.66    0.43
   6   6  -6    3.52    0.64
   6   6  -6    3.50    0.72
  -6   6   6    3.57    0.48
   5  -6  -6    0.72    0.50
   5   6  -6    0.51    0.23
  -5   6   6    0.74    0.22
   5   6  -6    0.64    0.34
  -5   6   6    0.82    0.26
   5   6  -6    0.42    0.37
  -5   6   6    0.50    0.39
   4  -6  -6    1.12    0.53
  -4  -6   6    0.05    0.33
  -4   6   6    0.12    0.20
  -4   6   6    0.28    0.37
   4   6  -6    0.53    0.27
   4   6  -6    0.56    0.22
   4   6  -6    0.23    0.26
  -4   6   6    0.45    0.25
  -3  -6   6   91.54    3.31
  -3  -6   6   87.16    3.00
   3   6  -6   90.15    2.93
  -3   6   6   90.07    3.28
  -3   6   6   90.30    2.95
  -3   6   6   93.98    2.80
   3   6  -6   89.14    2.76
  -2  -6   6  331.14    9.82
  -2  -6   6  340.59    9.57
   2  -6  -6  320.05    9.66
   2   6  -6  350.06    9.28
  -2   6   6  345.74   10.76
   2   6  -6  323.61    9.39
   2   6  -6  340.73    9.51
  -2   6   6  337.36    9.30
   2   6  -6  320.84    9.79
  -1  -6   6    0.36    0.30
  -1  -6   6   -0.14    0.28
  -1  -6   6   -0.19    0.19
   1  -6  -6   -0.74    0.29
   1  -6  -6    0.10    0.27
  -1   6   6    0.13    0.25
   1   6  -6    0.23    0.23
   1   6  -6    0.04    0.14
  -1   6   6    0.42    0.47
   1   6  -6    0.27    0.33
   1   6  -6    0.18    0.28
  -1   6   6   -0.08    0.18
   0  -6  -6    3.73    0.72
   0  -6  -6    4.31    0.43
   0  -6   6    6.76    0.74
   0  -6   6    3.52    0.54
   0   6  -6    5.10    0.62
   0   6  -6    3.19    0.59
   0   6   6    5.43    0.63
   1  -6   6    2.07    0.52
   1  -6   6    1.64    0.48
  -1  -6  -6    2.65    0.43
  -1  -6  -6    1.34    0.53
   1  -6   6    2.14    0.44
  -1  -6  -6    1.93    0.47
   1  -6   6    1.91    0.28
   1   6   6    2.56    0.36
   1   6   6    1.70    0.59
  -1   6  -6    2.39    0.39
  -1   6  -6    1.77    0.45
   1   6   6    1.51    0.37
   2  -6   6    7.27    0.60
   2  -6   6    8.26    0.73
  -2  -6  -6    7.15    0.61
  -2  -6  -6    8.90    0.97
  -2  -6  -6    8.24    0.57
  -2  -6  -6    8.27    0.75
   2  -6   6    7.09    0.80
  -2  -6  -6    8.64    0.68
  -2   6  -6    7.59    0.67
   2   6   6    8.62    0.61
   2   6   6    7.75    0.64
  -2   6  -6    7.62    0.76
  -2   6  -6    7.44    0.78
  -2   6  -6    8.85    0.61
  -3  -6  -6   38.52    1.49
   3  -6   6   33.80    1.77
   3  -6   6   36.41    1.53
  -3  -6  -6   36.14    1.52
  -3  -6  -6   33.46    1.49
   3  -6   6   37.99    1.67
  -3  -6  -6   35.47    1.47
  -3  -6  -6   32.51    1.81
  -3   6  -6   35.99    1.55
   3   6   6   37.19    1.52
   3   6   6   36.30    1.49
  -3   6  -6   35.95    1.53
  -3   6  -6   35.51    1.70
   4  -6   6    0.24    0.34
  -4  -6  -6    0.81    0.34
  -4  -6  -6    0.23    0.43
  -4  -6  -6    1.20    0.37
   4  -6   6    1.37    0.47
  -4  -6  -6    1.03    0.57
  -4   6  -6    1.10    0.41
   4   6   6    0.48    0.68
  -4   6  -6    0.71    0.35
   4   6   6    0.86    0.31
  -4   6  -6   -0.08    0.32
  -5  -6  -6    1.24    0.53
   5  -6   6    0.71    0.56
   5  -6   6    0.16    0.40
  -5  -6  -6    0.81    0.39
  -5   6  -6    0.98    0.40
  -5   6  -6    0.75    0.45
  -5   6  -6    0.43    0.47
   5   6   6    0.44    0.38
   5   6   6    0.94    0.47
   6  -6   6   50.85    2.27
  -6  -6  -6   46.26    2.55
  -6  -6  -6   50.15    2.51
   6  -6   6   51.70    2.80
  -6   6  -6   40.91    2.07
  -6   6  -6   48.00    2.28
  -6   6  -6   50.88    2.35
   6   6   6   47.61    2.03
   6   6   6   46.95    2.15
   6  -7  -6    3.18    0.80
   6   7  -6    3.55    0.68
  -6   7   6    4.93    0.63
  -6   7   6    6.32    1.06
  -6   7   6    5.88    0.51
   6   7  -6    3.84    0.65
   6   7  -6    3.58    0.44
   5  -7  -6    0.41    0.50
  -5   7   6    0.63    0.45
  -5   7   6    0.71    0.31
  -5   7   6    0.32    0.22
   5   7  -6    0.71    0.47
   5   7  -6    1.20    0.31
   4  -7  -6   -0.05    0.46
  -4  -7   6    0.32    0.38
   4   7  -6    0.34    0.39
  -4   7   6    0.07    0.22
  -4   7   6    0.43    0.29
   4   7  -6   -0.09    0.24
  -4   7   6    0.15    0.45
   4   7  -6   -0.08    0.21
  -3  -7   6    2.35    0.61
   3  -7  -6    2.41    0.71
  -3  -7   6    1.88    0.49
   3   7  -6    2.06    0.45
   3   7  -6    2.04    0.34
  -3   7   6    2.16    0.38
  -3   7   6    3.07    0.50
  -3   7   6    2.45    0.55
   2  -7  -6   16.55    1.30
  -2  -7   6   13.19    1.05
   2   7  -6   16.51    1.10
  -2   7   6   14.78    1.08
  -2   7   6   13.91    0.78
   2   7  -6   15.69    0.97
  -1  -7   6   45.99    2.12
   1  -7  -6   42.05    2.12
  -1  -7   6   44.72    1.84
   1   7  -6   40.70    1.58
  -1   7   6   40.61    2.02
  -1   7   6   43.91    1.96
   1   7  -6   44.43    1.79
   0  -7  -6   44.57    1.85
   0  -7  -6   41.60    1.69
   0  -7   6   42.44    1.83
   0  -7  -6   44.43    2.15
   0   7  -6   43.16    1.75
   0   7   6   44.86    1.93
   0   7   6   43.33    1.65
   0   7  -6   43.20    1.96
   0   7  -6   44.78    1.92
  -1  -7  -6   43.81    1.77
   1  -7   6   43.74    2.09
  -1  -7  -6   38.67    1.56
   1  -7   6   41.90    1.83
  -1  -7  -6   40.54    2.03
  -1   7  -6   43.50    1.92
  -1   7  -6   40.46    1.84
   1   7   6   43.38    1.67
   1   7   6   41.81    1.83
  -2  -7  -6   49.07    2.02
   2  -7   6   49.50    1.87
   2  -7   6   48.22    2.07
   2  -7   6   48.20    1.77
  -2  -7  -6   51.05    1.75
  -2  -7  -6   48.13    2.27
  -2  -7  -6   46.14    1.83
  -2  -7  -6   46.84    1.88
   2  -7   6   49.37    2.19
   2   7   6   47.21    1.86
  -2   7  -6   49.03    2.11
  -2   7  -6   53.95    2.01
   2   7   6   48.03    1.71
   3  -7   6   78.26    3.12
  -3  -7  -6   81.80    2.73
  -3  -7  -6   77.96    2.83
   3  -7   6   80.76    2.78
  -3  -7  -6   80.23    2.73
  -3  -7  -6   74.28    3.20
  -3  -7  -6   80.18    2.81
   3  -7   6   82.65    3.02
  -3   7  -6   85.80    3.10
  -3   7  -6   81.19    2.80
   3   7   6   82.48    2.82
  -3   7  -6   80.58    3.06
   3   7   6   83.83    2.72
  -4  -7  -6   52.95    1.91
   4  -7   6   51.27    2.37
   4  -7   6   54.32    2.28
  -4  -7  -6   49.53    2.44
  -4  -7  -6   52.86    2.05
  -4  -7  -6   47.63    1.91
   4  -7   6   52.73    2.20
  -4   7  -6   52.11    2.34
   4   7   6   55.15    2.09
   4   7   6   54.66    2.09
  -4   7  -6   50.40    2.31
  -4   7  -6   54.06    2.24
  -5  -7  -6    0.11    0.40
   5  -7   6    0.29    0.48
   5  -7   6    0.58    0.48
  -5  -7  -6   -0.03    0.86
   5   7   6    0.87    0.47
  -5   7  -6    0.08    0.51
  -5   7  -6    0.52    0.50
   5   7   6    0.05    0.37
  -5   7  -6    0.58    0.55
   5  -8  -6   16.26    1.70
  -5   8   6   20.05    1.00
  -5   8   6   19.37    1.12
  -5   8   6   20.63    1.55
   5   8  -6   21.92    1.04
  -4  -8   6    2.60    0.55
   4  -8  -6    1.73    0.57
  -4   8   6    3.63    0.49
   4   8  -6    2.85    0.48
  -4   8   6    2.71    0.46
  -4   8   6    3.04    0.78
   4   8  -6    3.54    0.48
   4   8  -6    3.89    0.79
  -3  -8   6    4.17    0.68
  -3  -8   6    5.24    0.91
   3  -8  -6    3.67    0.81
  -3   8   6    3.53    0.71
  -3   8   6    4.14    0.63
   3   8  -6    3.50    0.55
   3   8  -6    3.92    0.49
  -3   8   6    4.06    0.52
  -2  -8   6   -0.58    0.43
   2  -8  -6    1.30    0.59
  -2  -8   6    0.56    0.43
   2   8  -6    0.28    0.23
   2   8  -6    0.69    0.40
  -2   8   6    0.16    0.39
  -2   8   6    0.25    0.25
  -2   8   6    0.21    0.27
   1  -8  -6   -0.29    0.46
  -1  -8   6    0.32    0.34
  -1   8   6    0.18    0.23
  -1   8   6   -0.26    0.34
   1   8  -6   -0.38    0.30
   1   8  -6    0.08    0.21
   0  -8   6   -0.06    0.29
   0  -8  -6    0.04    0.48
   0  -8   6    0.62    0.33
   0   8  -6    0.06    0.21
   0   8  -6    0.05    0.32
   0   8   6    0.43    0.31
   0   8   6    0.39    0.43
   1  -8   6   12.30    1.08
  -1  -8  -6   12.32    1.20
   1  -8   6   11.74    0.95
  -1   8  -6   11.73    0.99
   1   8   6   12.94    1.04
   2  -8   6   13.28    1.14
  -2  -8  -6   10.76    1.23
   2  -8   6   13.59    0.93
   2  -8   6   12.79    1.01
   2  -8   6   13.90    0.85
  -2  -8  -6   14.48    1.05
   2   8   6   11.92    0.88
   2   8   6   11.91    0.81
   2   8   6   12.34    0.74
  -2   8  -6   12.75    1.08
  -2   8  -6   14.21    1.10
  -3  -8  -6   19.15    1.18
   3  -8   6   16.80    1.23
  -3  -8  -6   16.85    1.41
   3  -8   6   18.55    1.11
   3  -8   6   21.25    1.27
   3  -8   6   17.72    1.32
   3   8   6   18.45    1.01
  -3   8  -6   17.67    1.17
   3   8   6   18.18    1.10
   3   8   6   16.80    1.09
  -3   8  -6   19.78    1.34
   4  -8   6    7.78    1.02
  -4  -8  -6    9.32    1.25
   4  -8   6   10.11    1.08
  -4   8  -6    7.30    0.92
  -4   8  -6    8.90    0.90
   4   8   6    9.52    0.89
   4   8   6    9.65    0.85
  -4   8  -6    8.49    1.14
   4  -9  -6    9.73    1.40
  -4  -9   6   10.23    1.17
  -4   9   6   10.28    0.80
   4   9  -6   11.73    0.91
  -4   9   6   10.48    1.23
   4   9  -6   11.40    1.07
  -4   9   6    9.04    0.99
   4   9  -6   10.12    0.83
   3  -9  -6    0.24    0.58
  -3  -9   6    1.10    0.68
  -3   9   6   -0.34    0.32
  -3   9   6    0.15    0.49
   3   9  -6    0.21    0.27
  -3   9   6    0.57    0.31
   3   9  -6    0.66    0.48
   3   9  -6    0.54    0.36
   2  -9  -6   12.70    1.37
  -2  -9   6   17.56    1.30
  -2   9   6   15.79    0.93
   2   9  -6   17.64    1.12
  -2   9   6   15.16    1.27
   2   9  -6   14.35    0.89
  -2   9   6   16.47    1.11
  -1  -9   6   47.52    2.17
   1  -9  -6   44.33    2.35
  -1   9   6   43.87    2.01
  -1   9   6   40.57    2.06
  -1   9   6   40.80    1.74
   1   9  -6   44.64    1.95
   1   9  -6   44.04    1.73
   0  -9  -6    8.74    1.19
   0  -9   6    8.60    0.97
   0   9   6   10.35    0.80
   0   9  -6    9.13    0.75
   0   9  -6    9.03    0.95
   0   9   6    8.54    0.96
   1  -9   6    2.97    0.66
  -1  -9  -6    2.76    0.78
   1  -9   6    3.93    0.80
   1   9   6    3.68    0.57
  -1   9  -6    3.90    0.56
  -1   9  -6    2.72    0.64
   1   9   6    3.62    0.70
   2  -9   6    0.89    0.44
   2  -9   6    0.09    0.40
  -2  -9  -6   -0.37    0.47
   2  -9   6   -0.11    0.39
  -2  -9  -6    0.19    0.59
   2  -9   6   -0.14    0.39
   2   9   6   -0.06    0.33
  -2   9  -6    0.53    0.51
   3  -9   6    3.11    0.75
   3  -9   6    3.28    0.69
  -3  -9  -6    3.77    0.69
  -3  -9  -6    2.56    0.77
   3  -9   6    4.09    0.84
   3  -9   6    2.31    0.62
  -3  -9  -6    4.72    0.73
  -3   9  -6    3.87    0.87
   3   9   6    3.21    0.61
   3   9   6    3.60    0.59
   3   9   6    3.35    0.83
  -2 -10   6    5.09    0.84
  -2  10   6    5.76    0.93
   2  10  -6    6.01    0.84
  -2  10   6    5.15    0.91
   2  10  -6    5.74    0.70
  -2  10   6    5.77    0.72
   1 -10  -6    0.46    0.66
  -1 -10   6   -0.03    0.50
   1  10  -6    1.04    0.38
  -1  10   6    0.63    0.33
   1  10  -6   -0.15    0.44
  -1  10   6   -0.47    0.52
  -1  10   6   -0.10    0.52
   0 -10  -6    1.54    0.78
   0 -10   6   -0.06    0.42
   0  10   6   -0.03    0.49
   0  10   6   -0.23    0.57
   0  10  -6   -0.43    0.47
   0  10   6   -0.05    0.34
   0  10  -6   -0.31    0.30
  -1 -10  -6    1.99    0.76
   1 -10   6    1.81    0.62
  -1  10  -6    1.90    0.78
   1  10   6    1.36    0.62
  -1  10  -6    1.51    0.46
   1  10   6    1.10    0.44
   8   0  -7    0.06    0.41
   8   0  -7    0.06    0.52
   8   0  -7    0.08    0.40
  -8   0   7    0.10    0.45
   7   0  -7   10.62    0.90
   7   0  -7   11.74    1.13
   7   0  -7   11.48    0.90
  -7   0   7    9.89    0.95
   6   0  -7   -0.40    0.37
   6   0  -7    0.41    0.37
   6   0  -7   -0.10    0.28
   6   0  -7    0.19    0.36
   6   0  -7   -0.24    0.24
   5   0  -7    1.19    0.38
   5   0  -7    0.49    0.36
   5   0  -7    0.99    0.34
   5   0  -7    0.42    0.32
   5   0  -7    0.55    0.30
   4   0  -7    0.32    0.28
   4   0  -7    0.10    0.27
   4   0  -7   -0.23    0.20
   4   0  -7    0.18    0.23
   4   0  -7    0.00    0.20
   4   0  -7    0.11    0.28
   3   0  -7   15.92    0.88
   3   0  -7   17.65    0.96
   3   0  -7   18.26    0.99
  -3   0   7   14.77    0.89
   3   0  -7   17.52    0.93
   3   0  -7   16.07    0.93
  -2   0   7   -0.20    0.14
   2   0  -7    0.15    0.21
  -2   0   7    0.14    0.24
   2   0  -7   -0.09    0.23
   2   0  -7    0.00    0.20
   2   0  -7   -0.09    0.21
  -2   0   7    0.11    0.08
  -1   0   7  427.13   12.18
  -1   0   7  448.80   12.13
   1   0  -7  415.01   12.02
  -1   0   7  427.91   11.77
   1   0  -7  433.34   12.34
   1   0  -7  440.96   11.71
   1   0  -7  445.82   12.19
   0   0  -7    0.23    0.14
   0   0  -7    0.43    0.23
   0   0   7    0.51    0.22
   0   0   7    0.25    0.24
   0   0   7    0.40    0.13
   0   0   7    0.24    0.26
   0   0  -7    0.44    0.23
   0   0  -7    0.34    0.24
   1   0   7   49.42    1.81
   1   0   7   46.72    1.83
  -1   0  -7   44.37    1.71
  -1   0  -7   46.16    1.56
  -1   0  -7   47.81    1.80
  -1   0  -7   47.00    1.80
   1   0   7   47.98    1.61
  -2   0  -7    0.14    0.23
  -2   0  -7   -0.08    0.14
  -2   0  -7    0.11    0.23
   2   0   7    0.01    0.14
   2   0   7    0.02    0.27
   2   0   7    0.05    0.27
  -2   0  -7    0.26    0.22
   2   0   7   -0.07    0.22
   3   0   7  130.71    4.26
  -3   0  -7  137.27    4.24
  -3   0  -7  133.27    4.16
   3   0   7  133.57    4.23
   3   0   7  134.00    4.08
  -3   0  -7  131.15    4.00
   3   0   7  132.75    4.36
  -3   0  -7  133.13    4.19
   4   0   7   -0.19    0.31
  -4   0  -7    0.10    0.24
   4   0   7    0.19    0.24
   4   0   7    0.01    0.40
  -4   0  -7    0.08    0.38
  -4   0  -7   -0.05    0.21
   4   0   7    0.09    0.34
  -5   0  -7   39.79    1.64
   5   0   7   42.21    1.84
   5   0   7   40.45    1.91
  -5   0  -7   42.93    2.00
  -5   0  -7   42.26    1.70
   5   0   7   40.49    1.72
  -6   0  -7   -0.05    0.45
  -6   0  -7    0.23    0.34
  -6   0  -7    0.70    0.34
   6   0   7   -0.06    0.35
   6   0   7   -0.03    0.31
   6   0   7    0.31    0.54
   7   0   7   15.88    1.32
   7   0   7   19.29    1.24
  -7   0  -7   16.61    1.11
  -7   0  -7   16.43    1.13
  -7   0  -7   18.10    1.49
   8  -1  -7   21.98    1.32
   8  -1  -7   21.85    1.28
   8  -1  -7   16.80    1.63
  -8  -1   7   19.99    1.40
   8   1  -7   21.60    1.43
   8   1  -7   18.83    1.04
   7  -1  -7    1.90    0.50
   7  -1  -7    2.86    0.58
  -7  -1   7    2.35    0.50
   7  -1  -7    2.21    0.58
   7  -1  -7    2.09    0.69
   7   1  -7    3.35    0.52
   7   1  -7    2.09    0.50
   7   1  -7    2.18    0.47
   7   1  -7    1.82    0.58
   6  -1  -7   18.62    1.13
   6  -1  -7   16.82    1.15
   6  -1  -7   16.58    0.97
   6  -1  -7   14.81    0.96
   6  -1  -7   17.57    1.28
   6   1  -7   16.14    0.94
   6   1  -7   16.29    1.18
   6   1  -7   16.42    0.97
   6   1  -7   16.34    1.10
   6   1  -7   15.72    1.05
   5  -1  -7    0.12    0.27
   5  -1  -7   -0.26    0.31
   5  -1  -7   -0.13    0.23
   5  -1  -7    0.10    0.32
   5  -1  -7    0.14    0.31
   5  -1  -7   -0.01    0.24
   5   1  -7   -0.23    0.24
   5   1  -7    0.20    0.30
   5   1  -7   -0.04    0.22
   5   1  -7   -0.26    0.27
   5   1  -7   -0.09    0.25
   4  -1  -7    5.16    0.71
   4  -1  -7    5.14    0.48
   4  -1  -7    5.44    0.58
   4  -1  -7    5.64    0.59
   4  -1  -7    5.16    0.58
   4  -1  -7    5.09    0.55
   4   1  -7    5.68    0.72
   4   1  -7    4.38    0.49
   4   1  -7    5.38    0.56
   4   1  -7    5.50    0.57
   4   1  -7    5.34    0.67
   4   1  -7    5.75    0.52
  -3  -1   7    1.58    0.36
   3  -1  -7    1.21    0.35
   3  -1  -7    1.57    0.39
   3  -1  -7    1.13    0.31
   3  -1  -7    1.14    0.33
   3  -1  -7    1.29    0.34
   3   1  -7    0.91    0.30
   3   1  -7    1.54    0.39
   3   1  -7    1.59    0.36
   3   1  -7    0.73    0.31
  -3   1   7    1.26    0.31
   2  -1  -7   42.41    1.66
  -2  -1   7   42.53    1.34
  -2  -1   7   43.56    1.71
   2  -1  -7   41.37    1.55
   2  -1  -7   43.95    1.75
   2  -1  -7   41.05    1.70
  -2  -1   7   43.10    1.70
  -2   1   7   42.52    1.29
   2   1  -7   40.61    1.65
  -2   1   7   44.22    1.60
  -2   1   7   40.04    1.70
   2   1  -7   40.78    1.66
   2   1  -7   43.26    1.58
   2   1  -7   41.30    1.49
   1  -1  -7   68.15    2.27
  -1  -1   7   67.62    2.10
  -1  -1   7   69.37    2.42
   1  -1  -7   68.32    2.43
   1  -1  -7   69.10    2.43
   1  -1  -7   66.37    2.38
  -1  -1   7   66.01    2.26
   1  -1  -7   65.86    1.99
  -1  -1   7   67.61    2.41
  -1   1   7   70.06    2.07
  -1   1   7   68.88    2.45
   1   1  -7   67.49    2.37
  -1   1   7   72.09    2.33
   1   1  -7   69.99    2.24
   1   1  -7   71.58    2.03
   1   1  -7   70.05    2.37
   0  -1  -7    1.39    0.32
   0  -1   7    1.66    0.26
   0  -1   7    1.63    0.33
   0  -1  -7    1.35    0.34
   0  -1   7    2.34    0.44
   0  -1   7    1.24    0.32
   0  -1  -7    1.38    0.37
   0  -1  -7    1.87    0.24
   0   1   7    2.07    0.28
   0   1  -7    1.63    0.25
   0   1   7    1.52    0.38
   0   1   7    2.29    0.43
   0   1  -7    1.35    0.31
   0   1   7    1.37    0.37
   0   1  -7    1.87    0.36
   0   1  -7    1.50    0.31
  -1  -1  -7    0.15    0.24
   1  -1   7    0.60    0.26
  -1  -1  -7   -0.03    0.15
  -1  -1  -7    0.32    0.21
   1  -1   7    0.10    0.14
   1  -1   7    0.02    0.17
   1  -1   7    0.59    0.28
  -1  -1  -7    0.18    0.14
  -1   1  -7   -0.10    0.18
  -1   1  -7    0.11    0.23
   1   1   7   -0.18    0.26
   1   1   7    0.24    0.26
   1   1   7    0.23    0.22
  -1   1  -7    0.07    0.15
   1   1   7    0.11    0.14
  -1   1  -7    0.22    0.20
   2  -1   7    6.42    0.65
  -2  -1  -7    7.37    0.67
  -2  -1  -7    7.42    0.61
   2  -1   7    6.96    0.66
  -2  -1  -7    6.86    0.47
  -2  -1  -7    6.36    0.53
   2  -1   7    5.52    0.49
   2  -1   7    6.47    0.63
   2   1   7    5.86    0.63
  -2   1  -7    5.89    0.55
   2   1   7    5.67    0.48
  -2   1  -7    6.83    0.56
  -2   1  -7    6.10    0.58
   2   1   7    7.13    0.73
  -2   1  -7    5.86    0.47
   2   1   7    6.38    0.58
  -3  -1  -7    0.18    0.26
  -3  -1  -7   -0.20    0.28
   3  -1   7    0.21    0.32
   3  -1   7    0.24    0.24
   3  -1   7    0.19    0.34
  -3  -1  -7    0.16    0.24
   3  -1   7   -0.15    0.28
  -3  -1  -7    0.10    0.18
   3   1   7    0.68    0.53
  -3   1  -7    0.26    0.21
  -3   1  -7    0.56    0.30
   3   1   7    0.18    0.24
  -3   1  -7   -0.16    0.21
   3   1   7    0.55    0.31
  -3   1  -7    0.15    0.22
   3   1   7    0.25    0.27
  -4  -1  -7  136.62    4.66
   4  -1   7  146.45    4.44
  -4  -1  -7  141.80    4.31
   4  -1   7  146.46    4.60
   4  -1   7  140.09    4.64
   4  -1   7  140.06    4.68
  -4  -1  -7  143.69    4.40
   4   1   7  138.06    4.46
  -4   1  -7  141.37    4.62
  -4   1  -7  140.95    4.46
  -4   1  -7  140.29    4.32
   4   1   7  148.22    4.40
   4   1   7  143.73    4.67
  -5  -1  -7   36.05    1.53
   5  -1   7   36.12    1.69
  -5  -1  -7   36.85    1.52
   5  -1   7   36.55    1.81
  -5  -1  -7   37.41    1.88
   5  -1   7   37.27    1.64
  -5   1  -7   38.14    1.64
   5   1   7   35.41    1.74
   5   1   7   35.52    1.57
  -5   1  -7   37.65    1.55
  -5   1  -7   35.86    1.80
   5   1   7   37.23    1.67
  -6  -1  -7    2.17    0.63
  -6  -1  -7    1.44    0.46
   6  -1   7    1.23    0.41
  -6  -1  -7    0.84    0.35
   6  -1   7    2.57    0.63
   6   1   7    1.67    0.44
  -6   1  -7    1.14    0.58
   6   1   7    2.10    0.60
  -6   1  -7    1.33    0.40
   6   1   7    2.18    0.64
  -6   1  -7    2.45    0.58
  -7  -1  -7   -0.39    0.50
  -7  -1  -7    0.20    0.47
   7  -1   7    0.33    0.52
   7  -1   7    0.62    0.41
  -7  -1  -7   -0.47    0.38
  -7   1  -7    0.41    0.44
   7   1   7   -0.46    0.38
  -7   1  -7    0.31    0.44
  -7   1  -7   -0.08    0.56
   7   1   7    0.98    0.63
   8  -2  -7    0.85    0.54
  -8  -2   7    0.28    0.46
   8  -2  -7    0.52    0.67
   8  -2  -7    0.42    0.42
   8   2  -7    0.41    0.47
  -7  -2   7   15.17    1.12
   7  -2  -7   18.11    1.22
   7  -2  -7   17.57    1.03
   7  -2  -7   14.98    1.36
   7   2  -7   15.34    1.12
   7   2  -7   15.63    0.89
   6  -2  -7    5.91    0.57
   6  -2  -7    5.57    0.88
   6  -2  -7    3.92    0.62
   6  -2  -7    4.67    0.89
  -6  -2   7    5.14    0.62
   6  -2  -7    6.39    0.82
   6   2  -7    4.73    0.59
   6   2  -7    5.19    0.78
   6   2  -7    4.20    0.64
   6   2  -7    4.62    0.54
   6   2  -7    6.46    0.87
   5  -2  -7    4.27    0.59
   5  -2  -7    5.13    0.50
   5  -2  -7    4.83    0.84
   5  -2  -7    4.89    0.68
   5  -2  -7    5.56    0.65
   5  -2  -7    3.83    0.62
   5   2  -7    5.18    0.58
  -5   2   7    6.35    0.66
   5   2  -7    4.73    1.13
   5   2  -7    4.78    0.67
   5   2  -7    4.88    0.54
   5   2  -7    4.61    0.58
   5   2  -7    4.37    0.67
   4  -2  -7    0.83    0.26
   4  -2  -7    1.42    0.42
  -4  -2   7    1.13    0.38
   4  -2  -7    0.34    0.34
   4  -2  -7    0.60    0.29
   4  -2  -7    0.77    0.36
   4  -2  -7    0.31    0.28
   4   2  -7    0.81    0.33
   4   2  -7    0.93    0.36
   4   2  -7    1.02    0.28
   4   2  -7    0.84    0.29
   4   2  -7    0.88    0.31
   4   2  -7    1.56    0.50
   3  -2  -7    1.79    0.43
  -3  -2   7    1.36    0.40
   3  -2  -7    1.86    0.46
  -3  -2   7    1.99    0.26
   3  -2  -7    2.74    0.50
   3  -2  -7    2.19    0.34
   3  -2  -7    2.18    0.47
   3  -2  -7    1.42    0.44
  -3  -2   7    2.32    0.48
   3   2  -7    2.11    0.54
   3   2  -7    2.01    0.38
   3   2  -7    2.51    0.36
   3   2  -7    2.48    0.39
   2  -2  -7   18.87    0.83
   2  -2  -7   18.74    1.06
   2  -2  -7   17.41    1.05
  -2  -2   7   16.86    0.71
  -2  -2   7   18.07    0.99
   2  -2  -7   17.64    0.97
  -2  -2   7   19.32    1.04
   2   2  -7   16.49    0.91
   2   2  -7   16.95    0.61
   2   2  -7   16.99    0.60
  -2   2   7   15.73    1.03
   2   2  -7   17.29    0.99
   2   2  -7   15.91    0.75
  -2   2   7   17.44    0.82
   2   2  -7   18.14    0.74
  -2   2   7   17.55    0.65
   1  -2  -7    0.67    0.30
  -1  -2   7    1.23    0.35
   1  -2  -7    0.92    0.29
   1  -2  -7    1.01    0.35
  -1  -2   7    1.00    0.23
   1  -2  -7    0.73    0.27
  -1  -2   7    1.15    0.23
  -1  -2   7    1.09    0.36
   1  -2  -7    1.25    0.18
  -1   2   7    0.79    0.17
   1   2  -7    0.62    0.27
  -1   2   7    1.25    0.29
   1   2  -7    0.93    0.17
   1   2  -7    1.13    0.21
  -1   2   7    1.27    0.43
   1   2  -7    0.56    0.26
   0  -2   7    8.04    0.66
   0  -2   7    8.42    0.56
   0  -2  -7    8.74    0.46
   0  -2  -7    8.27    0.66
   0  -2   7    8.57    0.67
   0  -2  -7    8.03    0.66
   0  -2  -7    7.96    0.74
   0  -2   7    9.23    0.54
   0   2  -7    8.71    0.49
   0   2  -7    8.22    0.64
   0   2   7    8.32    0.48
   0   2  -7    9.24    0.52
   0   2   7    8.51    0.58
   0   2  -7    7.67    0.64
   0   2   7    8.61    0.77
   1  -2   7   19.35    1.07
  -1  -2  -7   20.28    1.03
   1  -2   7   20.15    0.92
  -1  -2  -7   21.15    1.15
  -1  -2  -7   20.37    0.84
  -1  -2  -7   21.24    0.92
  -1  -2  -7   21.14    1.07
   1  -2   7   19.48    0.98
   1  -2   7   20.35    1.10
  -1   2  -7   19.73    1.03
   1   2   7   19.92    1.16
   1   2   7   19.75    0.87
  -1   2  -7   22.06    0.89
   1   2   7   22.06    1.01
  -1   2  -7   19.35    1.03
  -2  -2  -7   55.05    1.95
  -2  -2  -7   57.25    1.91
  -2  -2  -7   60.28    2.12
  -2  -2  -7   58.22    2.29
   2  -2   7   56.30    2.11
   2  -2   7   57.78    2.23
   2  -2   7   57.26    2.02
   2  -2   7   56.99    2.18
   2   2   7   58.82    2.10
  -2   2  -7   59.05    2.13
  -2   2  -7   59.49    2.06
   2   2   7   55.06    2.13
  -2   2  -7   57.03    1.95
   2   2   7   57.61    1.96
  -2   2  -7   58.67    2.16
   2   2   7   58.81    2.34
  -3  -2  -7  217.61    6.29
   3  -2   7  209.95    6.51
  -3  -2  -7  215.53    6.16
  -3  -2  -7  213.04    6.28
  -3  -2  -7  216.31    6.58
   3  -2   7  214.04    6.75
   3  -2   7  213.27    6.29
   3  -2   7  212.13    6.43
   3   2   7  220.55    6.23
  -3   2  -7  218.62    6.39
   3   2   7  208.75    6.36
  -3   2  -7  210.99    6.35
  -3   2  -7  205.64    6.49
   3   2   7  211.02    6.34
  -3   2  -7  216.45    6.19
   4  -2   7   45.46    2.02
   4  -2   7   49.86    1.89
  -4  -2  -7   47.71    1.79
   4  -2   7   44.87    1.94
  -4  -2  -7   46.40    1.74
  -4  -2  -7   46.46    2.07
  -4  -2  -7   47.10    2.08
   4   2   7   45.39    1.84
   4   2   7   44.73    2.33
   4   2   7   45.86    1.79
  -4   2  -7   45.84    1.88
  -4   2  -7   47.21    1.96
  -4   2  -7   44.75    1.75
  -5  -2  -7    4.94    0.57
  -5  -2  -7    6.29    0.93
   5  -2   7    6.77    0.94
   5  -2   7    6.89    0.68
  -5  -2  -7    5.83    0.58
   5   2   7    4.87    0.72
  -5   2  -7    5.80    0.63
   5   2   7    5.30    0.61
   5   2   7    4.76    0.65
  -5   2  -7    5.18    0.74
  -5   2  -7    6.91    0.83
  -6  -2  -7    1.22    0.56
  -6  -2  -7    1.09    0.37
  -6  -2  -7    0.83    0.35
   6  -2   7    1.18    0.43
   6  -2   7    1.35    0.50
  -6   2  -7    0.14    0.38
   6   2   7    2.39    0.65
  -6   2  -7    1.52    0.41
   6   2   7    0.99    0.55
  -6   2  -7    0.96    0.55
   6   2   7    0.24    0.34
   7  -3  -7    0.49    0.63
   7  -3  -7    0.61    0.37
   7   3  -7    0.61    0.45
  -7   3   7    1.14    0.51
   6  -3  -7   59.84    2.07
   6  -3  -7   57.13    2.70
  -6  -3   7   56.36    2.17
   6  -3  -7   59.59    2.27
  -6   3   7   57.52    2.36
   6   3  -7   55.98    2.01
   6   3  -7   54.07    2.15
   6   3  -7   58.08    1.99
   6   3  -7   56.04    2.34
   5  -3  -7  102.82    3.26
   5  -3  -7   95.00    3.39
   5  -3  -7   96.14    3.06
   5  -3  -7  102.29    3.80
   5   3  -7  101.42    3.14
   5   3  -7   98.89    3.29
   5   3  -7   96.87    3.41
   5   3  -7   95.93    3.13
   5   3  -7   95.48    3.11
   4  -3  -7   78.68    2.62
   4  -3  -7   77.21    3.11
   4  -3  -7   80.66    2.52
   4  -3  -7   80.58    2.89
   4  -3  -7   85.52    3.32
  -4  -3   7   83.14    3.01
   4   3  -7   77.19    2.64
   4   3  -7   77.54    2.51
   4   3  -7   83.82    2.72
  -4   3   7   83.71    2.94
   4   3  -7   81.24    2.88
   4   3  -7   83.73    2.69
   3  -3  -7   26.31    1.07
   3  -3  -7   25.27    1.45
  -3  -3   7   27.54    1.04
   3  -3  -7   29.40    1.04
   3  -3  -7   28.81    1.40
  -3  -3   7   28.83    1.42
   3  -3  -7   25.05    1.44
  -3  -3   7   27.01    1.29
   3   3  -7   27.44    1.04
  -3   3   7   26.02    1.34
  -3   3   7   27.79    0.92
   3   3  -7   27.72    1.21
   3   3  -7   26.28    0.97
  -2  -3   7   77.82    2.48
  -2  -3   7   81.75    2.88
  -2  -3   7   81.62    2.75
   2  -3  -7   77.66    2.42
   2  -3  -7   79.51    2.95
   2  -3  -7   83.98    2.91
   2   3  -7   79.84    2.68
  -2   3   7   77.29    2.35
   2   3  -7   81.65    2.35
   2   3  -7   77.15    2.82
  -2   3   7   81.32    2.46
   2   3  -7   79.13    2.32
  -2   3   7   78.61    2.92
   1  -3  -7    5.95    0.64
   1  -3  -7    7.07    0.60
   1  -3  -7    6.11    0.70
  -1  -3   7    7.75    0.49
  -1  -3   7    6.57    0.62
   1  -3  -7    6.07    0.42
  -1  -3   7    6.28    0.63
   1  -3  -7    6.10    0.36
  -1   3   7    7.83    0.76
   1   3  -7    6.88    0.42
  -1   3   7    7.19    0.43
   1   3  -7    5.89    0.57
  -1   3   7    6.35    0.46
   1   3  -7    6.42    0.64
   0  -3   7    8.16    0.50
   0  -3  -7   10.23    0.70
   0  -3   7    8.97    0.70
   0  -3  -7    9.14    0.52
   0  -3  -7    8.89    0.71
   0  -3   7    8.13    0.70
   0  -3  -7    8.15    0.46
   0  -3   7    9.26    0.58
   0  -3  -7    8.01    0.77
   0   3  -7    8.66    0.71
   0   3  -7    7.57    0.65
   0   3   7    9.34    0.56
   0   3   7    8.37    0.78
   0   3   7    9.21    0.52
   0   3  -7    8.99    0.53
   0   3  -7    8.37    0.45
  -1  -3  -7    5.69    0.56
  -1  -3  -7    4.77    0.40
   1  -3   7    5.59    0.61
  -1  -3  -7    6.38    0.40
  -1  -3  -7    4.58    0.66
  -1  -3  -7    5.60    0.57
   1  -3   7    5.40    0.49
   1  -3   7    5.35    0.49
   1  -3   7    5.44    0.61
  -1   3  -7    4.73    0.54
   1   3   7    5.64    0.86
   1   3   7    5.63    0.44
  -1   3  -7    5.20    0.58
   1   3   7    4.87    0.47
  -1   3  -7    5.18    0.45
  -1   3  -7    5.33    0.44
   2  -3   7    7.60    0.63
  -2  -3  -7    8.35    0.58
  -2  -3  -7    6.94    0.50
  -2  -3  -7    6.91    0.76
   2  -3   7    7.72    0.80
   2  -3   7    6.66    0.69
   2  -3   7    8.07    0.60
  -2  -3  -7    6.34    0.58
  -2  -3  -7    7.28    0.64
   2   3   7    6.01    0.81
  -2   3  -7    6.66    0.65
  -2   3  -7    6.48    0.53
  -2   3  -7    6.82    0.56
  -2   3  -7    6.54    0.63
   2   3   7    7.09    0.54
   2   3   7    6.33    0.60
   3  -3   7    9.80    0.90
  -3  -3  -7    8.73    0.70
   3  -3   7    8.72    0.76
  -3  -3  -7   10.07    0.71
  -3  -3  -7    9.04    0.62
   3  -3   7    9.86    0.70
   3  -3   7   11.36    1.07
  -3  -3  -7    9.15    1.05
  -3  -3  -7    8.78    0.65
   3   3   7    9.29    0.66
  -3   3  -7    9.12    0.75
  -3   3  -7    9.62    0.67
   3   3   7    7.48    0.70
  -3   3  -7    7.97    0.75
  -3   3  -7    9.51    0.78
   3   3   7   11.09    1.05
  -4  -3  -7    0.44    0.25
  -4  -3  -7    0.59    0.26
   4  -3   7    0.59    0.27
  -4  -3  -7    0.26    0.35
  -4  -3  -7    0.58    0.45
  -4  -3  -7    0.35    0.27
   4  -3   7    0.27    0.40
  -4   3  -7    0.51    0.39
   4   3   7    0.81    0.31
  -4   3  -7    0.36    0.25
  -4   3  -7    0.34    0.31
   4   3   7    0.63    0.46
  -5  -3  -7    2.87    0.48
  -5  -3  -7    1.99    0.42
   5  -3   7    2.79    0.53
   5  -3   7    2.88    0.63
  -5  -3  -7    2.79    0.70
  -5  -3  -7    2.20    0.42
  -5   3  -7    2.09    0.48
  -5   3  -7    1.81    0.49
   5   3   7    1.97    0.44
   5   3   7    3.56    0.70
  -5   3  -7    1.86    0.59
  -6  -3  -7    1.26    0.39
  -6  -3  -7    0.47    0.52
   6  -3   7    0.84    0.42
   6  -3   7    0.27    0.42
  -6  -3  -7   -0.04    0.37
  -6   3  -7    1.46    0.55
  -6   3  -7    1.25    0.44
  -6   3  -7    0.98    0.57
   6   3   7    0.28    0.42
   6   3   7    0.41    0.36
   7  -4  -7    0.65    0.38
   7  -4  -7    0.06    0.66
  -7  -4   7    1.30    0.45
   7  -4  -7    0.39    0.59
   7   4  -7   -0.04    0.61
  -7   4   7    0.35    0.52
   6  -4  -7    8.06    1.27
   6  -4  -7    6.52    0.72
   6  -4  -7    6.17    0.58
  -6  -4   7    5.28    0.59
   6   4  -7    5.51    0.66
  -6   4   7    5.24    0.79
   6   4  -7    6.72    0.77
   5  -4  -7    1.11    0.27
   5  -4  -7    1.67    0.42
   5  -4  -7    1.25    0.50
   5   4  -7    0.83    0.32
  -5   4   7    1.38    0.46
   5   4  -7    0.91    0.32
   5   4  -7    0.79    0.29
   5   4  -7    1.46    0.40
   5   4  -7    1.18    0.37
  -4  -4   7    1.41    0.55
   4  -4  -7    0.50    0.58
  -4  -4   7    1.10    0.41
   4  -4  -7    1.24    0.52
   4   4  -7    0.88    0.28
  -4   4   7    1.23    0.37
   4   4  -7    0.91    0.41
  -4   4   7    1.09    0.21
  -4   4   7    1.29    0.25
   4   4  -7    1.14    0.33
   3  -4  -7  101.33    3.71
  -3  -4   7   98.90    3.14
   3  -4  -7  109.80    3.95
  -3  -4   7  102.55    3.35
  -3  -4   7  101.07    3.56
   3   4  -7  107.01    3.28
  -3   4   7  105.46    3.53
  -3   4   7  104.18    2.98
   3   4  -7   94.95    3.65
   3   4  -7   95.85    2.94
  -2  -4   7  104.15    3.17
  -2  -4   7  101.72    3.35
   2  -4  -7  104.69    3.67
  -2  -4   7  101.37    3.52
   2   4  -7  101.53    3.29
   2   4  -7  100.36    3.53
   2   4  -7   98.43    3.07
   2   4  -7  101.16    2.97
  -2   4   7  106.97    3.49
  -2   4   7   99.84    3.00
   1  -4  -7    1.87    0.50
   1  -4  -7    1.15    0.21
  -1  -4   7    1.05    0.28
  -1  -4   7    1.36    0.44
  -1  -4   7    0.97    0.33
   1  -4  -7    1.69    0.39
   1  -4  -7    0.88    0.35
   1   4  -7    0.85    0.22
  -1   4   7    1.04    0.25
  -1   4   7    1.23    0.51
   1   4  -7    0.88    0.36
   1   4  -7    1.15    0.31
   0  -4   7    6.31    0.54
   0  -4  -7    5.86    0.40
   0  -4   7    6.16    0.67
   0  -4  -7    5.10    0.72
   0  -4  -7    6.39    0.42
   0  -4  -7    6.00    0.61
   0  -4   7    6.35    0.65
   0  -4  -7    6.47    0.68
   0   4  -7    6.03    0.62
   0   4  -7    5.58    0.47
   0   4   7    6.08    0.45
   0   4   7    6.58    0.47
   0   4  -7    6.00    0.60
   0   4   7    6.93    0.80
  -1  -4  -7   55.90    1.84
  -1  -4  -7   53.46    1.85
   1  -4   7   56.60    2.26
   1  -4   7   57.69    2.21
   1  -4   7   56.30    1.88
  -1  -4  -7   55.10    2.08
   1  -4   7   55.53    2.03
  -1  -4  -7   53.06    2.30
  -1  -4  -7   59.37    2.19
  -1   4  -7   61.43    2.18
   1   4   7   55.57    2.36
   1   4   7   54.93    1.91
   1   4   7   57.69    1.92
  -1   4  -7   58.42    1.96
  -1   4  -7   55.90    2.17
  -1   4  -7   52.72    1.81
  -2  -4  -7  132.53    3.89
   2  -4   7  125.91    3.96
   2  -4   7  134.08    4.08
   2  -4   7  125.79    4.27
  -2  -4  -7  130.49    4.05
   2  -4   7  129.24    4.22
  -2  -4  -7  121.22    4.34
  -2  -4  -7  129.67    4.11
  -2  -4  -7  131.25    3.90
   2   4   7  130.36    3.93
  -2   4  -7  128.91    4.16
  -2   4  -7  131.65    4.22
   2   4   7  131.00    3.98
  -2   4  -7  130.30    3.95
  -2   4  -7  127.78    3.92
   2   4   7  123.28    4.41
   3  -4   7   66.84    2.63
  -3  -4  -7   66.39    2.32
  -3  -4  -7   67.31    2.71
   3  -4   7   65.58    2.42
  -3  -4  -7   66.00    2.36
   3  -4   7   63.43    2.40
  -3  -4  -7   65.12    2.34
  -3  -4  -7   69.14    2.28
   3   4   7   67.23    2.40
   3   4   7   66.71    2.31
  -3   4  -7   66.63    2.33
  -3   4  -7   64.93    2.37
  -3   4  -7   68.49    2.53
   4  -4   7    0.17    0.37
  -4  -4  -7    0.13    0.21
  -4  -4  -7    0.60    0.40
  -4  -4  -7    0.09    0.28
   4  -4   7    0.05    0.25
  -4  -4  -7    0.47    0.32
   4   4   7   -0.31    0.22
  -4   4  -7    0.51    0.30
   4   4   7    0.57    0.35
  -4   4  -7   -0.06    0.34
  -4   4  -7   -0.27    0.28
   5  -4   7   14.29    1.00
  -5  -4  -7   12.56    0.80
   5  -4   7   14.63    1.18
  -5  -4  -7   14.19    1.25
  -5  -4  -7   13.70    0.88
   5   4   7   13.20    1.01
  -5   4  -7   13.20    1.08
  -5   4  -7   16.26    1.14
  -5   4  -7   14.81    1.00
   5   4   7   13.00    0.92
  -6  -4  -7    1.63    0.51
   6  -4   7    2.33    0.60
  -6  -4  -7    2.78    0.75
  -6   4  -7    4.06    0.78
   6   4   7    1.76    0.58
   6   4   7    2.63    0.52
  -6   4  -7    2.19    0.53
  -6   4  -7    1.31    0.62
   7  -5  -7    1.66    0.55
  -7  -5   7    1.20    0.45
   7  -5  -7    0.38    0.68
   7  -5  -7    0.77    0.35
  -7   5   7    0.18    0.53
  -7   5   7    0.91    0.22
   7   5  -7    0.71    0.59
  -7   5   7    0.17    0.26
   7   5  -7    0.72    0.44
   6  -5  -7   30.87    2.03
   6  -5  -7   30.39    1.37
  -6  -5   7   29.87    1.33
   6  -5  -7   35.82    1.22
  -6   5   7   30.61    1.12
   6   5  -7   30.73    1.39
  -6   5   7   29.84    1.19
  -6   5   7   31.88    1.72
   6   5  -7   29.07    1.63
   5  -5  -7    4.19    0.85
  -5   5   7    3.61    0.71
   5   5  -7    4.84    0.59
   5   5  -7    4.62    0.51
   5   5  -7    4.61    0.74
  -5   5   7    4.30    0.38
   5   5  -7    4.25    0.51
  -5   5   7    4.50    0.43
   4  -5  -7   44.34    2.29
  -4  -5   7   46.47    1.85
  -4  -5   7   45.15    2.10
   4   5  -7   48.28    1.75
   4   5  -7   46.28    1.48
  -4   5   7   46.24    1.70
  -4   5   7   48.06    2.07
   4   5  -7   43.67    1.98
  -4   5   7   47.87    1.55
  -3  -5   7   94.03    3.49
  -3  -5   7   96.60    3.25
   3  -5  -7   95.94    3.69
   3   5  -7   99.67    3.18
  -3   5   7   98.03    2.93
  -3   5   7  104.50    3.52
   3   5  -7   96.13    2.88
   2  -5  -7  210.67    6.65
  -2  -5   7  212.42    6.26
   2  -5  -7  205.94    6.30
  -2  -5   7  209.69    6.09
   2   5  -7  209.99    6.16
   2   5  -7  208.94    6.44
  -2   5   7  214.28    6.42
   2   5  -7  203.92    5.85
   2   5  -7  201.08    5.92
  -2   5   7  216.60    5.90
  -2   5   7  195.40    6.57
   1  -5  -7    9.38    0.97
  -1  -5   7   11.41    0.95
   1  -5  -7   10.08    0.82
  -1  -5   7   11.47    0.74
  -1  -5   7   12.12    0.87
   1  -5  -7   10.90    0.77
  -1   5   7   10.57    0.85
   1   5  -7   12.23    0.69
  -1   5   7   12.85    0.65
   1   5  -7   12.59    0.83
   0  -5  -7   85.74    2.96
   0  -5  -7   77.85    2.48
   0  -5   7   78.29    2.84
   0  -5   7   77.50    2.94
   0  -5  -7   73.24    3.12
   0  -5  -7   79.18    3.05
   0  -5   7   75.39    2.68
   0   5  -7   84.78    3.27
   0   5  -7   82.85    2.82
   0   5  -7   82.50    2.80
   0   5   7   80.05    3.54
   0   5   7   78.84    2.54
  -1  -5  -7   55.43    2.45
  -1  -5  -7   59.46    2.28
  -1  -5  -7   57.33    2.03
   1  -5   7   57.70    2.15
  -1  -5  -7   57.10    2.16
   1  -5   7   57.63    2.37
   1  -5   7   58.27    1.89
   1  -5   7   56.29    2.26
   1   5   7   58.19    2.53
  -1   5  -7   56.40    1.84
  -1   5  -7   62.74    2.17
  -1   5  -7   56.41    2.24
  -1   5  -7   59.75    2.25
   1   5   7   58.95    1.97
   1   5   7   58.54    2.02
  -2  -5  -7    3.95    0.56
   2  -5   7    3.47    0.53
  -2  -5  -7    2.98    0.65
  -2  -5  -7    3.74    0.47
   2  -5   7    3.47    0.49
  -2  -5  -7    3.57    0.56
  -2  -5  -7    4.79    0.67
   2  -5   7    2.95    0.59
  -2   5  -7    4.95    0.55
   2   5   7    3.05    0.48
  -2   5  -7    3.62    0.43
   2   5   7    4.05    0.49
  -2   5  -7    3.33    0.56
   3  -5   7   -0.12    0.36
  -3  -5  -7   -0.25    0.26
  -3  -5  -7   -0.19    0.26
   3  -5   7   -0.12    0.29
  -3  -5  -7   -0.05    0.26
   3  -5   7    0.31    0.29
  -3  -5  -7    0.24    0.28
  -3  -5  -7   -0.14    0.36
   3   5   7    0.31    0.33
  -3   5  -7    0.15    0.29
  -3   5  -7    0.09    0.38
  -3   5  -7    0.29    0.28
   3   5   7    0.31    0.29
  -4  -5  -7    4.33    0.59
   4  -5   7    4.48    0.83
  -4  -5  -7    3.19    0.50
   4  -5   7    2.84    0.75
  -4  -5  -7    4.84    0.83
   4  -5   7    3.10    0.55
  -4  -5  -7    4.28    0.58
  -4   5  -7    3.51    0.61
   4   5   7    3.66    0.58
  -4   5  -7    3.48    0.65
  -4   5  -7    4.99    0.67
   4   5   7    4.09    0.67
  -5  -5  -7   10.60    1.14
   5  -5   7   11.34    1.08
   5  -5   7   10.78    0.97
   5   5   7   11.44    0.88
  -5   5  -7   11.45    1.06
   5   5   7   12.97    1.01
  -5   5  -7   11.86    1.05
   6  -5   7   23.60    1.43
   6  -5   7   23.94    1.61
  -6  -5  -7   22.70    1.69
  -6  -5  -7   19.95    1.28
  -6   5  -7   25.41    2.36
  -6   5  -7   22.43    1.53
   6   5   7   22.19    1.31
   6   5   7   21.61    1.43
  -6   5  -7   21.27    1.39
   6  -6  -7    1.49    1.36
  -6   6   7    1.20    0.33
   6   6  -7    2.42    0.94
  -6   6   7    1.46    0.54
   6   6  -7    2.34    0.49
   5  -6  -7    0.48    0.50
  -5   6   7   -0.01    0.37
   5   6  -7    0.28    0.41
  -5   6   7    0.30    0.23
  -5   6   7    0.76    0.24
   5   6  -7    0.68    0.30
   5   6  -7    0.20    0.34
   4  -6  -7   14.58    1.34
  -4  -6   7   14.53    1.01
  -4  -6   7   15.86    1.20
   4   6  -7   15.83    0.89
  -4   6   7   16.49    0.88
  -4   6   7   16.65    1.22
  -4   6   7   15.72    0.77
   4   6  -7   14.82    1.08
   4   6  -7   16.82    0.74
  -3  -6   7  151.68    5.16
  -3  -6   7  159.50    4.90
   3  -6  -7  159.40    5.44
  -3   6   7  158.36    4.75
   3   6  -7  157.55    4.52
  -3   6   7  157.28    4.56
   3   6  -7  154.81    4.76
  -3   6   7  153.22    5.12
  -2  -6   7   33.62    1.47
  -2  -6   7   32.72    1.68
   2  -6  -7   31.54    1.83
  -2   6   7   33.25    1.28
  -2   6   7   32.48    1.66
   2   6  -7   36.61    1.50
   2   6  -7   33.09    1.25
  -1  -6   7    2.70    0.83
   1  -6  -7    1.76    0.48
  -1  -6   7    1.99    0.49
  -1  -6   7    2.81    0.52
   1  -6  -7    2.69    0.64
   1   6  -7    2.67    0.65
   1   6  -7    3.12    0.43
   1   6  -7    2.24    0.48
   0  -6   7   48.03    2.46
   0  -6  -7   48.11    2.23
   0  -6   7   46.97    1.90
   0  -6   7   44.21    1.97
   0  -6  -7   47.20    2.09
   0  -6  -7   44.74    1.65
   0  -6  -7   51.71    2.31
   0   6  -7   46.93    1.78
   0   6   7   45.81    1.71
   0   6   7   48.28    2.02
   1  -6   7    0.19    0.27
  -1  -6  -7    0.74    0.26
  -1  -6  -7    1.10    0.41
   1  -6   7    0.31    0.37
  -1  -6  -7    0.04    0.40
  -1  -6  -7    0.36    0.39
   1   6   7    0.49    0.24
   1   6   7    0.67    0.26
  -1   6  -7    0.35    0.32
  -2  -6  -7   12.11    1.10
   2  -6   7   13.06    1.06
   2  -6   7   11.84    0.76
   2  -6   7   12.02    0.92
  -2  -6  -7   12.86    0.77
  -2  -6  -7   11.51    0.71
  -2  -6  -7   13.19    0.94
  -2  -6  -7   11.81    0.98
   2   6   7   13.03    0.77
  -2   6  -7   11.85    0.72
   2   6   7   13.15    0.82
  -2   6  -7   11.61    0.95
  -2   6  -7   12.56    0.87
  -3  -6  -7    0.27    0.44
   3  -6   7    0.59    0.36
   3  -6   7    0.44    0.36
  -3  -6  -7    0.65    0.34
  -3  -6  -7    0.19    0.25
   3  -6   7    0.12    0.35
  -3  -6  -7   -0.19    0.23
  -3  -6  -7    0.47    0.35
   3   6   7    0.06    0.32
  -3   6  -7    0.29    0.32
  -3   6  -7    0.11    0.36
   3   6   7    0.37    0.32
  -3   6  -7    0.57    0.35
  -4  -6  -7    1.35    0.44
   4  -6   7    1.45    0.58
  -4  -6  -7    1.39    0.38
   4  -6   7    1.06    0.47
   4  -6   7    0.72    0.53
  -4  -6  -7    2.47    0.72
  -4  -6  -7    1.63    0.44
  -4   6  -7    2.78    0.70
  -4   6  -7    0.99    0.52
  -4   6  -7    1.27    0.47
   4   6   7    1.48    0.44
   4   6   7    1.93    0.47
   5  -6   7    8.80    1.05
  -5  -6  -7    4.56    1.05
   5  -6   7    7.88    0.98
  -5   6  -7    8.72    1.15
   5   6   7    6.10    0.77
  -5   6  -7   10.86    1.45
  -5   6  -7    7.79    0.95
   5   6   7    7.82    0.92
   6  -7  -7   30.64    2.23
   6   7  -7   32.68    1.85
  -6   7   7   33.24    1.33
  -6   7   7   37.64    2.06
  -6   7   7   37.04    1.49
   5  -7  -7    1.72    0.71
   5   7  -7    1.78    0.34
  -5   7   7    2.58    0.73
   5   7  -7    1.70    0.44
  -5   7   7    2.68    0.37
  -4  -7   7   43.16    1.90
   4  -7  -7   43.55    2.41
  -4   7   7   46.44    2.21
   4   7  -7   46.00    1.76
  -4   7   7   48.96    1.82
   4   7  -7   46.09    2.09
   4   7  -7   43.01    2.04
  -4   7   7   43.47    1.62
  -3  -7   7    1.72    0.55
  -3  -7   7    2.17    0.51
   3  -7  -7    1.39    0.60
   3   7  -7    0.88    0.39
  -3   7   7    1.08    0.48
  -3   7   7    1.12    0.36
  -3   7   7    1.00    0.29
   3   7  -7    0.79    0.29
  -2  -7   7    1.49    0.53
   2  -7  -7    2.11    0.75
  -2  -7   7    1.31    0.46
   2   7  -7    1.86    0.35
  -2   7   7    1.25    0.46
   2   7  -7    1.27    0.44
  -2   7   7    2.06    0.39
  -1  -7   7   37.47    1.84
  -1  -7   7   36.26    1.62
   1  -7  -7   32.48    1.91
   1   7  -7   32.79    1.35
   1   7  -7   34.58    1.58
  -1   7   7   33.68    1.38
  -1   7   7   34.22    1.75
   0  -7  -7   73.92    3.05
   0  -7   7   70.47    2.87
   0  -7   7   71.64    2.90
   0   7  -7   74.06    2.71
   0   7   7   69.61    2.75
   0   7   7   72.79    2.46
  -1  -7  -7    1.27    0.55
  -1  -7  -7    1.76    0.50
  -1  -7  -7    1.97    0.86
   1  -7   7    2.59    0.53
   1  -7   7    1.75    0.51
  -1   7  -7    2.38    0.54
   2  -7   7    0.28    0.32
  -2  -7  -7    0.79    0.30
  -2  -7  -7    0.42    0.47
   2  -7   7    1.09    0.44
   2  -7   7    0.72    0.36
  -2  -7  -7    0.91    0.47
  -2   7  -7    0.73    0.48
   2   7   7    1.00    0.32
   2   7   7    0.47    0.34
  -3  -7  -7   40.53    1.84
   3  -7   7   46.53    2.06
   3  -7   7   44.32    2.16
  -3  -7  -7   42.78    1.78
  -3  -7  -7   43.29    2.25
  -3  -7  -7   51.14    2.08
   3  -7   7   38.00    1.76
   3   7   7   45.03    1.84
  -3   7  -7   44.56    2.07
  -3   7  -7   43.14    1.78
   3   7   7   44.83    1.77
  -3   7  -7   49.20    2.52
  -4  -7  -7   37.29    1.57
   4  -7   7   35.70    1.85
  -4  -7  -7   36.08    1.61
   4  -7   7   31.05    1.71
  -4  -7  -7   37.29    2.11
   4  -7   7   36.54    1.97
   4   7   7   40.24    1.70
   4   7   7   36.53    1.65
  -4   7  -7   40.09    2.30
   5  -8  -7   19.18    1.83
   5   8  -7   20.42    1.41
  -5   8   7   21.13    1.03
  -5   8   7   22.55    1.22
  -5   8   7   22.63    1.67
  -4  -8   7    6.35    0.84
   4  -8  -7    7.40    1.26
   4   8  -7    7.70    0.65
  -4   8   7    7.36    0.63
   4   8  -7    9.24    0.75
  -4   8   7    7.34    1.21
   4   8  -7    7.05    0.85
  -4   8   7    6.24    0.70
  -3  -8   7    3.11    0.73
   3  -8  -7    3.67    0.81
  -3  -8   7    2.93    0.66
  -3   8   7    3.18    0.54
  -3   8   7    3.70    0.49
  -3   8   7    4.22    0.78
   3   8  -7    3.66    0.48
   2  -8  -7    0.27    0.44
  -2  -8   7    0.20    0.44
   2   8  -7    0.19    0.23
   2   8  -7   -0.08    0.35
  -2   8   7    0.69    0.47
  -2   8   7    0.03    0.22
  -1  -8   7    4.23    0.71
   1  -8  -7    5.62    1.01
  -1  -8   7    5.01    0.79
  -1   8   7    5.01    0.56
   1   8  -7    5.23    0.78
   1   8  -7    4.44    0.55
  -1   8   7    5.39    0.88
   0  -8   7    0.35    0.40
   0  -8   7    0.74    0.39
   0  -8  -7    0.31    0.41
   0   8  -7    0.44    0.26
   0   8  -7    0.35    0.36
   0   8   7    0.00    0.28
   0   8   7    0.66    0.45
  -1  -8  -7    0.88    0.53
   1  -8   7    0.52    0.37
  -1  -8  -7    0.40    0.54
   1  -8   7    1.31    0.52
   1   8   7    0.89    0.38
  -1   8  -7    0.80    0.44
  -2  -8  -7   54.01    2.32
   2  -8   7   55.24    2.51
   2  -8   7   54.42    2.01
  -2  -8  -7   54.99    2.61
   2  -8   7   54.59    2.36
   2  -8   7   50.10    1.89
  -2   8  -7   56.63    2.41
   2   8   7   56.85    2.13
   2   8   7   57.54    1.93
   2   8   7   52.57    1.95
   3  -8   7    5.33    0.80
   3  -8   7    4.51    0.71
   3  -8   7    7.33    0.93
  -3  -8  -7    5.71    0.81
   3  -8   7    3.84    0.73
  -3  -8  -7    5.84    1.00
  -3  -8  -7    5.57    0.82
   3   8   7    5.77    0.69
   3   8   7    5.42    0.75
   4  -8   7   -0.01    0.54
  -4  -8  -7    0.26    0.46
   4  -8   7    0.67    0.48
  -4  -8  -7    0.17    0.60
  -4   8  -7    1.43    0.60
   4   8   7    0.54    0.48
  -4   8  -7    0.92    0.53
   4   8   7    0.19    0.42
   4  -9  -7    5.89    1.13
  -4  -9   7    3.76    1.20
  -4   9   7    7.19    1.18
  -4   9   7    5.21    0.73
   4   9  -7    6.83    1.04
   3  -9  -7    4.56    1.15
  -3  -9   7    6.72    1.11
  -3   9   7    5.60    1.01
   3   9  -7    6.24    0.64
   3   9  -7    6.22    0.84
   3   9  -7    6.80    0.85
  -2  -9   7   -0.74    0.42
   2  -9  -7    0.56    0.60
   2   9  -7   -0.16    0.43
   2   9  -7    0.20    0.30
  -2   9   7    1.07    0.39
  -2   9   7    0.68    0.55
  -2   9   7    0.28    0.43
   1  -9  -7   51.02    2.62
  -1  -9   7   51.58    2.42
  -1   9   7   48.71    1.96
   1   9  -7   51.26    2.22
  -1   9   7   53.31    2.41
   1   9  -7   50.99    1.96
   0  -9  -7   25.50    1.79
   0  -9   7   22.19    1.51
   0  -9   7   24.27    1.49
   0   9   7   23.87    1.25
   0   9  -7   25.09    1.23
   0   9  -7   22.05    1.45
   0   9   7   23.43    1.52
   1  -9   7    0.26    0.43
  -1  -9  -7    0.80    0.62
   1  -9   7    0.47    0.45
  -1  -9  -7    0.92    0.49
  -1   9  -7    0.16    0.46
  -1   9  -7    0.36    0.31
   1   9   7    1.10    0.43
   1   9   7    1.46    0.56
   2  -9   7    3.78    0.73
  -2  -9  -7    5.24    0.83
   2  -9   7    5.01    0.95
  -2   9  -7    5.43    0.93
   2   9   7    3.80    0.59
  -1 -10   7    0.88    0.61
   1 -10  -7    0.80    0.78
   1  10  -7    1.25    0.58
  -1  10   7    0.40    0.69
   1  10  -7    0.52    0.39
  -1  10   7    0.77    0.42
   0 -10  -7    8.07    1.20
   0 -10   7    6.06    0.96
   0  10  -7    9.04    0.82
   0  10   7    5.37    0.99
   0  10   7    7.56    0.83
   7   0  -8    0.13    0.50
   7   0  -8   -0.09    0.27
   7   0  -8   -0.05    0.38
   7   0  -8    0.16    0.39
   6   0  -8    2.23    0.77
   6   0  -8    2.89    0.63
   6   0  -8    2.51    0.52
   6   0  -8    2.28    0.51
   5   0  -8   -0.26    0.30
   5   0  -8   -0.16    0.35
   5   0  -8    0.26    0.33
   5   0  -8    0.04    0.31
   5   0  -8   -0.06    0.23
   4   0  -8   24.85    1.23
   4   0  -8   26.68    1.38
   4   0  -8   24.48    1.24
   4   0  -8   25.81    1.32
   4   0  -8   26.97    1.23
   4   0  -8   25.00    1.30
  -3   0   8    0.24    0.27
   3   0  -8    0.38    0.26
   3   0  -8   -0.19    0.24
   3   0  -8    0.12    0.26
   3   0  -8    0.09    0.24
   3   0  -8   -0.13    0.26
   2   0  -8  249.38    7.50
   2   0  -8  254.45    7.44
  -2   0   8  262.32    7.52
   2   0  -8  264.64    7.52
   2   0  -8  262.57    7.58
  -2   0   8  250.08    7.05
  -2   0   8  256.99    7.49
  -1   0   8    0.36    0.25
   1   0  -8    0.10    0.12
   1   0  -8    0.02    0.22
  -1   0   8   -0.08    0.12
   1   0  -8    0.30    0.22
  -1   0   8   -0.04    0.22
   1   0  -8   -0.12    0.17
  -1   0   8   -0.04    0.21
   0   0   8   78.15    2.71
   0   0  -8   74.37    2.61
   0   0  -8   80.37    2.68
   0   0  -8   81.62    2.37
   0   0  -8   81.12    2.75
   0   0   8   77.54    2.78
   0   0   8   74.77    2.70
   0   0   8   77.67    2.43
  -1   0  -8    0.10    0.22
   1   0   8   -0.04    0.29
   1   0   8    0.34    0.29
   1   0   8    0.38    0.25
  -1   0  -8    0.45    0.29
  -1   0  -8    0.17    0.17
   1   0   8   -0.18    0.15
  -1   0  -8    0.29    0.27
   2   0   8   93.71    3.02
   2   0   8   93.03    3.24
  -2   0  -8   97.32    3.23
  -2   0  -8   96.61    3.17
   2   0   8   96.78    3.29
   2   0   8   96.78    3.33
  -2   0  -8   95.51    3.25
  -2   0  -8   94.56    2.96
   3   0   8    0.01    0.21
   3   0   8    0.15    0.26
   3   0   8    0.32    0.37
   3   0   8    0.61    0.42
  -3   0  -8   -0.09    0.24
  -3   0  -8    0.13    0.29
  -3   0  -8   -0.03    0.22
   4   0   8   34.34    1.50
  -4   0  -8   35.27    1.72
   4   0   8   33.45    1.67
  -4   0  -8   34.19    1.44
  -4   0  -8   35.27    1.57
   5   0   8   -0.26    0.52
   5   0   8    0.40    0.35
   5   0   8    0.06    0.30
  -5   0  -8    0.03    0.34
   6   0   8    3.52    1.19
  -6   0  -8    2.36    0.52
  -6   0  -8    2.77    0.73
  -6   0  -8    3.91    0.63
   6   0   8    2.38    0.54
   7  -1  -8   40.57    2.21
   7  -1  -8   37.66    1.80
   7  -1  -8   37.24    1.69
   7   1  -8   36.15    1.65
   7   1  -8   35.48    1.62
   7   1  -8   36.95    1.77
   7   1  -8   36.49    1.99
   6  -1  -8    4.36    0.79
   6  -1  -8    3.04    0.58
   6  -1  -8    4.27    0.78
   6   1  -8    4.36    0.78
   6   1  -8    4.30    0.61
   6   1  -8    3.47    0.56
   6   1  -8    4.48    0.78
   5  -1  -8    5.83    0.75
   5  -1  -8    5.70    0.85
   5  -1  -8    6.23    0.71
   5  -1  -8    6.22    0.99
   5  -1  -8    5.58    0.57
   5   1  -8    4.99    0.66
   5   1  -8    5.38    0.83
   5   1  -8    7.04    0.78
   5   1  -8    6.67    0.65
   5   1  -8    5.86    0.73
   4  -1  -8    5.87    0.72
   4  -1  -8    4.74    0.72
   4  -1  -8    6.61    0.57
   4  -1  -8    6.06    0.62
  -4  -1   8    4.90    0.63
   4  -1  -8    6.13    0.67
   4  -1  -8    5.90    0.65
   4   1  -8    4.96    0.64
   4   1  -8    5.63    0.59
   4   1  -8    5.65    0.62
   4   1  -8    7.09    0.63
   4   1  -8    5.50    0.61
   4   1  -8    5.80    0.70
  -3  -1   8   23.22    1.24
   3  -1  -8   24.46    1.28
   3  -1  -8   25.41    1.22
   3  -1  -8   23.86    1.30
   3  -1  -8   24.89    1.25
   3  -1  -8   23.54    1.15
   3   1  -8   24.93    1.21
   3   1  -8   24.94    1.20
  -3   1   8   25.85    1.18
   3   1  -8   24.16    1.26
   3   1  -8   23.77    1.09
   3   1  -8   25.52    1.23
  -2  -1   8   30.05    1.08
   2  -1  -8   31.79    1.47
  -2  -1   8   33.00    1.47
   2  -1  -8   29.59    1.38
  -2  -1   8   33.66    1.49
   2  -1  -8   28.93    1.43
   2  -1  -8   30.29    1.30
  -2   1   8   30.34    1.46
  -2   1   8   33.01    1.05
  -2   1   8   31.28    1.34
   2   1  -8   31.61    1.43
   2   1  -8   31.00    1.40
   2   1  -8   31.54    1.26
   1  -1  -8   47.16    1.78
  -1  -1   8   47.97    1.95
  -1  -1   8   50.23    1.85
   1  -1  -8   51.47    1.99
  -1  -1   8   50.33    1.65
  -1  -1   8   52.71    1.99
   1  -1  -8   48.66    1.53
   1  -1  -8   49.95    1.99
   1   1  -8   47.79    1.89
  -1   1   8   48.82    2.00
   1   1  -8   48.43    1.93
  -1   1   8   51.52    1.61
  -1   1   8   55.46    1.92
   1   1  -8   49.20    1.54
   0  -1  -8   56.25    1.95
   0  -1  -8   55.22    2.12
   0  -1  -8   56.25    2.13
   0  -1   8   54.40    2.10
   0  -1   8   53.51    2.12
   0  -1  -8   56.64    1.75
   0  -1   8   54.68    1.84
   0  -1   8   55.67    2.02
   0  -1  -8   54.34    2.08
   0   1  -8   51.24    2.00
   0   1  -8   57.61    2.12
   0   1  -8   53.57    1.75
   0   1   8   53.55    1.80
   0   1  -8   57.24    1.97
   0   1   8   51.20    2.11
   0   1   8   59.01    2.21
   0   1   8   56.28    2.03
   1  -1   8  134.85    4.23
   1  -1   8  131.72    3.95
   1  -1   8  129.12    4.20
  -1  -1  -8  132.48    4.23
  -1  -1  -8  131.54    4.17
   1  -1   8  131.62    4.13
  -1  -1  -8  131.67    4.01
  -1  -1  -8  128.40    3.84
  -1   1  -8  132.07    3.86
   1   1   8  128.71    4.11
   1   1   8  126.79    4.20
  -1   1  -8  128.69    4.16
   1   1   8  130.03    4.28
  -1   1  -8  138.41    4.08
  -1   1  -8  123.83    4.08
   1   1   8  137.10    3.93
  -2  -1  -8    5.33    0.55
  -2  -1  -8    5.64    0.61
  -2  -1  -8    5.48    0.45
   2  -1   8    5.35    0.68
   2  -1   8    5.06    0.50
   2  -1   8    5.41    0.66
  -2  -1  -8    5.51    0.72
  -2   1  -8    4.78    0.58
   2   1   8    5.33    0.51
   2   1   8    4.87    0.62
   2   1   8    5.45    0.71
  -2   1  -8    5.71    0.48
   2   1   8    6.46    0.81
  -2   1  -8    5.46    0.58
  -2   1  -8    5.56    0.67
   3  -1   8    3.96    0.74
  -3  -1  -8    3.23    0.66
  -3  -1  -8    3.41    0.63
  -3  -1  -8    3.73    0.49
   3  -1   8    2.93    0.95
   3  -1   8    3.00    0.48
  -3  -1  -8    3.33    0.56
  -3   1  -8    4.04    0.79
   3   1   8    2.81    0.55
   3   1   8    3.24    0.49
  -3   1  -8    3.36    0.58
  -3   1  -8    4.42    0.66
   3   1   8    2.80    0.67
  -3   1  -8    3.06    0.46
   3   1   8    3.69    0.64
  -4  -1  -8   14.74    0.86
   4  -1   8   15.32    1.09
   4  -1   8   15.35    0.95
  -4  -1  -8   14.50    1.13
  -4  -1  -8   13.28    0.92
   4  -1   8   14.15    1.07
   4   1   8   14.66    0.91
  -4   1  -8   15.65    1.11
  -4   1  -8   16.88    1.55
   4   1   8   14.77    1.08
  -4   1  -8   15.38    0.88
   4   1   8   11.99    1.01
   5  -1   8   66.22    2.52
  -5  -1  -8   64.23    2.76
  -5  -1  -8   67.73    2.45
   5  -1   8   64.19    2.71
   5   1   8   69.34    2.51
   5   1   8   68.28    2.87
   5   1   8   66.03    2.69
  -5   1  -8   64.65    2.72
  -5   1  -8   68.40    2.54
   6  -1   8    1.31    0.46
   6  -1   8    0.58    0.52
  -6  -1  -8    0.98    0.58
  -6   1  -8    0.01    0.39
   6   1   8    0.76    0.37
   6   1   8    0.59    0.42
  -6   1  -8    1.67    0.62
   6   1   8    0.46    1.02
  -6   1  -8    0.72    0.47
   7  -2  -8   36.25    1.82
   7  -2  -8   35.46    1.58
   7  -2  -8   37.04    2.16
   7   2  -8   33.25    1.49
   7   2  -8   33.85    1.48
   7   2  -8   35.06    1.89
   7   2  -8   32.11    1.72
   6  -2  -8   18.95    1.75
   6  -2  -8   22.70    1.54
   6  -2  -8   18.20    1.25
   6  -2  -8   20.28    1.07
   6   2  -8   21.12    1.11
   6   2  -8   20.56    1.23
   6   2  -8   20.13    1.11
   6   2  -8   20.53    1.30
   5  -2  -8   -0.09    0.25
   5  -2  -8    0.18    0.37
   5  -2  -8   -0.08    0.28
   5  -2  -8   -0.04    0.36
   5   2  -8    0.11    0.28
   5   2  -8   -0.31    0.29
   5   2  -8   -0.13    0.29
   5   2  -8    0.16    0.31
   5   2  -8   -0.02    0.26
   4  -2  -8   -0.16    0.28
   4  -2  -8    0.18    0.17
   4  -2  -8    0.58    0.31
   4  -2  -8    0.55    0.31
  -4  -2   8    0.11    0.29
   4  -2  -8   -0.23    0.30
   4   2  -8    0.17    0.25
   4   2  -8   -0.10    0.26
   4   2  -8    0.05    0.30
   4   2  -8   -0.26    0.21
   4   2  -8    0.33    0.28
   3  -2  -8    2.73    0.58
   3  -2  -8    3.46    0.59
   3  -2  -8    3.25    0.59
   3  -2  -8    2.90    0.52
  -3  -2   8    1.90    0.45
  -3  -2   8    3.34    0.31
  -3  -2   8    3.55    0.59
   3  -2  -8    2.51    0.43
  -3   2   8    2.81    0.44
   3   2  -8    2.67    0.37
   3   2  -8    2.76    0.44
   3   2  -8    2.96    0.52
   2  -2  -8    2.63    0.42
   2  -2  -8    3.99    0.66
   2  -2  -8    1.96    0.48
   2  -2  -8    2.76    0.53
  -2  -2   8    2.75    0.33
  -2  -2   8    2.62    0.56
  -2  -2   8    2.34    0.46
  -2   2   8    2.78    0.45
   2   2  -8    1.97    0.43
  -2   2   8    2.17    0.25
   2   2  -8    2.08    0.33
   2   2  -8    2.50    0.46
  -2   2   8    2.07    0.56
   2   2  -8    2.16    0.23
   2   2  -8    2.26    0.33
  -1  -2   8   11.29    0.83
  -1  -2   8   10.45    0.82
   1  -2  -8   10.66    0.66
   1  -2  -8   10.55    0.80
   1  -2  -8    9.86    0.84
   1  -2  -8    9.65    0.47
  -1  -2   8   10.11    0.63
   1  -2  -8   10.35    0.77
  -1  -2   8   10.45    0.60
  -1   2   8   11.18    0.69
   1   2  -8   10.67    0.51
   1   2  -8   10.12    0.77
  -1   2   8   10.25    0.54
   1   2  -8   10.63    0.80
   1   2  -8   10.75    0.60
  -1   2   8   10.63    0.86
   0  -2   8   48.14    1.68
   0  -2   8   48.69    1.95
   0  -2  -8   50.94    2.04
   0  -2  -8   49.06    1.91
   0  -2  -8   44.04    1.53
   0  -2   8   47.66    1.95
   0  -2   8   47.18    1.73
   0  -2  -8   48.41    1.69
   0  -2  -8   48.47    1.96
   0   2  -8   47.36    1.58
   0   2   8   46.53    1.61
   0   2  -8   45.60    1.85
   0   2  -8   47.12    1.89
   0   2   8   49.60    1.78
   0   2  -8   48.25    1.66
   0   2   8   43.58    1.99
  -1  -2  -8   29.33    1.12
  -1  -2  -8   30.37    1.40
   1  -2   8   28.16    1.42
   1  -2   8   27.57    1.29
  -1  -2  -8   29.32    1.21
  -1  -2  -8   29.37    1.37
  -1  -2  -8   28.79    1.47
   1  -2   8   30.57    1.24
  -1   2  -8   29.73    1.22
  -1   2  -8   29.81    1.59
  -1   2  -8   30.18    1.16
   1   2   8   28.95    1.30
   1   2   8   28.33    1.16
   1   2   8   27.52    1.50
  -1   2  -8   29.46    1.37
  -2  -2  -8  115.02    3.97
  -2  -2  -8  118.11    3.81
   2  -2   8  117.27    3.95
   2  -2   8  118.93    3.93
   2  -2   8  118.61    3.81
   2  -2   8  119.27    3.70
  -2  -2  -8  119.65    4.18
  -2  -2  -8  121.55    3.57
  -2  -2  -8  113.24    3.59
   2   2   8  113.78    4.05
   2   2   8  113.26    3.75
   2   2   8  120.54    3.63
   2   2   8  111.75    3.83
  -2   2  -8  115.27    3.70
  -2   2  -8  120.82    3.60
  -2   2  -8  118.80    3.86
   3  -2   8  108.18    3.74
   3  -2   8  111.27    3.60
  -3  -2  -8  113.60    3.47
  -3  -2  -8  118.21    4.08
   3  -2   8  110.19    3.84
  -3  -2  -8  111.87    3.63
   3  -2   8  107.58    3.76
  -3  -2  -8  112.70    3.99
   3   2   8  111.50    3.71
  -3   2  -8  113.30    3.69
   3   2   8  108.49    3.69
  -3   2  -8  115.21    3.50
   3   2   8  105.45    3.51
  -3   2  -8  108.07    3.76
   4  -2   8   35.06    1.82
   4  -2   8   39.69    1.69
  -4  -2  -8   38.09    1.63
  -4  -2  -8   38.95    1.92
  -4   2  -8   39.92    1.59
  -4   2  -8   39.06    1.75
   4   2   8   38.01    1.61
  -4   2  -8   35.92    1.91
   4   2   8   41.36    1.83
   5  -2   8   10.13    0.96
  -5  -2  -8   11.45    0.82
   5  -2   8   12.33    0.92
  -5  -2  -8   11.62    0.82
  -5  -2  -8   11.43    1.11
   5   2   8   11.68    0.89
  -5   2  -8   11.26    0.96
  -5   2  -8    9.59    1.03
   5   2   8   11.73    1.02
   5   2   8   10.69    0.96
  -5   2  -8    9.99    1.02
   6  -2   8    2.63    0.57
  -6  -2  -8    2.31    0.58
  -6  -2  -8    2.53    0.58
   6  -2   8    2.61    0.77
  -6  -2  -8    2.97    0.81
  -6   2  -8    2.44    0.76
   6   2   8    1.14    0.60
  -6   2  -8    1.03    0.83
   6   2   8    2.43    0.54
  -6   2  -8    2.25    0.66
   7  -3  -8   15.39    0.96
   7  -3  -8   14.83    1.25
   7  -3  -8   13.31    1.47
   7   3  -8   13.48    1.14
   6  -3  -8   16.50    0.93
   6  -3  -8   15.46    1.08
   6  -3  -8   17.98    1.27
   6  -3  -8   14.91    1.39
   6   3  -8   17.43    1.15
  -6   3   8   18.08    1.21
   6   3  -8   16.86    0.97
   6   3  -8   14.66    0.95
   6   3  -8   17.54    1.16
   6   3  -8   15.36    1.02
   5  -3  -8  166.42    4.69
   5  -3  -8  150.42    5.39
   5  -3  -8  154.46    5.20
   5  -3  -8  158.83    4.83
  -5   3   8  163.89    5.14
   5   3  -8  153.18    4.68
   5   3  -8  161.39    4.82
   5   3  -8  158.17    4.89
   5   3  -8  151.72    4.80
   5   3  -8  152.47    5.05
  -4  -3   8   57.59    2.36
   4  -3  -8   48.01    2.53
   4  -3  -8   48.51    2.52
   4  -3  -8   59.95    1.93
   4  -3  -8   54.51    2.32
   4  -3  -8   54.66    1.98
   4  -3  -8   65.92    3.44
   4   3  -8   59.96    2.12
   4   3  -8   55.92    1.88
   4   3  -8   58.28    2.13
   4   3  -8   59.71    2.02
   3  -3  -8  151.30    5.11
   3  -3  -8  158.07    4.99
  -3  -3   8  152.96    4.43
   3  -3  -8  155.45    4.60
   3  -3  -8  149.87    4.52
  -3  -3   8  152.44    4.78
   3  -3  -8  152.56    4.87
  -3  -3   8  146.92    4.91
   3  -3  -8  151.84    5.09
   3   3  -8  148.90    5.06
  -3   3   8  151.30    4.27
   3   3  -8  157.17    4.71
   3   3  -8  152.33    4.32
   2  -3  -8    4.43    0.70
   2  -3  -8    3.28    0.60
   2  -3  -8    3.53    0.44
  -2  -3   8    4.19    0.39
  -2  -3   8    3.33    0.61
  -2  -3   8    4.24    0.70
   2  -3  -8    2.81    0.53
   2   3  -8    2.88    0.28
   2   3  -8    3.16    0.27
   2   3  -8    2.92    0.56
  -2   3   8    3.11    0.41
   2   3  -8    3.58    0.53
  -2   3   8    4.11    0.72
  -2   3   8    3.05    0.31
  -1  -3   8   69.93    2.69
   1  -3  -8   70.03    2.27
  -1  -3   8   71.17    2.36
  -1  -3   8   73.29    2.65
   1  -3  -8   74.28    2.78
   1  -3  -8   73.73    2.70
  -1   3   8   75.39    2.26
   1   3  -8   71.08    2.16
   1   3  -8   73.71    2.60
  -1   3   8   70.91    2.35
  -1   3   8   75.73    2.84
   0  -3   8   36.95    1.41
   0  -3  -8   38.95    1.68
   0  -3  -8   34.76    1.58
   0  -3  -8   33.93    1.71
   0  -3  -8   36.43    1.58
   0  -3   8   33.72    1.30
   0  -3  -8   34.67    1.30
   0  -3   8   38.14    1.69
   0   3  -8   30.66    1.62
   0   3  -8   35.45    1.33
   0   3   8   35.79    1.30
   0   3   8   34.02    1.74
   0   3  -8   36.62    1.57
   0   3  -8   36.25    1.26
   0   3   8   37.00    1.40
   1  -3   8   15.32    1.03
  -1  -3  -8   15.24    0.94
  -1  -3  -8   15.89    0.74
   1  -3   8   15.45    0.85
   1  -3   8   15.20    1.00
  -1  -3  -8   15.34    0.97
  -1  -3  -8   15.50    1.09
  -1  -3  -8   14.94    0.96
   1   3   8   14.98    1.13
  -1   3  -8   15.89    0.80
   1   3   8   14.30    0.77
  -1   3  -8   15.25    0.95
  -1   3  -8   14.02    0.97
  -1   3  -8   13.87    0.76
   1   3   8   13.78    0.83
  -2  -3  -8    2.22    0.47
   2  -3   8    2.92    0.54
  -2  -3  -8    2.80    0.63
  -2  -3  -8    3.51    0.48
   2  -3   8    1.97    0.44
  -2  -3  -8    2.24    0.52
   2  -3   8    2.16    0.70
   2  -3   8    2.37    0.45
  -2   3  -8    2.02    0.39
  -2   3  -8    2.54    0.52
   2   3   8    2.52    0.65
   2   3   8    2.63    0.50
  -2   3  -8    2.31    0.53
   2   3   8    2.06    0.37
  -2   3  -8    2.59    0.39
  -3  -3  -8   47.17    2.14
  -3  -3  -8   46.01    1.82
   3  -3   8   45.66    1.94
  -3  -3  -8   46.99    1.96
   3  -3   8   45.08    2.08
   3  -3   8   49.14    1.91
  -3  -3  -8   48.98    1.90
  -3  -3  -8   47.38    1.89
  -3   3  -8   47.08    1.83
  -3   3  -8   45.26    1.94
   3   3   8   46.19    1.93
   3   3   8   47.06    1.80
  -3   3  -8   48.43    1.92
  -4  -3  -8    4.65    0.64
   4  -3   8    5.80    0.66
   4  -3   8    3.77    0.72
  -4  -3  -8    4.73    0.78
   4  -3   8    4.16    0.77
  -4  -3  -8    4.52    0.65
  -4  -3  -8    4.89    0.59
   4   3   8    4.57    0.69
  -4   3  -8    3.92    0.71
   4   3   8    4.81    0.63
   5  -3   8    9.67    0.99
  -5  -3  -8    9.27    0.81
  -5  -3  -8    9.90    1.09
   5  -3   8   10.46    0.89
  -5  -3  -8    8.49    1.04
   5   3   8    8.15    0.80
   5   3   8    8.75    0.91
  -5   3  -8   10.32    0.95
  -5   3  -8   10.78    1.02
  -5   3  -8    8.20    0.81
   6  -3   8   15.31    1.18
   6  -3   8   17.11    1.32
  -6  -3  -8   16.69    0.99
  -6  -3  -8   14.86    1.24
  -6  -3  -8   15.51    1.48
   6   3   8   17.79    1.17
  -6   3  -8   16.64    1.22
  -6   3  -8   18.13    1.38
  -6   3  -8   16.33    1.21
   7  -4  -8   12.08    1.46
   7  -4  -8   12.55    1.10
   7  -4  -8   10.96    0.83
   7   4  -8   10.19    1.01
  -7   4   8   10.55    1.15
   7   4  -8    8.08    1.27
   7   4  -8   12.36    1.07
   6  -4  -8    0.09    0.25
   6  -4  -8    0.37    0.65
   6  -4  -8   -0.42    0.31
  -6   4   8   -0.36    0.38
   6   4  -8    0.04    0.33
   6   4  -8    0.03    0.27
   6   4  -8   -0.19    0.37
   6   4  -8    0.17    0.31
   6   4  -8   -0.23    0.33
   5  -4  -8    5.80    1.02
   5  -4  -8    5.33    0.59
   5  -4  -8    4.73    0.44
   5   4  -8    3.88    0.64
   5   4  -8    4.89    0.63
  -5   4   8    4.14    0.72
   5   4  -8    5.70    0.85
   5   4  -8    5.07    0.64
   5   4  -8    4.45    0.57
  -4  -4   8    4.43    0.69
  -4  -4   8    5.80    0.74
   4  -4  -8    3.24    0.69
   4  -4  -8    3.63    0.39
  -4   4   8    4.67    0.77
   4   4  -8    3.81    0.56
  -4   4   8    3.60    0.40
  -4   4   8    3.94    0.32
  -3  -4   8  101.89    3.43
  -3  -4   8  101.20    3.61
  -3  -4   8   95.06    3.12
   3  -4  -8  101.42    3.65
   3  -4  -8   98.53    3.62
  -3   4   8  103.68    2.97
  -3   4   8  103.13    3.57
   3   4  -8   98.77    2.88
   3   4  -8  104.34    3.35
   2  -4  -8   50.65    2.14
  -2  -4   8   48.03    2.10
  -2  -4   8   49.44    1.77
  -2  -4   8   51.23    2.01
   2  -4  -8   50.32    2.24
   2  -4  -8   48.15    2.00
   2   4  -8   48.67    1.56
   2   4  -8   42.17    2.01
  -2   4   8   49.80    1.61
   2   4  -8   48.22    1.92
   2   4  -8   47.63    1.59
  -2   4   8   50.06    2.44
  -1  -4   8    4.71    0.72
   1  -4  -8    3.97    0.73
  -1  -4   8    5.26    0.83
   1  -4  -8    4.35    0.69
  -1  -4   8    4.12    0.45
   1  -4  -8    5.27    0.81
  -1   4   8    4.79    0.94
  -1   4   8    5.50    0.41
   1   4  -8    3.96    0.56
   1   4  -8    3.36    0.69
   0  -4   8    3.42    0.49
   0  -4  -8    3.53    0.46
   0  -4  -8    2.78    0.61
   0  -4   8    3.63    0.67
   0  -4  -8    3.87    0.32
   0  -4  -8    3.25    0.58
   0  -4   8    2.86    0.82
   0  -4  -8    2.95    0.55
   0   4   8    3.21    0.68
   0   4  -8    2.58    0.50
   0   4   8    2.55    0.38
   0   4  -8    3.54    0.69
   0   4  -8    3.21    0.42
   1  -4   8    3.55    0.51
  -1  -4  -8    3.30    0.69
  -1  -4  -8    4.70    0.67
   1  -4   8    3.64    0.67
  -1  -4  -8    4.26    0.43
  -1  -4  -8    4.32    0.44
   1  -4   8    4.44    0.52
   1  -4   8    3.94    0.64
   1   4   8    4.27    0.47
  -1   4  -8    4.48    0.42
  -1   4  -8    3.95    0.69
   1   4   8    4.64    0.85
   1   4   8    3.60    0.45
  -1   4  -8    5.50    0.81
   2  -4   8    0.43    0.35
  -2  -4  -8    0.37    0.24
  -2  -4  -8    0.04    0.31
   2  -4   8    0.15    0.33
   2  -4   8    0.12    0.27
  -2  -4  -8    0.36    0.23
  -2  -4  -8    0.42    0.40
  -2  -4  -8    0.17    0.35
  -2   4  -8    0.45    0.36
   2   4   8   -0.25    0.20
  -2   4  -8   -0.17    0.22
  -2   4  -8    0.18    0.24
   2   4   8    0.17    0.24
  -3  -4  -8    6.78    0.79
  -3  -4  -8    4.26    0.77
   3  -4   8    5.40    0.71
  -3  -4  -8    3.78    0.55
   3  -4   8    3.94    0.67
  -3  -4  -8    3.57    0.59
   3  -4   8    3.97    0.62
  -3   4  -8    4.48    0.66
  -3   4  -8    4.33    0.70
   3   4   8    4.75    0.69
  -3   4  -8    5.11    0.63
   3   4   8    3.73    0.53
   4  -4   8   22.08    1.27
  -4  -4  -8   21.42    1.49
  -4  -4  -8   21.64    1.15
  -4  -4  -8   21.73    1.10
   4  -4   8   21.54    1.33
   4  -4   8   21.18    1.40
  -4  -4  -8   20.03    1.14
   4   4   8   20.37    1.14
  -4   4  -8   21.70    1.34
  -4   4  -8   18.72    1.22
   4   4   8   22.49    1.27
   5  -4   8   -0.16    0.33
  -5  -4  -8    0.60    0.35
  -5  -4  -8    0.11    0.42
   5  -4   8    0.97    0.52
  -5  -4  -8   -0.28    0.46
  -5   4  -8    0.11    0.45
   5   4   8    0.56    0.43
  -5   4  -8   -0.04    0.42
  -5   4  -8    0.13    0.44
   5   4   8    0.41    0.35
   6  -5  -8    2.20    0.87
   6  -5  -8    1.30    0.44
  -6   5   8    2.09    0.64
   6   5  -8    2.22    0.51
   6   5  -8    1.16    0.47
   6   5  -8    1.43    0.45
   5  -5  -8    0.82    0.55
  -5   5   8    0.73    0.47
  -5   5   8    1.34    0.23
   5   5  -8    0.79    0.43
   5   5  -8    0.49    0.31
   5   5  -8    0.92    0.37
  -5   5   8    0.89    0.27
  -4  -5   8   28.51    1.44
   4  -5  -8   26.27    1.75
  -4  -5   8   29.07    1.63
   4   5  -8   29.92    1.34
  -4   5   8   28.14    1.58
  -4   5   8   29.62    1.07
  -4   5   8   28.23    1.17
  -3  -5   8    1.63    0.53
   3  -5  -8    2.05    0.62
  -3  -5   8    1.74    0.66
   3   5  -8    1.61    0.42
  -3   5   8    1.52    0.28
  -3   5   8    1.19    0.47
  -2  -5   8    4.56    0.71
   2  -5  -8    3.97    0.73
  -2  -5   8    4.11    0.66
  -2  -5   8    5.37    0.52
   2   5  -8    4.99    0.66
  -2   5   8    4.14    0.41
  -2   5   8    3.79    0.68
   2   5  -8    4.43    0.39
  -1  -5   8   13.18    1.05
   1  -5  -8   13.28    1.14
  -1  -5   8   14.83    0.89
   1  -5  -8   13.67    0.99
  -1  -5   8   11.84    1.11
   1   5  -8   15.00    0.98
   0  -5  -8  211.01    6.54
   0  -5  -8  207.13    6.21
   0  -5  -8  195.28    5.85
   0  -5  -8  206.70    6.34
   0  -5   8  196.05    6.37
   0  -5   8  199.58    6.03
   0   5  -8  200.84    7.16
   0   5   8  204.69    5.86
   0   5  -8  198.82    5.87
  -1  -5  -8   29.18    1.62
  -1  -5  -8   29.61    1.66
   1  -5   8   29.71    1.37
   1  -5   8   27.57    1.54
  -1  -5  -8   28.58    1.19
  -1  -5  -8   27.84    1.45
   1  -5   8   26.94    1.12
  -1  -5  -8   29.24    1.13
  -1   5  -8   28.73    1.07
  -1   5  -8   28.95    1.47
   1   5   8   29.01    1.23
   1   5   8   30.16    1.22
  -1   5  -8   26.08    1.23
  -2  -5  -8    0.88    0.29
   2  -5   8    0.54    0.28
  -2  -5  -8    1.23    0.43
  -2  -5  -8    0.59    0.26
   2  -5   8    0.65    0.37
   2  -5   8    1.30    0.48
  -2  -5  -8    1.25    0.42
  -2  -5  -8    0.96    0.53
  -2   5  -8    0.90    0.36
  -2   5  -8    0.37    0.35
  -2   5  -8    1.11    0.30
   2   5   8    1.00    0.31
   2   5   8    1.12    0.35
   3  -5   8    3.43    0.75
   3  -5   8    3.50    0.61
  -3  -5  -8    5.44    0.89
  -3  -5  -8    3.91    0.55
  -3  -5  -8    5.36    0.84
   3  -5   8    3.69    0.61
  -3  -5  -8    4.13    0.62
  -3  -5  -8    4.05    0.73
  -3   5  -8    3.04    0.51
   3   5   8    4.28    0.63
  -3   5  -8    4.37    0.65
  -3   5  -8    4.53    0.77
   3   5   8    4.63    0.63
   4  -5   8    0.01    0.33
   4  -5   8    0.30    0.45
  -4  -5  -8    0.22    0.56
   4  -5   8   -0.36    0.45
  -4  -5  -8   -0.03    0.35
  -4   5  -8    0.28    0.38
   4   5   8    0.41    0.33
   4   5   8    0.06    0.37
  -4   5  -8   -0.56    0.35
  -5  -5  -8    4.95    0.95
  -5  -5  -8    4.58    0.65
  -5  -5  -8    4.71    0.66
   5  -5   8    4.67    0.76
  -5   5  -8    3.64    0.74
   5   5   8    4.70    0.69
  -5   5  -8    6.36    0.98
   5   5   8    4.88    0.79
   6  -6  -8   18.15    1.66
  -6   6   8   16.71    1.56
  -6   6   8   19.35    0.84
   6   6  -8   18.31    1.32
  -6   6   8   17.25    0.93
   5  -6  -8    1.48    0.71
  -5   6   8    3.21    0.73
  -5   6   8    2.46    0.38
  -5   6   8    2.50    0.36
   5   6  -8    1.59    0.51
   5   6  -8    2.42    0.56
   5   6  -8    1.80    0.46
  -4  -6   8   32.82    1.83
   4  -6  -8   35.07    2.07
  -4   6   8   33.97    1.26
   4   6  -8   31.91    1.70
  -4   6   8   34.91    1.85
   4   6  -8   33.31    1.21
   4   6  -8   35.18    1.50
  -3  -6   8   14.65    1.17
   3  -6  -8   14.67    1.38
  -3  -6   8   17.71    1.38
  -3   6   8   15.67    0.78
   3   6  -8   15.27    0.75
   3   6  -8   16.05    1.00
  -3   6   8   17.14    1.23
   2  -6  -8    2.79    0.64
  -2  -6   8    3.32    0.70
  -2  -6   8    3.63    0.53
  -2  -6   8    5.52    0.94
  -2   6   8    4.49    0.44
   2   6  -8    4.49    0.67
   2   6  -8    4.76    0.44
  -2   6   8    4.07    0.73
   1  -6  -8    9.18    0.94
   1  -6  -8   10.27    1.09
  -1  -6   8    9.15    0.92
  -1  -6   8    9.72    0.77
  -1   6   8    9.52    0.91
   1   6  -8    9.64    0.84
   1   6  -8    9.64    0.62
  -1   6   8    9.80    0.67
   0  -6   8   12.78    1.08
   0  -6  -8   12.84    1.03
   0  -6  -8   11.80    1.17
   0   6   8   13.42    0.79
   0   6  -8   12.84    0.99
  -1  -6  -8    9.79    0.59
   1  -6   8    8.11    0.89
   1  -6   8    8.18    0.76
  -1  -6  -8    8.33    0.97
  -1  -6  -8    8.92    0.84
   1   6   8    8.05    0.73
   1   6   8    9.47    0.60
  -1   6  -8    7.68    0.81
  -2  -6  -8    2.87    0.44
   2  -6   8    3.27    0.50
   2  -6   8    2.91    0.70
  -2  -6  -8    3.45    0.78
   2  -6   8    2.45    0.57
  -2  -6  -8    2.48    0.52
  -2  -6  -8    3.87    0.66
   2   6   8    3.09    0.46
   2   6   8    3.08    0.72
  -2   6  -8    3.17    0.65
  -2   6  -8    1.78    0.37
  -3  -6  -8    0.37    0.40
   3  -6   8    1.00    0.47
   3  -6   8    1.37    0.47
  -3  -6  -8    0.36    0.45
  -3  -6  -8    1.09    0.35
   3  -6   8    1.67    0.63
  -3   6  -8    1.36    0.47
   3   6   8    1.65    0.44
  -3   6  -8    0.88    0.42
   3   6   8    1.40    0.43
   4  -6   8   14.87    1.28
   4  -6   8   14.77    1.40
  -4  -6  -8   18.57    1.50
  -4  -6  -8   16.78    1.07
   4  -6   8   17.25    1.18
  -4  -6  -8   15.29    1.05
   4   6   8   16.44    1.12
   4   6   8   16.19    1.07
  -4   6  -8   18.43    1.30
  -5  -6  -8   -0.13    0.49
   5  -6   8    0.68    0.58
  -5  -6  -8    0.28    0.57
   5  -6   8    1.29    0.51
  -5  -6  -8   -0.24    0.38
  -5   6  -8    0.48    0.57
   5   6   8    0.08    0.49
  -5   6  -8    0.68    0.54
   5   6   8    1.02    0.45
  -5  -7   8   27.57    1.61
  -5   7   8   31.68    1.36
  -5   7   8   32.42    1.93
   5   7  -8   29.99    1.73
   5   7  -8   30.78    1.37
  -5   7   8   31.38    1.24
   4  -7  -8    1.08    0.72
  -4  -7   8    0.71    0.45
  -4   7   8    0.65    0.28
   4   7  -8    0.63    0.29
   4   7  -8    0.89    0.41
   4   7  -8    1.94    0.51
  -4   7   8    0.98    0.37
  -4   7   8    0.29    0.45
  -3  -7   8   16.32    1.27
   3  -7  -8   16.68    1.45
  -3  -7   8   18.15    1.47
   3   7  -8   15.69    0.83
  -3   7   8   18.63    1.33
  -3   7   8   17.70    1.01
  -3   7   8   16.10    0.85
  -2  -7   8   -0.10    0.25
   2  -7  -8    0.33    0.61
  -2  -7   8   -0.09    0.30
  -2   7   8    0.05    0.22
   2   7  -8    0.36    0.38
  -2   7   8   -0.41    0.42
   2   7  -8    0.19    0.20
  -1  -7   8   10.73    0.86
   1  -7  -8   10.83    1.20
  -1  -7   8   12.95    1.10
   1   7  -8   10.67    0.85
  -1   7   8   10.85    0.72
  -1   7   8    9.14    0.95
   1   7  -8   11.73    0.92
   0  -7   8    2.91    0.66
   0  -7  -8    2.34    0.73
   0  -7   8    3.06    0.60
   0  -7  -8    4.13    0.75
   0   7   8    4.76    0.53
   0   7  -8    4.25    0.68
   1  -7   8    0.88    0.54
  -1  -7  -8   -0.07    0.53
  -1  -7  -8    1.34    0.56
   1  -7   8    0.51    0.36
   1   7   8    0.50    0.29
  -1   7  -8    0.57    0.45
   2  -7   8    0.15    0.48
  -2  -7  -8    0.07    0.41
   2  -7   8   -0.40    0.49
  -2  -7  -8   -0.28    0.24
   2  -7   8    0.36    0.36
  -2  -7  -8   -0.05    0.47
   2   7   8    0.31    0.30
   2   7   8   -0.19    0.30
  -2   7  -8   -0.36    0.25
  -2   7  -8   -0.24    0.38
  -3  -7  -8    3.96    0.58
   3  -7   8    3.66    0.72
  -3  -7  -8    3.74    0.83
   3  -7   8    4.78    1.00
   3  -7   8    2.79    0.61
  -3  -7  -8    3.81    0.72
   3   7   8    4.05    0.63
   3   7   8    3.50    0.60
  -3   7  -8    4.47    0.79
  -3   7  -8    3.80    0.62
  -4  -7  -8    0.92    0.66
  -4  -7  -8    1.71    0.56
   4  -7   8    0.99    0.53
   4   7   8    1.73    0.50
  -4   7  -8    1.84    0.55
  -4   7  -8    0.87    0.62
   4   7   8    1.45    0.46
   4   8  -8   47.74    1.95
  -4   8   8   48.78    1.78
  -4   8   8   47.41    2.39
  -4   8   8   45.49    1.93
   4   8  -8   43.35    2.20
   4   8  -8   48.75    1.74
  -3  -8   8   76.71    3.15
   3  -8  -8   75.13    3.43
   3   8  -8   72.81    2.75
  -3   8   8   74.46    2.73
   3   8  -8   73.06    2.47
  -3   8   8   75.65    2.54
  -3   8   8   74.71    3.11
  -2  -8   8   15.55    1.27
   2  -8  -8   15.23    1.43
  -2   8   8   15.43    1.30
  -2   8   8   14.35    0.88
   2   8  -8   15.63    0.86
   2   8  -8   14.67    1.10
  -1  -8   8    0.49    0.45
  -1  -8   8    1.07    0.48
   1  -8  -8    1.26    0.66
   1   8  -8    0.92    0.51
  -1   8   8    0.99    0.50
   1   8  -8    0.24    0.28
  -1   8   8    0.39    0.29
   0  -8  -8    7.07    1.04
   0  -8   8    8.21    0.83
   0  -8   8    6.33    1.00
   0  -8  -8    7.13    1.05
   0   8   8    7.59    0.71
   0   8  -8    7.19    0.66
   0   8  -8    6.49    0.95
   1  -8   8   16.28    1.32
  -1  -8  -8   14.74    1.21
  -1  -8  -8   15.15    1.36
   1  -8   8   15.20    1.13
   1   8   8   15.83    1.01
  -1   8  -8   14.94    1.22
   2  -8   8   40.34    2.15
   2  -8   8   43.82    2.03
  -2  -8  -8   37.33    1.93
  -2  -8  -8   38.27    2.22
   2   8   8   42.76    1.79
   3  -8   8    6.61    0.79
  -3  -8  -8    8.78    0.80
   3  -8   8    7.76    0.94
   3  -8   8    8.32    0.94
   3  -8   8   10.17    1.18
  -3  -8  -8    8.26    1.01
  -3  -8  -8    6.09    1.03
  -3   8  -8    6.92    1.05
   3   8   8   10.02    0.89
   3   8   8    8.61    0.83
  -3  -9   8    0.05    0.45
   3  -9  -8    1.19    0.66
  -3   9   8    0.52    0.59
  -3   9   8    0.01    0.29
  -3   9   8   -0.56    0.42
   3   9  -8    1.21    0.52
   2  -9  -8    7.56    1.18
  -2  -9   8    8.59    1.34
   2   9  -8    9.64    0.96
   2   9  -8    8.17    0.68
  -2   9   8    8.11    1.19
   1  -9  -8    1.30    0.91
  -1  -9   8    1.00    0.59
   1   9  -8    1.01    0.52
  -1   9   8    1.75    0.69
   1   9  -8    1.64    0.40
  -1   9   8    1.06    0.43
   0  -9  -8    0.71    0.60
   0  -9   8    0.05    0.47
   0  -9  -8   -0.46    0.67
   0  -9   8   -0.13    0.38
   0   9  -8    0.55    0.30
   0   9   8    0.32    0.36
   0   9   8    0.25    0.56
   0   9  -8    0.11    0.43
   1  -9   8    1.88    0.64
  -1  -9  -8    2.02    0.78
   1  -9   8    1.86    0.60
  -1  -9  -8    1.94    0.59
   1   9   8    2.78    0.55
  -1   9  -8    2.32    0.71
   7   0  -9   30.81    1.66
   7   0  -9   34.26    1.99
   7   0  -9   33.36    1.65
   6   0  -9   -0.42    0.41
   6   0  -9   -0.38    0.26
   6   0  -9    0.12    0.39
   5   0  -9    6.78    0.77
   5   0  -9    7.02    0.84
   5   0  -9    5.93    0.76
   5   0  -9    7.11    0.85
   5   0  -9    7.33    0.98
   5   0  -9    5.83    1.17
   4   0  -9    0.21    0.31
   4   0  -9    0.12    0.23
   4   0  -9    0.17    0.32
   4   0  -9    0.09    0.29
  -4   0   9    0.00    0.31
   4   0  -9   -0.20    0.32
   3   0  -9   61.07    2.31
  -3   0   9   61.76    2.34
   3   0  -9   62.45    2.35
   3   0  -9   63.30    2.39
   3   0  -9   59.85    2.23
   3   0  -9   62.03    2.41
  -2   0   9    0.18    0.32
  -2   0   9    0.10    0.27
   2   0  -9   -0.21    0.24
   2   0  -9    0.19    0.25
   2   0  -9   -0.07    0.26
  -2   0   9    0.09    0.13
   2   0  -9    0.48    0.34
   1   0  -9   43.83    1.44
  -1   0   9   45.25    1.86
   1   0  -9   47.88    1.86
   1   0  -9   43.11    1.76
  -1   0   9   45.31    1.54
   1   0  -9   46.18    1.92
  -1   0   9   44.74    1.86
  -1   0   9   45.91    1.97
   0   0  -9   -0.02    0.22
   0   0  -9    0.34    0.25
   0   0   9    0.09    0.25
   0   0   9    0.06    0.18
   0   0   9    0.68    0.35
   0   0   9    0.19    0.31
   0   0  -9   -0.18    0.22
   0   0  -9    0.07    0.16
   1   0   9  233.01    6.61
   1   0   9  225.12    6.94
  -1   0  -9  231.34    6.52
   1   0   9  231.33    6.91
  -1   0  -9  237.86    6.88
  -1   0  -9  218.07    6.85
  -1   0  -9  235.18    6.94
   1   0   9  228.35    6.99
  -2   0  -9   -0.08    0.18
  -2   0  -9    0.17    0.31
  -2   0  -9    0.15    0.28
  -2   0  -9   -0.23    0.23
   2   0   9   -0.04    0.19
   2   0   9   -0.19    0.36
   2   0   9    0.47    0.36
   3   0   9  230.23    7.06
   3   0   9  227.91    6.77
   3   0   9  226.46    7.16
   3   0   9  237.02    7.44
  -4   0  -9   -0.07    0.25
  -4   0  -9   -0.07    0.33
   4   0   9   -0.01    0.30
   4   0   9   -0.21    0.22
  -4   0  -9    0.40    0.40
   5   0   9    4.71    0.70
  -5   0  -9    7.22    1.01
  -5   0  -9    4.67    0.73
   5   0   9    5.10    0.89
   6   0   9    0.09    0.40
  -6   0  -9    0.13    0.42
  -6   0  -9   -0.17    0.51
   6   0   9    0.12    0.39
   7  -1  -9    0.85    0.58
   7  -1  -9    0.32    0.35
   7  -1  -9    0.69    0.49
   7   1  -9    0.05    0.49
   7   1  -9    0.64    0.42
   7   1  -9    1.03    0.56
   6  -1  -9    1.76    0.62
   6  -1  -9    0.78    0.39
   6  -1  -9    0.75    0.47
   6   1  -9    1.29    0.45
   6   1  -9    0.43    0.45
   6   1  -9    0.74    0.50
   6   1  -9    1.13    0.43
   6   1  -9    0.95    0.50
   5  -1  -9    6.77    0.64
   5  -1  -9    6.28    0.73
   5  -1  -9    7.55    0.87
   5  -1  -9    6.68    0.90
   5  -1  -9    5.92    1.04
   5   1  -9    6.57    0.71
   5   1  -9    6.49    0.79
   5   1  -9    6.76    0.72
   5   1  -9    6.38    0.74
   4  -1  -9   38.85    1.86
  -4  -1   9   38.41    1.78
   4  -1  -9   38.47    1.68
   4  -1  -9   36.20    1.70
   4  -1  -9   40.17    1.60
   4  -1  -9   40.08    1.88
   4   1  -9   39.58    1.73
   4   1  -9   37.04    1.69
   4   1  -9   36.96    1.79
   4   1  -9   38.45    1.58
   4   1  -9   40.08    1.73
   3  -1  -9    1.90    0.46
   3  -1  -9    3.03    0.59
   3  -1  -9    2.47    0.53
   3  -1  -9    2.20    0.45
  -3  -1   9    2.58    0.57
   3   1  -9    2.56    0.47
   3   1  -9    1.69    0.60
   3   1  -9    1.76    0.44
   3   1  -9    2.48    0.45
   3   1  -9    3.13    0.54
  -3   1   9    2.23    0.45
  -2  -1   9   68.06    2.42
   2  -1  -9   69.91    2.62
   2  -1  -9   67.56    2.40
   2  -1  -9   73.73    2.68
  -2  -1   9   68.81    2.71
   2  -1  -9   70.73    2.56
  -2  -1   9   71.02    2.61
  -2  -1   9   69.17    2.15
   2   1  -9   66.10    2.53
   2   1  -9   65.86    2.51
  -2   1   9   69.10    2.47
   2   1  -9   69.36    2.41
   2   1  -9   69.62    2.34
  -2   1   9   69.48    2.10
  -2   1   9   69.72    2.60
   1  -1  -9   63.15    2.37
   1  -1  -9   61.37    2.34
  -1  -1   9   62.92    2.42
   1  -1  -9   65.07    2.41
   1  -1  -9   60.42    1.86
  -1  -1   9   59.82    2.22
   1  -1  -9   58.59    2.15
  -1  -1   9   62.56    2.01
  -1  -1   9   61.20    2.37
  -1   1   9   62.79    1.97
   1   1  -9   58.05    2.26
   1   1  -9   64.24    2.37
   1   1  -9   61.46    1.88
  -1   1   9   59.72    2.38
   1   1  -9   61.93    2.18
  -1   1   9   61.91    2.26
   0  -1   9   11.44    0.64
   0  -1  -9   10.33    0.56
   0  -1   9   11.49    0.85
   0  -1   9   10.66    0.80
   0  -1  -9   10.58    0.84
   0  -1  -9   10.47    0.73
   0  -1  -9   13.00    0.92
   0  -1  -9   10.21    0.84
   0  -1   9   11.16    0.90
   0   1  -9   11.03    0.82
   0   1   9   10.89    0.63
   0   1   9   10.50    0.88
   0   1  -9   10.29    0.81
   0   1   9   12.48    0.90
   0   1  -9   10.52    0.57
   0   1   9   11.32    0.81
   0   1  -9   11.12    0.77
  -1  -1  -9   31.45    1.40
   1  -1   9   35.03    1.62
  -1  -1  -9   33.51    1.54
  -1  -1  -9   32.62    1.26
   1  -1   9   32.86    1.35
  -1  -1  -9   33.68    1.61
   1  -1   9   36.00    1.58
   1   1   9   32.13    1.60
  -1   1  -9   30.75    1.47
  -1   1  -9   35.81    1.59
   1   1   9   32.80    1.65
   1   1   9   33.53    1.33
  -1   1  -9   36.50    1.50
   1   1   9   33.60    1.53
  -1   1  -9   32.13    1.26
  -2  -1  -9    2.20    0.37
  -2  -1  -9    2.74    0.58
   2  -1   9    1.72    0.52
   2  -1   9    3.05    0.48
  -2  -1  -9    1.79    0.49
   2  -1   9    2.44    0.57
   2  -1   9    1.23    0.61
  -2  -1  -9    3.20    0.49
   2   1   9    3.17    0.87
  -2   1  -9    2.18    0.47
  -2   1  -9    1.73    0.45
  -2   1  -9    2.50    0.38
  -2   1  -9    2.57    0.53
   2   1   9    1.75    0.47
   2   1   9    2.40    0.39
   3  -1   9   45.13    1.83
   3  -1   9   45.82    2.12
   3  -1   9   44.50    2.04
  -3  -1  -9   45.02    1.92
  -3  -1  -9   47.43    2.08
   3   1   9   45.60    1.80
  -3   1  -9   49.01    2.01
  -3   1  -9   43.68    1.92
   3   1   9   45.06    1.99
   3   1   9   44.83    2.01
  -4  -1  -9    1.26    0.34
   4  -1   9    0.69    0.36
  -4  -1  -9    0.50    0.39
   4  -1   9    1.26    0.51
  -4  -1  -9    1.31    0.53
  -4   1  -9    1.99    0.51
  -4   1  -9    1.44    0.38
   4   1   9    1.58    0.54
  -4   1  -9    1.59    0.54
   4   1   9    1.75    0.43
   5  -1   9    2.64    0.63
  -5  -1  -9    3.36    0.76
   5  -1   9    3.25    0.62
  -5  -1  -9    3.25    0.63
   5   1   9    3.23    0.75
  -5   1  -9    3.86    0.63
  -5   1  -9    3.91    0.74
   5   1   9    3.05    0.58
  -6  -1  -9    5.37    0.98
   6  -1   9    4.14    0.73
   6  -1   9    4.18    0.91
  -6  -1  -9    4.32    0.74
  -6   1  -9    5.19    0.94
   6   1   9    5.31    1.02
  -6   1  -9    4.67    0.80
   6   1   9    4.25    0.72
   7  -2  -9    4.60    0.75
   7  -2  -9    4.52    1.00
   7  -2  -9    5.27    0.73
   7   2  -9    5.42    0.90
   7   2  -9    5.14    0.96
   7   2  -9    4.37    0.79
   7   2  -9    3.84    0.63
   6  -2  -9   -0.13    0.40
   6  -2  -9   -0.04    0.28
   6  -2  -9    0.43    0.48
   6  -2  -9   -0.07    0.50
   6   2  -9   -0.10    0.34
   6   2  -9    0.11    0.53
   6   2  -9   -0.45    0.43
   6   2  -9    0.05    0.31
   5  -2  -9    2.11    0.61
   5  -2  -9    2.36    0.57
   5  -2  -9    1.28    0.34
   5  -2  -9    1.34    0.52
   5   2  -9    2.33    0.52
   5   2  -9    0.80    0.42
   5   2  -9    1.93    0.42
   5   2  -9    1.15    0.39
   5   2  -9    1.05    0.36
   4  -2  -9   50.49    2.18
  -4  -2   9   54.01    2.28
   4  -2  -9   54.94    1.94
   4  -2  -9   53.53    2.37
   4  -2  -9   51.73    2.00
   4  -2  -9   52.38    2.27
   4   2  -9   50.71    2.10
   4   2  -9   54.94    2.05
   4   2  -9   54.32    2.12
   4   2  -9   54.03    1.90
   3  -2  -9   62.30    2.27
  -3  -2   9   66.64    2.56
   3  -2  -9   61.43    2.48
   3  -2  -9   65.83    2.67
   3  -2  -9   64.33    2.82
   3  -2  -9   72.86    2.79
  -3  -2   9   65.63    2.57
   3   2  -9   68.24    2.51
   3   2  -9   68.30    2.48
   3   2  -9   60.35    2.52
   3   2  -9   63.79    2.40
  -3   2   9   71.21    2.35
   3   2  -9   65.56    2.47
   2  -2  -9  105.06    3.59
  -2  -2   9  103.97    3.09
   2  -2  -9   95.47    3.20
  -2  -2   9  101.94    3.53
   2  -2  -9  105.97    3.61
   2  -2  -9  101.73    3.61
  -2  -2   9  106.91    3.60
   2   2  -9  105.97    3.14
   2   2  -9  100.63    3.17
  -2   2   9  100.01    2.99
  -2   2   9  100.86    3.60
   2   2  -9   99.01    3.48
   2   2  -9  102.81    3.47
  -2   2   9  101.76    3.29
  -1  -2   9   41.26    1.60
  -1  -2   9   43.37    1.89
   1  -2  -9   41.66    2.06
   1  -2  -9   46.02    1.92
   1  -2  -9   42.62    1.51
   1  -2  -9   42.73    1.62
  -1  -2   9   43.99    1.55
   1  -2  -9   42.33    1.92
  -1  -2   9   46.22    1.91
   1   2  -9   39.69    1.78
  -1   2   9   41.03    1.46
   1   2  -9   44.12    1.57
   1   2  -9   42.90    1.82
  -1   2   9   44.70    1.71
  -1   2   9   43.27    1.96
   0  -2  -9    6.46    0.71
   0  -2  -9    5.99    0.66
   0  -2   9    5.10    0.57
   0  -2  -9    4.85    0.74
   0  -2   9    5.91    0.68
   0  -2  -9    4.85    0.52
   0  -2   9    4.55    0.45
   0   2  -9    5.06    0.49
   0   2   9    5.38    0.55
   0   2  -9    5.56    0.54
   0   2   9    6.05    0.46
   0   2  -9    6.05    0.76
   0   2  -9    6.20    0.65
   0   2   9    6.74    0.96
   1  -2   9   12.09    0.92
  -1  -2  -9   11.10    0.87
  -1  -2  -9    9.24    0.68
   1  -2   9   10.52    0.70
  -1  -2  -9   12.23    0.95
   1  -2   9   10.49    0.82
  -1  -2  -9   10.60    0.84
   1  -2   9    8.35    0.87
   1   2   9   11.50    1.05
  -1   2  -9   11.24    0.86
  -1   2  -9   10.46    0.76
  -1   2  -9   11.02    0.72
   1   2   9   11.08    0.67
   1   2   9   10.90    0.79
  -1   2  -9    9.17    0.79
  -2  -2  -9  227.78    7.67
   2  -2   9  208.33    6.20
  -2  -2  -9  202.69    6.29
  -2  -2  -9  198.30    6.17
   2  -2   9  207.60    6.35
   2  -2   9  215.53    6.55
  -2  -2  -9  207.69    6.36
   2   2   9  199.39    6.66
  -2   2  -9  208.77    6.40
  -2   2  -9  215.18    6.25
   2   2   9  213.03    6.14
   2   2   9  210.47    6.34
  -3  -2  -9   13.99    0.81
  -3  -2  -9   13.87    0.96
   3  -2   9   12.51    1.03
   3  -2   9   14.50    0.94
   3  -2   9   13.49    1.05
  -3  -2  -9   13.07    1.10
   3   2   9   11.50    1.06
   3   2   9   12.59    0.84
   3   2   9   11.69    0.95
  -3   2  -9   14.54    0.96
  -3   2  -9   13.98    0.97
  -3   2  -9   12.86    0.99
   4  -2   9    1.89    0.55
  -4  -2  -9    0.98    0.38
  -4  -2  -9    1.63    0.79
   4  -2   9    2.29    0.49
  -4  -2  -9    1.98    0.61
  -4   2  -9    2.30    0.59
   4   2   9    2.03    0.46
   4   2   9    1.44    0.48
  -4   2  -9    2.14    0.43
   4   2   9    1.20    0.54
  -4   2  -9    1.70    0.51
   5  -2   9   68.77    2.66
  -5  -2  -9   67.36    2.53
   5  -2   9   67.83    2.92
  -5  -2  -9   64.82    2.92
   5   2   9   69.62    2.83
  -5   2  -9   72.05    2.74
   5   2   9   67.43    2.58
  -5   2  -9   68.64    2.84
   7  -3  -9    0.24    0.33
   7  -3  -9    0.14    0.50
   7  -3  -9   -0.44    1.06
   7   3  -9    0.72    0.71
   7   3  -9    1.17    0.45
   7   3  -9    0.96    0.51
   7   3  -9    0.26    0.52
   6  -3  -9    2.70    0.75
   6  -3  -9    2.24    0.58
   6  -3  -9    2.89    0.50
   6  -3  -9    2.24    0.70
   6   3  -9    3.20    0.58
   6   3  -9    2.71    0.63
   6   3  -9    2.90    0.53
   6   3  -9    2.54    0.58
   6   3  -9    2.80    0.56
   5  -3  -9   57.28    2.17
   5  -3  -9   60.11    2.07
   5  -3  -9   57.55    2.53
   5  -3  -9   58.26    2.72
   5   3  -9   62.75    2.26
   5   3  -9   61.67    2.24
   5   3  -9   59.70    2.07
   5   3  -9   54.58    2.38
   5   3  -9   56.55    2.26
   4  -3  -9   71.49    2.98
  -4  -3   9   67.79    2.77
   4  -3  -9   72.63    2.86
   4  -3  -9   67.89    2.38
   4  -3  -9   72.58    2.32
   4   3  -9   72.58    2.60
   4   3  -9   69.54    2.25
   4   3  -9   68.96    2.53
   4   3  -9   69.78    2.56
   3  -3  -9   35.22    1.32
   3  -3  -9   32.27    1.71
   3  -3  -9   34.21    1.35
   3  -3  -9   34.06    1.67
  -3  -3   9   34.55    1.63
   3  -3  -9   32.36    1.81
  -3  -3   9   35.82    1.30
  -3  -3   9   34.39    1.71
   3   3  -9   35.71    1.57
  -3   3   9   34.28    1.16
   3   3  -9   33.18    1.25
   3   3  -9   33.96    1.20
   2  -3  -9   27.63    1.48
   2  -3  -9   26.39    1.11
   2  -3  -9   28.09    1.56
  -2  -3   9   26.01    1.48
  -2  -3   9   26.06    1.46
   2   3  -9   26.88    0.95
   2   3  -9   26.29    1.44
  -2   3   9   26.32    1.15
   2   3  -9   28.05    1.37
  -1  -3   9    6.80    0.50
   1  -3  -9    7.63    0.89
  -1  -3   9    7.76    0.57
   1  -3  -9    7.66    0.55
  -1  -3   9    7.40    1.31
  -1  -3   9    8.20    0.81
   1  -3  -9    6.56    0.42
   1  -3  -9    6.28    0.70
   1  -3  -9    6.27    0.85
   1   3  -9    7.20    0.74
  -1   3   9    7.04    0.58
  -1   3   9    7.21    0.51
   1   3  -9    7.21    0.72
   1   3  -9    6.74    0.46
   1   3  -9    8.06    0.47
  -1   3   9    6.08    0.81
   0  -3  -9    3.85    0.66
   0  -3   9    4.18    0.46
   0  -3   9    3.92    0.68
   0  -3  -9    2.71    0.35
   0  -3  -9    3.23    0.59
   0  -3   9    3.68    0.49
   0  -3  -9    3.87    0.51
   0  -3   9    3.12    0.56
   0  -3  -9    3.25    0.66
   0   3  -9    3.30    0.40
   0   3  -9    4.15    0.67
   0   3  -9    4.67    0.41
   0   3   9    3.39    0.51
   0   3  -9    3.31    0.61
   0   3   9    3.07    0.40
  -1  -3  -9    1.53    0.59
  -1  -3  -9    1.51    0.30
   1  -3   9    1.39    0.48
  -1  -3  -9    0.72    0.38
   1  -3   9    1.28    0.37
   1  -3   9    1.58    0.42
  -1  -3  -9    1.17    0.33
   1   3   9    0.98    0.31
   1   3   9    0.96    0.29
  -1   3  -9    1.48    0.30
  -1   3  -9    0.80    0.33
   1   3   9    0.84    0.52
  -1   3  -9    0.83    0.29
   2  -3   9    0.33    0.34
  -2  -3  -9    0.38    0.34
  -2  -3  -9    0.85    0.64
   2  -3   9    0.82    0.35
  -2  -3  -9    0.38    0.21
  -2  -3  -9   -0.21    0.32
   2  -3   9    0.56    0.36
  -2  -3  -9    0.22    0.28
   2   3   9    0.42    0.26
  -2   3  -9    0.60    0.38
  -2   3  -9    0.39    0.26
  -2   3  -9    0.12    0.28
   2   3   9    0.27    0.30
   3  -3   9   13.80    1.10
  -3  -3  -9   12.65    1.05
  -3  -3  -9   14.38    1.07
   3  -3   9   16.30    1.26
  -3  -3  -9   16.96    1.23
   3  -3   9   14.66    0.98
  -3  -3  -9   16.26    1.05
  -3  -3  -9   17.32    1.27
  -3   3  -9   15.08    1.06
   3   3   9   15.56    0.95
  -3   3  -9   13.77    0.88
  -3   3  -9   16.86    1.02
  -4  -3  -9    9.30    0.85
  -4  -3  -9    9.62    0.94
  -4  -3  -9    9.93    1.05
   4  -3   9   11.10    1.03
   4  -3   9   10.29    0.88
  -4   3  -9    9.47    0.91
   4   3   9   10.84    0.96
   4   3   9    9.15    0.80
  -4   3  -9    9.28    0.93
  -5  -3  -9   52.63    3.19
  -5  -3  -9   48.04    2.44
   5  -3   9   52.88    2.28
   5   3   9   57.18    2.23
  -5   3  -9   55.17    2.36
   5   3   9   55.15    2.40
  -5   3  -9   55.76    2.43
   6  -4  -9    3.78    0.63
   6  -4  -9    4.50    0.84
   6  -4  -9    4.73    1.03
   6  -4  -9    3.99    0.51
   6   4  -9    4.30    0.62
   6   4  -9    2.46    0.65
   6   4  -9    4.75    0.70
  -6   4   9    2.81    0.69
   6   4  -9    4.51    0.60
   5  -4  -9    5.00    1.04
   5  -4  -9    4.98    0.83
   5  -4  -9    7.05    0.61
   5  -4  -9    6.64    0.54
   5   4  -9    6.07    0.72
   5   4  -9    6.86    0.83
   5   4  -9    6.63    0.71
   5   4  -9    6.54    0.78
  -4  -4   9   10.15    1.00
   4  -4  -9   11.17    1.18
   4  -4  -9   11.81    0.80
  -4  -4   9   10.36    1.00
   4  -4  -9   10.57    1.03
  -4   4   9   11.21    0.53
   4   4  -9   11.73    0.88
  -3  -4   9    1.27    0.29
  -3  -4   9    0.90    0.42
   3  -4  -9    1.53    0.57
   3  -4  -9    1.61    0.59
   3   4  -9    1.46    0.45
  -3   4   9    1.23    0.24
   2  -4  -9   16.37    1.17
  -2  -4   9   15.90    0.86
  -2  -4   9   16.29    1.15
   2  -4  -9   16.05    1.20
  -2  -4   9   15.47    1.12
   2   4  -9   15.97    0.70
  -2   4   9   16.86    0.76
   2   4  -9   17.56    1.06
  -2   4   9   15.06    0.75
  -1  -4   9    1.29    0.32
  -1  -4   9    0.54    0.38
  -1  -4   9    0.34    0.42
   1  -4  -9    1.56    0.61
   1  -4  -9    1.59    0.50
   1  -4  -9    1.00    0.25
  -1   4   9    0.99    0.24
  -1   4   9    0.89    0.28
   0  -4  -9   -0.11    0.31
   0  -4   9    0.07    0.23
   0  -4   9    0.14    0.27
   0  -4  -9    0.25    0.41
   0   4   9    0.20    0.23
   0   4  -9   -0.19    0.27
  -1  -4  -9    0.29    0.34
  -1  -4  -9   -0.12    0.32
   1  -4   9    0.12    0.20
  -1  -4  -9   -0.01    0.40
  -1  -4  -9   -0.01    0.21
   1  -4   9    0.10    0.29
  -1   4  -9    0.63    0.24
   1   4   9    0.25    0.22
  -1   4  -9    0.40    0.34
   1   4   9    0.26    0.25
  -2  -4  -9    8.18    0.79
  -2  -4  -9    8.05    0.92
  -2  -4  -9    8.44    0.80
   2  -4   9    9.83    0.78
  -2  -4  -9    7.82    0.63
   2  -4   9    8.87    0.91
   2  -4   9    7.97    0.76
  -2   4  -9    9.25    0.67
   2   4   9   10.32    0.79
   2   4   9    8.90    0.71
  -2   4  -9    8.32    0.83
  -3  -4  -9    7.16    0.84
  -3  -4  -9    7.12    0.88
   3  -4   9    5.94    0.75
  -3  -4  -9    5.80    0.92
  -3  -4  -9    5.94    0.63
   3  -4   9    5.49    0.83
   3  -4   9    7.91    1.02
   3   4   9    6.24    0.66
   3   4   9    6.51    1.14
  -3   4  -9    6.10    0.68
  -3   4  -9    7.07    0.80
  -4  -4  -9    0.21    0.36
  -4  -4  -9    2.00    0.57
   4  -4   9    0.96    0.56
   4  -4   9    0.42    0.38
  -4  -4  -9    0.56    0.52
   4   4   9    0.90    0.45
  -4   4  -9    0.06    0.39
   4   4   9    0.85    0.38
  -4   4  -9    0.88    0.49
  -5  -4  -9    4.69    0.76
   5  -4   9    3.92    0.77
   5  -4   9    4.82    0.79
  -5  -4  -9    4.39    0.81
   5   4   9    5.04    0.82
  -5   4  -9    6.22    0.91
  -5   4  -9    4.91    0.85
   5   4   9    5.55    0.77
   6  -5  -9   63.08    3.26
   6   5  -9   61.18    2.68
  -6   5   9   64.03    3.11
   6   5  -9   66.05    2.29
   5  -5  -9   20.40    1.64
  -5   5   9   19.67    0.91
  -5   5   9   20.91    1.44
   5   5  -9   21.62    1.23
   5   5  -9   22.76    1.18
   5   5  -9   21.40    1.37
  -4  -5   9    6.84    0.86
   4  -5  -9    6.69    0.96
  -4  -5   9    7.84    1.07
   4  -5  -9    6.64    1.10
  -4   5   9    7.29    0.58
  -4   5   9    7.21    0.49
   4   5  -9    7.19    0.74
  -4   5   9    6.42    0.88
  -3  -5   9    0.27    0.23
  -3  -5   9   -0.12    0.46
  -3  -5   9    0.28    0.44
   3  -5  -9    0.17    0.50
   3  -5  -9   -0.21    0.36
   3   5  -9   -0.01    0.17
  -3   5   9   -0.08    0.16
   3   5  -9    0.19    0.35
  -3   5   9    0.48    0.41
   2  -5  -9   53.02    2.50
   2  -5  -9   58.96    2.47
  -2  -5   9   54.27    2.03
  -2  -5   9   54.82    2.40
   2   5  -9   52.81    2.20
  -2   5   9   52.52    1.83
   2   5  -9   53.75    1.79
   1  -5  -9   29.93    1.75
  -1  -5   9   25.61    1.29
   1  -5  -9   31.54    1.65
  -1  -5   9   28.90    1.62
  -1   5   9   28.77    1.18
   1   5  -9   27.33    1.43
   0  -5   9    8.30    0.72
   0  -5   9    7.40    0.87
   0  -5  -9    7.17    1.05
   0  -5  -9    7.49    0.83
   0   5  -9    7.52    0.77
   0   5   9    7.25    0.60
   1  -5   9    5.09    0.54
  -1  -5  -9    5.58    0.91
   1  -5   9    4.90    0.81
[truncated: 62,380 more chars]
