# Supplementary material for: Crystallography in school
Source: J Appl Crystallogr. 2025 Sep 12;58(Pt 5):1802–9. doi: 10.1107/S1600576725007459 (PMC12502877; doi:10.1107/S1600576725007459)
Supplement: Supplementary file 8 [file j-58-01802-sup8.zip › Further Structures/Structure 2/Original/Structure2.ins]

TITL C6 H8 O6 
CELL 0.71073   6.391   6.235  17.082  90.0000  99.33  90.0000
ZERR    4.00   0.002   0.002   0.003   0.0000   0.02   0.0000
LATT  -1
SYMM -X, 0.5+Y, -Z
SFAC C H O
UNIT 24 32 24
TEMP -173.120
SIZE 0.144 0.212 0.302
TREF 1000    
HKLF 4
END 
