# Supplementary material for: Crystallography in school
Source: J Appl Crystallogr. 2025 Sep 12;58(Pt 5):1802–9. doi: 10.1107/S1600576725007459 (PMC12502877; doi:10.1107/S1600576725007459)
Supplement: Supplementary file 8 [file j-58-01802-sup8.zip › Further Structures/Structure 2/Structure2.hkl]

   1   0   0   75.45    1.86
   1   0   0   78.03    1.83
   1   0   0   81.15    1.97
   1   0   0   78.98    1.97
  -1   0   0   80.61    1.99
  -1   0   0   79.62    2.03
  -1   0   0   79.68    1.97
  -1   0   0   79.27    1.98
  -1   0   0   81.22    1.87
  -1   0   0   80.62    1.86
  -1   0   0   72.29    1.82
   1   0   0   77.46    1.97
   1   0   0   79.72    2.03
  -2   0   0    0.92    0.18
  -2   0   0    0.57    0.12
  -2   0   0    0.72    0.18
  -2   0   0    1.24    0.25
  -2   0   0    0.85    0.08
   2   0   0    1.14    0.21
   2   0   0    0.83    0.23
   2   0   0    0.98    0.20
   2   0   0    1.04    0.23
   2   0   0    0.95    0.14
   2   0   0    0.80    0.06
   2   0   0    0.85    0.06
  -2   0   0    0.73    0.22
  -2   0   0    1.02    0.24
   3   0   0    0.28    0.16
  -3   0   0    0.31    0.13
   3   0   0    0.45    0.16
   3   0   0    0.26    0.15
   3   0   0    0.20    0.11
   3   0   0    0.40    0.05
   3   0   0    0.30    0.07
  -3   0   0    0.38    0.25
  -3   0   0    0.32    0.18
  -3   0   0    0.24    0.16
  -3   0   0    0.43    0.16
   3   0   0    0.25    0.21
  -3   0   0    0.35    0.19
   4   0   0  434.06   10.20
   4   0   0  417.55   10.50
  -4   0   0  418.48   10.33
   4   0   0  411.62    9.72
  -4   0   0  425.14   10.30
  -4   0   0  420.63   10.55
   4   0   0  422.56   10.32
  -4   0   0  426.34   10.45
   4   0   0  424.99   10.31
  -5   0   0   32.27    1.52
  -5   0   0   30.95    1.68
   5   0   0   33.69    1.73
   5   0   0   35.22    1.59
  -5   0   0   33.68    0.87
   5   0   0   35.15    1.13
   5   0   0   33.92    0.82
   5   0   0   33.82    0.96
  -5   0   0   36.91    1.65
  -5   0   0   34.79    1.67
  -5   0   0   34.52    1.25
  -5   0   0   36.06    1.31
   5   0   0   32.72    1.38
   5   0   0   35.96    1.47
   5   0   0   35.14    1.62
  -6   0   0    0.93    0.43
   6   0   0    1.04    0.28
   6   0   0    1.42    0.40
   6   0   0    0.94    0.15
  -6   0   0    0.97    0.53
  -6   0   0    1.37    0.45
  -6   0   0    1.30    0.42
  -6   0   0    1.11    0.36
  -6   0   0    0.90    0.28
  -6   0   0    1.34    0.14
   6   0   0    0.74    0.36
  -7   0   0   12.59    0.88
   7   0   0   12.73    1.13
   7   0   0   13.18    0.56
  -7   0   0    9.62    1.40
  -7   0   0   13.31    0.85
  -7   0   0   12.84    0.42
  -7   0   0   12.59    1.37
  -7   0   0   13.91    1.18
   7   0   0   13.50    0.72
   8   0   0    0.41    0.39
  -8   0   0    0.08    0.19
  -8   0   0    0.33    0.24
  -8   0   0    0.25    0.74
  -8   0   0    0.10    0.11
  -8   0   0    0.45    0.72
   8   0   0    0.05    0.16
  -8   0   0    0.29    0.44
   8   0   0    0.11    0.23
   9   0   0    0.44    0.34
   9   0   0    0.41    0.58
  -9   0   0    0.19    0.27
  -9   0   0   -0.36    0.98
  -9   0   0   -0.03    0.32
   9   0   0    0.24    0.20
  10   0   0    0.79    0.37
  10   0   0    0.78    0.38
 -10   0   0    0.09    0.42
  10   0   0    0.23    0.21
 -10   0   0    0.42    0.39
   0  -1   0    0.07    0.07
   0  -1   0    0.03    0.04
   0  -1   0    0.05    0.11
   0  -1   0    0.07    0.04
   0  -1   0    0.06    0.08
   0  -1   0    0.30    0.13
   0   1   0    0.19    0.10
   0   1   0    0.00    0.02
   0   1   0    0.07    0.07
   0   1   0   -0.04    0.04
   0   1   0    0.06    0.03
   0   1   0    0.00    0.07
   0   1   0   -0.01    0.11
   2  -1   0    3.95    0.20
  -2  -1   0    3.89    0.39
  -2  -1   0    4.00    0.27
  -2  -1   0    3.52    0.16
   2  -1   0    3.44    0.35
   2  -1   0    3.18    0.44
   2  -1   0    3.54    0.30
  -2  -1   0    3.34    0.26
  -2  -1   0    3.44    0.39
   2  -1   0    3.78    0.28
  -2  -1   0    3.99    0.36
   2   1   0    3.12    0.37
  -2   1   0    4.22    0.27
   2   1   0    3.59    0.34
   2   1   0    3.51    0.16
  -2   1   0    3.44    0.25
  -2   1   0    3.32    0.21
  -2   1   0    3.97    0.15
   2   1   0    3.86    0.44
   2   1   0    3.77    0.40
  -2   1   0    3.60    0.17
  -2   1   0    3.60    0.14
   2   1   0    3.32    0.21
  -2   1   0    3.63    0.23
  -2   1   0    4.33    0.48
  -2   1   0    3.60    0.35
   3  -1   0  505.21   12.46
  -3  -1   0  507.51   12.30
  -3  -1   0  524.21   12.29
   3  -1   0  514.77   12.07
   3  -1   0  520.97   12.20
   3  -1   0  509.30   11.73
  -3  -1   0  509.02   12.21
  -3   1   0  526.72   12.23
   3   1   0  517.68   12.29
   3   1   0  513.25   12.29
  -3   1   0  539.78   12.01
  -3   1   0  513.90   12.05
   3   1   0  500.99   12.78
   3   1   0  514.16   12.19
  -4  -1   0  223.23    5.96
  -4  -1   0  219.34    5.87
   4  -1   0  219.58    5.26
   4  -1   0  222.07    5.21
  -4  -1   0  222.74    6.18
  -4  -1   0  216.99    5.01
  -4  -1   0  216.51    5.39
   4  -1   0  221.12    5.81
   4  -1   0  217.55    6.09
  -4  -1   0  226.53    5.43
   4  -1   0  218.35    5.00
  -4  -1   0  221.20    5.83
   4  -1   0  225.31    5.69
   4   1   0  226.76    6.02
   4   1   0  221.49    5.89
  -4   1   0  218.22    5.64
  -4   1   0  207.23    5.35
   4   1   0  218.57    5.89
  -4   1   0  226.18    5.65
  -4   1   0  211.43    4.97
  -4   1   0  208.84    5.07
  -4   1   0  222.35    5.84
   4   1   0  217.66    5.19
  -4   1   0  218.01    5.29
   4   1   0  224.29    5.80
   4   1   0  216.81    5.06
  -4   1   0  224.00    6.13
  -5  -1   0   15.96    1.15
   5  -1   0   14.82    0.68
   5  -1   0   16.66    0.97
  -5  -1   0   11.93    0.96
   5  -1   0   16.60    0.63
   5  -1   0   13.40    1.15
  -5  -1   0   14.87    0.79
   5  -1   0   14.70    0.45
   5  -1   0   15.17    0.60
  -5  -1   0   12.98    1.13
  -5  -1   0   14.37    1.01
   5  -1   0   15.29    0.53
  -5  -1   0   15.56    0.80
  -5  -1   0   14.45    0.47
   5  -1   0   13.47    0.98
   5   1   0   17.05    1.11
  -5   1   0   15.17    0.79
  -5   1   0   14.92    0.72
  -5   1   0   16.78    1.01
  -5   1   0   14.78    0.43
   5   1   0   15.77    1.31
  -5   1   0   13.41    1.15
  -5   1   0   14.20    0.54
   5   1   0   15.03    0.64
   5   1   0   15.62    1.14
  -5   1   0   14.51    1.01
   5   1   0   14.40    0.52
  -5   1   0   14.24    0.93
   5   1   0   14.76    1.03
  -6  -1   0    7.62    1.12
  -6  -1   0    6.38    0.58
   6  -1   0    6.44    0.27
  -6  -1   0    6.41    0.29
   6  -1   0    6.77    0.36
   6  -1   0    6.42    0.50
   6  -1   0    5.70    0.69
  -6  -1   0    6.20    0.59
  -6  -1   0    4.79    0.88
   6  -1   0    7.16    0.66
  -6  -1   0    7.10    0.79
   6   1   0    8.33    1.17
   6   1   0    7.07    0.86
  -6   1   0    6.69    0.73
  -6   1   0    7.48    1.11
  -6   1   0    5.12    0.55
  -6   1   0    6.76    0.26
   6   1   0    5.69    0.88
   6   1   0    6.79    0.36
  -6   1   0    6.24    0.74
  -6   1   0    7.20    0.54
  -6   1   0    7.19    0.82
   6   1   0    6.55    0.50
  -7  -1   0   34.85    0.94
  -7  -1   0   34.84    1.93
  -7  -1   0   36.59    1.54
   7  -1   0   34.51    1.31
  -7  -1   0   27.87    2.16
   7  -1   0   34.40    0.89
   7  -1   0   35.09    1.08
  -7  -1   0   33.38    1.52
  -7  -1   0   34.84    2.18
   7  -1   0   34.03    1.77
   7  -1   0   34.20    1.95
   7   1   0   36.40    1.28
  -7   1   0   32.57    2.13
  -7   1   0   33.44    1.91
  -7   1   0   35.49    1.88
  -7   1   0   33.70    0.89
   7   1   0   35.59    1.09
  -7   1   0   35.86    1.43
  -7   1   0   37.57    1.57
   7   1   0   33.63    1.86
   7   1   0   34.56    1.91
   8  -1   0    2.71    0.80
  -8  -1   0    3.16    0.57
  -8  -1   0    1.78    0.98
  -8  -1   0    1.79    0.83
  -8  -1   0    2.64    0.24
  -8  -1   0    2.78    0.58
   8  -1   0    2.36    0.29
   8  -1   0    3.29    0.73
   8  -1   0    3.65    0.54
  -8   1   0    4.03    0.57
   8   1   0    2.49    0.29
   8   1   0    3.05    0.49
   8   1   0    2.49    0.42
  -8   1   0    2.44    0.86
   8   1   0    3.27    0.71
  -8   1   0    2.40    0.53
  -8   1   0    2.60    0.96
   9  -1   0   14.80    0.71
  -9  -1   0   14.90    1.10
   9  -1   0   16.80    0.98
   9  -1   0   15.50    1.41
  -9   1   0   15.59    1.03
  -9   1   0   14.55    2.12
   9   1   0   15.11    0.89
   9   1   0   17.34    1.10
   9   1   0   15.86    0.73
  -9   1   0   14.65    1.15
  10  -1   0    0.74    0.41
 -10  -1   0    0.46    0.48
  10  -1   0    0.24    0.23
 -10   1   0    0.39    0.39
  10   1   0    0.22    0.24
 -10   1   0    0.37    0.39
  10   1   0    0.28    0.36
  10   1   0    0.64    0.38
   1  -2   0   44.12    1.62
   1  -2   0   41.03    1.26
  -1  -2   0   44.98    1.71
   1  -2   0   43.29    1.36
   1  -2   0   44.49    1.09
   1  -2   0   43.79    1.64
   1  -2   0   46.18    1.10
  -1  -2   0   46.02    1.21
  -1  -2   0   42.68    1.37
  -1  -2   0   43.23    1.07
  -1  -2   0   43.81    1.54
  -1   2   0   42.83    1.13
  -1   2   0   43.30    1.36
  -1   2   0   41.24    1.17
   1   2   0   45.63    1.72
   1   2   0   44.61    1.46
   1   2   0   43.79    1.11
   1   2   0   43.57    1.15
  -1   2   0   42.94    1.07
  -1   2   0   42.94    1.06
   1   2   0   43.96    1.51
   1   2   0   42.27    1.06
   1   2   0   42.53    1.04
   1   2   0   44.96    1.38
  -1   2   0   44.73    1.27
  -1   2   0   41.35    1.37
   2  -2   0   17.60    0.81
  -2  -2   0   16.24    0.49
  -2  -2   0   15.54    1.03
  -2  -2   0   16.76    0.90
   2  -2   0   16.83    0.46
  -2  -2   0   16.73    0.43
   2  -2   0   16.28    0.65
   2  -2   0   15.71    0.98
  -2  -2   0   17.32    0.66
   2   2   0   17.00    0.56
  -2   2   0   15.28    0.51
  -2   2   0   16.43    0.60
  -2   2   0   16.24    0.79
  -2   2   0   16.67    0.60
  -2   2   0   16.66    0.48
  -2   2   0   17.00    0.46
  -2   2   0   17.73    0.69
  -2   2   0   17.07    0.48
   2   2   0   16.40    0.56
   2   2   0   17.78    0.90
   2   2   0   16.22    0.88
  -2   2   0   16.08    0.65
   2   2   0   16.05    0.79
   2   2   0   16.80    0.48
   2   2   0   16.99    1.05
   3  -2   0    7.79    0.50
   3  -2   0    7.21    0.29
  -3  -2   0    7.07    0.63
  -3  -2   0    7.35    0.60
   3  -2   0    8.07    0.79
  -3  -2   0    7.67    0.78
  -3  -2   0    7.03    0.46
   3  -2   0    6.78    0.57
  -3  -2   0    7.41    0.30
   3  -2   0    6.37    0.55
  -3  -2   0    7.41    0.68
   3  -2   0    6.67    0.44
  -3   2   0    7.22    0.29
  -3   2   0    7.58    0.45
  -3   2   0    7.26    0.25
   3   2   0    7.37    0.63
   3   2   0    7.43    0.29
   3   2   0    7.09    0.64
   3   2   0    7.76    0.39
  -3   2   0    7.24    0.35
   3   2   0    6.63    0.35
   3   2   0    8.33    0.61
  -3   2   0    8.40    0.79
  -3   2   0    8.08    0.44
  -3   2   0    6.76    0.39
  -3   2   0    7.24    0.28
   3   2   0    6.51    0.72
   4  -2   0  161.08    4.54
   4  -2   0  160.99    4.34
  -4  -2   0  162.04    4.20
  -4  -2   0  168.27    5.13
  -4  -2   0  155.42    4.10
   4  -2   0  160.79    3.77
  -4  -2   0  163.16    4.70
  -4  -2   0  160.06    3.77
   4  -2   0  165.42    4.98
   4  -2   0  156.91    4.35
  -4  -2   0  166.53    4.60
  -4  -2   0  159.87    4.69
   4  -2   0  164.31    4.59
  -4   2   0  171.19    4.13
  -4   2   0  165.65    4.03
  -4   2   0  160.03    3.96
   4   2   0  156.91    4.94
  -4   2   0  162.68    3.81
  -4   2   0  158.31    3.71
   4   2   0  157.72    3.79
   4   2   0  163.66    4.71
  -4   2   0  167.56    5.03
   4   2   0  161.56    4.56
   4   2   0  162.72    3.93
   4   2   0  160.66    4.01
   4   2   0  157.75    4.62
   5  -2   0   80.75    1.95
  -5  -2   0   79.78    2.94
   5  -2   0   78.97    2.59
  -5  -2   0   64.55    3.13
  -5  -2   0   76.57    2.42
  -5  -2   0   81.33    1.95
  -5  -2   0   82.47    2.40
   5  -2   0   82.09    2.50
   5  -2   0   82.31    2.86
   5  -2   0   75.71    2.77
   5  -2   0   78.94    2.25
  -5   2   0   79.95    2.02
  -5   2   0   81.77    2.22
   5   2   0   77.62    2.88
  -5   2   0   80.27    2.49
   5   2   0   80.03    3.12
   5   2   0   82.64    2.27
   5   2   0   79.87    2.15
   5   2   0   79.66    2.00
   5   2   0   73.88    2.96
  -5   2   0   77.72    1.87
  -5   2   0   74.81    3.14
   5   2   0   73.43    2.75
  -5   2   0   80.85    2.38
   5   2   0   84.31    2.97
   6  -2   0   10.10    0.83
  -6  -2   0    8.34    0.69
   6  -2   0    8.94    0.89
  -6  -2   0    9.71    0.72
   6  -2   0    8.96    0.38
  -6  -2   0    7.22    0.84
   6  -2   0    8.59    0.73
  -6  -2   0    8.61    0.38
  -6  -2   0    7.89    1.13
   6  -2   0    9.11    0.60
   6   2   0    9.13    0.95
  -6   2   0    8.34    0.79
  -6   2   0    8.19    0.44
  -6   2   0    9.15    0.58
   6   2   0    8.58    1.04
  -6   2   0    8.70    0.31
   6   2   0    8.40    1.14
   6   2   0    8.98    0.62
   6   2   0    8.61    0.42
  -6   2   0    8.15    0.67
  -6   2   0    8.22    1.26
   7  -2   0    7.69    0.79
  -7  -2   0    7.85    1.36
   7  -2   0    8.98    1.00
  -7  -2   0    7.94    1.40
  -7  -2   0    7.86    0.38
   7  -2   0    8.39    0.87
   7  -2   0    8.72    0.46
   7  -2   0    8.57    0.37
   7  -2   0    8.46    0.64
  -7  -2   0    8.05    0.76
  -7  -2   0    8.75    1.01
   7   2   0    9.17    0.46
  -7   2   0    9.37    0.64
   7   2   0    9.26    1.07
   7   2   0    8.26    0.56
   7   2   0    8.76    1.18
  -7   2   0    6.99    1.32
  -7   2   0    7.99    0.30
   7   2   0    8.02    0.65
  -7   2   0    7.50    0.93
  -7   2   0    7.73    0.73
  -8  -2   0   23.58    0.76
   8  -2   0   23.89    1.54
  -8  -2   0   25.53    1.41
   8  -2   0   24.41    0.75
  -8  -2   0   26.35    2.13
   8  -2   0   25.40    1.19
   8  -2   0   24.59    0.90
   8   2   0   22.56    1.74
   8   2   0   23.99    1.07
   8   2   0   26.52    0.93
  -8   2   0   23.06    1.13
   8   2   0   25.60    1.25
  -8   2   0   20.70    2.36
  -8   2   0   26.76    1.41
  -8   2   0   26.30    1.62
  -9  -2   0    2.09    0.57
   9  -2   0    1.25    0.25
   9  -2   0    2.26    0.49
   9   2   0    1.61    0.46
   9   2   0    2.39    0.35
   9   2   0    2.26    0.43
  -9   2   0    2.01    0.45
  -9   2   0    0.97    1.08
  -9   2   0    1.39    0.52
  10  -2   0    2.56    0.36
  10  -2   0    3.54    0.64
 -10  -2   0    1.42    0.55
  10   2   0    2.40    0.57
 -10   2   0    2.90    0.58
 -10   2   0    1.83    0.62
  10   2   0    2.74    0.41
   0  -3   0    0.21    0.11
   0  -3   0    0.20    0.16
   0  -3   0    0.08    0.07
   0  -3   0    0.09    0.27
   0   3   0    0.18    0.21
   0   3   0    0.06    0.06
   0   3   0    0.28    0.27
   0   3   0   -0.01    0.11
   0   3   0    0.23    0.15
   0   3   0    0.17    0.07
   0   3   0    0.01    0.10
   0   3   0    0.27    0.12
   1  -3   0  123.09    3.70
  -1  -3   0  120.49    3.00
  -1  -3   0  120.96    3.59
   1  -3   0  114.39    3.15
  -1  -3   0  118.36    2.82
   1  -3   0  118.32    3.25
  -1  -3   0  118.54    3.38
   1  -3   0  118.96    2.81
  -1  -3   0  119.95    3.27
  -1  -3   0  120.50    3.80
   1  -3   0  122.32    3.72
   1  -3   0  120.87    2.87
  -1   3   0  120.62    2.98
   1   3   0  124.79    3.39
  -1   3   0  117.99    2.88
   1   3   0  121.15    3.26
  -1   3   0  115.95    3.38
  -1   3   0  127.58    3.17
   1   3   0  122.34    3.70
   1   3   0  115.73    2.93
   1   3   0  116.87    3.71
  -1   3   0  125.79    3.53
  -1   3   0  121.95    2.80
   1   3   0  118.61    2.79
  -1   3   0  121.43    2.81
   1   3   0  112.11    3.74
   1   3   0  115.66    2.77
   1   3   0  121.50    2.87
   2  -3   0    1.23    0.46
   2  -3   0    1.29    0.30
   2  -3   0    1.26    0.14
  -2  -3   0    1.37    0.17
  -2  -3   0    1.08    0.21
   2  -3   0    1.14    0.22
   2  -3   0    1.13    0.13
  -2  -3   0    0.66    0.32
  -2  -3   0    1.32    0.36
  -2  -3   0    1.15    0.12
   2  -3   0    1.44    0.43
  -2  -3   0    1.05    0.29
  -2  -3   0    0.97    0.43
   2   3   0    1.05    0.18
   2   3   0    1.34    0.20
  -2   3   0    1.19    0.20
  -2   3   0    1.48    0.15
   2   3   0    1.55    0.35
   2   3   0    1.05    0.10
  -2   3   0    1.84    0.29
   2   3   0    1.41    0.38
   2   3   0    1.26    0.41
  -2   3   0    1.34    0.30
   2   3   0    0.91    0.25
  -2   3   0    1.05    0.13
  -2   3   0    0.93    0.21
   2   3   0    1.03    0.12
  -2   3   0    1.07    0.28
  -3  -3   0  147.83    3.49
   3  -3   0  143.51    4.60
   3  -3   0  145.26    3.43
   3  -3   0  151.59    4.15
  -3  -3   0  143.74    3.38
  -3  -3   0  153.63    4.40
   3  -3   0  150.42    4.69
   3  -3   0  154.29    3.83
  -3  -3   0  146.27    3.83
  -3  -3   0  144.76    4.80
   3  -3   0  148.67    3.50
  -3  -3   0  146.12    4.35
  -3  -3   0  148.15    4.18
   3  -3   0  149.34    3.91
   3   3   0  145.55    3.62
   3   3   0  146.38    3.47
   3   3   0  139.80    4.59
  -3   3   0  153.15    4.75
  -3   3   0  147.93    3.72
  -3   3   0  149.35    3.54
   3   3   0  146.71    4.32
  -3   3   0  144.30    3.69
  -3   3   0  149.73    3.48
   3   3   0  155.94    4.85
   3   3   0  143.55    4.30
   3   3   0  142.41    3.60
   3   3   0  147.13    4.13
  -3   3   0  150.76    3.47
  -3   3   0  153.20    3.90
   4  -3   0  117.44    2.77
  -4  -3   0  118.05    3.80
  -4  -3   0  111.66    4.27
  -4  -3   0  112.99    3.82
  -4  -3   0  118.94    3.69
   4  -3   0  126.63    3.53
   4  -3   0  119.79    3.36
   4  -3   0  115.18    3.60
   4  -3   0  117.17    2.85
  -4  -3   0  114.08    3.27
  -4  -3   0  118.84    2.85
  -4   3   0  123.41    3.25
   4   3   0  121.50    3.65
  -4   3   0  114.56    4.11
  -4   3   0  119.21    2.96
  -4   3   0  119.59    3.12
   4   3   0  117.45    2.99
   4   3   0  117.12    4.07
   4   3   0  120.22    3.77
   4   3   0  113.25    3.04
  -4   3   0  119.58    3.31
   4   3   0  122.99    3.87
   4   3   0  119.28    4.25
   4   3   0  116.73    2.84
  -4   3   0  114.81    2.85
   5  -3   0   58.90    2.03
   5  -3   0   63.46    1.56
   5  -3   0   62.96    2.47
  -5  -3   0   62.57    1.64
  -5  -3   0   66.51    2.16
  -5  -3   0   60.82    2.48
  -5  -3   0   62.79    3.07
   5  -3   0   65.06    2.21
   5  -3   0   61.20    1.69
  -5  -3   0   65.07    2.66
   5   3   0   64.19    1.81
  -5   3   0   62.73    1.80
   5   3   0   63.27    2.65
   5   3   0   61.32    2.55
  -5   3   0   65.40    3.24
   5   3   0   63.61    1.66
  -5   3   0   60.95    2.00
  -5   3   0   62.59    1.68
  -5   3   0   65.37    2.06
  -5   3   0   61.57    1.93
   5   3   0   61.56    2.90
   5   3   0   64.44    1.91
  -6  -3   0    1.58    0.40
   6  -3   0    1.03    0.38
   6  -3   0    1.61    0.37
   6  -3   0    1.94    0.57
  -6  -3   0    1.36    0.72
  -6  -3   0    0.94    0.58
   6  -3   0    1.20    0.36
   6  -3   0    1.74    0.18
  -6  -3   0    1.77    0.53
  -6  -3   0    1.83    0.24
   6  -3   0    1.35    0.20
  -6   3   0    1.29    0.22
   6   3   0    1.26    0.69
  -6   3   0    1.03    0.40
   6   3   0    1.60    0.32
   6   3   0    1.27    0.31
   6   3   0    1.11    0.47
   6   3   0    3.16    0.82
  -6   3   0    1.23    0.58
  -6   3   0    2.04    0.45
  -6   3   0    1.96    0.42
   6   3   0    1.27    0.20
   7  -3   0   21.78    0.66
  -7  -3   0   22.50    0.76
  -7  -3   0   22.87    1.28
   7  -3   0   22.00    1.31
   7  -3   0   23.38    1.12
   7  -3   0   22.89    0.77
   7  -3   0   18.99    1.33
   7  -3   0   23.44    1.72
  -7  -3   0   21.15    1.81
  -7  -3   0   21.10    1.55
  -7  -3   0   19.41    2.08
   7   3   0   20.95    1.86
  -7   3   0   22.07    1.21
   7   3   0   24.02    1.12
   7   3   0   21.92    0.81
  -7   3   0   23.42    2.06
   7   3   0   24.16    0.99
  -7   3   0   22.43    0.99
   8  -3   0   19.34    0.71
  -8  -3   0   20.18    0.70
   8  -3   0   19.78    1.33
  -8  -3   0   18.36    1.23
   8  -3   0   18.94    0.78
   8  -3   0   20.40    1.11
  -8   3   0   18.18    1.21
   8   3   0   20.28    0.80
  -8   3   0   18.59    0.95
  -8   3   0   18.02    1.19
  -8   3   0   17.73    2.25
   8   3   0   16.33    1.02
   8   3   0   19.05    0.93
   9  -3   0   35.87    1.22
   9  -3   0   37.21    1.60
  -9  -3   0   35.42    1.86
   9   3   0   35.15    1.62
  -9   3   0   35.54    1.44
   9   3   0   34.83    1.21
   9   3   0   27.77    1.75
  -9   3   0   32.40    1.74
 -10  -3   0    2.45    0.68
  10  -3   0    2.46    0.38
  10  -3   0    2.59    0.84
 -10   3   0    3.60    0.76
  10   3   0    2.95    0.64
 -10   3   0    3.27    0.74
  10   3   0    2.50    0.38
   0  -4   0 1000.00   22.19
   0  -4   0  933.46   22.17
   0  -4   0  937.80   22.69
   0   4   0  968.38   22.83
   0   4   0  941.58   22.67
   0   4   0  965.14   22.13
   1  -4   0   17.93    0.90
   1  -4   0   18.69    1.25
   1  -4   0   17.73    0.94
  -1  -4   0   17.11    0.58
  -1  -4   0   15.26    1.12
   1  -4   0   17.96    0.63
  -1  -4   0   19.36    0.98
  -1  -4   0   17.59    0.56
   1  -4   0   18.91    1.32
  -1  -4   0   16.97    1.01
  -1  -4   0   17.72    0.73
   1   4   0   18.06    0.55
  -1   4   0   17.32    0.62
  -1   4   0   16.85    0.54
   1   4   0   16.92    0.53
   1   4   0   17.30    0.69
  -1   4   0   16.69    0.92
   1   4   0   16.55    1.16
  -1   4   0   17.75    1.07
  -1   4   0   18.19    1.15
  -1   4   0   17.13    0.72
   1   4   0   19.15    1.32
  -1   4   0   17.60    0.57
  -1   4   0   17.06    0.86
   1   4   0   17.05    0.61
   1   4   0   18.39    1.01
   1   4   0   17.68    1.19
   1   4   0   17.26    0.93
   2  -4   0   43.73    1.16
   2  -4   0   43.51    1.21
   2  -4   0   44.45    2.15
  -2  -4   0   43.32    1.13
   2  -4   0   43.10    1.68
  -2  -4   0   42.15    1.96
   2  -4   0   43.78    2.14
  -2  -4   0   45.25    1.20
  -2  -4   0   42.07    2.20
  -2  -4   0   43.08    1.71
  -2  -4   0   40.83    1.83
  -2  -4   0   44.44    1.44
  -2   4   0   45.57    1.19
   2   4   0   43.54    1.83
   2   4   0   43.29    1.32
   2   4   0   43.90    1.69
   2   4   0   43.73    1.16
   2   4   0   45.31    1.27
   2   4   0   42.18    1.92
  -2   4   0   44.78    1.41
   2   4   0   40.97    2.07
  -2   4   0   44.40    1.16
  -2   4   0   42.34    1.81
  -2   4   0   45.06    1.71
  -2   4   0   46.70    1.54
  -2   4   0   44.54    1.31
  -2   4   0   44.92    1.75
   2   4   0   43.13    2.21
   3  -4   0    7.05    0.68
   3  -4   0    7.56    0.37
   3  -4   0    7.05    0.32
   3  -4   0    6.30    0.34
  -3  -4   0    6.83    0.28
  -3  -4   0    6.57    0.76
   3  -4   0    4.64    0.87
  -3  -4   0    7.08    0.54
   3  -4   0    7.34    1.11
   3  -4   0    7.65    0.55
  -3  -4   0    6.95    1.04
  -3  -4   0    7.22    0.83
  -3  -4   0    6.66    0.67
   3  -4   0    7.18    0.67
  -3   4   0    7.93    0.64
  -3   4   0    6.26    0.44
   3   4   0    6.86    0.80
  -3   4   0    6.53    0.66
  -3   4   0    6.76    0.33
  -3   4   0    6.86    0.48
   3   4   0    7.31    0.44
   3   4   0    8.49    1.14
   3   4   0    7.68    0.78
   3   4   0    6.82    0.41
  -3   4   0    7.65    0.53
   3   4   0    6.77    0.33
  -3   4   0    7.05    0.34
   4  -4   0   41.56    2.09
   4  -4   0   44.44    2.37
   4  -4   0   45.41    1.69
   4  -4   0   44.15    1.20
   4  -4   0   44.76    1.28
  -4  -4   0   45.14    2.15
  -4  -4   0   47.09    2.02
   4  -4   0   45.97    1.62
  -4  -4   0   45.15    1.29
  -4  -4   0   47.09    1.69
  -4  -4   0   45.66    1.12
  -4  -4   0   47.54    2.62
   4  -4   0   46.15    1.97
   4  -4   0   46.98    1.31
  -4   4   0   46.94    1.56
   4   4   0   47.07    1.26
  -4   4   0   44.30    1.27
   4   4   0   47.14    2.53
  -4   4   0   49.68    1.72
   4   4   0   44.92    1.43
   4   4   0   46.69    1.43
   4   4   0   43.31    2.38
   4   4   0   46.77    2.15
   4   4   0   45.35    2.12
  -4   4   0   44.92    1.52
   5  -4   0   65.40    2.24
  -5  -4   0   63.11    1.72
  -5  -4   0   65.51    2.66
   5  -4   0   64.58    1.63
  -5  -4   0   63.99    2.24
   5  -4   0   71.17    3.20
  -5  -4   0   63.30    2.75
   5  -4   0   64.06    2.57
   5  -4   0   63.25    2.11
   5  -4   0   66.10    1.74
  -5   4   0   61.06    1.72
  -5   4   0   64.64    2.11
   5   4   0   61.83    1.94
  -5   4   0   62.50    1.79
   5   4   0   66.72    2.82
   5   4   0   63.61    3.19
  -5   4   0   61.95    2.06
   5   4   0   63.93    1.71
  -5   4   0   65.18    2.05
   5   4   0   64.55    1.88
   5   4   0   65.51    3.06
   6  -4   0   27.55    0.94
   6  -4   0   30.19    1.41
  -6  -4   0   24.56    2.33
   6  -4   0   28.64    2.16
   6  -4   0   27.81    1.25
  -6  -4   0   28.71    1.76
   6  -4   0   26.66    1.28
  -6  -4   0   27.48    0.92
  -6  -4   0   25.59    1.36
   6  -4   0   29.21    1.73
  -6   4   0   29.20    1.32
  -6   4   0   27.09    1.32
   6   4   0   30.45    2.26
  -6   4   0   27.41    0.96
   6   4   0   31.53    1.22
   6   4   0   27.66    1.83
   6   4   0   28.25    0.93
   6   4   0   24.10    1.94
  -6   4   0   28.34    1.02
   6   4   0   28.55    1.09
   7  -4   0    4.70    0.32
  -7  -4   0    4.84    0.39
   7  -4   0    3.91    0.84
  -7  -4   0    3.73    0.59
   7  -4   0    3.50    1.13
   7  -4   0    4.78    0.38
   7  -4   0    4.67    0.64
   7  -4   0    2.79    0.53
  -7  -4   0    3.54    1.01
  -7  -4   0    4.89    1.12
  -7   4   0    3.88    0.62
  -7   4   0    4.80    0.42
   7   4   0    4.83    0.39
   7   4   0    4.57    1.02
   7   4   0    5.40    0.58
  -7   4   0    5.14    0.43
   7   4   0    5.53    0.56
   8  -4   0   44.26    1.78
   8  -4   0   40.55    1.28
  -8  -4   0   43.85    1.28
   8  -4   0   41.44    1.35
  -8  -4   0   39.44    1.97
  -8   4   0   43.87    1.94
   8   4   0   40.84    1.34
  -8   4   0   39.42    1.37
   8   4   0   43.77    1.73
   8   4   0   41.42    1.51
  -8   4   0   41.34    1.47
  -9  -4   0    3.49    0.72
   9  -4   0    2.57    0.57
   9  -4   0    3.32    0.52
   9   4   0    2.55    0.38
   9   4   0    3.35    0.60
  -9   4   0    2.95    0.94
   0  -5   0    1.28    0.37
   0  -5   0    0.72    0.27
   0  -5   0    1.47    0.64
   0  -5   0    1.62    0.25
   0  -5   0    0.99    0.42
   0   5   0    1.26    0.19
   0   5   0    0.62    0.24
   0   5   0    1.44    0.26
   0   5   0    1.03    0.46
   0   5   0    0.90    0.49
   0   5   0    0.75    0.30
   0   5   0    1.40    0.48
   0   5   0    1.06    0.15
   1  -5   0  178.83    4.22
   1  -5   0  175.17    4.90
   1  -5   0  170.01    4.82
   1  -5   0  180.49    5.64
  -1  -5   0  172.39    5.06
  -1  -5   0  178.88    4.94
  -1  -5   0  173.61    4.45
  -1  -5   0  177.47    5.51
   1  -5   0  176.76    4.19
  -1  -5   0  182.48    4.18
   1  -5   0  175.33    4.30
  -1  -5   0  179.76    4.22
   1   5   0  172.42    4.89
   1   5   0  178.52    4.16
  -1   5   0  175.39    4.77
  -1   5   0  180.43    5.28
   1   5   0  176.16    4.42
  -1   5   0  171.84    5.41
  -1   5   0  177.69    4.27
   1   5   0  172.21    5.68
  -1   5   0  179.85    4.47
  -1   5   0  177.54    4.16
   1   5   0  176.67    5.52
   1   5   0  175.31    5.03
  -1   5   0  178.21    4.18
   1   5   0  177.24    5.78
  -1   5   0  175.59    4.90
   1   5   0  174.61    4.25
  -2  -5   0    0.40    0.29
   2  -5   0    0.21    0.12
   2  -5   0    0.28    0.15
   2  -5   0    0.13    0.11
  -2  -5   0    0.01    0.36
  -2  -5   0    0.34    0.31
   2  -5   0    0.67    0.29
   2  -5   0    0.35    0.28
  -2  -5   0    0.44    0.13
  -2  -5   0    0.73    0.20
  -2  -5   0    0.56    0.22
   2  -5   0    0.81    0.58
   2   5   0    0.39    0.26
  -2   5   0    0.53    0.34
   2   5   0    0.57    0.13
   2   5   0    0.49    0.30
   2   5   0    0.53    0.17
  -2   5   0    0.48    0.12
   2   5   0    0.86    0.54
  -2   5   0    0.65    0.25
   2   5   0    1.19    0.60
  -2   5   0    0.41    0.19
   2   5   0    0.68    0.22
  -2   5   0    0.42    0.13
  -2   5   0    0.37    0.30
  -2   5   0    0.68    0.19
   3  -5   0   70.96    2.32
  -3  -5   0   71.60    2.96
   3  -5   0   70.30    1.88
   3  -5   0   74.24    3.28
   3  -5   0   71.50    1.91
  -3  -5   0   69.33    2.65
  -3  -5   0   71.94    2.26
  -3  -5   0   70.19    3.40
   3  -5   0   72.79    1.83
  -3  -5   0   69.76    1.78
  -3  -5   0   70.96    1.89
   3   5   0   67.35    2.76
   3   5   0   70.52    2.91
   3   5   0   72.99    3.40
  -3   5   0   71.67    2.17
   3   5   0   69.21    2.04
   3   5   0   65.40    3.10
  -3   5   0   75.08    2.63
   3   5   0   72.56    1.84
  -3   5   0   68.66    2.77
  -3   5   0   74.77    2.31
   3   5   0   70.27    1.98
  -3   5   0   72.47    2.70
  -3   5   0   71.22    1.85
  -4  -5   0   57.44    1.46
   4  -5   0   56.94    1.54
  -4  -5   0   61.04    2.78
   4  -5   0   58.33    3.02
  -4  -5   0   59.27    1.64
  -4  -5   0   56.09    2.42
   4  -5   0   57.34    2.37
   4  -5   0   58.98    1.61
   4  -5   0   60.69    1.67
  -4  -5   0   60.08    3.21
   4  -5   0   58.34    2.02
  -4  -5   0   57.15    2.05
   4  -5   0   60.49    2.10
   4   5   0   55.56    1.75
   4   5   0   61.50    2.67
   4   5   0   57.49    1.77
  -4   5   0   59.75    1.88
  -4   5   0   58.54    1.60
  -4   5   0   60.12    2.20
  -4   5   0   58.92    1.94
   4   5   0   58.35    3.00
   4   5   0   58.98    3.28
   4   5   0   56.09    3.05
  -4   5   0   57.44    2.27
   4   5   0   58.55    1.59
   5  -5   0   15.91    0.59
  -5  -5   0   17.54    1.88
  -5  -5   0   15.23    0.45
   5  -5   0   16.84    0.70
   5  -5   0   15.84    0.95
  -5  -5   0   16.90    0.69
   5  -5   0   17.60    1.27
  -5  -5   0   14.80    0.99
  -5  -5   0   13.34    1.21
  -5  -5   0   15.99    1.58
   5  -5   0   17.00    0.66
   5  -5   0   17.45    1.72
   5  -5   0   16.69    0.99
   5   5   0   15.97    0.81
   5   5   0   16.21    0.79
  -5   5   0   15.71    0.89
   5   5   0   18.09    1.44
   5   5   0   15.24    1.74
  -5   5   0   16.11    0.90
   5   5   0   15.65    0.64
  -5   5   0   16.95    0.67
  -5   5   0   16.86    1.06
  -5   5   0   16.70    1.03
   6  -5   0    2.73    1.07
   6  -5   0    3.41    0.59
  -6  -5   0    2.52    1.58
   6  -5   0    3.21    0.31
   6  -5   0    3.25    0.33
  -6  -5   0    2.34    0.88
  -6  -5   0    4.41    0.43
  -6  -5   0    3.20    0.78
   6  -5   0    3.50    0.38
  -6  -5   0    3.70    0.63
   6  -5   0    2.69    0.72
  -6   5   0    3.21    0.51
   6   5   0    4.08    0.48
   6   5   0    3.43    0.37
   6   5   0    3.28    0.78
  -6   5   0    2.72    0.32
  -6   5   0    2.72    0.47
  -6   5   0    3.28    0.56
   6   5   0    4.95    1.35
  -6   5   0    3.87    0.59
   6   5   0    2.96    0.47
  -7  -5   0   12.19    0.64
   7  -5   0   12.67    0.54
  -7  -5   0   13.46    1.08
  -7  -5   0   10.65    1.61
   7  -5   0   12.82    0.63
   7  -5   0   12.78    0.94
   7  -5   0   11.92    0.64
  -7   5   0   13.36    0.95
  -7   5   0   13.66    0.68
   7   5   0   12.30    0.63
   7   5   0   12.84    0.84
   7   5   0   13.28    0.79
   8  -5   0    5.80    0.49
   8  -5   0    6.69    0.83
  -8  -5   0    5.81    0.50
  -8  -5   0    5.42    0.88
   8   5   0    6.93    1.06
   8   5   0    6.06    0.49
  -8   5   0    7.08    0.55
  -8   5   0    5.68    0.81
   8   5   0    6.92    0.72
   9  -5   0   21.06    1.34
  -9  -5   0   21.88    1.52
   9  -5   0   22.55    0.95
   9  -5   0   19.38    0.92
  -9   5   0   19.50    1.38
   9   5   0   22.37    1.28
   9   5   0   21.44    0.94
   0  -6   0  733.14   18.19
   0  -6   0  713.65   17.20
   0  -6   0  707.83   16.48
   0   6   0  723.02   18.29
   0   6   0  700.94   16.31
   0   6   0  712.66   16.58
   0   6   0  719.93   17.22
   0   6   0  712.45   17.93
  -1  -6   0    7.02    1.12
   1  -6   0    8.11    1.29
   1  -6   0    9.74    0.49
   1  -6   0    9.27    0.49
  -1  -6   0    8.95    0.61
  -1  -6   0    8.26    0.84
  -1  -6   0    9.78    0.51
   1  -6   0    9.09    0.93
  -1  -6   0    9.09    0.46
   1  -6   0    9.88    0.87
   1  -6   0    9.23    0.54
  -1   6   0    8.94    0.62
  -1   6   0    8.86    0.77
  -1   6   0    9.07    1.08
   1   6   0    9.20    0.60
   1   6   0    9.16    0.43
   1   6   0    9.55    0.89
   1   6   0    7.88    1.20
  -1   6   0   10.38    1.06
   1   6   0    9.71    0.50
  -1   6   0   10.29    0.45
  -1   6   0   10.07    0.52
  -2  -6   0    6.74    0.38
   2  -6   0    7.74    0.78
   2  -6   0    7.16    0.75
   2  -6   0    6.57    0.43
  -2  -6   0    6.75    0.78
  -2  -6   0    7.50    0.60
   2  -6   0    6.72    0.41
   2  -6   0    6.07    1.14
  -2  -6   0    5.53    1.03
   2  -6   0    7.14    0.45
  -2  -6   0    7.02    0.45
   2   6   0    5.50    1.09
  -2   6   0    6.64    0.65
   2   6   0    6.68    0.53
  -2   6   0    7.96    1.11
   2   6   0    6.42    0.91
  -2   6   0    6.70    0.37
   2   6   0    7.17    0.39
   2   6   0    6.50    0.42
  -2   6   0    7.49    0.54
  -2   6   0    6.93    0.97
   2   6   0    8.05    1.34
  -2   6   0    6.68    0.56
  -3  -6   0    3.31    0.93
   3  -6   0    3.38    0.70
  -3  -6   0    3.10    0.27
   3  -6   0    3.57    0.58
  -3  -6   0    3.40    0.50
   3  -6   0    2.70    0.83
  -3  -6   0    2.79    0.60
  -3  -6   0    2.76    0.34
   3  -6   0    3.08    0.32
   3  -6   0    2.96    0.29
   3  -6   0    3.60    0.36
   3   6   0    3.45    0.29
   3   6   0    2.06    0.38
  -3   6   0    3.85    0.57
   3   6   0    2.33    0.92
   3   6   0    2.96    0.34
  -3   6   0    1.79    0.58
  -3   6   0    3.61    0.45
  -3   6   0    2.56    0.47
   3   6   0    3.46    0.96
  -3   6   0    2.91    0.28
  -3   6   0    2.55    0.71
   3   6   0    4.13    0.79
  -4  -6   0   35.33    1.00
   4  -6   0   32.71    2.38
   4  -6   0   34.45    1.86
   4  -6   0   35.44    1.54
   4  -6   0   35.67    1.18
  -4  -6   0   35.35    2.20
  -4  -6   0   35.21    1.16
  -4  -6   0   33.16    1.89
   4  -6   0   35.09    1.08
   4  -6   0   32.41    1.53
   4  -6   0   34.86    1.09
  -4  -6   0   36.83    1.58
   4   6   0   33.18    2.00
  -4   6   0   34.69    1.78
  -4   6   0   34.86    1.35
   4   6   0   36.60    1.26
   4   6   0   34.93    1.10
  -4   6   0   33.94    1.43
  -4   6   0   34.51    1.81
   4   6   0   37.84    2.67
  -4   6   0   34.75    1.10
   4   6   0   34.09    1.30
   5  -6   0    9.93    1.72
   5  -6   0   12.52    0.56
  -5  -6   0   12.90    0.66
  -5  -6   0   12.81    0.99
   5  -6   0   13.29    0.67
  -5  -6   0   12.10    0.44
  -5  -6   0   14.90    1.83
   5  -6   0   12.18    0.91
   5  -6   0   12.92    0.57
  -5  -6   0   13.00    1.26
   5  -6   0   12.53    1.54
   5   6   0   10.95    1.87
   5   6   0   12.20    0.58
  -5   6   0   13.31    0.84
   5   6   0   12.81    1.31
  -5   6   0   13.41    1.08
  -5   6   0   11.87    0.85
  -5   6   0   13.82    0.63
   5   6   0   12.52    0.73
   5   6   0   13.00    0.76
  -6  -6   0    5.12    0.73
   6  -6   0    7.77    0.55
   6  -6   0    7.97    0.47
  -6  -6   0    7.07    1.48
  -6  -6   0    7.68    0.55
   6   6   0    7.52    0.64
  -6   6   0    7.56    0.51
  -6   6   0    8.33    0.86
   6   6   0    6.62    0.47
  -6   6   0    8.21    0.75
  -6   6   0    7.76    0.75
   7  -6   0    4.12    0.45
   7  -6   0    2.41    0.55
  -7  -6   0    3.37    0.44
  -7  -6   0    3.94    0.76
   7  -6   0    3.60    0.37
   7   6   0    4.05    0.56
   7   6   0    3.56    0.41
  -7   6   0    4.11    0.65
  -7   6   0    3.74    0.44
   8  -6   0    1.67    0.37
  -8  -6   0    2.04    0.41
   8  -6   0    3.97    0.79
  -8  -6   0    1.79    0.60
   8   6   0    1.56    0.42
   8   6   0    1.48    0.33
  -8   6   0    1.69    0.51
  -8   6   0    1.90    0.37
   0  -7   0    2.30    0.86
   0  -7   0    5.99    0.50
   0   7   0    4.47    1.00
   0   7   0    3.07    0.68
   0   7   0    4.66    0.34
   1  -7   0   21.49    0.84
   1  -7   0   18.01    1.79
   1  -7   0   21.65    0.85
  -1  -7   0   24.29    1.49
   1  -7   0   20.42    1.36
  -1  -7   0   21.73    0.86
  -1  -7   0   22.33    1.05
  -1  -7   0   23.46    0.83
  -1  -7   0   19.45    1.80
   1  -7   0   20.59    0.92
   1   7   0   19.98    1.86
  -1   7   0   20.52    1.62
  -1   7   0   21.47    1.06
  -1   7   0   20.83    0.77
   1   7   0   22.30    1.00
  -1   7   0   21.35    1.30
   1   7   0   22.22    0.79
  -1   7   0   22.07    0.88
   1   7   0   19.93    1.01
  -1   7   0   23.17    1.89
   1   7   0   22.40    1.99
   1   7   0   20.84    1.43
   2  -7   0    0.53    0.22
  -2  -7   0    0.61    0.44
  -2  -7   0    0.33    0.28
  -2  -7   0    0.45    0.24
   2  -7   0   -0.27    0.40
   2  -7   0    0.34    0.73
   2  -7   0    0.49    0.19
  -2  -7   0    0.32    0.18
  -2  -7   0   -0.20    0.69
   2  -7   0    0.34    0.21
   2  -7   0    1.18    0.53
   2   7   0    0.66    0.20
   2   7   0    0.27    0.25
   2   7   0    0.76    0.39
  -2   7   0    0.59    0.28
   2   7   0    0.27    0.14
  -2   7   0    0.24    0.16
  -2   7   0    1.00    0.67
   2   7   0    0.73    0.81
  -2   7   0   -0.45    0.49
  -2   7   0    0.71    0.21
   2   7   0    0.67    0.73
   3  -7   0   11.49    1.08
   3  -7   0   11.59    0.59
   3  -7   0   11.39    0.59
  -3  -7   0   10.93    1.65
   3  -7   0   10.84    1.69
  -3  -7   0   12.11    0.66
  -3  -7   0   10.47    1.13
   3  -7   0   11.89    0.64
  -3  -7   0   11.29    0.85
  -3  -7   0   11.37    0.54
   3  -7   0   12.56    1.21
   3   7   0   11.63    1.96
  -3   7   0   12.39    0.93
  -3   7   0   11.77    1.30
  -3   7   0   11.78    0.70
   3   7   0   10.43    0.60
   3   7   0   10.69    0.73
  -3   7   0   11.48    0.58
   3   7   0   11.95    0.57
   3   7   0   14.12    2.03
  -3   7   0   13.28    1.38
   3   7   0   11.49    1.75
  -3   7   0   12.23    0.84
  -4  -7   0   10.50    1.59
   4  -7   0   13.45    0.80
  -4  -7   0   14.90    1.04
  -4  -7   0   14.33    1.34
   4  -7   0   14.80    0.76
   4  -7   0   14.47    1.04
  -4  -7   0   14.01    0.57
  -4  -7   0   14.62    0.75
   4  -7   0   15.40    1.31
   4  -7   0   15.50    0.68
   4   7   0   14.55    0.75
  -4   7   0   14.50    0.97
  -4   7   0   14.21    0.92
  -4   7   0   14.22    0.66
   4   7   0   14.53    0.85
  -4   7   0   14.05    0.83
  -4   7   0   13.42    1.40
   4   7   0   12.47    1.97
   4   7   0   13.58    0.64
   4   7   0   11.52    1.30
   5  -7   0    1.82    0.32
   5  -7   0    2.36    0.39
  -5  -7   0    1.62    0.48
  -5  -7   0    1.90    0.38
   5   7   0    2.31    0.33
  -5   7   0    2.23    0.69
   5   7   0    2.73    0.54
  -5   7   0    2.32    0.36
   5   7   0    2.03    0.37
  -5   7   0    2.45    0.56
   5   7   0    2.50    1.36
  -6  -7   0    1.69    0.37
   6  -7   0    2.26    0.38
  -6  -7   0    0.96    0.46
  -6  -7   0    0.80    1.33
   6  -7   0    2.98    0.39
  -6   7   0    2.68    0.57
   6   7   0    2.51    0.43
   6   7   0    2.80    0.54
  -6   7   0    2.02    0.67
  -6   7   0    1.83    0.33
   6   7   0    1.95    0.33
  -6   7   0    2.55    0.50
  -7  -7   0    1.20    0.38
   7  -7   0    2.01    0.63
  -7  -7   0    2.24    0.63
   7  -7   0    2.38    0.41
   7  -7   0    1.25    0.33
   7   7   0    1.17    0.41
   7   7   0    0.98    0.28
  -7   7   0    1.24    0.48
   7   7   0    1.66    0.47
  -7   7   0    1.39    0.42
   0  -8   0  201.06    6.14
   0  -8   0  204.65    5.02
   0  -8   0  199.12    5.23
   0  -8   0  208.61    7.28
   0  -8   0  204.29    5.01
   0   8   0  208.24    5.03
   0   8   0  197.79    7.24
   0   8   0  207.72    5.43
   0   8   0  201.15    4.93
   0   8   0  195.09    6.01
  -1  -8   0    3.17    1.10
  -1  -8   0    2.33    0.46
   1  -8   0    2.56    0.38
   1  -8   0    2.62    0.72
  -1  -8   0    2.73    0.36
   1  -8   0    3.53    0.48
  -1  -8   0    2.78    0.39
  -1  -8   0    3.08    0.71
   1  -8   0    2.69    0.37
   1   8   0    3.02    0.54
  -1   8   0    3.04    0.54
   1   8   0    3.37    1.23
  -1   8   0    2.54    1.00
   1   8   0    3.31    0.40
   1   8   0    2.58    0.31
  -1   8   0    1.86    0.56
  -1   8   0    3.61    0.40
  -1   8   0    2.98    0.34
  -2  -8   0    3.89    0.47
   2  -8   0    3.91    0.44
   2  -8   0    4.60    0.49
   2  -8   0    3.49    0.83
  -2  -8   0    5.02    0.69
  -2  -8   0    3.21    1.17
  -2  -8   0    3.85    0.43
   2  -8   0    3.79    0.44
  -2  -8   0    3.69    0.84
  -2   8   0    4.27    0.75
  -2   8   0    4.47    0.39
   2   8   0    3.71    0.54
   2   8   0    3.92    0.43
  -2   8   0    4.07    0.48
   2   8   0    3.05    0.78
  -2   8   0    4.64    0.67
   2   8   0    4.21    0.38
  -3  -8   0    3.11    0.42
   3  -8   0    2.82    0.42
  -3  -8   0    4.29    0.70
  -3  -8   0    2.06    1.15
  -3  -8   0    3.03    0.35
   3  -8   0    2.65    0.38
   3   8   0    1.24    1.40
  -3   8   0    3.10    0.58
   3   8   0    2.59    0.31
   3   8   0    3.01    0.54
  -3   8   0    3.39    0.49
   3   8   0    3.07    0.40
  -3   8   0    2.74    0.34
  -3   8   0    3.31    0.70
  -4  -8   0   19.42    1.25
  -4  -8   0   17.90    0.92
  -4  -8   0   17.17    0.70
   4  -8   0   17.36    0.89
   4  -8   0   18.44    0.83
   4   8   0   19.20    1.06
   4   8   0   17.78    0.88
  -4   8   0   16.87    0.79
   4   8   0   18.93    0.80
  -4   8   0   17.48    1.12
   4   8   0   16.18    2.59
  -4   8   0   19.14    0.99
   5  -8   0   21.98    0.93
  -5  -8   0   19.00    1.35
  -5  -8   0   19.53    0.99
   5  -8   0   20.86    1.01
   5   8   0   22.12    1.16
   5   8   0   21.22    1.01
   5   8   0   22.25    0.92
  -5   8   0   22.24    0.94
  -5   8   0   23.05    1.20
  -5   8   0   21.77    1.32
  -6  -8   0    6.81    0.90
   6  -8   0    7.52    0.68
   6  -8   0    8.80    0.66
  -6  -8   0   10.12    1.07
   6   8   0    9.29    0.85
  -6   8   0    8.62    0.93
   6   8   0    8.53    0.59
  -6   8   0    9.50    0.95
  -6   8   0    8.25    0.60
   6   8   0    8.40    0.75
   0  -9   0    0.13    0.25
   0  -9   0    0.37    0.29
   0  -9   0    0.35    0.31
   0   9   0    0.16    0.21
   0   9   0   -0.26    0.28
   0   9   0    0.79    0.69
   0   9   0    0.56    0.36
  -1  -9   0    0.73    0.36
  -1  -9   0    0.10    0.25
   1  -9   0    0.09    0.28
  -1  -9   0    0.26    0.31
   1  -9   0   -0.13    0.25
   1  -9   0   -0.04    0.27
  -1   9   0   -0.04    0.18
  -1   9   0    0.26    0.31
   1   9   0   -0.17    0.26
   1   9   0    0.09    0.17
  -1   9   0    0.27    0.60
   1   9   0   -0.46    0.25
  -1   9   0    0.09    0.25
   2  -9   0    0.74    0.32
  -2  -9   0    0.77    0.28
  -2  -9   0    0.52    0.37
  -2  -9   0    0.82    0.37
   2  -9   0    1.10    0.34
   2   9   0    0.49    0.22
   2   9   0    0.74    0.41
   2   9   0    0.57    0.31
  -2   9   0    0.98    0.35
  -2   9   0    0.48    0.35
  -2   9   0    0.67    0.25
  -3  -9   0    2.67    0.38
  -3  -9   0    2.93    0.67
   3  -9   0    3.65    0.50
  -3  -9   0    3.30    0.50
   3  -9   0    2.98    0.47
  -3   9   0    2.29    0.37
  -3   9   0    1.73    0.48
   3   9   0    3.11    0.40
   3   9   0    2.63    0.54
  -3   9   0    2.40    0.45
   4  -9   0    3.31    0.52
  -4  -9   0    4.05    0.78
  -4  -9   0    3.57    0.55
  -4  -9   0    4.49    0.44
   4  -9   0    4.64    0.55
  -4   9   0    3.41    0.57
  -4   9   0    4.13    0.52
   4   9   0    3.56    0.45
   4   9   0    4.35    0.69
  -4   9   0    4.14    0.70
  -5  -9   0    9.24    0.79
  -5  -9   0    9.43    1.08
   5  -9   0    9.62    0.77
   5   9   0   10.78    0.94
  -5   9   0    9.58    0.93
  -5   9   0   10.69    0.69
  -5   9   0    9.59    0.97
   5   9   0    8.47    0.63
   0 -10   0   36.23    1.41
   0 -10   0   38.67    1.46
   0  10   0   36.85    1.74
   0  10   0   34.29    1.28
  -1 -10   0    0.37    0.39
   1 -10   0    0.41    0.33
  -1 -10   0    0.83    0.44
   1 -10   0    0.45    0.38
   1  10   0   -0.12    0.31
  -1  10   0    0.73    0.29
   1  10   0    0.44    0.27
  -1  10   0    0.77    0.51
  -2 -10   0    0.59    0.38
   2 -10   0    0.48    0.36
  -2 -10   0    0.78    0.51
   2 -10   0    0.52    0.38
  -2 -10   0    0.85    0.42
  -2  10   0    0.46    0.38
  -2  10   0    0.58    0.29
   2  10   0    0.29    0.24
   2  10   0    0.73    0.44
  10   0  -1    0.18    0.32
 -10   0   1    0.05    0.36
  10   0  -1    0.62    0.35
  10   0  -1    0.32    0.24
   9   0  -1   18.26    1.60
   9   0  -1   21.88    0.85
   9   0  -1   19.71    1.03
  -9   0   1   20.83    1.23
   9   0  -1   22.75    1.24
  -9   0   1   17.51    1.27
  -8   0   1   -0.36    0.61
  -8   0   1   -0.07    0.26
   8   0  -1    0.09    0.36
  -8   0   1    0.08    0.11
   8   0  -1   -0.01    0.21
  -8   0   1   -0.04    0.36
   8   0  -1    0.04    0.14
  -8   0   1    0.05    0.25
  -8   0   1   -0.28    0.74
  -7   0   1   63.59    2.14
  -7   0   1   61.92    1.52
   7   0  -1   59.90    1.66
  -7   0   1   61.23    2.69
   7   0  -1   61.96    2.65
  -7   0   1   57.96    2.70
  -7   0   1   60.84    3.15
   7   0  -1   56.86    2.79
   7   0  -1   60.50    1.86
  -7   0   1   61.32    2.19
  -6   0   1   20.54    1.36
   6   0  -1   19.96    1.45
  -6   0   1   20.37    0.60
  -6   0   1   19.44    1.43
  -6   0   1   22.28    1.37
   6   0  -1   20.17    0.69
   6   0  -1   22.42    1.11
  -6   0   1   20.90    1.04
  -6   0   1   21.00    1.00
   6   0  -1   19.61    1.28
   6   0  -1   21.04    0.84
  -5   0   1    0.78    0.22
  -5   0   1    1.63    0.46
   5   0  -1    0.30    0.23
  -5   0   1    0.72    0.34
  -5   0   1    0.59    0.11
   5   0  -1    0.85    0.20
  -5   0   1    1.14    0.30
  -5   0   1    1.11    0.42
   5   0  -1    0.83    0.08
   5   0  -1    0.75    0.31
   5   0  -1    0.76    0.13
   5   0  -1    0.97    0.30
   5   0  -1    0.65    0.30
   5   0  -1    0.98    0.46
  -5   0   1    0.77    0.26
   4   0  -1    0.30    0.05
   4   0  -1    0.30    0.19
  -4   0   1    0.33    0.20
  -4   0   1    0.34    0.23
   4   0  -1    0.38    0.08
  -4   0   1    0.19    0.12
  -4   0   1    0.11    0.20
  -4   0   1    0.39    0.09
   4   0  -1    0.23    0.13
  -4   0   1    0.34    0.30
   4   0  -1    0.32    0.24
   4   0  -1    0.52    0.25
   4   0  -1    0.13    0.16
  -4   0   1    0.11    0.14
  -3   0   1  588.20   13.27
   3   0  -1  554.48   13.09
   3   0  -1  553.73   13.40
   3   0  -1  541.32   13.26
  -3   0   1  558.70   13.24
   3   0  -1  569.23   13.06
  -3   0   1  577.25   13.32
   2   0  -1  128.67    3.14
  -2   0   1  122.89    3.26
   2   0  -1  125.06    3.27
   2   0  -1  127.73    3.26
  -2   0   1  127.32    3.24
   2   0  -1  126.73    3.23
   2   0  -1  119.76    2.94
  -2   0   1  128.15    3.04
  -2   0   1  126.24    3.24
   2   0  -1  128.64    3.18
  -2   0   1  129.08    3.28
  -1   0   1  124.31    3.04
  -1   0   1  127.88    3.01
  -1   0   1  130.34    3.09
   1   0  -1  129.04    3.03
   1   0  -1  125.44    3.08
   1   0  -1  132.50    3.05
  -1   0   1  124.69    3.04
   1   0  -1  123.57    2.99
   0   0   1   -0.01    0.01
   0   0   1    0.01    0.02
   0   0   1    0.02    0.02
   0   0  -1    0.00    0.01
   0   0   1    0.00    0.01
   0   0  -1   -0.01    0.01
   0   0  -1    0.00    0.01
   0   0   1    0.00    0.01
   0   0  -1    0.02    0.03
   0   0  -1    0.00    0.01
   0   0   1    0.00    0.01
  -1   0  -1  211.09    5.01
   1   0   1  207.79    4.99
  -1   0  -1  206.52    4.87
   1   0   1  211.52    4.94
   1   0   1  200.55    4.86
   2   0   1  475.41   11.15
   2   0   1  486.36   11.21
  -2   0  -1  486.02   11.37
  -2   0  -1  481.21   11.26
   2   0   1  470.87   11.33
   3   0   1   99.66    2.73
  -3   0  -1   99.45    3.00
   3   0   1   94.85    2.76
  -3   0  -1   96.78    2.72
  -3   0  -1   94.99    2.88
   3   0   1   92.97    2.38
  -3   0  -1   95.53    2.45
  -3   0  -1   95.08    2.47
   3   0   1   92.59    2.94
   3   0   1   93.81    2.76
  -3   0  -1   96.11    2.78
  -3   0  -1   93.60    2.18
   3   0   1   96.86    2.26
   3   0   1   94.99    2.18
   4   0   1    0.88    0.08
   4   0   1    0.86    0.40
  -4   0  -1    0.74    0.09
  -4   0  -1    0.86    0.33
  -4   0  -1    0.90    0.23
   4   0   1    1.11    0.21
   4   0   1    0.86    0.27
  -4   0  -1    0.49    0.31
   4   0   1    0.98    0.31
  -4   0  -1    0.78    0.21
  -4   0  -1    0.71    0.25
   4   0   1    0.46    0.19
   4   0   1    0.72    0.13
  -4   0  -1    0.77    0.25
   5   0   1  117.04    2.74
   5   0   1  120.86    3.67
  -5   0  -1  117.46    3.22
   5   0   1  118.96    2.89
  -5   0  -1  127.56    3.97
  -5   0  -1  116.40    2.77
  -5   0  -1  124.68    3.69
   5   0   1  113.34    3.90
  -5   0  -1  122.60    3.30
   5   0   1  117.77    3.10
  -5   0  -1  120.80    3.77
  -5   0  -1  122.59    4.06
   5   0   1  128.07    3.64
   5   0   1  116.24    3.93
  -6   0  -1   96.18    2.81
  -6   0  -1   97.53    3.55
   6   0   1   91.50    3.78
   6   0   1   94.56    3.26
  -6   0  -1   95.03    3.67
   6   0   1   98.24    2.42
  -6   0  -1   95.14    2.88
   6   0   1   98.33    2.67
  -6   0  -1   94.51    2.24
   6   0   1   99.68    3.13
  -6   0  -1  100.44    3.46
  -6   0  -1   90.78    3.23
  -7   0  -1    0.38    0.10
   7   0   1    0.21    0.32
  -7   0  -1    0.42    0.56
  -7   0  -1    0.17    0.27
  -7   0  -1    0.39    0.26
  -7   0  -1    0.08    0.33
   7   0   1    0.47    0.25
   7   0   1    0.34    0.14
   7   0   1    0.27    0.40
  -7   0  -1    0.42    0.57
   8   0   1    1.48    0.27
   8   0   1    0.66    0.52
   8   0   1    0.92    0.31
  -8   0  -1    0.86    0.34
  -8   0  -1    1.07    0.40
  -8   0  -1    1.00    0.80
  -8   0  -1    0.80    0.79
   9   0   1   36.15    2.20
  -9   0  -1   38.33    1.72
   9   0   1   36.18    1.51
   9   0   1   37.78    1.26
  -9   0  -1   38.07    1.88
  10   0   1   34.11    1.70
  10   0   1   36.09    1.54
  10   0   1   34.37    1.24
 -10   0  -1   37.62    1.96
 -10   0  -1   34.31    1.71
  10  -1  -1   28.72    1.33
  10  -1  -1   24.84    1.02
 -10  -1   1   24.20    1.82
  10  -1  -1   26.61    1.50
 -10   1   1   28.80    1.68
  10   1  -1   28.57    1.07
  10   1  -1   28.71    1.53
 -10   1   1   25.83    1.43
   9  -1  -1   26.36    1.85
   9  -1  -1   30.70    1.32
  -9  -1   1   25.11    2.57
  -9  -1   1   30.38    1.59
   9  -1  -1   30.80    1.08
   9   1  -1   29.77    1.07
  -9   1   1   29.87    1.65
   9   1  -1   32.09    1.51
   9   1  -1   31.57    1.27
  -9   1   1   23.93    2.49
  -9   1   1   34.45    1.53
   8  -1  -1    0.37    0.16
  -8  -1   1   -1.11    0.81
  -8  -1   1    0.50    0.33
  -8  -1   1    0.47    0.17
   8  -1  -1   -0.01    0.44
   8  -1  -1    0.47    0.42
   8  -1  -1    0.54    0.28
  -8  -1   1   -0.12    0.26
  -8  -1   1    0.66    0.78
  -8  -1   1    0.56    0.48
   8   1  -1    0.16    0.39
  -8   1   1    0.39    0.34
  -8   1   1    0.43    0.28
  -8   1   1    0.44    0.12
   8   1  -1    0.55    0.29
   8   1  -1    0.33    0.27
  -8   1   1   -0.51    0.64
  -8   1   1    0.22    0.60
  -8   1   1    0.20    0.42
   8   1  -1    0.42    0.17
  -7  -1   1   50.17    1.33
   7  -1  -1   51.36    1.45
   7  -1  -1   50.05    1.27
  -7  -1   1   52.11    2.45
  -7  -1   1   47.03    2.63
  -7  -1   1   53.51    1.99
  -7  -1   1   47.79    2.45
  -7  -1   1   51.37    1.95
   7  -1  -1   54.79    2.34
   7  -1  -1   52.90    1.70
   7   1  -1   53.85    1.64
  -7   1   1   51.85    1.84
   7   1  -1   53.47    2.29
   7   1  -1   51.32    2.44
  -7   1   1   55.72    2.50
  -7   1   1   48.94    1.93
  -7   1   1   53.68    2.33
   7   1  -1   51.94    1.46
  -7   1   1   49.02    2.62
  -7   1   1   50.63    1.29
  -6  -1   1   20.19    1.44
  -6  -1   1   21.19    1.06
   6  -1  -1   17.38    1.45
  -6  -1   1   22.11    1.09
  -6  -1   1   19.91    1.40
  -6  -1   1   22.26    0.66
   6  -1  -1   24.06    0.74
   6  -1  -1   22.16    0.91
   6  -1  -1   21.60    0.61
   6  -1  -1   23.51    1.33
  -6  -1   1   22.77    1.39
   6   1  -1   21.86    0.72
  -6   1   1   21.03    1.27
  -6   1   1   21.83    0.62
   6   1  -1   20.28    1.36
  -6   1   1   20.29    1.52
  -6   1   1   23.47    1.40
  -6   1   1   21.12    1.05
  -6   1   1   23.65    1.02
  -6   1   1   22.55    1.58
   6   1  -1   21.35    0.84
   6   1  -1   19.43    1.40
   6   1  -1   19.49    1.30
  -5  -1   1  142.62    3.36
   5  -1  -1  140.75    4.24
   5  -1  -1  140.99    3.62
  -5  -1   1  145.87    3.84
   5  -1  -1  140.26    4.01
  -5  -1   1  136.15    4.53
   5  -1  -1  142.91    3.33
  -5  -1   1  138.87    4.33
  -5  -1   1  142.20    4.31
   5  -1  -1  142.25    4.50
   5  -1  -1  146.31    4.22
   5  -1  -1  144.15    3.42
  -5  -1   1  144.81    4.36
  -5  -1   1  148.58    3.87
  -5   1   1  141.52    3.44
   5   1  -1  143.40    3.55
  -5   1   1  142.18    3.33
  -5   1   1  147.94    4.19
  -5   1   1  145.69    4.17
   5   1  -1  144.39    4.40
   5   1  -1  147.16    3.42
  -5   1   1  143.70    4.29
   5   1  -1  144.44    4.31
  -5   1   1  148.95    3.84
  -5   1   1  149.34    3.75
   5   1  -1  141.60    4.24
   5   1  -1  143.01    4.33
  -5   1   1  146.85    4.57
   5   1  -1  143.07    4.37
  -4  -1   1    9.75    0.72
   4  -1  -1    8.65    0.65
   4  -1  -1    8.36    0.67
   4  -1  -1    8.50    0.44
  -4  -1   1    8.43    0.80
  -4  -1   1    8.10    0.32
   4  -1  -1    8.66    0.30
  -4  -1   1    9.53    0.55
   4  -1  -1    7.40    0.78
  -4  -1   1    8.18    0.52
  -4  -1   1    8.78    0.79
  -4  -1   1    8.73    0.73
   4   1  -1    8.96    0.69
   4   1  -1    8.33    0.33
   4   1  -1    7.97    0.71
  -4   1   1    8.76    0.29
   4   1  -1    9.04    0.78
   4   1  -1    9.25    0.41
   4   1  -1    8.87    0.74
  -4   1   1    9.58    0.62
  -4   1   1    8.04    0.47
  -4   1   1    8.22    0.34
   4   1  -1    9.04    0.72
  -4   1   1    9.04    0.52
  -4   1   1    8.19    0.66
  -4   1   1    9.43    0.84
  -4   1   1    8.91    0.30
  -4   1   1    9.25    0.66
   3  -1  -1   44.08    1.54
   3  -1  -1   45.41    1.47
  -3  -1   1   46.39    1.62
  -3  -1   1   46.91    1.69
  -3  -1   1   44.07    1.37
  -3  -1   1   44.25    1.13
   3  -1  -1   45.78    1.58
   3  -1  -1   45.73    1.77
  -3  -1   1   46.36    1.62
  -3  -1   1   44.20    1.35
  -3   1   1   45.26    1.15
   3   1  -1   44.67    1.60
   3   1  -1   44.46    1.75
  -3   1   1   46.58    1.60
  -3   1   1   45.82    1.26
  -3   1   1   44.10    1.33
  -3   1   1   46.95    1.39
  -3   1   1   45.76    1.30
  -3   1   1   48.10    1.15
   3   1  -1   45.01    1.14
  -3   1   1   46.41    1.55
   3   1  -1   47.83    1.71
  -3   1   1   45.43    1.77
   3   1  -1   46.30    1.60
   3   1  -1   44.74    1.66
  -2  -1   1   67.46    2.03
  -2  -1   1   67.52    1.92
  -2  -1   1   68.98    1.97
  -2  -1   1   65.02    1.76
   2  -1  -1   65.99    1.91
   2  -1  -1   66.20    1.84
   2  -1  -1   65.44    2.09
   2  -1  -1   66.71    1.90
  -2  -1   1   70.03    1.75
  -2  -1   1   65.08    1.58
  -2   1   1   65.31    1.58
   2   1  -1   68.29    2.03
  -2   1   1   68.71    1.56
  -2   1   1   66.12    1.56
  -2   1   1   66.73    1.72
  -2   1   1   66.39    1.67
   2   1  -1   64.55    2.06
   2   1  -1   66.21    1.58
  -2   1   1   70.85    1.94
   2   1  -1   66.63    2.14
  -2   1   1   69.56    1.65
  -2   1   1   68.87    2.12
   2   1  -1   68.79    1.62
  -2   1   1   65.04    1.68
   2   1  -1   66.54    1.69
   2   1  -1   67.20    1.95
   0  -1  -1    1.25    0.14
   0  -1  -1    1.01    0.21
   0  -1   1    1.23    0.20
   0  -1   1    1.12    0.20
   0  -1   1    1.22    0.08
   0  -1   1    1.09    0.08
   0  -1  -1    1.14    0.16
   0  -1  -1    1.15    0.06
   0  -1  -1    1.29    0.21
   0  -1   1    1.35    0.22
   0  -1  -1    1.17    0.10
   0  -1   1    1.20    0.15
   0  -1   1    1.21    0.17
   0  -1   1    1.15    0.08
   0  -1  -1    1.20    0.08
   0   1   1    1.27    0.07
   0   1  -1    1.19    0.15
   0   1  -1    1.17    0.07
   0   1  -1    1.16    0.08
   0   1   1    1.36    0.22
   0   1   1    1.41    0.17
   0   1   1    1.30    0.08
   0   1   1    1.40    0.12
   0   1   1    1.18    0.13
   0   1  -1    1.17    0.11
   0   1   1    1.44    0.24
   0   1  -1    1.31    0.17
   0   1  -1    1.05    0.10
  -1  -1  -1  198.67    4.88
  -1  -1  -1  205.61    5.06
   1  -1   1  205.04    4.92
   1  -1   1  221.54    4.72
   1  -1   1  202.24    5.12
  -1  -1  -1  207.45    5.18
   1  -1   1  212.73    4.88
   1  -1   1  206.70    4.65
  -1  -1  -1  211.74    4.98
   1   1   1  212.45    4.98
  -1   1  -1  195.43    4.70
  -1   1  -1  202.64    4.92
   1   1   1  204.49    5.05
   1   1   1  200.68    5.16
  -1   1  -1  204.09    4.89
  -1   1  -1  206.25    5.14
   1   1   1  208.15    4.89
  -2  -1  -1   92.55    2.57
   2  -1   1   98.34    2.43
  -2  -1  -1   95.60    2.73
  -2  -1  -1   92.19    2.62
   2  -1   1   95.50    2.83
   2  -1   1   95.96    2.41
  -2  -1  -1   93.83    2.17
  -2  -1  -1   93.82    2.33
   2  -1   1   95.70    2.36
  -2  -1  -1   90.27    2.83
   2  -1   1   95.93    2.60
  -2  -1  -1   96.22    2.37
  -2  -1  -1   91.81    2.12
   2  -1   1   93.00    2.58
   2  -1   1   96.53    2.18
  -2   1  -1   94.92    2.34
   2   1   1   95.42    2.29
  -2   1  -1   91.03    2.39
  -2   1  -1   92.87    2.19
  -2   1  -1   92.65    2.31
   2   1   1   96.08    2.64
   2   1   1   92.69    2.81
   2   1   1   89.75    2.11
  -2   1  -1   96.02    2.50
   2   1   1   90.95    2.55
  -2   1  -1   93.15    2.26
   2   1   1   93.70    2.70
   2   1   1   92.66    2.19
  -2   1  -1   96.70    2.85
  -2   1  -1   96.94    2.14
  -3  -1  -1   75.39    2.03
   3  -1   1   74.82    1.95
   3  -1   1   77.39    2.07
  -3  -1  -1   73.79    2.30
  -3  -1  -1   73.14    1.74
  -3  -1  -1   73.94    2.35
   3  -1   1   71.83    2.12
   3  -1   1   73.31    2.29
   3  -1   1   74.24    1.75
  -3  -1  -1   70.62    1.99
   3  -1   1   72.99    2.54
  -3  -1  -1   73.79    2.46
   3   1   1   73.74    2.51
   3   1   1   73.03    1.90
  -3   1  -1   78.53    2.62
  -3   1  -1   74.60    1.92
   3   1   1   72.44    2.43
  -3   1  -1   75.59    2.33
  -3   1  -1   72.81    2.12
  -3   1  -1   74.66    2.00
   3   1   1   75.80    2.35
  -3   1  -1   79.23    2.24
  -3   1  -1   74.29    1.71
   3   1   1   72.20    2.27
  -3   1  -1   71.74    1.79
   3   1   1   73.48    1.78
  -4  -1  -1    0.94    0.34
   4  -1   1    0.98    0.11
  -4  -1  -1    0.82    0.22
   4  -1   1    0.83    0.31
  -4  -1  -1    1.09    0.12
   4  -1   1    1.14    0.26
   4  -1   1    1.32    0.45
   4  -1   1    0.85    0.29
  -4  -1  -1    0.86    0.20
  -4  -1  -1    1.06    0.37
  -4  -1  -1    0.71    0.26
   4  -1   1    0.82    0.21
   4   1   1    0.92    0.41
   4   1   1    0.66    0.31
  -4   1  -1    0.88    0.09
   4   1   1    0.93    0.30
  -4   1  -1    1.07    0.30
  -4   1  -1    1.59    0.39
   4   1   1    0.92    0.32
  -4   1  -1    0.74    0.17
   4   1   1    0.62    0.17
  -4   1  -1    1.35    0.37
  -4   1  -1    0.91    0.14
   4   1   1    1.07    0.14
  -4   1  -1    0.98    0.24
  -4   1  -1    0.86    0.40
   5  -1   1   33.01    1.18
  -5  -1  -1   30.71    0.84
  -5  -1  -1   29.83    1.54
  -5  -1  -1   34.82    1.79
   5  -1   1   31.99    0.85
  -5  -1  -1   35.44    1.64
  -5  -1  -1   31.41    1.76
  -5  -1  -1   31.11    1.23
   5  -1   1   32.11    1.81
  -5  -1  -1   31.63    1.25
   5  -1   1   34.25    1.46
   5  -1   1   32.63    2.05
   5  -1   1   33.12    1.20
   5  -1   1   31.91    1.13
   5  -1   1   34.18    0.94
   5   1   1   32.60    1.72
   5   1   1   35.49    1.94
  -5   1  -1   30.98    1.23
  -5   1  -1   32.36    1.59
  -5   1  -1   32.75    1.16
   5   1   1   33.23    1.10
  -5   1  -1   31.72    0.80
   5   1   1   33.45    1.61
   5   1   1   29.76    1.60
  -5   1  -1   32.76    1.54
  -5   1  -1   32.95    1.84
  -5   1  -1   32.87    0.97
   5   1   1   31.18    0.93
  -5   1  -1   32.42    1.42
  -6  -1  -1   16.52    1.49
  -6  -1  -1   14.28    0.87
   6  -1   1   14.29    0.74
  -6  -1  -1   15.45    1.16
  -6  -1  -1   14.76    0.47
   6  -1   1   14.19    1.41
  -6  -1  -1   13.43    1.27
   6  -1   1   14.11    0.46
  -6  -1  -1   14.40    0.86
  -6  -1  -1   11.22    1.17
   6  -1   1   15.68    0.58
   6  -1   1   15.32    0.75
   6  -1   1   14.09    1.02
  -6   1  -1   14.11    0.41
  -6   1  -1   14.90    1.01
  -6   1  -1   14.74    0.88
   6   1   1   14.67    0.57
  -6   1  -1   14.73    0.78
   6   1   1   15.43    1.37
  -6   1  -1   12.89    1.44
  -6   1  -1   16.19    1.59
   6   1   1   14.19    1.19
   6   1   1   15.70    0.73
  -6   1  -1   15.90    1.16
  -7  -1  -1    4.98    0.87
   7  -1   1    4.70    0.24
   7  -1   1    6.23    1.00
  -7  -1  -1    6.02    1.17
  -7  -1  -1    5.06    1.01
   7  -1   1    5.09    0.35
  -7  -1  -1    4.02    0.57
   7  -1   1    5.05    0.58
   7  -1   1    5.02    0.91
  -7  -1  -1    4.84    0.25
  -7  -1  -1    5.69    0.69
   7  -1   1    3.76    0.68
   7   1   1    5.06    0.50
   7   1   1    5.49    0.36
  -7   1  -1    3.86    0.92
   7   1   1    4.21    0.81
  -7   1  -1    5.05    0.53
  -7   1  -1    3.42    0.79
  -7   1  -1    5.84    0.75
  -7   1  -1    5.61    0.98
   7   1   1    4.40    0.85
  -8  -1  -1    0.32    0.14
  -8  -1  -1    0.34    1.01
  -8  -1  -1    0.38    0.36
  -8  -1  -1    0.47    0.89
   8  -1   1    0.10    0.16
   8  -1   1    0.30    0.27
  -8  -1  -1    0.81    0.43
   8  -1   1    0.34    0.40
  -8   1  -1   -0.40    0.76
   8   1   1   -0.25    0.46
  -8   1  -1    0.21    0.32
  -8   1  -1   -0.44    0.71
   8   1   1    0.36    0.27
  -8   1  -1    0.67    0.28
   8   1   1    0.23    0.17
   9  -1   1    9.35    0.56
  -9  -1  -1    8.02    0.86
  -9  -1  -1    8.65    0.93
   9  -1   1    9.50    1.46
  -9  -1  -1   10.02    1.84
   9  -1   1    9.28    0.77
  -9   1  -1    8.89    0.76
   9   1   1    9.41    0.85
   9   1   1    9.26    0.74
   9   1   1    7.83    0.53
  -9   1  -1    8.23    0.93
  10  -1   1   10.96    0.65
  10  -1   1   11.97    0.92
  10   1   1    9.55    0.85
  10   1   1   10.79    0.98
 -10   1  -1   11.71    1.13
 -10   1  -1   10.77    0.95
  10   1   1   10.48    0.65
 -10  -2   1   11.70    1.10
  10  -2  -1   12.34    0.68
  10  -2  -1   11.59    0.92
  10   2  -1   11.99    1.02
 -10   2   1   12.41    0.99
 -10   2   1   14.49    1.24
  10   2  -1   10.91    0.65
   9  -2  -1   20.28    0.85
   9  -2  -1   22.00    1.14
  -9  -2   1   22.88    1.41
   9  -2  -1   21.66    1.92
   9   2  -1   21.07    0.87
   9   2  -1   22.21    1.03
  -9   2   1   20.39    1.35
  -9   2   1   22.29    1.17
   9   2  -1   20.60    1.22
   8  -2  -1    2.34    0.45
   8  -2  -1    2.94    0.74
   8  -2  -1    2.39    0.31
  -8  -2   1    2.60    0.26
   8  -2  -1    2.50    0.26
  -8  -2   1    2.03    0.49
  -8   2   1    2.37    0.95
   8   2  -1    2.23    0.71
   8   2  -1    2.81    0.47
  -8   2   1    2.50    0.43
  -8   2   1    3.01    0.63
   8   2  -1    2.24    0.31
  -8   2   1    1.91    0.62
   8   2  -1    2.91    0.44
   7  -2  -1   14.68    1.24
  -7  -2   1   12.01    1.46
  -7  -2   1   16.37    1.33
  -7  -2   1   14.98    0.55
   7  -2  -1   14.87    0.61
   7  -2  -1   13.59    0.78
   7  -2  -1   14.14    0.51
  -7  -2   1   14.43    0.97
   7  -2  -1   14.53    1.12
  -7   2   1   14.26    1.51
   7   2  -1   15.28    0.74
  -7   2   1   14.38    0.47
   7   2  -1   15.07    1.30
   7   2  -1   15.04    0.86
  -7   2   1   15.39    1.05
  -7   2   1   13.83    0.81
   7   2  -1   12.21    1.35
  -7   2   1   16.16    0.98
   7   2  -1   14.09    0.60
   6  -2  -1   99.75    3.50
  -6  -2   1  102.49    3.06
   6  -2  -1   82.54    3.95
   6  -2  -1   95.82    3.26
  -6  -2   1   98.83    2.42
   6  -2  -1   99.99    2.78
   6  -2  -1   99.09    2.40
  -6  -2   1   97.68    3.51
   6  -2  -1   99.36    3.14
  -6   2   1   99.72    2.35
   6   2  -1   94.99    3.56
  -6   2   1  101.85    2.52
   6   2  -1   99.86    2.49
   6   2  -1  100.53    3.72
  -6   2   1   99.81    2.79
   6   2  -1   95.51    2.61
   6   2  -1   99.07    2.81
  -6   2   1  103.10    2.98
  -6   2   1  102.93    3.06
   5  -2  -1    7.37    0.74
   5  -2  -1    9.64    1.05
  -5  -2   1    8.41    0.86
  -5  -2   1    7.37    0.82
  -5  -2   1    7.98    0.36
   5  -2  -1    7.53    0.68
   5  -2  -1    7.63    0.33
  -5  -2   1    8.47    0.62
  -5  -2   1    7.94    0.90
   5  -2  -1    8.15    0.65
  -5   2   1    8.38    0.52
  -5   2   1    7.90    0.38
   5   2  -1    8.66    0.45
   5   2  -1    8.63    0.53
   5   2  -1    7.85    0.77
   5   2  -1    7.56    0.86
   5   2  -1    8.08    0.81
  -5   2   1    8.73    0.61
  -5   2   1    7.62    0.57
  -5   2   1    7.62    0.30
   5   2  -1    8.33    0.90
   5   2  -1    8.60    0.37
  -5   2   1    6.38    1.04
   4  -2  -1   11.69    0.81
  -4  -2   1    9.97    0.84
   4  -2  -1   10.91    0.78
  -4  -2   1   10.04    0.39
  -4  -2   1   10.31    0.61
   4  -2  -1   10.36    0.69
   4  -2  -1   10.21    0.65
  -4  -2   1   10.66    0.80
  -4  -2   1   10.57    0.84
  -4  -2   1    9.74    0.95
   4  -2  -1    9.85    0.95
  -4   2   1    9.53    0.50
   4   2  -1    9.61    0.38
  -4   2   1   10.72    0.98
   4   2  -1   11.84    0.89
  -4   2   1   10.60    0.40
  -4   2   1   10.60    0.36
   4   2  -1   10.42    0.46
   4   2  -1    9.57    0.74
   4   2  -1   10.18    0.95
  -4   2   1   10.88    0.52
   4   2  -1    9.81    0.90
  -4   2   1   10.35    0.56
  -4   2   1   10.64    0.58
  -4   2   1   10.12    0.34
   4   2  -1   10.82    0.53
  -3  -2   1  173.85    4.72
  -3  -2   1  177.34    4.41
  -3  -2   1  171.03    3.97
   3  -2  -1  177.89    5.06
  -3  -2   1  179.86    5.23
  -3  -2   1  182.91    4.78
   3  -2  -1  177.28    4.67
  -3  -2   1  172.34    4.09
   3  -2  -1  173.14    4.64
   3  -2  -1  177.44    4.56
   3  -2  -1  180.49    4.47
  -3  -2   1  177.19    4.87
  -3   2   1  169.23    4.08
   3   2  -1  183.42    5.04
   3   2  -1  179.31    4.71
  -3   2   1  179.03    5.07
  -3   2   1  175.68    4.22
  -3   2   1  182.87    4.26
   3   2  -1  165.56    5.09
  -3   2   1  176.37    4.04
   3   2  -1  186.50    4.73
   3   2  -1  174.68    4.24
  -3   2   1  182.29    4.31
  -3   2   1  172.43    4.25
   3   2  -1  177.99    4.17
   3   2  -1  172.89    4.08
  -2  -2   1  123.33    3.29
  -2  -2   1  117.43    2.69
   2  -2  -1  116.44    3.16
   2  -2  -1  110.90    3.03
  -2  -2   1  117.74    4.05
   2  -2  -1  123.19    3.73
  -2  -2   1  121.08    3.27
   2  -2  -1  119.27    3.52
   2  -2  -1  122.51    3.17
  -2  -2   1  110.62    3.60
  -2  -2   1  117.10    2.76
  -2  -2   1  118.56    2.97
  -2   2   1  118.68    3.18
  -2   2   1  116.59    2.72
   2   2  -1  115.95    3.49
   2   2  -1  120.21    2.74
   2   2  -1  119.91    3.35
   2   2  -1  114.43    3.61
  -2   2   1  116.88    2.74
  -2   2   1  115.63    2.87
   2   2  -1  116.11    3.24
   2   2  -1  122.35    2.86
   2   2  -1  117.50    2.81
  -2   2   1  118.25    2.89
  -2   2   1  126.33    2.95
  -2   2   1  111.50    2.82
  -2   2   1  117.65    3.05
  -2   2   1  118.55    2.75
   2   2  -1  121.30    3.24
  -1  -2   1   24.46    1.19
  -1  -2   1   23.94    1.02
  -1  -2   1   24.13    0.93
   1  -2  -1   26.17    1.16
  -1  -2   1   25.78    1.01
   1  -2  -1   24.77    0.64
   1  -2  -1   25.31    0.69
   1  -2  -1   24.40    0.87
  -1  -2   1   24.13    0.65
  -1  -2   1   23.66    0.62
   1  -2  -1   23.49    1.13
   1  -2  -1   25.65    0.88
   1   2  -1   24.85    0.63
  -1   2   1   24.85    0.65
   1   2  -1   23.78    0.97
   1   2  -1   25.09    1.20
   1   2  -1   24.00    0.92
   1   2  -1   23.80    1.11
  -1   2   1   23.46    0.86
  -1   2   1   23.92    0.69
  -1   2   1   25.45    0.63
   1   2  -1   23.16    0.69
   1   2  -1   24.47    1.01
  -1   2   1   23.81    0.87
  -1   2   1   25.04    0.75
   1   2  -1   25.24    0.70
  -1   2   1   23.94    0.94
   0  -2  -1    0.01    0.14
   0  -2   1    0.02    0.11
   0  -2   1    0.15    0.13
   0  -2   1   -0.05    0.05
   0  -2  -1   -0.08    0.06
   0  -2   1    0.02    0.06
   0  -2  -1    0.30    0.22
   0  -2   1    0.02    0.07
   0  -2  -1    0.04    0.07
   0  -2  -1    0.10    0.11
   0  -2   1    0.14    0.17
   0  -2  -1   -0.05    0.12
   0   2   1    0.03    0.06
   0   2  -1    0.01    0.10
   0   2   1   -0.07    0.06
   0   2  -1    0.01    0.19
   0   2   1   -0.18    0.15
   0   2  -1    0.25    0.09
   0   2  -1    0.08    0.09
   0   2   1    0.00    0.08
   0   2  -1   -0.07    0.08
   0   2   1    0.05    0.12
   0   2   1    0.08    0.10
   0   2  -1    0.02    0.05
   0   2   1   -0.08    0.17
   0   2  -1   -0.01    0.10
   0   2  -1   -0.29    0.12
   0   2   1    0.04    0.05
   1  -2   1   40.31    1.02
   1  -2   1   40.59    1.33
   1  -2   1   42.90    1.19
  -1  -2  -1   42.16    1.17
   1  -2   1   40.21    1.57
   1  -2   1   40.65    1.02
  -1  -2  -1   42.66    1.54
  -1  -2  -1   39.83    1.62
   1  -2   1   40.95    1.03
   1  -2   1   42.36    1.36
   1  -2   1   43.10    1.02
  -1  -2  -1   43.66    1.44
  -1  -2  -1   41.41    1.02
  -1  -2  -1   41.75    1.31
   1   2   1   41.19    1.63
   1   2   1   40.62    1.12
  -1   2  -1   42.15    1.02
  -1   2  -1   39.51    1.36
  -1   2  -1   43.82    1.63
  -1   2  -1   40.76    1.02
   1   2   1   42.23    1.01
   1   2   1   41.25    1.05
   1   2   1   40.41    1.50
  -1   2  -1   42.22    1.17
   1   2   1   39.82    0.99
  -1   2  -1   41.16    1.34
   1   2   1   42.81    1.43
   1   2   1   40.69    1.30
  -1   2  -1   40.60    1.14
  -2  -2  -1   41.49    1.31
   2  -2   1   48.75    1.30
  -2  -2  -1   45.03    1.13
   2  -2   1   44.84    1.36
  -2  -2  -1   48.23    1.70
  -2  -2  -1   47.01    1.91
  -2  -2  -1   48.68    1.74
   2  -2   1   45.93    1.15
   2  -2   1   45.49    1.55
  -2   2  -1   45.01    1.83
   2   2   1   45.31    1.07
   2   2   1   45.66    1.63
   2   2   1   44.81    1.69
   2   2   1   45.49    1.24
   2   2   1   44.92    1.51
  -2   2  -1   43.32    1.14
  -2   2  -1   47.70    1.30
   2   2   1   43.59    1.85
   2   2   1   43.47    1.20
   2   2   1   45.48    1.13
  -2   2  -1   47.97    1.48
  -2   2  -1   45.17    1.28
  -2   2  -1   45.82    1.14
  -2   2  -1   42.77    1.27
  -3  -2  -1   32.11    1.10
   3  -2   1   30.90    0.84
  -3  -2  -1   30.75    1.45
  -3  -2  -1   31.34    0.83
   3  -2   1   31.14    1.10
  -3  -2  -1   31.04    0.73
  -3  -2  -1   29.70    0.73
   3  -2   1   28.64    1.53
   3  -2   1   31.48    0.78
  -3  -2  -1   32.85    1.34
  -3  -2  -1   30.33    1.03
  -3  -2  -1   30.23    1.38
  -3  -2  -1   29.52    1.60
   3  -2   1   29.21    1.02
   3  -2   1   34.25    0.96
   3  -2   1   32.65    1.34
   3  -2   1   29.92    1.30
   3   2   1   29.33    1.58
   3   2   1   29.80    0.95
  -3   2  -1   30.14    1.00
  -3   2  -1   34.64    1.20
  -3   2  -1   31.43    0.91
   3   2   1   34.02    1.43
  -3   2  -1   33.54    1.63
   3   2   1   30.83    1.60
   3   2   1   28.85    0.95
   3   2   1   29.55    1.28
  -3   2  -1   32.68    0.86
  -3   2  -1   31.52    1.04
  -4  -2  -1   29.42    1.54
  -4  -2  -1   30.90    1.43
   4  -2   1   30.92    1.21
   4  -2   1   29.64    1.05
  -4  -2  -1   30.20    0.82
  -4  -2  -1   30.26    1.50
   4  -2   1   29.85    0.83
   4  -2   1   28.85    1.68
   4  -2   1   30.06    1.12
   4  -2   1   31.72    1.42
   4  -2   1   28.32    1.39
  -4  -2  -1   33.00    1.20
  -4  -2  -1   29.43    1.10
  -4  -2  -1   29.02    1.70
  -4   2  -1   29.62    0.76
   4   2   1   29.25    0.98
   4   2   1   28.96    1.65
  -4   2  -1   29.42    0.96
   4   2   1   29.93    1.39
  -4   2  -1   29.39    1.10
  -4   2  -1   31.25    0.88
  -4   2  -1   29.66    1.22
   4   2   1   29.14    0.85
  -4   2  -1   32.26    1.72
   4   2   1   28.74    1.46
   4   2   1   27.97    1.48
   5  -2   1   84.53    3.01
   5  -2   1   91.39    2.77
   5  -2   1   89.65    3.46
  -5  -2  -1   89.23    2.64
   5  -2   1   89.40    2.48
  -5  -2  -1   88.35    3.24
  -5  -2  -1   72.58    3.37
  -5  -2  -1   87.24    2.12
  -5  -2  -1   88.69    3.52
   5  -2   1   88.25    2.63
   5  -2   1   87.77    2.14
  -5  -2  -1   86.92    2.57
   5   2   1   89.33    2.37
  -5   2  -1   90.16    2.82
  -5   2  -1   86.74    3.44
  -5   2  -1   86.38    2.04
   5   2   1   89.32    2.19
  -5   2  -1   85.43    2.56
  -5   2  -1   89.83    2.39
   5   2   1   88.32    3.20
   5   2   1   89.61    3.13
   5   2   1   78.85    4.48
   5   2   1   84.38    3.00
  -5   2  -1   87.32    2.21
  -6  -2  -1   56.39    2.02
  -6  -2  -1   50.73    2.36
   6  -2   1   55.16    2.02
  -6  -2  -1   56.96    1.45
   6  -2   1   56.57    1.37
  -6  -2  -1   56.39    1.97
   6  -2   1   57.25    1.47
  -6  -2  -1   59.08    2.68
   6  -2   1   59.47    2.52
   6  -2   1   56.84    1.84
   6  -2   1   55.31    2.12
  -6   2  -1   58.12    1.78
   6   2   1   55.13    2.64
   6   2   1   59.65    2.54
   6   2   1   55.64    1.73
   6   2   1   56.00    1.55
  -6   2  -1   58.76    2.00
  -6   2  -1   56.77    2.82
   6   2   1   56.62    1.83
  -6   2  -1   55.14    1.58
   6   2   1   54.71    2.59
  -6   2  -1   60.74    2.27
  -7  -2  -1   10.95    1.49
  -7  -2  -1   11.32    0.88
   7  -2   1   13.79    0.82
   7  -2   1   12.84    1.03
   7  -2   1   13.58    1.23
  -7  -2  -1   11.10    1.24
   7  -2   1   11.96    1.07
   7  -2   1   12.99    0.58
  -7  -2  -1   13.09    0.48
   7  -2   1   13.08    0.49
  -7  -2  -1   13.56    0.93
   7   2   1   12.58    1.23
   7   2   1   13.23    0.82
  -7   2  -1   13.97    1.61
  -7   2  -1   12.89    0.92
   7   2   1   13.75    0.75
   7   2   1   13.37    0.58
  -7   2  -1   14.28    1.23
  -7   2  -1   12.98    0.75
   7   2   1   12.95    1.43
  -8  -2  -1    2.12    0.21
   8  -2   1    2.35    0.63
   8  -2   1    2.63    0.25
  -8  -2  -1    2.54    0.56
  -8  -2  -1    2.08    0.91
   8  -2   1    2.56    0.32
   8  -2   1    2.95    0.57
  -8   2  -1    1.16    0.73
  -8   2  -1    2.11    0.42
   8   2   1    2.53    0.35
  -8   2  -1    2.53    0.59
   8   2   1    1.34    0.63
  -8   2  -1    0.58    0.88
   8   2   1    2.80    0.54
   8   2   1    3.25    0.49
  -9  -2  -1   56.75    3.65
  -9  -2  -1   67.49    2.64
   9  -2   1   66.09    2.31
   9  -2   1   65.27    1.93
   9   2   1   68.44    2.45
   9   2   1   67.75    2.16
   9   2   1   66.59    1.93
  -9   2  -1   65.53    2.27
  -9   2  -1   70.31    2.69
  10  -2   1    3.25    0.44
 -10  -2  -1    2.57    0.66
  10  -2   1    3.60    0.65
  10   2   1    3.65    0.45
  10   2   1    3.11    0.63
 -10   2  -1    4.22    0.65
 -10   2  -1    2.68    0.69
  10   2   1    3.98    0.68
  10  -3  -1    5.01    0.48
 -10  -3   1    4.31    0.83
  10  -3  -1    5.32    0.86
 -10   3   1    4.22    0.67
  10   3  -1    5.34    0.49
  10   3  -1    4.48    0.72
 -10   3   1    4.39    0.86
   9  -3  -1   26.50    1.31
  -9  -3   1   24.60    1.54
   9  -3  -1   25.30    0.97
   9   3  -1   23.58    1.09
   9   3  -1   23.57    0.96
   9   3  -1   24.59    1.35
  -9   3   1   25.42    1.20
  -9   3   1   24.61    1.50
   8  -3  -1    5.38    0.68
   8  -3  -1    4.31    0.34
  -8  -3   1    4.23    0.37
   8  -3  -1    3.95    0.79
  -8  -3   1    5.30    0.81
   8  -3  -1    4.50    0.39
   8  -3  -1    4.42    0.35
   8  -3  -1    4.86    1.16
  -8   3   1    4.79    0.75
   8   3  -1    4.87    0.50
   8   3  -1    4.63    0.40
   8   3  -1    4.04    0.60
  -8   3   1    5.45    0.53
   7  -3  -1    2.50    0.46
  -7  -3   1    2.76    0.55
   7  -3  -1    3.13    0.74
   7  -3  -1    2.93    0.58
  -7  -3   1    3.54    0.79
   7  -3  -1    3.10    0.29
  -7  -3   1    3.80    1.18
   7  -3  -1    3.41    0.26
  -7  -3   1    3.10    0.31
   7  -3  -1    2.55    0.83
   7   3  -1    2.94    0.87
  -7   3   1    3.39    0.36
  -7   3   1    3.67    0.45
  -7   3   1    4.01    0.54
  -7   3   1    3.61    0.61
   7   3  -1    3.56    0.43
   7   3  -1    3.04    0.50
  -7   3   1    3.28    1.09
   7   3  -1    2.94    0.31
  -6  -3   1   35.34    1.92
  -6  -3   1   34.83    2.36
   6  -3  -1   39.78    1.96
   6  -3  -1   37.98    1.09
   6  -3  -1   36.07    1.68
   6  -3  -1   37.60    1.01
  -6  -3   1   36.46    1.09
  -6  -3   1   39.36    1.63
   6  -3  -1   37.25    1.40
   6  -3  -1   36.31    1.57
  -6   3   1   36.49    1.37
   6   3  -1   35.86    2.90
  -6   3   1   37.72    1.15
   6   3  -1   38.34    2.07
  -6   3   1   36.53    1.30
   6   3  -1   38.94    1.33
  -6   3   1   39.18    2.35
  -6   3   1   38.86    1.52
   6   3  -1   38.02    1.13
   6   3  -1   37.38    1.39
  -5  -3   1  107.79    3.65
  -5  -3   1  112.00    3.23
   5  -3  -1  107.24    2.82
   5  -3  -1  113.02    3.40
   5  -3  -1  112.77    2.61
   5  -3  -1  108.88    3.21
  -5  -3   1  109.84    3.68
   5  -3  -1  112.50    3.64
   5  -3  -1  102.98    4.04
  -5  -3   1  110.30    4.30
  -5   3   1  108.36    2.60
   5   3  -1  108.24    2.69
  -5   3   1  115.32    3.00
  -5   3   1  110.46    3.00
   5   3  -1  106.05    4.11
   5   3  -1  105.88    3.77
  -5   3   1  111.78    3.09
   5   3  -1  110.91    3.65
   5   3  -1  108.83    2.82
  -5   3   1  113.98    2.90
   5   3  -1  104.67    2.95
  -5   3   1  109.39    2.72
  -5   3   1  112.10    4.56
  -4  -3   1    4.35    0.29
  -4  -3   1    6.64    0.71
   4  -3  -1    5.01    0.48
   4  -3  -1    4.96    0.57
  -4  -3   1    3.82    0.65
   4  -3  -1    4.45    0.28
   4  -3  -1    5.65    0.61
   4  -3  -1    4.64    0.23
   4  -3  -1    4.71    0.49
  -4  -3   1    3.92    0.64
   4  -3  -1    4.42    0.84
  -4  -3   1    4.83    0.96
  -4  -3   1    4.56    0.46
   4  -3  -1    5.27    0.96
   4   3  -1    4.60    0.84
   4   3  -1    4.44    0.26
  -4   3   1    4.47    0.28
   4   3  -1    4.30    0.36
   4   3  -1    5.20    0.80
  -4   3   1    3.97    0.37
  -4   3   1    4.32    0.40
   4   3  -1    4.78    0.34
  -4   3   1    4.73    0.23
  -4   3   1    5.18    0.34
  -4   3   1    4.36    0.26
   4   3  -1    4.81    0.76
   4   3  -1    4.21    0.71
  -4   3   1    5.01    0.94
   4   3  -1    5.58    0.63
  -3  -3   1    7.29    0.69
   3  -3  -1    7.25    0.84
  -3  -3   1    7.55    0.26
   3  -3  -1    9.15    0.87
   3  -3  -1    8.42    0.63
  -3  -3   1    6.99    0.50
   3  -3  -1    8.60    0.56
   3  -3  -1    7.17    0.61
  -3  -3   1    7.50    0.65
  -3  -3   1    8.11    0.75
   3  -3  -1    7.49    0.30
  -3  -3   1    8.32    0.94
  -3  -3   1    7.34    0.35
   3   3  -1    6.68    0.67
  -3   3   1    7.51    0.45
   3   3  -1    8.23    0.75
  -3   3   1    8.22    0.33
  -3   3   1    7.83    0.32
   3   3  -1    7.11    0.40
   3   3  -1    7.87    0.40
  -3   3   1    7.51    0.37
   3   3  -1    7.91    0.32
   3   3  -1    7.77    0.83
   3   3  -1    9.21    0.94
  -3   3   1    8.18    0.45
  -3   3   1    9.01    0.52
   3   3  -1    7.91    0.64
   2  -3  -1   27.24    1.47
  -2  -3   1   27.30    0.95
  -2  -3   1   26.54    0.76
   2  -3  -1   27.90    1.13
   2  -3  -1   26.62    1.41
  -2  -3   1   26.23    1.16
   2  -3  -1   25.16    1.02
  -2  -3   1   27.02    0.70
   2  -3  -1   26.56    0.73
  -2  -3   1   27.64    1.55
  -2  -3   1   26.86    1.26
   2  -3  -1   26.60    0.79
   2   3  -1   25.33    1.14
   2   3  -1   26.26    0.73
  -2   3   1   25.78    1.10
  -2   3   1   26.24    1.06
  -2   3   1   26.88    0.73
   2   3  -1   25.69    1.23
   2   3  -1   26.34    1.43
  -2   3   1   26.02    0.89
   2   3  -1   25.03    0.82
  -2   3   1   26.21    1.12
   2   3  -1   24.94    0.82
  -2   3   1   26.41    0.84
   2   3  -1   25.34    1.23
  -2   3   1   27.62    0.75
   2   3  -1   27.46    1.55
  -2   3   1   27.93    1.04
  -1  -3   1   59.20    1.48
   1  -3  -1   58.52    2.23
  -1  -3   1   58.56    1.62
   1  -3  -1   59.58    1.46
  -1  -3   1   54.93    2.14
   1  -3  -1   61.73    2.31
  -1  -3   1   58.49    1.90
   1  -3  -1   60.47    1.54
  -1  -3   1   63.81    2.33
   1  -3  -1   64.36    2.02
  -1  -3   1   57.52    1.45
   1  -3  -1   58.50    1.83
  -1   3   1   59.25    1.45
  -1   3   1   58.68    1.97
  -1   3   1   58.77    1.47
  -1   3   1   57.99    1.62
   1   3  -1   60.02    2.34
   1   3  -1   60.96    1.58
   1   3  -1   57.81    2.08
   1   3  -1   57.00    2.20
  -1   3   1   60.25    2.07
   1   3  -1   57.44    1.53
  -1   3   1   65.64    1.86
   1   3  -1   60.99    1.97
  -1   3   1   58.81    1.83
   1   3  -1   58.38    1.45
   1   3  -1   57.75    1.88
   0  -3  -1    0.79    0.24
   0  -3   1    0.60    0.21
   0  -3   1    0.63    0.32
   0  -3  -1    0.79    0.10
   0  -3  -1    1.34    0.27
   0  -3  -1    0.92    0.17
   0  -3  -1    0.63    0.30
   0  -3   1    1.52    0.31
   0  -3   1    1.13    0.14
   0  -3   1    0.96    0.13
   0   3  -1    0.79    0.17
   0   3   1    1.10    0.14
   0   3   1    0.95    0.24
   0   3  -1    1.01    0.12
   0   3   1    0.70    0.09
   0   3   1    1.23    0.41
   0   3   1    1.31    0.21
   0   3   1    0.74    0.10
   0   3   1    0.87    0.23
   0   3  -1    1.18    0.43
   0   3  -1    0.96    0.16
   0   3  -1    0.79    0.10
   0   3  -1    1.10    0.25
   0   3   1    1.55    0.36
   1  -3   1   15.42    0.49
  -1  -3  -1   16.73    0.65
  -1  -3  -1   15.14    0.50
   1  -3   1   15.92    0.50
   1  -3   1   14.96    0.70
   1  -3   1   15.65    1.03
  -1  -3  -1   15.35    1.00
   1  -3   1   14.98    0.79
  -1  -3  -1   15.11    1.06
  -1  -3  -1   17.07    0.91
  -1  -3  -1   15.70    0.79
   1  -3   1   16.56    1.06
  -1   3  -1   15.89    0.49
   1   3   1   15.91    0.60
  -1   3  -1   16.20    0.81
   1   3   1   16.90    1.13
  -1   3  -1   14.82    0.60
   1   3   1   16.43    0.85
   1   3   1   16.36    0.55
   1   3   1   15.58    0.47
  -1   3  -1   14.83    0.86
   1   3   1   15.85    0.47
   1   3   1   16.81    0.88
   1   3   1   15.84    0.99
  -1   3  -1   16.84    0.71
  -1   3  -1   16.68    0.58
  -1   3  -1   16.33    0.48
   2  -3   1   58.93    1.46
   2  -3   1   57.35    1.44
  -2  -3  -1   56.22    2.09
  -2  -3  -1   56.83    2.42
   2  -3   1   61.56    2.38
  -2  -3  -1   59.19    1.97
   2  -3   1   59.28    1.50
  -2  -3  -1   58.63    1.48
   2  -3   1   58.79    2.33
   2  -3   1   58.22    1.71
   2  -3   1   61.17    1.99
  -2  -3  -1   57.64    1.72
  -2  -3  -1   61.13    2.24
  -2   3  -1   55.54    1.67
  -2   3  -1   61.69    1.64
   2   3   1   59.01    1.54
   2   3   1   59.41    2.21
   2   3   1   58.18    1.41
   2   3   1   59.29    2.10
   2   3   1   59.40    1.46
  -2   3  -1   57.41    1.65
   2   3   1   58.94    1.94
  -2   3  -1   61.20    1.48
  -2   3  -1   61.04    2.00
   2   3   1   58.87    1.61
  -2   3  -1   59.47    1.96
   2   3   1   59.03    2.45
  -2   3  -1   59.28    1.47
   3  -3   1   28.17    1.30
  -3  -3  -1   27.57    1.39
  -3  -3  -1   27.45    0.79
  -3  -3  -1   27.35    1.47
   3  -3   1   27.51    0.74
  -3  -3  -1   27.67    1.66
   3  -3   1   27.91    1.61
   3  -3   1   27.28    1.27
   3  -3   1   28.38    0.81
   3  -3   1   25.47    0.97
  -3  -3  -1   27.06    1.28
  -3  -3  -1   27.01    0.69
  -3  -3  -1   27.35    1.06
   3  -3   1   28.53    1.06
   3   3   1   27.25    1.38
   3   3   1   27.13    1.63
  -3   3  -1   28.20    0.79
  -3   3  -1   26.65    0.97
   3   3   1   27.74    0.78
  -3   3  -1   27.49    1.16
   3   3   1   28.54    0.91
   3   3   1   27.56    1.44
   3   3   1   25.53    1.22
  -3   3  -1   28.92    1.64
   3   3   1   27.42    0.92
  -3   3  -1   25.03    0.80
  -3   3  -1   27.47    0.98
   4  -3   1    8.86    0.56
   4  -3   1    9.80    1.11
  -4  -3  -1   10.24    0.82
  -4  -3  -1    9.23    0.40
  -4  -3  -1    9.91    0.91
   4  -3   1    9.82    0.35
  -4  -3  -1    9.23    1.05
   4  -3   1    9.92    0.42
   4  -3   1    9.27    0.79
   4  -3   1    9.56    0.62
  -4  -3  -1    9.35    0.94
  -4  -3  -1    8.66    0.62
   4  -3   1    9.95    0.81
  -4   3  -1    9.78    0.67
  -4   3  -1   10.46    0.58
   4   3   1    9.11    0.51
  -4   3  -1   10.37    0.60
  -4   3  -1    9.88    0.44
  -4   3  -1   11.61    1.13
   4   3   1    9.23    0.85
   4   3   1    9.31    1.03
   4   3   1   10.23    0.52
  -4   3  -1    9.37    0.41
   4   3   1   10.61    0.98
   4   3   1    9.93    0.81
   4   3   1   10.29    0.41
   5  -3   1   56.54    1.40
  -5  -3  -1   60.41    2.02
   5  -3   1   56.59    2.33
   5  -3   1   57.30    1.96
  -5  -3  -1   60.20    2.60
   5  -3   1   54.41    1.81
   5  -3   1   56.94    1.86
  -5  -3  -1   57.03    1.49
   5  -3   1   58.02    1.51
  -5  -3  -1   57.48    2.36
  -5  -3  -1   50.39    2.78
   5   3   1   55.22    2.47
   5   3   1   56.10    1.51
   5   3   1   57.21    1.75
  -5   3  -1   54.56    2.74
  -5   3  -1   55.51    1.87
   5   3   1   53.34    2.40
  -5   3  -1   57.92    1.64
  -5   3  -1   55.87    1.99
   5   3   1   57.88    1.80
   5   3   1   51.26    2.68
  -5   3  -1   55.77    1.54
  -6  -3  -1   22.27    1.47
  -6  -3  -1   23.58    1.71
   6  -3   1   22.59    0.74
   6  -3   1   21.68    1.45
  -6  -3  -1   19.33    1.81
   6  -3   1   21.90    1.03
   6  -3   1   20.08    1.06
  -6  -3  -1   22.18    0.72
   6  -3   1   22.00    0.63
  -6  -3  -1   21.88    1.17
   6  -3   1   21.28    1.13
  -6   3  -1   21.59    1.20
  -6   3  -1   21.41    1.11
   6   3   1   21.75    0.92
  -6   3  -1   20.63    0.86
   6   3   1   20.61    1.50
  -6   3  -1   20.48    1.76
   6   3   1   21.96    0.76
   6   3   1   18.73    1.63
   6   3   1   21.90    0.99
   6   3   1   20.93    1.71
  -6   3  -1   21.40    0.79
   7  -3   1    8.51    0.34
  -7  -3  -1    8.84    0.43
  -7  -3  -1    7.00    1.50
   7  -3   1    8.61    0.69
  -7  -3  -1    8.98    1.06
   7  -3   1    8.97    1.06
   7  -3   1    7.26    0.76
   7  -3   1    7.63    0.85
  -7  -3  -1    8.92    0.80
  -7  -3  -1    7.96    1.23
   7  -3   1    8.25    0.44
  -7   3  -1    8.94    0.52
   7   3   1    8.71    0.48
   7   3   1    9.22    0.70
  -7   3  -1   13.24    1.82
  -7   3  -1    7.63    1.16
   7   3   1    8.92    0.61
   7   3   1    5.59    1.14
  -7   3  -1    8.37    0.57
  -7   3  -1    9.05    0.79
  -8  -3  -1    1.19    0.95
   8  -3   1    1.13    0.48
   8  -3   1    1.43    0.25
   8  -3   1    1.22    0.40
  -8  -3  -1    1.67    0.25
   8  -3   1    0.85    0.22
  -8  -3  -1    1.02    0.44
  -8   3  -1    1.42    0.46
   8   3   1    1.64    0.28
  -8   3  -1    0.93    0.57
  -8   3  -1    0.53    1.22
  -8   3  -1    1.35    0.31
   8   3   1    2.21    0.44
   8   3   1    1.47    0.39
   9  -3   1    2.58    0.38
  -9  -3  -1    3.15    0.77
   9  -3   1    2.00    0.50
   9   3   1    3.26    0.53
   9   3   1    2.77    0.54
  -9   3  -1    3.37    0.69
  -9   3  -1    2.50    0.43
   9   3   1    2.58    0.36
   9  -4  -1   20.52    0.86
  -9  -4   1   17.19    1.49
  -9  -4   1   19.07    0.79
   9  -4  -1   19.95    1.20
   9   4  -1   20.81    1.22
   9   4  -1   17.30    1.02
  -9   4   1   21.20    1.38
  -9   4   1   16.90    0.95
   8  -4  -1    6.67    0.48
  -8  -4   1    7.13    0.48
  -8  -4   1    6.48    0.88
   8  -4  -1    6.61    0.73
   8  -4  -1    6.89    0.46
  -8   4   1    6.61    0.51
   8   4  -1    5.95    0.46
  -8   4   1    7.23    0.55
  -8   4   1    7.26    0.79
   8   4  -1    6.40    0.60
   8   4  -1    6.58    0.67
   7  -4  -1    5.87    0.86
   7  -4  -1    5.50    0.92
   7  -4  -1    5.09    1.29
  -7  -4   1    4.73    0.68
   7  -4  -1    5.12    0.33
   7  -4  -1    5.42    0.39
   7  -4  -1    4.76    0.68
  -7  -4   1    5.32    0.98
  -7  -4   1    6.04    0.43
   7   4  -1    2.99    0.82
  -7   4   1    4.74    0.41
  -7   4   1    5.17    0.45
  -7   4   1    5.76    0.77
   7   4  -1    5.25    0.56
   7   4  -1    5.40    0.40
   7   4  -1    4.90    0.49
   6  -4  -1   73.11    3.48
   6  -4  -1   67.39    2.39
  -6  -4   1   71.24    3.02
   6  -4  -1   66.38    2.81
   6  -4  -1   71.80    1.91
  -6  -4   1   70.09    1.89
   6  -4  -1   69.37    1.78
  -6  -4   1   69.19    2.94
   6  -4  -1   69.52    2.27
  -6  -4   1   71.36    2.51
   6  -4  -1   69.18    2.54
  -6  -4   1   75.60    3.80
  -6   4   1   69.81    1.92
   6   4  -1   68.60    1.88
   6   4  -1   69.58    2.19
   6   4  -1   70.03    3.49
   6   4  -1   72.63    2.05
  -6   4   1   71.47    2.34
   6   4  -1   71.30    3.11
  -6   4   1   71.30    2.26
  -6   4   1   69.44    2.03
   5  -4  -1   10.41    0.76
   5  -4  -1   13.42    1.43
   5  -4  -1   11.20    0.51
   5  -4  -1   10.70    0.50
   5  -4  -1    9.97    0.79
   5  -4  -1   10.18    0.94
  -5  -4   1   11.57    1.05
  -5  -4   1   10.62    1.14
  -5  -4   1   10.34    1.54
  -5  -4   1   10.81    0.51
  -5   4   1   11.33    0.56
   5   4  -1   11.34    0.64
  -5   4   1   12.03    0.67
  -5   4   1   10.14    0.48
  -5   4   1   10.79    0.68
  -5   4   1   10.19    0.69
   5   4  -1   10.28    1.06
   5   4  -1   11.30    0.60
   5   4  -1   10.84    0.48
   5   4  -1    9.17    1.41
   4  -4  -1   30.28    1.56
   4  -4  -1   32.76    0.94
  -4  -4   1   34.73    1.78
   4  -4  -1   33.33    2.27
  -4  -4   1   33.26    1.02
   4  -4  -1   35.30    1.63
  -4  -4   1   30.32    2.21
   4  -4  -1   32.63    1.43
   4  -4  -1   34.95    1.03
  -4  -4   1   33.39    1.66
  -4  -4   1   32.64    0.85
   4  -4  -1   32.80    1.35
   4  -4  -1   33.81    1.04
  -4  -4   1   34.22    1.38
   4   4  -1   33.49    0.98
  -4   4   1   32.64    1.21
  -4   4   1   35.20    1.32
  -4   4   1   33.80    1.24
  -4   4   1   32.64    0.99
   4   4  -1   33.36    1.11
   4   4  -1   35.10    1.81
   4   4  -1   34.57    1.17
   4   4  -1   35.06    2.16
   4   4  -1   35.14    1.76
   4   4  -1   36.03    2.08
  -4   4   1   34.09    0.99
   3  -4  -1   32.92    1.93
  -3  -4   1   31.73    1.53
  -3  -4   1   32.21    0.87
  -3  -4   1   28.60    1.89
   3  -4  -1   30.94    1.43
   3  -4  -1   32.64    1.49
   3  -4  -1   33.61    1.32
   3  -4  -1   32.12    1.89
  -3  -4   1   33.51    1.25
  -3  -4   1   31.89    1.63
  -3  -4   1   31.53    1.65
  -3  -4   1   32.76    0.98
   3  -4  -1   33.43    0.99
   3  -4  -1   31.93    0.91
  -3   4   1   33.23    1.42
  -3   4   1   32.28    1.10
  -3   4   1   34.36    1.18
  -3   4   1   33.58    0.94
  -3   4   1   32.18    0.94
  -3   4   1   34.37    1.52
   3   4  -1   33.48    1.91
   3   4  -1   30.87    1.60
   3   4  -1   31.92    1.07
   3   4  -1   33.81    0.94
   3   4  -1   33.98    1.68
   3   4  -1   31.58    1.50
   3   4  -1   33.44    1.07
  -3   4   1   33.72    1.65
  -3   4   1   33.03    1.30
   3   4  -1   34.47    2.04
  -2  -4   1  133.84    4.10
   2  -4  -1  134.57    3.85
  -2  -4   1  138.34    3.22
   2  -4  -1  137.76    4.49
  -2  -4   1  142.10    3.57
  -2  -4   1  136.88    4.23
   2  -4  -1  136.45    3.34
   2  -4  -1  135.28    4.52
   2  -4  -1  143.89    3.79
   2  -4  -1  138.94    3.25
  -2  -4   1  138.55    3.98
  -2  -4   1  137.20    3.29
   2   4  -1  132.71    4.15
  -2   4   1  137.62    3.39
  -2   4   1  137.51    3.89
   2   4  -1  132.74    3.37
  -2   4   1  138.73    3.25
   2   4  -1  136.10    3.91
  -2   4   1  135.67    3.51
   2   4  -1  132.04    4.44
   2   4  -1  141.67    3.25
  -2   4   1  138.75    3.27
   2   4  -1  134.83    3.41
   2   4  -1  134.67    4.07
  -2   4   1  134.31    3.71
  -2   4   1  138.19    4.05
   2   4  -1  150.45    4.80
  -2   4   1  135.21    3.91
  -1  -4   1   22.39    1.15
  -1  -4   1   22.96    0.84
   1  -4  -1   21.93    0.68
  -1  -4   1   21.70    1.31
   1  -4  -1   22.04    1.04
   1  -4  -1   22.71    1.08
   1  -4  -1   23.62    1.46
  -1  -4   1   22.14    1.10
  -1  -4   1   22.99    0.71
   1  -4  -1   22.38    0.77
   1  -4  -1   25.22    1.46
  -1  -4   1   22.69    0.68
  -1   4   1   21.88    0.72
   1   4  -1   22.55    0.67
  -1   4   1   21.68    1.18
  -1   4   1   22.91    0.69
  -1   4   1   22.03    0.84
   1   4  -1   22.12    0.80
   1   4  -1   23.37    1.15
   1   4  -1   23.01    1.46
  -1   4   1   24.04    1.06
  -1   4   1   22.08    1.27
   1   4  -1   20.85    1.26
   1   4  -1   23.16    0.76
   1   4  -1   21.97    1.08
  -1   4   1   22.61    0.66
  -1   4   1   23.98    1.07
   1   4  -1   23.16    1.37
   0  -4   1    0.51    0.23
   0  -4  -1    0.19    0.20
   0  -4   1   -0.02    0.09
   0  -4  -1    0.10    0.11
   0  -4  -1    0.03    0.29
   0  -4   1    0.43    0.13
   0  -4   1    0.59    0.41
   0  -4   1    0.61    0.25
   0  -4   1    0.19    0.11
   0  -4  -1    0.50    0.24
   0  -4   1    0.22    0.30
   0  -4  -1    0.37    0.15
   0   4   1    0.28    0.32
   0   4   1    0.28    0.15
   0   4  -1   -0.19    0.20
   0   4  -1    0.14    0.14
   0   4   1   -0.13    0.18
   0   4  -1    0.28    0.13
   0   4   1   -0.21    0.08
   0   4  -1    0.42    0.20
   0   4   1    0.13    0.09
   0   4   1    0.25    0.18
   0   4   1    0.17    0.17
   0   4  -1    0.12    0.07
   0   4  -1    0.10    0.18
   0   4   1    0.28    0.31
   0   4  -1    0.14    0.28
   1  -4   1    9.75    0.71
  -1  -4  -1   11.22    0.83
   1  -4   1   11.77    0.45
  -1  -4  -1   10.29    0.96
   1  -4   1   12.10    1.01
  -1  -4  -1   14.79    1.15
   1  -4   1   11.77    0.43
  -1  -4  -1   11.12    0.73
  -1  -4  -1   10.62    0.56
   1  -4   1   11.93    1.06
   1  -4   1   12.78    0.73
   1  -4   1   11.08    0.45
  -1  -4  -1   11.08    0.44
   1   4   1   12.27    1.01
  -1   4  -1   11.84    0.77
   1   4   1   10.13    0.93
   1   4   1   11.75    0.45
   1   4   1   11.36    0.40
   1   4   1   11.40    0.55
  -1   4  -1   10.25    0.89
   1   4   1   12.40    0.75
   1   4   1   12.09    1.04
  -1   4  -1   11.16    0.56
  -1   4  -1   11.45    0.41
  -1   4  -1   11.35    0.50
  -1   4  -1   11.88    0.42
  -1   4  -1   10.27    0.70
   1   4   1   11.81    0.81
  -1   4  -1   11.21    0.85
   1   4   1   11.02    0.40
   2  -4   1  104.77    3.19
  -2  -4  -1  102.15    3.18
   2  -4   1  104.98    3.77
  -2  -4  -1  104.42    2.86
   2  -4   1  101.36    3.66
  -2  -4  -1  103.76    2.56
  -2  -4  -1  107.09    3.57
   2  -4   1  106.27    2.65
   2  -4   1  105.39    2.53
   2  -4   1  109.62    2.94
  -2  -4  -1  107.81    3.42
   2  -4   1  105.44    2.59
  -2  -4  -1  104.47    3.87
   2   4   1  103.53    2.73
   2   4   1  106.81    2.48
   2   4   1  108.79    3.18
   2   4   1  105.83    3.89
   2   4   1  107.17    2.53
  -2   4  -1  105.82    2.54
  -2   4  -1  102.49    3.25
  -2   4  -1  103.85    3.20
  -2   4  -1  107.46    2.89
   2   4   1  102.17    2.61
   2   4   1  104.06    3.35
   2   4   1  104.85    3.53
  -2   4  -1  102.79    2.79
  -3  -4  -1    5.68    0.90
  -3  -4  -1    6.24    0.51
  -3  -4  -1    5.82    0.26
   3  -4   1    6.13    0.48
   3  -4   1    5.89    0.30
  -3  -4  -1    6.66    0.39
   3  -4   1    6.76    0.36
  -3  -4  -1    5.46    0.99
   3  -4   1    6.38    0.30
   3  -4   1    7.94    1.30
   3  -4   1    6.52    0.65
   3  -4   1    9.61    1.31
  -3  -4  -1    6.23    0.94
  -3  -4  -1    5.52    0.62
   3   4   1    6.93    1.13
   3   4   1    6.73    0.44
   3   4   1    6.23    0.69
   3   4   1    5.86    0.92
  -3   4  -1    8.96    1.35
  -3   4  -1    6.29    0.46
   3   4   1    5.88    0.90
  -3   4  -1    6.69    0.46
  -3   4  -1    5.65    0.59
   3   4   1    6.82    0.32
   3   4   1    6.04    0.37
  -3   4  -1    6.59    0.48
  -3   4  -1    6.19    0.32
   3   4   1    6.60    0.75
  -4  -4  -1   40.14    2.10
   4  -4   1   44.32    1.93
  -4  -4  -1   47.01    2.61
   4  -4   1   45.15    1.71
   4  -4   1   42.94    1.25
  -4  -4  -1   45.10    1.24
  -4  -4  -1   43.81    1.62
   4  -4   1   43.32    1.15
   4  -4   1   42.75    1.20
  -4  -4  -1   44.16    1.07
   4  -4   1   41.25    2.00
   4  -4   1   42.27    2.31
  -4  -4  -1   46.71    2.00
   4   4   1   41.23    2.10
   4   4   1   42.45    1.49
   4   4   1   43.64    1.21
  -4   4  -1   43.41    1.23
  -4   4  -1   42.20    1.49
  -4   4  -1   45.44    1.73
   4   4   1   45.76    2.45
   4   4   1   40.29    2.02
   4   4   1   43.01    2.45
  -4   4  -1   43.51    1.50
   5  -4   1   49.68    1.69
   5  -4   1   48.43    1.27
   5  -4   1   50.41    1.40
   5  -4   1   47.53    2.18
  -5  -4  -1   52.26    3.02
  -5  -4  -1   43.92    2.34
  -5  -4  -1   51.56    1.91
  -5  -4  -1   47.09    1.36
   5  -4   1   47.87    2.68
   5  -4   1   49.57    1.78
  -5  -4  -1   50.71    2.26
  -5   4  -1   52.02    1.73
  -5   4  -1   49.76    1.85
   5   4   1   46.89    2.32
   5   4   1   49.09    1.37
  -5   4  -1   48.78    1.72
   5   4   1   44.41    2.62
  -5   4  -1   50.70    1.41
   5   4   1   45.35    1.55
   5   4   1   46.31    1.54
  -5   4  -1   44.77    2.68
  -5   4  -1   47.83    1.39
   6  -4   1   33.02    1.39
  -6  -4  -1   35.00    1.95
   6  -4   1   33.62    1.45
  -6  -4  -1   31.64    1.52
   6  -4   1   31.96    2.34
   6  -4   1   30.82    1.34
  -6  -4  -1   29.91    2.04
   6  -4   1   33.77    1.06
  -6  -4  -1   33.23    1.03
   6  -4   1   33.18    0.92
   6  -4   1   30.13    1.80
  -6   4  -1   33.15    1.47
  -6   4  -1   34.31    2.46
  -6   4  -1   31.70    1.07
   6   4   1   33.22    1.24
  -6   4  -1   32.22    1.43
   6   4   1   32.12    1.29
  -6   4  -1   35.55    1.12
   6   4   1   31.73    1.96
   6   4   1   32.97    1.05
   6   4   1   31.96    2.36
   7  -4   1    7.53    1.46
  -7  -4  -1    8.11    1.39
   7  -4   1    8.77    0.83
   7  -4   1    9.86    0.41
  -7  -4  -1   10.21    0.91
   7  -4   1    9.23    0.51
  -7  -4  -1    9.09    0.49
   7  -4   1   10.22    0.80
   7  -4   1   10.68    1.28
   7   4   1    9.39    0.68
   7   4   1    8.98    0.71
   7   4   1    8.37    0.50
  -7   4  -1    9.53    0.90
  -7   4  -1    9.04    0.54
  -7   4  -1    9.22    0.55
  -7   4  -1    9.18    0.82
   7   4   1    9.89    1.47
  -8  -4  -1    7.18    1.67
  -8  -4  -1    8.65    0.50
   8  -4   1    8.52    0.55
  -8  -4  -1    8.17    0.91
   8  -4   1    8.36    0.52
   8  -4   1    9.28    0.82
  -8   4  -1    9.43    0.61
  -8   4  -1    9.45    0.60
   8   4   1    9.55    0.77
   8   4   1    9.08    0.56
  -8   4  -1   10.38    0.97
   8   4   1    9.57    0.72
   9  -4   1   54.88    2.20
  -9  -4  -1   57.44    2.50
   9  -4   1   56.13    1.75
   9   4   1   54.80    1.91
   9   4   1   57.81    2.17
  -9   4  -1   49.95    2.61
   9   4   1   52.60    1.69
  -9  -5   1    8.97    0.63
   9  -5  -1   10.23    0.97
   9  -5  -1    8.81    0.60
  -9  -5   1    7.97    1.07
   9  -5  -1    8.51    0.61
   9   5  -1    9.71    0.89
  -9   5   1    8.59    0.97
   9   5  -1    7.93    0.60
   8  -5  -1    2.36    0.35
  -8  -5   1    2.10    0.36
  -8  -5   1    2.36    0.59
   8  -5  -1    3.56    0.62
   8   5  -1    2.55    0.50
   8   5  -1    2.92    0.49
  -8   5   1    2.70    0.62
   8   5  -1    2.13    0.32
  -8   5   1    2.42    0.38
   7  -5  -1    8.02    0.43
   7  -5  -1    7.30    0.50
   7  -5  -1    6.94    0.73
   7  -5  -1    7.13    0.49
  -7  -5   1    7.58    0.83
   7   5  -1    8.42    0.63
   7   5  -1    6.50    0.48
  -7   5   1    7.58    0.51
  -7   5   1    8.56    0.82
   7   5  -1    7.20    0.67
   6  -5  -1    8.81    0.84
  -6  -5   1    9.21    0.54
  -6  -5   1   10.89    1.80
  -6  -5   1    9.34    1.29
   6  -5  -1    9.21    0.57
   6  -5  -1    9.45    0.45
   6  -5  -1    9.99    1.69
   6  -5  -1    9.76    0.55
  -6  -5   1    8.74    0.83
   6   5  -1    9.05    0.50
   6   5  -1    8.83    1.24
   6   5  -1    8.20    0.64
  -6   5   1    9.07    0.76
  -6   5   1   10.04    0.75
   6   5  -1    8.78    0.61
   6   5  -1    6.46    1.34
  -6   5   1    8.24    0.51
   5  -5  -1   37.61    1.19
   5  -5  -1   38.88    1.61
   5  -5  -1   37.83    1.92
  -5  -5   1   38.79    1.66
   5  -5  -1   34.97    2.47
   5  -5  -1   37.43    1.09
  -5  -5   1   37.43    2.02
  -5  -5   1   41.15    2.79
   5  -5  -1   38.13    1.21
  -5  -5   1   38.20    1.20
   5  -5  -1   37.71    1.67
  -5  -5   1   37.20    2.18
  -5   5   1   37.67    1.49
   5   5  -1   39.79    2.63
   5   5  -1   35.46    2.08
  -5   5   1   39.71    1.51
   5   5  -1   36.71    1.15
   5   5  -1   38.77    1.37
  -5   5   1   38.17    1.47
   5   5  -1   37.65    1.29
   5   5  -1   36.41    2.12
  -5   5   1   36.77    1.52
  -5   5   1   35.95    1.15
  -4  -5   1   18.84    1.31
   4  -5  -1   22.77    1.19
  -4  -5   1   21.21    1.11
   4  -5  -1   20.98    0.77
   4  -5  -1   22.22    1.13
   4  -5  -1   21.58    1.29
   4  -5  -1   21.14    0.71
   4  -5  -1   18.56    1.68
  -4  -5   1   21.59    1.54
  -4  -5   1   20.37    0.62
   4  -5  -1   20.95    0.78
  -4  -5   1   20.36    0.78
  -4   5   1   21.71    1.01
   4   5  -1   20.41    0.72
   4   5  -1   23.13    2.72
  -4   5   1   21.72    1.20
   4   5  -1   19.18    1.50
   4   5  -1   22.46    1.88
  -4   5   1   22.33    0.96
   4   5  -1   19.75    0.87
  -4   5   1   19.80    1.11
   4   5  -1   20.77    0.87
   4   5  -1   19.91    1.44
  -4   5   1   22.52    0.75
   3  -5  -1   12.85    0.56
  -3  -5   1   13.97    0.80
   3  -5  -1   14.73    0.55
  -3  -5   1   13.69    1.04
   3  -5  -1   13.38    0.58
  -3  -5   1   14.42    1.22
   3  -5  -1   14.27    0.98
  -3  -5   1   14.03    0.59
   3  -5  -1   14.86    0.90
   3  -5  -1   12.71    1.34
  -3  -5   1   14.27    0.50
  -3   5   1   14.80    0.77
  -3   5   1   13.84    0.55
  -3   5   1   13.77    0.84
   3   5  -1   13.90    0.54
   3   5  -1   12.61    1.31
   3   5  -1   14.46    0.69
  -3   5   1   12.21    0.96
  -3   5   1   15.14    1.08
   3   5  -1   12.58    1.19
   3   5  -1   11.75    1.33
  -3   5   1   13.21    0.66
  -3   5   1   13.69    0.53
   3   5  -1   15.28    1.13
  -3   5   1   14.98    1.08
  -2  -5   1    5.84    0.32
   2  -5  -1    5.81    0.34
   2  -5  -1    4.59    1.00
   2  -5  -1    5.82    0.38
  -2  -5   1    6.54    0.97
  -2  -5   1    5.79    0.67
  -2  -5   1    5.48    0.48
   2  -5  -1    6.18    0.62
  -2  -5   1    6.69    0.39
   2  -5  -1    6.38    0.63
   2   5  -1    5.65    0.89
  -2   5   1    5.78    0.31
   2   5  -1    6.08    0.32
  -2   5   1    5.19    0.74
   2   5  -1    5.50    0.38
   2   5  -1    6.40    1.59
   2   5  -1    5.76    0.99
  -2   5   1    6.16    0.58
  -2   5   1    5.42    0.46
  -2   5   1    6.46    0.40
   2   5  -1    6.33    0.97
  -2   5   1    6.11    0.34
   2   5  -1    6.12    0.71
  -1  -5   1  108.19    2.92
  -1  -5   1  109.08    3.88
  -1  -5   1  109.33    2.69
   1  -5  -1  109.83    3.37
  -1  -5   1  112.53    3.45
  -1  -5   1  108.80    2.72
   1  -5  -1  109.19    2.83
  -1  -5   1  110.17    3.53
   1  -5  -1  116.76    4.06
   1  -5  -1  114.05    3.36
   1  -5  -1  107.23    2.70
  -1   5   1  103.98    3.27
  -1   5   1  108.88    3.33
   1   5  -1  107.92    2.78
   1   5  -1  103.42    4.06
  -1   5   1  108.94    2.68
   1   5  -1  115.40    3.49
   1   5  -1  112.64    3.97
  -1   5   1  115.99    3.75
   1   5  -1  107.55    3.79
  -1   5   1  110.78    3.84
   1   5  -1  110.47    3.73
  -1   5   1  107.52    2.75
  -1   5   1  107.60    2.96
   1   5  -1  109.37    2.67
  -1   5   1  111.11    2.67
   0  -5  -1    1.40    0.26
   0  -5  -1    1.23    0.35
   0  -5   1    0.95    0.19
   0  -5   1    0.90    0.48
   0  -5  -1    0.66    0.45
   0  -5   1    1.00    0.36
   0  -5   1    1.26    0.23
   0  -5   1    0.69    0.15
   0  -5  -1    1.08    0.19
   0  -5  -1    0.92    0.35
   0  -5   1    1.44    0.40
   0   5   1    1.10    0.43
   0   5   1    1.23    0.54
   0   5   1    1.20    0.20
   0   5  -1    0.78    0.40
   0   5  -1    1.03    0.30
   0   5   1    1.41    0.59
   0   5  -1    0.70    0.13
   0   5  -1    0.90    0.24
   0   5   1    1.24    0.34
   0   5  -1    1.29    0.22
   0   5  -1    1.09    0.47
   0   5   1    1.37    0.19
   0   5   1    1.09    0.34
   0   5   1    1.22    0.16
   0   5  -1    1.19    0.36
   0   5   1    1.15    0.25
   1  -5   1   81.96    2.17
   1  -5   1   84.75    2.68
   1  -5   1   83.45    2.78
  -1  -5  -1   81.48    2.12
   1  -5   1   83.54    2.13
  -1  -5  -1   85.54    2.38
  -1  -5  -1   84.79    2.76
   1  -5   1   82.07    2.10
  -1  -5  -1   82.77    3.25
   1  -5   1   86.80    3.36
   1  -5   1   78.41    3.68
   1   5   1   84.70    3.31
   1   5   1   80.97    2.70
  -1   5  -1   84.61    2.36
   1   5   1   84.24    2.13
  -1   5  -1   83.40    2.08
  -1   5  -1   82.40    2.21
  -1   5  -1   83.64    2.61
   1   5   1   75.57    3.49
   1   5   1   81.30    3.40
  -1   5  -1   85.35    3.26
   1   5   1   83.30    2.05
   1   5   1   83.87    2.89
   1   5   1   81.83    2.07
  -1   5  -1   82.77    3.06
   1   5   1   81.98    2.32
   2  -5   1   15.39    0.87
  -2  -5  -1   12.95    1.09
   2  -5   1   14.96    1.50
  -2  -5  -1   14.42    0.58
  -2  -5  -1   15.94    1.50
  -2  -5  -1   14.18    0.52
  -2  -5  -1   15.39    1.01
   2  -5   1   14.38    0.56
  -2  -5  -1   14.67    1.27
   2  -5   1   14.31    0.98
   2  -5   1   14.84    0.55
   2  -5   1   14.36    0.59
  -2  -5  -1   14.76    0.78
  -2   5  -1   15.39    0.82
   2   5   1   13.78    1.38
  -2   5  -1   14.85    0.75
   2   5   1   14.65    0.59
  -2   5  -1   13.19    1.03
   2   5   1   14.55    0.53
  -2   5  -1   13.87    0.53
   2   5   1   12.34    1.30
  -2   5  -1   14.97    1.37
   2   5   1   14.74    1.05
   2   5   1   13.70    0.95
   2   5   1   15.27    1.27
   2   5   1   15.26    0.50
   2   5   1   13.79    0.69
   3  -5   1   28.25    0.95
   3  -5   1   28.68    0.87
   3  -5   1   26.35    0.86
  -3  -5  -1   29.71    0.83
  -3  -5  -1   30.42    2.14
   3  -5   1   29.00    1.50
  -3  -5  -1   28.91    1.52
  -3  -5  -1   29.21    1.82
   3  -5   1   30.59    2.02
  -3  -5  -1   27.67    0.92
  -3  -5  -1   29.49    1.25
   3  -5   1   29.30    1.23
   3   5   1   26.55    1.59
  -3   5  -1   28.91    0.90
  -3   5  -1   30.03    1.20
   3   5   1   25.66    1.87
  -3   5  -1   29.44    1.52
  -3   5  -1   30.00    1.18
  -3   5  -1   26.80    1.07
   3   5   1   28.79    0.98
  -3   5  -1   30.16    1.61
   3   5   1   27.85    1.06
   3   5   1   28.80    2.06
   4  -5   1    0.07    0.13
  -4  -5  -1    0.42    0.29
  -4  -5  -1    0.20    0.30
  -4  -5  -1    0.17    0.10
   4  -5   1    0.38    0.25
   4  -5   1   -0.04    0.50
   4  -5   1    0.33    0.11
  -4  -5  -1   -0.01    0.16
  -4  -5  -1   -1.07    0.63
   4  -5   1    0.03    0.15
   4  -5   1   -0.03    0.28
   4  -5   1    0.12    0.21
   4   5   1    0.01    0.16
   4   5   1   -0.82    0.65
  -4   5  -1    0.07    0.23
   4   5   1    0.01    0.30
  -4   5  -1   -0.02    0.11
   4   5   1   -0.21    0.59
   4   5   1    0.09    0.20
  -4   5  -1   -0.50    0.29
  -4   5  -1    0.08    0.20
   4   5   1   -0.23    0.52
   4   5   1    0.19    0.13
   5  -5   1   28.71    1.68
   5  -5   1   26.36    0.85
   5  -5   1   27.51    0.96
   5  -5   1   26.72    0.83
  -5  -5  -1   23.76    1.30
  -5  -5  -1   26.41    2.41
   5  -5   1   25.67    1.21
   5  -5   1   27.66    2.21
  -5  -5  -1   25.40    1.64
  -5  -5  -1   26.37    1.95
  -5  -5  -1   27.00    0.93
   5  -5   1   26.58    1.17
   5   5   1   26.81    1.77
  -5   5  -1   27.05    1.22
  -5   5  -1   25.66    1.19
   5   5   1   26.34    1.08
   5   5   1   25.59    1.06
  -5   5  -1   28.03    1.42
  -5   5  -1   27.73    0.93
   5   5   1   26.15    0.90
  -6  -5  -1    2.47    0.53
   6  -5   1    2.85    0.28
  -6  -5  -1    1.61    0.89
   6  -5   1    2.35    0.64
   6  -5   1    3.11    1.20
   6  -5   1    3.05    0.29
  -6  -5  -1    2.08    0.31
  -6  -5  -1    2.45    0.66
   6  -5   1    2.42    0.53
   6  -5   1    2.78    0.50
   6  -5   1    2.63    0.33
   6   5   1    2.57    0.31
   6   5   1    2.22    0.70
  -6   5  -1    3.11    0.60
  -6   5  -1    3.88    0.60
   6   5   1    1.83    1.03
   6   5   1    2.81    0.44
  -6   5  -1    2.50    0.55
   6   5   1    4.04    0.52
  -6   5  -1    3.15    0.37
   7  -5   1    4.94    0.69
  -7  -5  -1    1.96    1.15
  -7  -5  -1    3.36    0.62
  -7  -5  -1    3.88    0.40
   7  -5   1    4.64    0.35
   7  -5   1    3.88    0.41
  -7   5  -1    5.09    0.70
  -7   5  -1    4.70    0.44
   7   5   1    5.07    0.59
   7   5   1    4.59    0.41
   7   5   1    4.55    0.59
   8  -5   1    1.37    0.50
  -8  -5  -1    1.24    0.30
   8  -5   1    0.92    0.29
  -8  -5  -1    0.83    0.48
   8   5   1    1.57    0.42
  -8   5  -1    1.07    0.30
   8   5   1    0.92    0.28
  -8   5  -1    0.96    0.49
   8   5   1    1.05    0.41
  -9  -5  -1    5.92    0.95
   9  -5   1    5.70    0.53
   9  -5   1    6.97    0.95
   9  -5   1    6.55    0.77
  -9   5  -1    5.25    0.87
   9   5   1    5.68    0.78
   9   5   1    6.01    0.54
  -9   5  -1    6.13    0.60
  -8  -6   1    4.72    0.84
   8  -6  -1    5.68    0.56
  -8  -6   1    5.99    0.58
  -8   6   1    6.11    0.86
   8   6  -1    6.16    0.53
  -8   6   1    7.12    0.75
   8   6  -1    5.86    0.75
   7  -6  -1   12.12    0.60
  -7  -6   1   12.33    0.69
  -7  -6   1   12.59    1.11
   7  -6  -1   13.12    1.02
   7  -6  -1   13.59    0.72
   7   6  -1   13.25    0.88
   7   6  -1   11.87    0.66
  -7   6   1   13.27    0.98
  -7   6   1   12.04    0.67
   7   6  -1   13.04    0.81
  -6  -6   1    6.69    1.30
  -6  -6   1    7.97    0.57
  -6  -6   1    8.20    0.87
   6  -6  -1    8.46    0.57
   6  -6  -1    7.75    0.73
   6  -6  -1    7.58    0.86
   6  -6  -1    8.54    0.49
   6   6  -1    8.60    0.64
  -6   6   1    8.21    0.74
  -6   6   1    8.06    0.52
   6   6  -1    8.31    0.51
   6   6  -1    8.50    0.66
  -6   6   1    8.39    0.75
  -5  -6   1    6.22    0.73
  -5  -6   1    5.99    0.30
  -5  -6   1    7.29    1.13
   5  -6  -1    6.06    0.48
   5  -6  -1    7.19    0.44
  -5  -6   1    7.66    1.28
   5  -6  -1    7.03    0.78
   5  -6  -1    5.32    1.37
   5  -6  -1    6.19    0.42
  -5  -6   1    6.24    0.50
   5  -6  -1    6.42    0.98
  -5   6   1    5.74    0.74
  -5   6   1    6.04    0.43
  -5   6   1    6.05    0.59
   5   6  -1    6.37    0.42
   5   6  -1    5.64    1.35
   5   6  -1    5.20    0.93
  -5   6   1    6.14    0.81
   5   6  -1    7.15    0.56
  -5   6   1    5.98    0.62
   5   6  -1    6.69    0.56
   4  -6  -1    8.83    1.58
   4  -6  -1    9.37    0.96
   4  -6  -1    8.75    0.48
  -4  -6   1    8.96    0.41
   4  -6  -1    8.96    0.50
  -4  -6   1    9.55    1.38
  -4  -6   1    9.47    1.03
  -4  -6   1    9.59    0.79
   4  -6  -1    8.99    0.54
   4  -6  -1    8.52    0.81
  -4  -6   1   10.08    0.57
  -4   6   1    9.07    0.74
   4   6  -1    9.44    0.59
  -4   6   1    9.14    0.48
  -4   6   1    8.16    0.69
  -4   6   1    9.96    0.65
   4   6  -1    8.96    0.61
  -4   6   1    7.76    0.96
   4   6  -1    9.38    1.60
   4   6  -1   10.24    1.09
  -4   6   1    9.40    0.94
   4   6  -1    8.08    0.45
   3  -6  -1   51.68    2.05
   3  -6  -1   51.95    2.89
  -3  -6   1   53.49    2.37
  -3  -6   1   51.58    1.53
  -3  -6   1   52.76    1.42
   3  -6  -1   52.79    1.55
  -3  -6   1   52.23    2.61
   3  -6  -1   52.17    1.54
   3  -6  -1   53.22    1.48
   3  -6  -1   52.36    2.21
  -3  -6   1   51.45    1.87
   3   6  -1   52.10    1.46
   3   6  -1   53.96    1.69
  -3   6   1   51.38    2.27
   3   6  -1   50.08    2.39
  -3   6   1   52.31    1.47
   3   6  -1   48.58    2.82
  -3   6   1   50.40    1.80
   3   6  -1   47.27    2.93
  -3   6   1   53.06    1.65
  -3   6   1   53.62    2.40
  -3   6   1   53.72    2.00
   3   6  -1   51.53    1.62
   2  -6  -1    5.72    0.42
  -2  -6   1    5.67    1.07
   2  -6  -1    5.43    0.39
  -2  -6   1    6.09    0.87
   2  -6  -1    6.17    1.21
  -2  -6   1    5.40    0.35
   2  -6  -1    5.26    0.78
   2  -6  -1    5.96    0.39
  -2  -6   1    5.92    0.43
  -2  -6   1    6.11    0.55
  -2   6   1    5.77    0.51
   2   6  -1    7.92    1.29
  -2   6   1    5.61    0.85
   2   6  -1    5.95    0.91
  -2   6   1    4.94    0.39
   2   6  -1    7.03    1.29
   2   6  -1    5.47    0.34
  -2   6   1    6.14    0.35
   2   6  -1    6.77    0.51
  -2   6   1    4.13    0.84
  -2   6   1    6.70    0.67
  -2   6   1    5.55    0.37
   2   6  -1    6.46    0.50
   1  -6  -1   34.16    1.67
  -1  -6   1   33.58    2.09
  -1  -6   1   35.88    1.31
   1  -6  -1   35.66    1.23
  -1  -6   1   36.08    2.03
  -1  -6   1   35.35    1.12
  -1  -6   1   38.49    1.79
   1  -6  -1   32.69    2.15
   1  -6  -1   36.19    1.12
   1  -6  -1   32.87    1.99
  -1  -6   1   34.22    1.08
   1  -6  -1   36.07    1.10
  -1   6   1   34.28    1.91
   1   6  -1   35.53    3.27
  -1   6   1   37.18    2.31
   1   6  -1   37.39    1.18
  -1   6   1   34.51    1.61
  -1   6   1   34.03    2.03
   1   6  -1   35.12    1.30
  -1   6   1   37.04    1.08
  -1   6   1   35.81    1.13
  -1   6   1   35.92    1.05
   1   6  -1   35.36    1.06
   1   6  -1   35.71    2.18
   0  -6   1    0.39    0.18
   0  -6  -1    0.50    0.40
   0  -6  -1    0.76    0.20
   0  -6   1    0.41    0.20
   0  -6   1    0.88    0.39
   0  -6   1    0.38    0.16
   0  -6   1    0.90    0.55
   0  -6  -1    0.43    0.18
   0  -6  -1    0.41    0.22
   0  -6  -1    0.84    0.52
   0  -6   1    0.26    0.31
   0   6   1    0.46    0.16
   0   6   1    0.52    0.14
   0   6   1    0.60    0.32
   0   6  -1   -0.29    0.39
   0   6  -1    0.58    0.23
   0   6   1    0.50    0.31
   0   6   1    0.43    0.48
   0   6   1    0.61    0.16
   0   6  -1    0.35    0.13
   0   6  -1    0.29    0.16
   0   6   1   -0.15    0.47
   0   6  -1    0.23    0.25
   0   6  -1    0.32    0.49
   0   6   1    0.33    0.24
   1  -6   1   18.39    0.75
   1  -6   1   17.90    0.72
   1  -6   1   17.91    0.69
  -1  -6  -1   17.77    0.67
  -1  -6  -1   18.50    0.90
  -1  -6  -1   17.21    0.71
   1  -6   1   18.53    1.61
   1  -6   1   18.61    1.22
  -1  -6  -1   20.10    1.59
   1  -6   1   17.78    1.13
  -1  -6  -1   19.05    1.19
  -1   6  -1   17.51    0.87
  -1   6  -1   19.53    1.43
   1   6   1   17.06    1.52
  -1   6  -1   17.94    1.50
  -1   6  -1   18.78    1.08
   1   6   1   17.36    0.86
   1   6   1   18.74    1.24
   1   6   1   16.36    1.83
   1   6   1   19.46    0.67
  -1   6  -1   17.57    0.76
   1   6   1   18.83    0.70
  -1   6  -1   19.58    0.67
  -2  -6  -1   10.19    0.47
   2  -6   1   10.62    0.86
  -2  -6  -1    9.50    1.36
  -2  -6  -1   10.31    0.91
   2  -6   1   11.47    0.97
   2  -6   1    9.87    0.50
  -2  -6  -1   10.22    0.53
   2  -6   1   10.69    0.54
  -2  -6  -1   11.08    0.73
   2  -6   1   10.14    0.51
   2  -6   1    9.46    1.42
  -2   6  -1   11.25    0.49
  -2   6  -1   11.21    0.79
  -2   6  -1   10.47    0.69
  -2   6  -1   10.41    1.14
   2   6   1   10.31    0.47
   2   6   1    9.59    0.96
  -2   6  -1   11.97    1.08
   2   6   1   10.27    1.51
  -2   6  -1    8.93    0.57
   2   6   1   11.63    0.68
   2   6   1   11.34    0.53
   2   6   1   12.14    1.38
   3  -6   1    5.82    0.90
   3  -6   1    6.25    0.65
   3  -6   1    5.28    1.14
  -3  -6  -1    6.08    0.35
  -3  -6  -1    5.00    1.03
  -3  -6  -1    6.65    0.98
  -3  -6  -1    5.93    0.61
   3  -6   1    5.67    0.43
   3  -6   1    6.11    0.37
   3  -6   1    6.05    0.40
  -3  -6  -1    6.87    0.45
  -3   6  -1    5.67    0.56
   3   6   1    6.84    0.55
  -3   6  -1    6.79    0.57
  -3   6  -1    6.77    0.39
   3   6   1    7.07    0.83
   3   6   1    6.77    0.45
  -3   6  -1    5.76    0.89
   3   6   1    6.52    1.31
   3   6   1    6.67    0.39
   3   6   1    7.75    1.44
  -3   6  -1    6.23    0.51
  -3   6  -1    5.80    0.95
  -4  -6  -1    4.75    0.31
   4  -6   1    5.37    0.38
   4  -6   1    4.31    0.79
   4  -6   1    4.25    1.10
   4  -6   1    5.41    0.67
  -4  -6  -1    4.35    0.43
  -4  -6  -1    4.36    0.81
  -4  -6  -1    7.01    1.25
  -4  -6  -1    5.33    0.62
   4  -6   1    5.10    0.32
   4  -6   1    4.71    0.42
   4  -6   1    5.10    0.58
  -4   6  -1    5.12    0.53
  -4   6  -1    4.97    0.37
   4   6   1    6.43    1.30
  -4   6  -1    5.03    0.63
   4   6   1    4.77    0.81
  -4   6  -1    5.06    0.85
   4   6   1    4.73    0.35
  -4   6  -1    4.88    0.81
   4   6   1    5.35    0.44
   4   6   1    4.82    0.51
   5  -6   1   26.44    0.98
  -5  -6  -1   21.19    2.02
   5  -6   1   24.34    1.19
  -5  -6  -1   24.12    1.35
  -5  -6  -1   25.31    1.73
   5  -6   1   22.24    1.59
  -5  -6  -1   23.12    0.68
   5  -6   1   24.08    2.30
   5  -6   1   23.35    0.82
  -5  -6  -1   22.31    0.91
  -5   6  -1   24.87    1.24
  -5   6  -1   23.58    1.48
   5   6   1   24.28    1.02
   5   6   1   23.38    1.07
  -5   6  -1   23.85    1.18
   5   6   1   24.33    2.29
   5   6   1   24.24    0.88
   5   6   1   24.32    1.78
  -5   6  -1   24.31    0.90
  -5   6  -1   25.30    1.50
  -6  -6  -1   43.17    1.99
   6  -6   1   45.13    1.29
  -6  -6  -1   43.16    1.41
  -6  -6  -1   46.05    2.88
   6  -6   1   44.05    1.45
  -6   6  -1   39.17    1.84
  -6   6  -1   43.86    1.41
  -6   6  -1   44.80    1.82
   6   6   1   44.46    1.39
   6   6   1   42.80    1.59
   6   6   1   48.43    2.13
  -6   6  -1   45.79    1.85
   7  -6   1    0.20    0.23
   7  -6   1    0.32    0.42
   7  -6   1   -0.13    0.21
  -7  -6  -1    0.13    0.33
  -7  -6  -1   -1.51    1.40
  -7  -6  -1   -0.20    0.23
   7   6   1    0.25    0.30
   7   6   1    0.46    0.33
  -7   6  -1    0.27    0.24
   7   6   1    0.06    0.18
  -7   6  -1    0.81    0.40
   8  -6   1    6.32    0.57
   8  -6   1    6.85    0.98
  -8  -6  -1    5.58    0.54
   8   6   1    5.21    0.69
   8   6   1    5.05    0.50
   8   6   1    5.63    0.68
  -8   6  -1    5.19    0.55
   7  -7  -1   10.43    0.63
   7  -7  -1    9.38    0.69
  -7  -7   1    9.93    0.69
   7  -7  -1   12.74    1.38
  -7  -7   1    9.47    1.05
   7   7  -1   10.01    0.79
   7   7  -1   10.85    0.88
  -7   7   1    9.85    0.74
   7   7  -1    9.68    0.63
  -7   7   1    9.54    0.94
  -7   7   1    8.74    1.24
  -6  -7   1   10.70    0.70
   6  -7  -1   10.46    0.60
  -6  -7   1    7.77    1.76
   6  -7  -1   11.53    0.71
  -6  -7   1    9.74    1.00
  -6   7   1   11.20    0.84
   6   7  -1   10.68    0.61
   6   7  -1   10.04    0.76
  -6   7   1    8.96    0.87
   6   7  -1   10.40    0.74
  -6   7   1    9.43    0.60
  -5  -7   1   17.22    1.19
  -5  -7   1   18.09    0.84
  -5  -7   1   19.25    2.15
   5  -7  -1   18.60    0.87
   5  -7  -1   18.15    0.75
   5   7  -1   15.70    0.87
  -5   7   1   16.77    0.75
  -5   7   1   14.87    1.38
  -5   7   1   18.47    1.10
  -5   7   1   16.43    0.95
   5   7  -1   19.20    0.97
   5   7  -1   14.44    2.13
   5   7  -1   17.02    0.75
  -4  -7   1    3.27    0.77
  -4  -7   1    3.79    0.32
  -4  -7   1    2.50    0.56
  -4  -7   1    2.65    1.09
   4  -7  -1    3.59    0.46
  -4  -7   1    3.08    0.42
   4  -7  -1    4.18    0.85
   4  -7  -1    3.73    0.44
   4  -7  -1    3.83    0.38
   4   7  -1    3.08    0.82
   4   7  -1    3.30    0.48
  -4   7   1    3.37    0.62
  -4   7   1    3.83    0.50
  -4   7   1    4.43    0.38
   4   7  -1    5.48    1.51
   4   7  -1    3.79    0.35
  -4   7   1    2.70    0.73
   4   7  -1    3.88    0.43
   3  -7  -1    6.95    0.50
   3  -7  -1    5.68    0.48
  -3  -7   1    7.48    0.53
  -3  -7   1    6.45    0.42
  -3  -7   1    6.46    1.49
  -3  -7   1    6.31    1.22
   3  -7  -1    6.74    1.58
  -3  -7   1    7.12    0.71
   3  -7  -1    6.40    0.46
   3  -7  -1    7.71    0.91
   3   7  -1    7.22    1.32
  -3   7   1    5.97    0.50
  -3   7   1    6.17    1.09
   3   7  -1    6.87    0.51
   3   7  -1    6.15    0.58
   3   7  -1    3.88    1.28
  -3   7   1    8.25    1.12
   3   7  -1    6.82    1.48
  -3   7   1    7.10    0.72
  -3   7   1    6.52    0.55
  -3   7   1    7.44    0.66
   3   7  -1    7.02    0.43
  -2  -7   1    2.61    0.89
  -2  -7   1    4.09    0.56
   2  -7  -1    3.84    0.70
   2  -7  -1    4.29    0.61
   2  -7  -1    3.92    0.39
  -2  -7   1    4.33    0.43
  -2  -7   1    3.66    0.36
   2  -7  -1    4.11    0.40
  -2  -7   1    3.88    0.75
   2  -7  -1    3.67    1.25
   2   7  -1    3.80    1.08
   2   7  -1    4.11    1.10
  -2   7   1    5.88    1.06
   2   7  -1    4.25    0.40
   2   7  -1    4.93    0.52
  -2   7   1    4.17    0.34
  -2   7   1    4.20    0.40
   2   7  -1    4.02    0.77
   2   7  -1    4.36    0.34
  -2   7   1    4.12    0.78
  -2   7   1    4.83    0.72
  -2   7   1    3.75    0.53
   1  -7  -1    9.56    0.92
   1  -7  -1    9.71    0.55
   1  -7  -1   11.78    1.72
  -1  -7   1    9.34    0.52
  -1  -7   1    8.35    0.93
  -1  -7   1    9.07    1.36
  -1  -7   1   10.76    0.71
  -1  -7   1    9.50    0.56
   1  -7  -1   10.16    0.56
   1  -7  -1   10.14    0.64
  -1   7   1    9.32    1.13
   1   7  -1   10.14    0.56
   1   7  -1    9.86    0.49
   1   7  -1    7.82    1.33
  -1   7   1   10.91    0.93
   1   7  -1   10.00    0.99
   1   7  -1   10.00    1.52
  -1   7   1    8.99    0.47
   1   7  -1   10.12    0.70
  -1   7   1    9.09    0.53
  -1   7   1   11.51    1.33
  -1   7   1    9.39    0.70
   0  -7  -1    0.68    0.23
   0  -7  -1    0.65    0.25
   0  -7  -1    0.23    0.18
   0  -7   1    0.52    0.65
   0  -7   1    0.53    0.25
   0  -7  -1    1.42    0.75
   0  -7   1    0.50    0.23
   0  -7   1    0.87    0.42
   0  -7  -1    0.40    0.37
   0  -7   1    0.35    0.20
   0   7  -1    0.49    0.63
   0   7   1    1.00    0.42
   0   7  -1    0.69    0.64
   0   7   1    0.58    0.28
   0   7   1    0.42    0.55
   0   7   1    0.62    0.19
   0   7   1    0.14    0.58
   0   7  -1    0.54    0.28
   0   7  -1    1.19    0.45
   0   7  -1    0.43    0.16
   0   7  -1    0.72    0.23
   0   7   1    0.35    0.14
  -1  -7  -1    3.21    0.49
   1  -7   1    2.12    0.28
   1  -7   1    1.43    0.27
   1  -7   1    2.49    0.36
  -1  -7  -1    1.72    0.74
   1  -7   1    1.98    0.81
  -1  -7  -1    2.18    0.28
  -1  -7  -1    2.29    0.62
   1  -7   1    1.92    0.57
  -1  -7  -1    2.54    0.34
   1   7   1    2.36    0.31
   1   7   1    0.52    0.68
   1   7   1    1.85    0.38
  -1   7  -1    2.18    0.26
  -1   7  -1    3.07    0.50
  -1   7  -1    2.23    0.77
   1   7   1    1.53    0.22
   1   7   1    2.11    0.58
  -1   7  -1    2.46    0.36
   1   7   1    1.52    0.79
  -1   7  -1    2.69    0.63
  -1   7  -1    1.91    0.75
  -2  -7  -1    5.03    0.45
   2  -7   1    4.63    0.38
   2  -7   1    4.69    0.77
   2  -7   1    4.32    1.08
  -2  -7  -1    6.42    1.03
   2  -7   1    5.57    0.44
  -2  -7  -1    5.56    0.40
  -2  -7  -1    3.75    1.07
   2  -7   1    5.19    0.47
  -2  -7  -1    5.60    0.61
  -2   7  -1    5.78    0.48
   2   7   1    5.27    1.20
   2   7   1    5.07    0.49
  -2   7  -1    5.29    0.38
   2   7   1    3.50    1.04
   2   7   1    5.45    0.55
  -2   7  -1    5.74    1.15
  -2   7  -1    5.64    1.04
   2   7   1    6.42    1.01
  -2   7  -1    5.12    0.66
  -2   7  -1    5.86    0.66
   2   7   1    5.61    0.38
  -3  -7  -1    1.54    0.33
  -3  -7  -1    1.09    0.39
   3  -7   1    1.40    0.24
  -3  -7  -1    1.35    0.54
  -3  -7  -1    1.50    0.89
  -3  -7  -1    1.18    0.22
   3  -7   1    1.25    0.29
   3  -7   1    1.31    0.28
   3  -7   1    0.85    0.46
   3  -7   1    2.27    1.04
   3   7   1    1.38    0.37
  -3   7  -1    1.38    0.72
   3   7   1    1.11    0.23
   3   7   1    1.65    0.57
  -3   7  -1    0.88    0.37
  -3   7  -1    0.74    0.21
  -3   7  -1    1.22    0.29
  -3   7  -1    1.18    0.62
   3   7   1    1.19    0.26
   3   7   1    0.61    1.93
   3   7   1    1.34    0.95
  -3   7  -1    1.12    0.33
  -4  -7  -1    0.78    0.36
   4  -7   1    1.57    0.30
  -4  -7  -1    0.77    0.28
   4  -7   1    1.10    0.31
  -4  -7  -1    1.08    0.20
   4  -7   1    0.91    0.59
  -4  -7  -1    0.91    0.82
  -4  -7  -1    0.71    0.51
   4  -7   1    0.96    0.40
  -4   7  -1    0.58    0.32
  -4   7  -1    1.38    0.36
   4   7   1    1.54    0.41
  -4   7  -1    0.96    0.24
   4   7   1    0.92    0.22
   4   7   1    1.77    1.12
  -4   7  -1    1.47    0.74
   4   7   1    0.95    0.25
  -5  -7  -1   21.76    0.92
  -5  -7  -1   19.32    1.28
   5  -7   1   19.50    0.90
  -5  -7  -1   17.05    2.15
   5   7   1   19.70    0.83
   5   7   1   19.96    0.93
   5   7   1   21.79    1.08
   5   7   1   15.38    2.49
  -5   7  -1   22.00    1.14
  -5   7  -1   22.96    1.26
  -5   7  -1   21.55    1.58
  -5   7  -1   19.19    0.84
  -6  -7  -1    6.60    0.60
  -6  -7  -1    4.52    0.74
   6  -7   1    5.58    0.49
   6  -7   1    6.79    0.59
  -6   7  -1    5.12    0.96
   6   7   1    6.03    0.59
   6   7   1    6.18    0.49
  -6   7  -1    4.81    0.75
  -6   7  -1    5.10    0.49
   6   7   1    6.89    0.69
  -6   7  -1    6.03    0.70
  -7  -7  -1    0.87    0.35
   7  -7   1    0.79    0.45
  -7  -7  -1    0.46    0.46
   7  -7   1    0.46    0.31
   7   7   1    0.37    0.20
   7   7   1    0.63    0.41
  -7   7  -1    1.68    0.50
  -7   7  -1    0.67    0.29
   7   7   1    0.84    0.42
   6  -8  -1   22.39    0.95
  -6  -8   1   23.19    1.53
   6  -8  -1   23.10    1.06
   6   8  -1   22.84    1.16
   6   8  -1   20.89    1.12
  -6   8   1   20.28    0.93
   6   8  -1   18.51    0.89
  -6   8   1   22.20    1.35
  -6   8   1   19.90    1.20
  -5  -8   1    3.95    0.74
   5  -8  -1    3.71    0.49
   5  -8  -1    3.92    0.46
  -5  -8   1    2.88    0.48
  -5   8   1    4.67    0.46
  -5   8   1    2.39    0.55
   5   8  -1    3.88    0.55
   5   8  -1    3.01    0.38
  -5   8   1    3.96    0.56
   5   8  -1    4.83    0.60
  -4  -8   1    6.04    1.44
   4  -8  -1   12.59    0.68
  -4  -8   1   10.69    0.53
  -4  -8   1   12.33    1.02
  -4  -8   1   10.69    0.73
   4  -8  -1   10.91    0.71
  -4   8   1   10.41    0.61
  -4   8   1    9.17    0.70
   4   8  -1   10.16    0.58
   4   8  -1   10.54    0.81
   4   8  -1    8.66    1.94
   4   8  -1   10.26    0.69
  -4   8   1   10.85    0.89
  -3  -8   1   15.12    1.06
  -3  -8   1   19.04    2.11
   3  -8  -1   14.27    0.74
  -3  -8   1   16.98    0.71
   3  -8  -1   16.22    0.81
  -3  -8   1   15.30    0.81
   3  -8  -1   14.00    1.29
   3  -8  -1   15.91    0.76
  -3   8   1   13.38    1.16
   3   8  -1   14.14    0.69
   3   8  -1   15.44    0.93
  -3   8   1   14.08    0.99
  -3   8   1   15.75    0.71
   3   8  -1   15.24    2.44
   3   8  -1   14.91    0.78
  -3   8   1   15.72    0.82
  -2  -8   1    5.64    0.54
  -2  -8   1    5.70    0.54
  -2  -8   1    4.68    1.38
  -2  -8   1    3.96    0.79
   2  -8  -1    4.20    0.82
  -2  -8   1    5.01    0.66
   2  -8  -1    4.86    0.47
   2  -8  -1    5.26    0.56
   2  -8  -1    4.79    0.48
  -2   8   1    5.13    0.45
   2   8  -1    2.92    0.79
   2   8  -1    5.36    0.41
  -2   8   1    5.67    0.76
  -2   8   1    3.22    0.63
   2   8  -1    4.38    0.46
   2   8  -1    4.80    2.08
  -2   8   1    4.35    0.40
   2   8  -1    5.71    0.70
  -1  -8   1   11.90    0.68
   1  -8  -1   11.07    0.65
   1  -8  -1   10.41    1.83
   1  -8  -1   10.64    0.63
  -1  -8   1   11.68    0.63
  -1  -8   1    9.19    1.62
  -1  -8   1   10.75    1.12
  -1  -8   1   11.27    0.80
   1  -8  -1   10.71    0.71
  -1   8   1   10.54    0.59
  -1   8   1   10.76    1.07
  -1   8   1   11.11    0.57
   1   8  -1   11.05    0.64
   1   8  -1   10.07    0.55
   1   8  -1    8.46    1.67
  -1   8   1   11.12    0.82
   1   8  -1   10.81    0.80
  -1   8   1    9.20    1.65
   1   8  -1   10.05    1.07
   0  -8  -1    0.43    0.26
   0  -8  -1    0.57    0.27
   0  -8   1    0.14    0.24
   0  -8   1    0.69    0.85
   0  -8   1    0.30    0.25
   0  -8   1    0.41    0.23
   0  -8  -1    0.30    0.27
   0  -8  -1    0.66    0.93
   0  -8   1    0.61    0.44
   0   8  -1    0.43    0.20
   0   8   1    0.28    0.17
   0   8   1    0.12    0.82
   0   8   1    0.05    0.23
   0   8  -1    0.19    0.17
   0   8  -1    0.96    0.89
   0   8  -1    0.00    0.36
   0   8   1    0.00    0.33
   0   8  -1    0.27    0.30
   0   8   1    0.45    0.19
  -1  -8  -1   13.97    0.75
  -1  -8  -1   10.75    1.83
   1  -8   1   10.56    1.92
   1  -8   1   15.30    1.33
   1  -8   1   13.96    0.73
  -1  -8  -1   15.35    0.94
   1  -8   1   14.04    0.76
  -1  -8  -1   14.95    0.71
  -1  -8  -1   16.20    1.35
   1  -8   1   14.31    0.74
   1   8   1   14.81    1.29
   1   8   1   15.71    0.94
   1   8   1   16.42    1.93
  -1   8  -1   15.89    0.80
  -1   8  -1   14.34    0.66
   1   8   1   15.06    0.67
  -1   8  -1   14.36    1.17
  -1   8  -1   13.43    1.91
   1   8   1   13.96    0.67
  -1   8  -1   14.37    0.94
  -2  -8  -1   -0.02    0.43
  -2  -8  -1   -0.24    0.82
  -2  -8  -1    0.43    0.21
   2  -8   1    0.73    0.27
  -2  -8  -1   -0.10    0.26
   2  -8   1    0.20    0.23
   2  -8   1    0.37    0.23
   2  -8   1    0.80    0.54
  -2   8  -1   -0.06    0.31
  -2   8  -1    0.34    0.21
   2   8   1    0.51    0.21
  -2   8  -1    0.39    0.20
   2   8   1    0.54    0.33
   2   8   1   -0.44    1.39
   2   8   1    0.44    0.49
   2   8   1    0.06    0.16
  -2   8  -1    0.65    0.36
  -3  -8  -1    5.86    0.58
   3  -8   1    6.24    0.54
  -3  -8  -1    3.80    1.45
  -3  -8  -1    6.61    0.85
   3  -8   1    6.66    0.53
  -3  -8  -1    6.43    0.45
   3   8   1    4.85    0.45
  -3   8  -1    6.47    0.48
   3   8   1    6.38    0.66
   3   8   1    6.02    0.45
  -3   8  -1    5.65    0.82
  -3   8  -1    6.51    0.58
  -3   8  -1    4.84    0.68
   3   8   1    6.58    2.53
   4  -8   1    4.04    0.48
  -4  -8  -1    7.44    0.64
   4  -8   1    5.37    0.52
  -4  -8  -1    7.72    0.85
  -4  -8  -1    6.26    0.42
  -4   8  -1    5.89    0.48
   4   8   1    5.47    0.52
  -4   8  -1    6.58    0.64
   4   8   1    6.46    0.49
  -4   8  -1    5.69    0.75
   4   8   1    6.63    0.69
   4   8   1    5.67    2.06
   5  -8   1   12.33    0.79
  -5  -8  -1   13.23    0.82
  -5  -8  -1   14.10    1.17
   5  -8   1   13.18    0.73
  -5   8  -1   13.78    0.93
  -5   8  -1   13.76    1.06
  -5   8  -1   11.71    0.70
   5   8   1   15.54    0.99
   5   8   1   12.39    0.77
   5   8   1   13.67    0.71
   6  -8   1   19.59    1.01
  -6  -8  -1   22.02    1.42
   6  -8   1   21.98    0.93
  -6  -8  -1   19.97    1.44
  -6   8  -1   20.41    1.33
   6   8   1   20.24    1.05
  -6   8  -1   18.85    0.92
   6   8   1   18.59    0.88
   6   8   1   19.03    1.15
  -6   8  -1   19.38    1.23
   5  -9  -1   23.10    1.19
  -5  -9   1   20.99    1.44
  -5  -9   1   21.63    1.09
   5  -9  -1   21.66    1.08
  -5   9   1   21.26    1.37
  -5   9   1   21.00    0.96
   5   9  -1   21.43    1.20
   5   9  -1   18.85    0.91
  -4  -9   1    3.41    0.53
   4  -9  -1    3.49    0.49
  -4  -9   1    3.02    0.38
  -4  -9   1    4.04    0.77
   4  -9  -1    3.00    0.46
   4   9  -1    3.52    0.63
   4   9  -1    2.61    0.45
   4   9  -1    2.40    0.35
  -4   9   1    2.07    0.55
  -3  -9   1    4.71    0.73
  -3  -9   1    3.73    0.51
   3  -9  -1    4.17    0.52
  -3  -9   1    4.34    0.45
   3  -9  -1    3.88    0.50
   3   9  -1    3.32    0.58
  -3   9   1    3.92    0.46
   3   9  -1    4.74    0.53
  -3   9   1    3.99    0.66
   3   9  -1    2.56    0.36
   2  -9  -1    1.93    0.39
  -2  -9   1    1.42    0.44
  -2  -9   1    1.63    0.41
   2  -9  -1    1.28    0.38
  -2  -9   1    1.76    0.34
  -2   9   1    1.42    0.45
  -2   9   1    1.18    0.28
   2   9  -1    0.95    0.43
  -2   9   1    1.76    0.71
   2   9  -1    1.51    0.35
   2   9  -1    1.83    0.34
  -1  -9   1    0.21    0.43
  -1  -9   1   -0.01    0.32
  -1  -9   1    0.28    0.26
   1  -9  -1    0.64    0.33
   1  -9  -1    0.51    0.30
   1  -9  -1    0.03    0.28
   1   9  -1    0.08    0.19
  -1   9   1    0.36    0.51
   1   9  -1    0.28    0.33
  -1   9   1    0.49    0.38
   1   9  -1    0.34    0.27
  -1   9   1    0.27    0.21
   0  -9  -1    0.15    0.29
   0  -9  -1    0.42    0.32
   0  -9   1   -0.03    0.28
   0  -9   1    0.22    0.31
   0  -9  -1    0.25    0.25
   0  -9   1    0.36    0.26
   0   9  -1    0.08    0.29
   0   9  -1    0.04    0.19
   0   9   1    0.01    0.31
   0   9   1   -0.01    0.18
   0   9  -1    0.58    0.59
   0   9  -1    0.05    0.30
  -1  -9  -1    8.08    0.67
   1  -9   1    8.45    0.66
  -1  -9  -1    8.03    0.60
   1  -9   1    8.86    0.65
  -1  -9  -1    8.62    0.79
  -1   9  -1    7.99    1.21
  -1   9  -1    9.40    0.58
   1   9   1    8.07    0.82
  -1   9  -1    7.89    0.65
   1   9   1    8.35    0.54
  -1   9  -1    7.92    0.82
   2  -9   1    4.07    0.50
  -2  -9  -1    3.95    0.69
  -2  -9  -1    5.22    0.59
  -2  -9  -1    5.15    0.49
   2  -9   1    4.02    0.49
  -2   9  -1    4.84    0.56
   2   9   1    4.91    0.46
  -2   9  -1    4.24    0.45
   2   9   1    4.51    0.70
  -2   9  -1    4.10    0.71
   3  -9   1    4.85    0.56
  -3  -9  -1    4.27    0.55
  -3  -9  -1    5.31    0.49
  -3  -9  -1    4.64    0.72
   3  -9   1    5.64    0.59
  -3   9  -1    3.82    0.43
   3   9   1    5.41    0.76
   3   9   1    3.12    0.38
  -3   9  -1    4.30    0.68
  -3   9  -1    4.34    0.58
  -4  -9  -1    0.71    0.40
  -4  -9  -1    1.45    0.29
   4  -9   1    0.60    0.34
   4  -9   1    0.86    0.34
  -4  -9  -1    1.74    0.61
  -4   9  -1    0.13    0.33
  -4   9  -1    0.85    0.30
   4   9   1    0.91    0.44
   4   9   1    0.79    0.28
  -4   9  -1    0.59    0.34
  -5  -9  -1   17.52    1.38
  -5  -9  -1   17.62    1.01
   5  -9   1   19.28    1.02
   5   9   1   22.25    1.85
  -5   9  -1   18.62    1.19
  -5   9  -1   18.20    1.28
  -5   9  -1   19.45    0.92
   5   9   1   16.72    0.85
  -2 -10   1   21.47    1.09
   2 -10  -1   21.06    1.06
  -2 -10   1   20.31    1.28
   2 -10  -1   22.65    1.08
  -2 -10   1   19.80    1.14
  -2  10   1   21.10    0.95
   2  10  -1   19.95    0.93
   2  10  -1   23.39    1.33
  -2  10   1   23.41    1.39
  -1 -10   1    3.13    0.71
   1 -10  -1    2.54    0.47
  -1 -10   1    1.84    0.45
   1 -10  -1    3.52    0.53
   1  10  -1    2.76    0.43
   1  10  -1    3.03    0.63
  -1  10   1    3.36    0.45
  -1  10   1    3.88    0.72
   0 -10   1    0.18    0.38
   0 -10  -1    0.40    0.38
   0 -10   1    0.51    0.33
   0 -10  -1    0.17    0.31
   0  10   1   -0.08    0.23
   0  10  -1    0.45    0.27
   0  10  -1    0.72    0.44
   0  10   1    0.27    0.33
  -1 -10  -1    7.16    0.74
  -1 -10  -1    7.42    0.86
   1 -10   1    7.84    0.73
   1 -10   1    6.41    0.65
  -1 -10  -1    4.70    0.80
  -1  10  -1    6.17    0.54
  -1  10  -1    7.49    0.96
   1  10   1    6.19    0.54
   1  10   1    5.82    0.82
  -2 -10  -1   17.75    1.25
   2 -10   1   19.04    1.00
   2 -10   1   16.98    0.97
  -2 -10  -1   16.44    1.05
  -2 -10  -1   17.73    1.01
   2  10   1   17.17    0.84
   2  10   1   17.67    1.19
  -2  10  -1   17.46    1.25
  -2  10  -1   18.87    0.89
 -10   0   2    0.21    0.37
  10   0  -2    1.09    0.39
  10   0  -2    0.36    0.32
   9   0  -2   36.31    1.66
   9   0  -2   37.79    1.22
   9   0  -2   38.15    1.43
  -9   0   2   37.93    1.73
  -9   0   2   33.43    1.76
   8   0  -2   29.98    1.17
  -8   0   2   31.11    1.91
  -8   0   2   32.57    2.08
  -8   0   2   29.25    2.11
   8   0  -2   29.14    1.87
   8   0  -2   29.47    1.00
  -8   0   2   28.75    1.49
  -7   0   2   37.86    2.10
   7   0  -2   35.78    1.28
  -7   0   2   36.46    2.00
   7   0  -2   39.23    2.32
  -7   0   2   38.95    1.63
  -7   0   2   38.21    1.04
  -7   0   2   38.45    2.11
  -7   0   2   39.13    1.58
   7   0  -2   39.80    1.15
   7   0  -2   37.95    2.00
   7   0  -2   42.09    1.85
  -6   0   2    0.53    0.32
  -6   0   2    0.51    0.12
   6   0  -2    0.21    0.18
   6   0  -2    0.62    0.29
  -6   0   2    0.40    0.31
  -6   0   2    0.23    0.21
   6   0  -2    1.03    0.51
  -6   0   2    0.38    0.33
   6   0  -2    0.31    0.33
  -6   0   2    0.41    0.23
   6   0  -2    0.29    0.11
  -6   0   2    0.50    0.39
  -5   0   2  137.53    4.06
   5   0  -2  122.48    4.28
  -5   0   2  136.91    3.99
  -5   0   2  128.51    3.50
  -5   0   2  136.18    3.67
   5   0  -2  126.43    3.23
   5   0  -2  125.44    2.96
   5   0  -2  127.69    3.95
  -5   0   2  127.68    3.04
  -5   0   2  135.28    4.00
   5   0  -2  125.03    3.94
  -5   0   2  133.80    4.00
   4   0  -2  159.99    4.46
  -4   0   2  158.74    3.66
  -4   0   2  163.81    4.02
  -4   0   2  155.10    4.37
  -4   0   2  161.30    4.44
   4   0  -2  158.26    4.15
   4   0  -2  157.50    3.68
  -4   0   2  161.25    4.01
   4   0  -2  155.06    4.07
   4   0  -2  155.14    4.38
  -4   0   2  160.80    4.40
   4   0  -2  154.48    4.35
  -4   0   2  155.87    3.58
  -4   0   2  162.31    4.44
   4   0  -2  160.03    3.80
   3   0  -2   24.68    1.25
  -3   0   2   26.95    1.08
  -3   0   2   25.76    0.66
  -3   0   2   25.12    0.86
   3   0  -2   24.08    0.91
   3   0  -2   24.79    0.96
   3   0  -2   24.70    1.04
  -3   0   2   23.68    0.85
  -3   0   2   25.25    1.06
  -3   0   2   24.34    0.60
   3   0  -2   24.57    0.72
  -3   0   2   24.53    1.06
   3   0  -2   25.26    0.66
  -3   0   2   24.02    1.08
   2   0  -2    2.06    0.14
  -2   0   2    2.72    0.29
   2   0  -2    2.16    0.26
  -2   0   2    2.50    0.25
   2   0  -2    2.57    0.36
  -2   0   2    2.42    0.27
   2   0  -2    2.20    0.11
   2   0  -2    2.57    0.25
  -2   0   2    2.07    0.10
  -2   0   2    2.13    0.13
   2   0  -2    2.39    0.23
  -2   0   2    1.67    0.25
  -2   0   2    2.12    0.24
  -2   0   2    2.52    0.27
   1   0  -2  206.93    4.84
  -1   0   2  208.80    4.85
   0   0  -2  206.09    4.81
   1   0   2   12.95    0.42
  -1   0  -2   13.96    0.41
   1   0   2   14.71    0.49
  -1   0  -2   14.72    0.50
   1   0   2   13.57    0.35
  -1   0  -2   12.57    0.34
  -1   0  -2   13.38    0.36
   1   0   2   13.72    0.53
  -1   0  -2   13.52    0.53
   1   0   2   12.49    0.60
   1   0   2   12.69    0.65
  -1   0  -2   13.31    0.42
  -1   0  -2   13.25    0.66
   2   0   2    1.25    0.30
  -2   0  -2    1.20    0.12
   2   0   2    2.33    0.24
   2   0   2    1.85    0.36
   2   0   2    2.19    0.25
  -2   0  -2    1.21    0.22
  -2   0  -2    1.49    0.17
  -2   0  -2    1.88    0.26
  -2   0  -2    1.79    0.20
   2   0   2    1.92    0.30
  -2   0  -2    1.65    0.38
   2   0   2    1.69    0.10
   3   0   2    6.31    0.19
   3   0   2    6.03    0.47
  -3   0  -2    6.01    0.36
  -3   0  -2    7.18    0.51
  -3   0  -2    4.12    0.63
  -3   0  -2    5.18    0.52
   3   0   2    6.22    0.53
  -3   0  -2    5.74    0.50
  -3   0  -2    5.83    0.18
   3   0   2    6.13    0.50
  -3   0  -2    5.81    0.38
   3   0   2    5.59    0.24
   3   0   2    5.92    0.20
   3   0   2    5.06    0.33
   4   0   2  168.64    3.81
  -4   0  -2  163.01    3.79
  -4   0  -2  163.90    4.22
  -4   0  -2  166.56    4.98
   4   0   2  168.51    4.64
  -4   0  -2  171.01    4.68
   4   0   2  172.24    4.67
   4   0   2  168.86    4.94
  -4   0  -2  174.73    4.58
  -4   0  -2  167.97    4.19
  -4   0  -2  165.20    4.84
   4   0   2  170.08    4.55
   4   0   2  161.57    3.91
   4   0   2  170.51    4.13
   5   0   2   21.02    0.86
   5   0   2   21.75    0.56
   5   0   2   20.95    1.20
  -5   0  -2   22.91    1.00
  -5   0  -2   21.21    0.56
   5   0   2   21.66    1.49
  -5   0  -2   22.50    0.95
   5   0   2   21.77    0.69
  -5   0  -2   23.84    1.42
   5   0   2   23.04    1.19
  -5   0  -2   21.42    1.27
   5   0   2   22.07    1.45
  -5   0  -2   20.57    1.15
  -5   0  -2   24.58    1.56
  -6   0  -2    0.87    0.26
   6   0   2    0.31    0.26
   6   0   2    0.42    0.37
  -6   0  -2    1.45    0.47
   6   0   2    0.60    0.24
  -6   0  -2    0.57    0.29
   6   0   2   -0.18    0.54
  -6   0  -2    0.57    0.49
  -6   0  -2    0.71    0.37
  -6   0  -2    0.71    0.27
   6   0   2    0.45    0.15
  -7   0  -2    6.62    0.62
   7   0   2    6.84    0.87
   7   0   2    4.57    0.75
  -7   0  -2    6.50    1.06
   7   0   2    5.87    0.38
   7   0   2    6.52    0.54
  -7   0  -2    6.33    0.80
  -7   0  -2    8.53    1.23
  -7   0  -2    6.25    1.18
   8   0   2   42.73    1.30
  -8   0  -2   44.03    2.78
  -8   0  -2   38.55    1.81
  -8   0  -2   40.03    1.71
   8   0   2   42.78    1.59
   8   0   2   40.88    2.13
  -8   0  -2   39.62    2.53
  -9   0  -2    3.98    0.70
   9   0   2    2.97    0.80
   9   0   2    3.71    0.59
   9   0   2    3.94    0.42
  -9   0  -2    5.06    0.71
  10   0   2    0.21    0.38
 -10   0  -2    0.12    0.37
  10   0   2    0.05    0.35
 -10   0  -2    0.51    0.48
  10   0   2    0.12    0.23
  10  -1  -2    3.27    0.56
  10  -1  -2    3.21    0.55
 -10  -1   2    2.77    0.80
  10  -1  -2    2.88    0.60
  10   1  -2    3.34    0.41
 -10   1   2    3.19    0.63
  10   1  -2    3.57    0.63
 -10   1   2    3.48    0.77
  -9  -1   2    2.59    0.58
   9  -1  -2    3.38    0.50
  -9  -1   2    2.83    0.33
   9  -1  -2    2.61    0.83
   9  -1  -2    2.49    0.35
  -9   1   2    1.87    0.55
   9   1  -2    2.82    0.45
   9   1  -2    2.53    0.54
   9   1  -2    2.39    0.34
  -9   1   2    4.16    0.63
  -8  -1   2   58.19    2.22
   8  -1  -2   58.16    2.65
  -8  -1   2   57.11    2.77
   8  -1  -2   55.42    1.85
  -8  -1   2   55.07    1.48
   8  -1  -2   54.78    2.74
   8  -1  -2   57.49    1.62
  -8   1   2   56.77    2.57
   8   1  -2   57.04    2.05
  -8   1   2   56.28    1.44
  -8   1   2   56.84    2.22
  -8   1   2   50.82    2.92
  -8   1   2   60.42    2.12
   8   1  -2   58.31    1.78
  -8   1   2   56.95    2.75
   8   1  -2   57.22    1.62
  -7  -1   2   30.13    1.42
   7  -1  -2   31.27    1.00
   7  -1  -2   33.09    1.21
  -7  -1   2   32.42    1.85
   7  -1  -2   31.70    0.84
  -7  -1   2   32.19    0.93
   7  -1  -2   34.84    1.83
  -7  -1   2   34.89    1.51
  -7  -1   2   31.58    2.05
  -7   1   2   30.23    1.68
   7   1  -2   33.04    1.34
  -7   1   2   32.19    1.46
   7   1  -2   31.71    1.71
   7   1  -2   32.52    1.14
  -7   1   2   32.10    0.88
  -7   1   2   33.13    1.38
  -7   1   2   31.39    1.81
   7   1  -2   32.25    1.00
   7   1  -2   29.83    1.85
  -7   1   2   32.34    2.04
  -6  -1   2    5.27    0.86
   6  -1  -2    4.67    0.23
  -6  -1   2    4.86    0.54
  -6  -1   2    4.20    0.49
   6  -1  -2    3.79    0.60
  -6  -1   2    4.38    0.27
  -6  -1   2    5.52    0.97
   6  -1  -2    4.38    0.29
   6  -1  -2    4.22    0.69
   6  -1  -2    3.58    0.78
  -6   1   2    5.36    0.53
  -6   1   2    4.15    0.65
   6   1  -2    3.72    0.69
  -6   1   2    5.49    0.65
   6   1  -2    4.69    0.30
   6   1  -2    4.37    0.75
   6   1  -2    4.45    0.37
   6   1  -2    4.92    0.47
  -6   1   2    4.18    0.24
  -6   1   2    4.83    0.85
  -6   1   2    4.88    0.48
  -5  -1   2    3.26    0.59
   5  -1  -2    3.91    0.76
  -5  -1   2    1.64    0.30
   5  -1  -2    2.45    0.44
   5  -1  -2    2.78    0.29
   5  -1  -2    2.49    0.22
  -5  -1   2    2.20    0.54
   5  -1  -2    2.12    0.16
  -5  -1   2    2.49    0.20
  -5  -1   2    2.25    0.53
  -5  -1   2    1.88    0.32
   5  -1  -2    3.18    0.58
   5  -1  -2    1.43    0.44
   5   1  -2    2.19    0.48
  -5   1   2    1.95    0.33
  -5   1   2    3.12    0.66
   5   1  -2    2.35    0.20
  -5   1   2    2.99    0.48
   5   1  -2    2.28    0.50
   5   1  -2    2.65    0.54
  -5   1   2    2.48    0.18
   5   1  -2    2.85    0.26
  -5   1   2    4.16    0.48
  -5   1   2    3.61    0.59
   5   1  -2    2.96    0.54
  -5   1   2    2.61    0.48
  -4  -1   2   98.24    2.98
  -4  -1   2   92.74    2.25
   4  -1  -2   95.40    2.79
  -4  -1   2   92.56    2.61
   4  -1  -2   95.32    2.42
  -4  -1   2   91.01    2.58
  -4  -1   2   92.04    3.17
   4  -1  -2   91.29    3.06
   4  -1  -2   95.78    2.91
  -4  -1   2   92.67    3.03
   4  -1  -2   95.88    2.92
  -4   1   2   91.49    2.28
  -4   1   2   93.91    3.08
  -4   1   2   93.83    2.23
   4   1  -2   94.55    2.95
   4   1  -2   93.58    2.34
   4   1  -2   97.08    3.07
   4   1  -2   94.36    2.27
  -4   1   2   96.84    2.92
   4   1  -2   96.71    2.94
   4   1  -2   90.75    3.02
  -4   1   2   95.06    2.21
  -4   1   2   96.95    2.93
  -4   1   2   96.82    2.68
  -4   1   2   98.20    2.58
  -4   1   2   97.43    2.54
   3  -1  -2  165.00    4.16
   3  -1  -2  155.39    4.38
   3  -1  -2  166.25    4.28
  -3  -1   2  163.94    3.99
  -3  -1   2  165.79    4.29
  -3  -1   2  164.97    3.97
  -3  -1   2  156.63    3.71
  -3  -1   2  156.11    4.80
  -3  -1   2  163.60    4.39
   3   1  -2  159.59    4.25
  -3   1   2  157.03    3.81
   3   1  -2  158.24    4.37
   3   1  -2  164.13    3.75
   3   1  -2  164.26    4.36
  -3   1   2  159.13    3.92
   3   1  -2  159.56    3.88
  -3   1   2  156.69    3.92
  -3   1   2  163.58    4.43
  -3   1   2  165.18    4.24
   3   1  -2  162.82    4.46
  -3   1   2  157.39    3.90
  -3   1   2  158.17    3.68
   3   1  -2  159.98    3.70
  -3   1   2  161.86    3.71
   2  -1  -2   19.52    0.90
  -2  -1   2   22.05    0.60
  -2  -1   2   19.97    0.70
  -2  -1   2   21.29    0.92
  -2  -1   2   22.05    0.86
   2  -1  -2   20.94    0.80
   2  -1  -2   20.70    0.84
   2  -1  -2   19.80    0.78
  -2  -1   2   20.45    0.49
  -2   1   2   19.32    0.53
   2   1  -2   21.36    1.00
   2   1  -2   19.96    0.90
   2   1  -2   19.91    0.83
   2   1  -2   19.57    0.63
   2   1  -2   19.41    0.90
   2   1  -2   20.70    0.55
  -2   1   2   20.27    0.53
  -2   1   2   20.55    0.80
  -2   1   2   20.29    0.61
   2   1  -2   20.71    0.54
  -2   1   2   20.39    0.70
  -2   1   2   21.78    0.95
   2   1  -2   19.54    0.49
  -2   1   2   20.76    0.53
  -1  -1   2   91.60    2.56
   1  -1  -2   95.51    2.52
  -1  -1   2   92.46    2.45
   1  -1  -2   93.71    2.29
   1  -1  -2   94.60    2.30
  -1  -1   2   98.22    2.25
  -1  -1   2   94.81    2.40
   1  -1  -2   91.20    2.37
   1   1  -2   94.86    2.39
  -1   1   2   93.52    2.25
  -1   1   2   95.38    2.52
  -1   1   2   94.80    2.38
   1   1  -2   92.63    2.44
  -1   1   2   85.68    2.21
   1   1  -2   89.59    2.21
   1   1  -2   95.62    2.56
   1   1  -2   93.72    2.64
  -1   1   2   92.90    2.18
  -1   1   2   92.00    2.20
   0  -1  -2  321.18    7.50
   0  -1   2  314.39    7.42
   0  -1   2  310.96    7.47
   0  -1  -2  330.24    7.49
   0   1   2  309.55    7.47
   0   1   2  319.22    7.50
   0   1  -2  313.89    7.43
  -1  -1  -2  190.66    4.49
  -1  -1  -2  204.75    4.79
  -1  -1  -2  201.23    4.94
   1  -1   2  190.84    4.95
   1  -1   2  196.43    4.78
  -1  -1  -2  191.46    4.66
   1  -1   2  191.71    4.72
  -1  -1  -2  200.77    5.02
  -1   1  -2  204.61    4.99
  -1   1  -2  193.71    4.73
   1   1   2  193.11    4.98
  -1   1  -2  196.68    4.79
   1   1   2  202.55    4.78
   1   1   2  186.73    4.65
  -1   1  -2  197.27    4.53
   1   1   2  195.29    4.92
   2  -1   2    3.90    0.13
  -2  -1  -2    4.17    0.56
   2  -1   2    3.55    0.26
   2  -1   2    3.97    0.60
  -2  -1  -2    3.62    0.35
  -2  -1  -2    3.91    0.46
  -2  -1  -2    4.03    0.28
   2  -1   2    3.69    0.37
  -2  -1  -2    3.81    0.16
  -2  -1  -2    3.85    0.40
  -2  -1  -2    3.75    0.26
   2  -1   2    3.73    0.17
   2  -1   2    3.64    0.13
   2  -1   2    3.89    0.34
  -2  -1  -2    3.69    0.13
   2  -1   2    3.82    0.27
   2   1   2    3.62    0.24
  -2   1  -2    4.74    0.53
   2   1   2    3.39    0.35
  -2   1  -2    3.70    0.36
  -2   1  -2    4.02    0.21
  -2   1  -2    3.86    0.18
  -2   1  -2    3.50    0.25
   2   1   2    3.48    0.43
   2   1   2    4.35    0.40
   2   1   2    3.49    0.17
  -2   1  -2    4.01    0.27
   2   1   2    3.73    0.12
   2   1   2    3.69    0.53
   3  -1   2   99.28    2.31
  -3  -1  -2  102.35    3.17
  -3  -1  -2  101.43    2.92
   3  -1   2  100.27    3.22
  -3  -1  -2   97.21    2.55
  -3  -1  -2  101.97    2.91
  -3  -1  -2   96.99    2.23
   3  -1   2   98.98    2.90
  -3  -1  -2   98.01    2.59
   3  -1   2   99.67    2.75
  -3  -1  -2   98.68    2.28
   3  -1   2  100.41    2.66
   3  -1   2   94.90    2.90
   3  -1   2   98.13    2.52
  -3   1  -2  100.37    2.89
   3   1   2   96.74    2.86
   3   1   2  101.06    3.15
  -3   1  -2   99.33    3.24
  -3   1  -2  101.78    2.95
  -3   1  -2   95.91    2.35
   3   1   2   99.47    2.49
  -3   1  -2   98.07    2.57
   3   1   2  100.43    2.92
   3   1   2   96.50    2.34
  -3   1  -2   98.00    2.65
  -3   1  -2   97.34    2.24
  -3   1  -2   98.25    2.46
   4  -1   2   85.98    2.05
  -4  -1  -2   85.57    2.42
   4  -1   2   86.85    3.11
   4  -1   2   87.47    2.33
  -4  -1  -2   82.22    2.38
   4  -1   2   86.26    2.54
  -4  -1  -2   86.68    2.80
   4  -1   2   92.10    2.57
  -4  -1  -2   90.26    3.09
  -4  -1  -2   82.90    2.76
  -4  -1  -2   87.12    2.06
   4  -1   2   83.73    2.76
   4  -1   2   92.90    2.89
   4   1   2   81.37    2.94
   4   1   2   84.63    2.27
   4   1   2   86.26    2.78
  -4   1  -2   83.55    2.28
  -4   1  -2   84.73    2.12
  -4   1  -2   92.26    3.21
  -4   1  -2   87.22    2.41
  -4   1  -2   86.63    2.78
   4   1   2   86.23    2.77
   4   1   2   87.32    3.00
  -4   1  -2   85.89    2.55
  -4   1  -2   84.61    1.97
   4   1   2   83.48    2.09
  -5  -1  -2  178.20    4.60
  -5  -1  -2  175.28    4.58
   5  -1   2  171.26    5.07
  -5  -1  -2  168.94    5.05
  -5  -1  -2  179.60    5.14
  -5  -1  -2  180.87    5.99
  -5  -1  -2  173.28    5.42
   5  -1   2  185.32    4.85
   5  -1   2  173.47    5.70
  -5  -1  -2  173.26    4.05
   5  -1   2  179.54    4.18
   5  -1   2  184.93    4.69
   5  -1   2  174.25    4.45
   5  -1   2  177.49    4.09
   5  -1   2  174.65    5.16
  -5   1  -2  174.25    4.21
   5   1   2  172.92    4.39
   5   1   2  175.34    5.06
  -5   1  -2  181.23    5.17
  -5   1  -2  182.72    5.14
  -5   1  -2  181.61    5.60
  -5   1  -2  179.52    4.83
   5   1   2  167.04    5.20
   5   1   2  172.58    5.06
   5   1   2  175.17    4.17
   5   1   2  177.40    5.37
  -5   1  -2  183.97    4.46
  -5   1  -2  182.70    4.61
   6  -1   2    0.15    0.25
   6  -1   2    0.41    0.11
   6  -1   2    0.76    0.25
   6  -1   2    0.41    0.13
  -6  -1  -2    0.67    0.29
   6  -1   2    0.51    0.30
   6  -1   2    0.25    0.27
  -6  -1  -2    0.43    0.10
  -6  -1  -2    0.57    0.39
  -6  -1  -2   -0.15    0.38
  -6  -1  -2    0.48    0.26
  -6  -1  -2    0.67    0.53
  -6  -1  -2    0.51    0.39
  -6   1  -2    0.34    0.31
   6   1   2    0.97    0.45
  -6   1  -2    0.89    0.32
  -6   1  -2    0.40    0.28
  -6   1  -2    0.65    0.24
   6   1   2    0.76    0.17
   6   1   2    1.07    0.68
  -6   1  -2    0.36    0.35
   6   1   2    0.59    0.25
  -6   1  -2    1.16    0.59
   7  -1   2   11.59    0.91
  -7  -1  -2   11.51    0.86
  -7  -1  -2   12.75    1.34
   7  -1   2   12.59    0.76
   7  -1   2   13.99    1.08
  -7  -1  -2   12.17    1.17
   7  -1   2   14.11    1.25
  -7  -1  -2   12.06    1.37
   7  -1   2   12.24    0.41
   7  -1   2   12.70    0.56
  -7  -1  -2   11.79    0.39
  -7  -1  -2   12.97    0.88
  -7   1  -2   12.39    0.89
   7   1   2   14.30    1.29
  -7   1  -2   10.70    1.53
   7   1   2   11.71    0.55
  -7   1  -2   13.06    0.79
  -7   1  -2   13.59    1.29
  -7   1  -2   12.94    1.09
   7   1   2   10.32    1.07
   7   1   2   11.21    0.71
   8  -1   2   13.83    1.16
  -8  -1  -2   14.08    1.04
   8  -1   2   13.84    0.64
   8  -1   2   12.74    0.87
  -8  -1  -2   10.37    1.67
  -8  -1  -2   13.05    0.97
   8   1   2   14.19    0.64
   8   1   2   13.76    1.28
  -8   1  -2   13.04    1.58
  -8   1  -2   13.79    0.88
  -8   1  -2   13.31    2.08
  -8   1  -2   13.04    1.00
   8   1   2   15.36    0.87
  -9  -1  -2   38.17    3.11
   9  -1   2   50.15    1.56
   9  -1   2   48.49    1.88
  -9  -1  -2   51.77    2.15
  -9  -1  -2   55.08    2.28
   9   1   2   52.89    2.05
  -9   1  -2   52.77    1.98
   9   1   2   48.65    1.55
   9   1   2   49.88    1.85
  -9   1  -2   50.34    2.22
 -10  -1  -2    0.22    0.59
  10  -1   2   -0.09    0.21
  10  -1   2    0.42    0.40
 -10   1  -2    0.19    0.46
  10   1   2    0.43    0.27
 -10   1  -2    0.40    0.41
  10   1   2    0.02    0.38
  10   1   2    0.29    0.40
  10  -2  -2    0.47    0.40
  10  -2  -2    0.26    0.23
 -10  -2   2   -0.07    0.37
 -10   2   2    0.45    0.40
 -10   2   2    0.18    0.36
  10   2  -2    0.66    0.27
  10   2  -2    0.34    0.38
  -9  -2   2   33.53    1.78
   9  -2  -2   37.23    1.51
   9  -2  -2   38.07    2.77
  -9  -2   2   36.70    1.07
   9  -2  -2   36.49    1.22
   9  -2  -2   36.81    2.20
  -9   2   2   37.47    1.60
   9   2  -2   34.66    1.63
   9   2  -2   36.69    1.23
   9   2  -2   38.40    1.36
  -9   2   2   38.28    1.87
   8  -2  -2    5.72    1.04
   8  -2  -2    5.75    0.40
   8  -2  -2    5.28    0.55
  -8  -2   2    5.59    0.74
   8  -2  -2    6.67    0.98
   8  -2  -2    5.54    0.32
  -8  -2   2    5.48    0.36
   8   2  -2    6.08    0.64
  -8   2   2    5.59    0.58
   8   2  -2    6.05    0.41
   8   2  -2    4.80    1.05
   8   2  -2    6.50    0.51
  -8   2   2    6.72    0.76
  -8   2   2    5.13    0.75
  -8   2   2    3.71    1.21
  -7  -2   2   32.45    1.89
   7  -2  -2   29.13    1.78
  -7  -2   2   31.33    0.94
   7  -2  -2   30.79    0.99
   7  -2  -2   31.39    0.90
  -7  -2   2   32.80    1.50
  -7  -2   2   29.52    2.11
   7  -2  -2   31.10    1.69
   7  -2  -2   31.99    1.25
  -7   2   2   31.62    0.87
  -7   2   2   28.67    1.40
   7   2  -2   26.37    1.80
  -7   2   2   31.02    1.29
   7   2  -2   32.92    1.23
   7   2  -2   32.17    1.00
  -7   2   2   35.11    1.52
   7   2  -2   31.10    1.32
   7   2  -2   31.62    1.97
  -7   2   2   28.67    1.99
  -6  -2   2    5.10    0.34
   6  -2  -2    4.56    0.96
   6  -2  -2    5.30    0.81
  -6  -2   2    4.79    0.54
   6  -2  -2    5.79    0.69
   6  -2  -2    4.74    0.27
  -6  -2   2    4.52    0.75
   6  -2  -2    5.47    0.45
  -6   2   2    5.16    0.47
   6   2  -2    4.74    0.31
  -6   2   2    4.34    0.52
   6   2  -2    4.37    0.80
  -6   2   2    5.85    0.56
  -6   2   2    4.89    0.97
  -6   2   2    5.08    0.25
   6   2  -2    5.01    0.38
   6   2  -2    5.45    0.49
  -6   2   2    4.84    0.33
   6   2  -2    5.91    0.92
   5  -2  -2   29.03    1.47
   5  -2  -2   28.68    1.04
  -5  -2   2   28.40    1.21
   5  -2  -2   25.61    1.39
  -5  -2   2   28.21    0.84
  -5  -2   2   26.38    1.54
   5  -2  -2   30.21    1.33
   5  -2  -2   28.41    0.81
   5  -2  -2   27.79    1.70
  -5  -2   2   28.70    1.52
   5  -2  -2   29.66    1.41
  -5   2   2   29.06    0.79
  -5   2   2   29.20    0.79
   5   2  -2   27.83    1.63
   5   2  -2   27.18    1.43
   5   2  -2   30.03    0.94
  -5   2   2   27.93    1.67
   5   2  -2   28.52    1.59
  -5   2   2   28.30    1.14
  -5   2   2   28.59    1.08
  -5   2   2   28.81    0.87
   5   2  -2   25.67    1.53
   5   2  -2   28.41    0.84
  -5   2   2   29.60    1.07
   5   2  -2   29.43    1.09
  -4  -2   2   99.61    2.37
   4  -2  -2   94.59    3.33
  -4  -2   2   99.14    2.75
  -4  -2   2   96.22    3.52
   4  -2  -2   98.29    3.02
   4  -2  -2   98.55    2.87
  -4  -2   2  102.55    3.14
  -4  -2   2   95.16    3.21
   4  -2  -2   97.81    2.99
   4  -2  -2   99.32    3.05
  -4   2   2   96.12    2.33
   4   2  -2   99.15    3.07
  -4   2   2   99.62    3.38
  -4   2   2   98.33    2.65
  -4   2   2   96.78    2.57
   4   2  -2   97.29    3.24
   4   2  -2   96.93    2.36
  -4   2   2   96.52    2.31
   4   2  -2   94.64    2.57
   4   2  -2   97.26    2.43
   4   2  -2   95.74    3.27
   4   2  -2   97.57    3.43
  -4   2   2   97.40    2.37
  -4   2   2  105.02    2.53
  -4   2   2   99.35    2.56
   3  -2  -2   10.55    0.62
   3  -2  -2   11.70    0.70
   3  -2  -2   10.51    0.67
  -3  -2   2   10.85    0.39
   3  -2  -2   11.35    0.89
   3  -2  -2   10.26    0.66
  -3  -2   2   11.20    0.30
  -3  -2   2   11.26    0.58
  -3  -2   2   12.50    0.98
  -3  -2   2   11.59    0.80
  -3  -2   2   10.72    0.71
  -3   2   2   10.70    0.48
   3   2  -2   11.39    0.71
   3   2  -2   11.56    0.81
   3   2  -2   11.06    0.42
   3   2  -2   11.20    0.37
  -3   2   2   11.01    0.49
   3   2  -2   10.06    0.86
   3   2  -2   12.17    0.51
  -3   2   2   10.86    0.37
   3   2  -2   11.59    0.86
  -3   2   2   10.48    0.51
  -3   2   2   11.42    0.36
  -3   2   2   11.12    0.89
  -3   2   2   10.62    0.37
  -2  -2   2    4.61    0.43
  -2  -2   2    4.92    0.34
   2  -2  -2    5.11    0.39
  -2  -2   2    4.87    0.24
   2  -2  -2    5.85    0.74
  -2  -2   2    4.82    0.18
  -2  -2   2    3.64    0.58
   2  -2  -2    4.81    0.39
   2  -2  -2    4.90    0.39
  -2  -2   2    5.54    0.46
   2  -2  -2    4.43    0.63
   2   2  -2    4.89    0.53
   2   2  -2    4.97    0.25
  -2   2   2    4.65    0.30
  -2   2   2    5.09    0.21
   2   2  -2    5.11    0.50
  -2   2   2    4.91    0.29
   2   2  -2    4.56    0.42
   2   2  -2    4.80    0.28
  -2   2   2    4.56    0.27
  -2   2   2    4.57    0.21
  -2   2   2    5.84    0.42
   2   2  -2    5.75    0.62
  -2   2   2    5.20    0.21
  -2   2   2    5.12    0.29
   2   2  -2    5.12    0.21
  -1  -2   2   92.43    2.28
  -1  -2   2   90.25    2.17
  -1  -2   2   94.71    2.83
   1  -2  -2   91.04    2.76
   1  -2  -2   94.98    2.49
  -1  -2   2   95.43    2.59
   1  -2  -2   90.23    2.23
  -1  -2   2   95.18    2.15
   1  -2  -2   96.63    2.41
  -1  -2   2   88.74    2.55
  -1  -2   2   94.08    2.54
  -1   2   2   94.28    2.53
  -1   2   2   91.87    2.16
   1   2  -2   91.16    2.57
  -1   2   2   89.69    2.18
   1   2  -2   91.11    2.56
  -1   2   2   90.94    2.76
   1   2  -2   91.59    2.89
   1   2  -2   94.63    2.53
   1   2  -2   95.57    2.80
   1   2  -2   89.36    2.23
   1   2  -2   90.98    2.21
  -1   2   2   91.64    2.27
  -1   2   2   92.47    2.40
  -1   2   2   87.50    2.47
   1   2  -2   94.00    2.15
  -1   2   2   91.36    2.15
  -1  -2  -2  134.60    3.28
   1  -2   2  135.63    3.56
   1  -2   2  132.78    3.06
   1  -2   2  130.47    3.77
  -1  -2  -2  135.90    3.42
  -1  -2  -2  133.44    3.88
   1  -2   2  132.31    3.12
   1  -2   2  137.18    3.51
   1  -2   2  130.35    3.06
   1  -2   2  137.47    3.23
  -1  -2  -2  138.89    3.60
  -1   2  -2  130.47    3.23
   1   2   2  132.66    3.11
  -1   2  -2  135.27    3.51
  -1   2  -2  138.28    3.61
   1   2   2  130.99    3.39
   1   2   2  134.88    3.75
   1   2   2  144.04    3.62
   1   2   2  141.98    3.93
  -1   2  -2  139.57    3.84
  -1   2  -2  130.29    3.20
  -1   2  -2  135.74    3.22
   1   2   2  130.03    3.22
   2  -2   2    8.18    0.31
   2  -2   2    8.45    0.58
  -2  -2  -2    8.47    0.30
   2  -2   2    8.20    0.38
  -2  -2  -2    7.88    0.69
   2  -2   2    7.77    0.73
  -2  -2  -2    8.41    0.62
  -2  -2  -2    9.16    0.66
  -2  -2  -2    8.26    0.40
  -2  -2  -2    8.70    0.46
  -2  -2  -2    8.22    0.75
   2  -2   2    7.99    0.26
   2  -2   2    9.12    0.37
   2  -2   2    7.96    0.50
  -2   2  -2    8.27    0.55
   2   2   2    8.50    0.40
   2   2   2    6.85    0.50
   2   2   2    7.93    0.25
  -2   2  -2    8.17    0.30
   2   2   2    8.14    0.29
  -2   2  -2    7.85    0.56
  -2   2  -2    8.49    0.75
   2   2   2    8.42    0.63
  -2   2  -2    8.59    0.42
  -2   2  -2    8.05    0.41
   2   2   2    8.72    0.71
   2   2   2    8.03    0.35
  -2   2  -2    7.83    0.28
   2   2   2    8.24    0.75
   3  -2   2   20.61    0.54
   3  -2   2   21.27    0.74
   3  -2   2   20.43    1.03
  -3  -2  -2   21.37    1.21
  -3  -2  -2   20.37    0.58
   3  -2   2   20.60    1.31
  -3  -2  -2   20.05    1.01
   3  -2   2   21.37    0.84
   3  -2   2   21.12    0.80
  -3  -2  -2   22.00    1.35
   3  -2   2   19.61    1.02
  -3  -2  -2   21.56    0.85
  -3  -2  -2   19.93    0.77
  -3  -2  -2   21.83    1.12
   3  -2   2   20.39    0.61
  -3   2  -2   21.14    0.80
  -3   2  -2   22.02    0.98
   3   2   2   19.51    0.73
  -3   2  -2   19.64    0.76
   3   2   2   19.64    0.49
   3   2   2   19.15    1.24
  -3   2  -2   20.94    1.30
   3   2   2   20.99    1.09
   3   2   2   19.76    0.60
   3   2   2   20.08    1.00
   3   2   2   18.48    1.12
  -3   2  -2   19.56    0.61
  -3   2  -2   20.04    0.64
   4  -2   2   12.14    0.44
  -4  -2  -2   12.74    0.71
  -4  -2  -2   12.65    1.13
   4  -2   2   12.44    0.63
   4  -2   2   13.37    0.65
   4  -2   2   13.06    1.12
  -4  -2  -2   12.83    0.42
  -4  -2  -2   12.70    0.94
   4  -2   2   13.06    0.61
   4  -2   2   12.71    0.90
  -4  -2  -2   11.44    0.84
   4  -2   2   12.01    0.68
  -4  -2  -2   12.95    1.04
  -4  -2  -2   13.40    0.67
   4  -2   2   11.83    0.86
  -4   2  -2   13.10    0.55
   4   2   2   11.67    0.88
   4   2   2   12.26    1.06
   4   2   2   11.70    0.57
  -4   2  -2   13.02    0.68
  -4   2  -2   11.88    1.08
   4   2   2   13.27    0.88
   4   2   2   13.31    1.06
  -4   2  -2   12.29    0.81
  -4   2  -2   12.26    0.53
   5  -2   2   54.23    2.22
   5  -2   2   52.16    2.56
  -5  -2  -2   50.11    1.30
   5  -2   2   51.60    1.81
  -5  -2  -2   48.96    1.76
   5  -2   2   52.08    1.34
   5  -2   2   50.86    1.72
   5  -2   2   50.75    1.23
  -5  -2  -2   49.08    2.28
  -5  -2  -2   54.48    2.62
   5  -2   2   50.87    1.66
  -5  -2  -2   53.26    2.40
  -5  -2  -2   51.05    1.73
  -5  -2  -2   46.88    2.27
  -5   2  -2   52.27    1.75
   5   2   2   50.38    1.57
   5   2   2   53.62    2.79
   5   2   2   50.20    1.37
   5   2   2   51.49    2.20
   5   2   2   52.14    2.36
  -5   2  -2   50.55    2.54
   5   2   2   50.32    2.41
  -5   2  -2   50.65    1.41
  -5   2  -2   52.96    1.55
  -6  -2  -2    5.39    0.58
   6  -2   2    5.91    0.58
   6  -2   2    5.86    0.53
  -6  -2  -2    4.44    0.95
   6  -2   2    7.04    0.34
   6  -2   2    7.38    0.67
   6  -2   2    7.01    0.86
  -6  -2  -2    6.90    0.84
  -6  -2  -2    6.30    0.30
  -6  -2  -2    6.98    1.13
  -6  -2  -2    6.96    0.63
   6   2   2    7.26    0.84
   6   2   2    6.63    0.51
  -6   2  -2    6.69    0.41
  -6   2  -2    6.49    0.62
  -6   2  -2    6.87    0.92
   6   2   2    7.05    1.13
   6   2   2    5.90    1.03
  -6   2  -2    7.59    0.60
   6   2   2    6.70    0.38
  -6   2  -2    6.47    1.22
  -7  -2  -2    1.03    0.73
   7  -2   2    0.86    0.32
   7  -2   2    0.73    0.19
   7  -2   2    1.11    0.38
  -7  -2  -2    0.78    0.15
  -7  -2  -2    0.33    0.31
   7  -2   2    0.86    0.18
  -7  -2  -2    0.46    0.29
   7   2   2    0.84    0.25
  -7   2  -2    1.97    0.60
   7   2   2   -0.41    0.64
  -7   2  -2    1.46    0.79
  -7   2  -2    0.96    0.28
  -7   2  -2    0.82    0.54
   7   2   2    0.91    0.30
   7   2   2    1.08    0.32
   7   2   2    0.33    0.43
  -8  -2  -2    6.15    1.30
   8  -2   2    6.04    0.64
  -8  -2  -2    6.49    0.75
   8  -2   2    7.37    0.47
  -8  -2  -2    7.22    0.80
   8  -2   2    7.68    0.88
   8  -2   2    6.61    0.37
   8   2   2    6.82    0.46
   8   2   2    6.79    0.63
   8   2   2    4.94    0.90
   8   2   2    7.99    0.71
  -8   2  -2    7.78    0.62
  -8   2  -2    7.01    0.78
  -8   2  -2    6.59    1.39
  -9  -2  -2   17.07    1.25
   9  -2   2   19.68    0.84
   9  -2   2   18.55    1.12
  -9  -2  -2   12.75    2.35
   9   2   2   18.96    1.02
   9   2   2   19.18    1.18
  -9   2  -2   18.89    1.31
  -9   2  -2   18.83    1.03
   9   2   2   19.27    0.83
 -10  -2  -2   -0.17    0.40
  10  -2   2    0.05    0.21
  10   2   2   -0.30    0.37
  10   2   2    0.22    0.38
 -10   2  -2    0.20    0.38
  10   2   2   -0.08    0.22
 -10   2  -2    0.17    0.37
  10  -3  -2    1.44    0.49
 -10  -3   2    1.42    0.56
  10  -3  -2    1.45    0.31
 -10   3   2    1.93    0.56
  10   3  -2    1.66    0.51
 -10   3   2    1.91    0.55
  10   3  -2    1.79    0.33
   9  -3  -2    1.99    0.31
  -9  -3   2    3.90    0.73
  -9  -3   2    2.66    0.32
   9  -3  -2    3.29    0.56
  -9   3   2    2.86    0.65
  -9   3   2    2.94    0.48
   9   3  -2    2.42    0.53
   9   3  -2    2.13    0.32
  -8  -3   2   14.64    1.10
   8  -3  -2   13.21    0.90
   8  -3  -2   15.33    2.03
   8  -3  -2   14.84    0.66
  -8  -3   2   13.93    0.62
   8  -3  -2   13.40    0.58
   8  -3  -2   13.28    1.21
   8  -3  -2   14.34    0.54
   8   3  -2   14.28    0.94
  -8   3   2   16.93    1.11
  -8   3   2   14.05    0.85
   8   3  -2   15.07    0.67
   8   3  -2   15.85    0.78
   7  -3  -2    1.15    0.75
  -7  -3   2    2.00    0.47
  -7  -3   2    2.46    0.70
   7  -3  -2    2.21    0.53
   7  -3  -2    3.87    0.82
  -7  -3   2    0.70    1.01
   7  -3  -2    1.87    0.39
  -7  -3   2    2.56    0.30
   7  -3  -2    2.07    0.25
   7  -3  -2    2.17    0.22
   7   3  -2    0.76    0.76
   7   3  -2    1.76    0.37
  -7   3   2    2.39    0.30
  -7   3   2    2.56    0.43
  -7   3   2    2.63    0.54
  -7   3   2    2.11    0.21
   7   3  -2    2.38    0.35
   6  -3  -2   10.60    0.67
   6  -3  -2   10.73    0.47
   6  -3  -2   12.07    0.97
   6  -3  -2   11.53    1.03
  -6  -3   2   12.03    1.09
  -6  -3   2   10.91    0.50
  -6  -3   2   11.28    1.59
   6  -3  -2   12.82    1.64
  -6  -3   2    8.08    0.74
   6   3  -2   10.41    1.08
   6   3  -2   11.35    0.50
  -6   3   2   11.80    0.65
  -6   3   2   10.56    0.51
   6   3  -2   12.15    0.72
  -6   3   2   11.34    0.42
   6   3  -2   12.14    0.58
   6   3  -2   12.36    1.39
  -6   3   2    9.64    0.73
   5  -3  -2   12.50    0.52
  -5  -3   2   12.66    1.27
   5  -3  -2   14.07    0.95
  -5  -3   2   12.93    1.02
  -5  -3   2   12.15    0.51
   5  -3  -2   13.59    1.53
   5  -3  -2   11.36    0.93
  -5  -3   2   13.83    0.84
   5  -3  -2   13.26    0.84
   5  -3  -2   13.30    1.30
   5  -3  -2   11.33    1.17
  -5   3   2   12.76    0.44
   5   3  -2   12.91    0.50
   5   3  -2   12.87    1.11
  -5   3   2   12.21    0.49
   5   3  -2   12.23    0.67
   5   3  -2   12.71    0.57
   5   3  -2   11.57    1.23
  -5   3   2   13.09    0.51
  -5   3   2   12.70    0.63
  -5   3   2   12.07    0.66
  -5   3   2   13.37    0.75
   4  -3  -2   20.23    1.12
   4  -3  -2   21.83    1.16
  -4  -3   2   22.28    1.25
   4  -3  -2   21.46    1.44
  -4  -3   2   20.93    0.96
  -4  -3   2   19.20    1.49
   4  -3  -2   22.68    1.04
   4  -3  -2   18.62    1.43
  -4  -3   2   19.64    0.51
   4  -3  -2   21.91    1.12
  -4  -3   2   20.85    0.68
  -4  -3   2   19.32    1.26
  -4   3   2   20.32    0.61
  -4   3   2   19.82    0.65
   4   3  -2   20.83    1.50
  -4   3   2   19.79    0.83
  -4   3   2   22.43    0.76
  -4   3   2   21.80    0.88
   4   3  -2   20.59    1.27
   4   3  -2   19.49    0.71
  -4   3   2   20.72    0.78
   4   3  -2   20.74    1.42
  -4   3   2   19.85    0.64
   4   3  -2   21.73    1.00
   4   3  -2   20.02    0.65
   4   3  -2   20.27    1.15
   3  -3  -2   65.51    2.66
  -3  -3   2   67.02    1.68
  -3  -3   2   69.81    2.38
  -3  -3   2   72.40    2.92
  -3  -3   2   70.14    1.76
   3  -3  -2   70.76    2.15
   3  -3  -2   71.35    2.28
  -3  -3   2   70.61    2.06
   3  -3  -2   66.07    2.22
  -3  -3   2   70.94    2.52
   3  -3  -2   72.56    2.73
  -3   3   2   71.05    1.70
   3   3  -2   69.59    2.34
  -3   3   2   70.31    1.73
   3   3  -2   68.89    1.80
  -3   3   2   70.55    1.93
  -3   3   2   67.82    1.90
  -3   3   2   69.24    1.72
   3   3  -2   68.46    1.89
   3   3  -2   68.65    2.69
  -3   3   2   71.42    2.00
  -3   3   2   71.79    1.86
   3   3  -2   70.36    2.86
   3   3  -2   69.24    2.33
   3   3  -2   67.42    2.46
  -3   3   2   70.09    2.04
   3   3  -2   68.73    1.72
  -3   3   2   69.20    2.15
   2  -3  -2   22.09    0.95
   2  -3  -2   22.67    1.30
   2  -3  -2   21.58    0.62
   2  -3  -2   22.77    0.71
  -2  -3   2   21.98    1.06
  -2  -3   2   20.67    1.10
  -2  -3   2   21.19    0.82
  -2  -3   2   22.39    0.61
   2  -3  -2   21.21    1.31
  -2  -3   2   22.71    0.67
  -2  -3   2   20.68    1.09
   2  -3  -2   21.43    0.96
   2   3  -2   22.83    1.04
  -2   3   2   21.91    0.97
   2   3  -2   19.99    1.31
   2   3  -2   19.82    1.24
  -2   3   2   22.09    0.79
  -2   3   2   22.60    0.99
  -2   3   2   22.68    0.65
  -2   3   2   23.11    0.95
   2   3  -2   21.64    0.71
  -2   3   2   22.26    0.62
   2   3  -2   22.55    1.10
  -2   3   2   21.29    0.62
   2   3  -2   21.60    0.74
   2   3  -2   21.94    1.11
   2   3  -2   22.04    0.63
  -2   3   2   22.01    0.72
   1  -3  -2   15.25    0.72
   1  -3  -2   14.92    0.46
  -1  -3   2   14.39    0.79
  -1  -3   2   14.12    0.89
  -1  -3   2   14.61    0.45
   1  -3  -2   13.21    0.95
   1  -3  -2   13.05    0.73
  -1  -3   2   13.55    0.56
  -1  -3   2   14.26    0.89
   1  -3  -2   14.54    0.54
  -1   3   2   13.82    0.95
   1   3  -2   14.15    0.95
  -1   3   2   14.99    0.72
   1   3  -2   14.15    0.77
   1   3  -2   14.00    0.87
   1   3  -2   13.59    1.03
   1   3  -2   13.71    0.53
  -1   3   2   14.22    0.58
  -1   3   2   14.73    0.46
  -1   3   2   14.36    0.48
  -1   3   2   15.15    0.44
  -1   3   2   15.84    0.88
   1   3  -2   14.39    0.44
  -1   3   2   15.94    0.89
   1   3  -2   14.19    0.82
   1   3  -2   14.70    0.54
   0  -3  -2  316.37    7.31
   0  -3   2  311.48    7.57
   0  -3  -2  317.38    8.10
   0  -3   2  309.16    7.97
   0  -3  -2  319.22    7.54
   0  -3   2  302.57    7.64
   0  -3   2  314.70    7.22
   0  -3  -2  320.31    8.04
   0   3  -2  318.51    8.00
   0   3  -2  308.24    7.64
   0   3   2  316.40    8.06
   0   3  -2  318.68    8.51
   0   3  -2  321.65    7.56
   0   3   2  314.57    7.69
   0   3  -2  306.35    7.28
   0   3   2  316.31    7.52
   0   3   2  320.73    8.09
  -1  -3  -2   24.86    1.38
  -1  -3  -2   24.41    1.13
   1  -3   2   24.43    1.06
  -1  -3  -2   22.96    0.67
   1  -3   2   23.27    0.66
   1  -3   2   25.38    1.14
  -1  -3  -2   21.69    1.24
   1  -3   2   23.93    0.66
   1  -3   2   24.52    0.89
  -1  -3  -2   24.31    0.85
   1  -3   2   24.10    0.70
   1  -3   2   24.07    1.31
   1  -3   2   23.88    1.29
   1   3   2   24.08    0.65
  -1   3  -2   24.63    1.06
   1   3   2   21.11    1.29
  -1   3  -2   22.64    0.84
   1   3   2   24.22    0.98
   1   3   2   23.38    0.80
  -1   3  -2   22.95    0.77
   1   3   2   23.48    0.64
   1   3   2   24.10    1.10
  -1   3  -2   23.35    0.81
   1   3   2   23.39    1.23
  -1   3  -2   26.20    1.18
  -1   3  -2   24.62    0.67
   1   3   2   23.64    0.67
  -2  -3  -2   21.96    1.40
  -2  -3  -2   23.97    0.91
  -2  -3  -2   24.24    1.08
   2  -3   2   24.18    1.06
   2  -3   2   25.24    0.84
   2  -3   2   25.57    1.44
   2  -3   2   23.78    0.64
   2  -3   2   23.17    0.66
  -2  -3  -2   23.64    0.69
  -2  -3  -2   25.15    1.35
  -2  -3  -2   24.83    1.22
   2  -3   2   22.62    1.08
   2  -3   2   23.41    0.71
   2   3   2   23.14    1.29
  -2   3  -2   24.69    0.87
   2   3   2   24.78    1.21
  -2   3  -2   23.14    1.11
   2   3   2   23.60    1.04
  -2   3  -2   23.47    0.68
  -2   3  -2   24.59    1.42
   2   3   2   25.11    1.47
   2   3   2   22.68    0.72
   2   3   2   23.37    0.82
   2   3   2   24.46    0.67
   2   3   2   22.37    0.63
  -2   3  -2   24.94    0.85
  -2   3  -2   23.67    0.81
  -2   3  -2   23.34    1.10
   3  -3   2   33.05    1.44
  -3  -3  -2   31.83    1.41
   3  -3   2   28.13    1.69
   3  -3   2   29.40    1.39
   3  -3   2   31.05    1.03
  -3  -3  -2   32.51    1.54
  -3  -3  -2   33.70    1.20
   3  -3   2   31.08    0.83
   3  -3   2   30.61    0.90
  -3  -3  -2   32.14    0.88
   3  -3   2   33.14    1.16
  -3  -3  -2   29.98    1.61
   3  -3   2   32.94    1.09
  -3  -3  -2   32.03    1.83
  -3   3  -2   34.66    1.83
   3   3   2   35.91    1.90
   3   3   2   30.63    0.78
   3   3   2   31.86    1.37
   3   3   2   30.40    0.98
  -3   3  -2   30.37    0.89
   3   3   2   30.70    1.50
  -3   3  -2   33.26    1.11
   3   3   2   31.06    1.03
  -3   3  -2   32.11    1.10
   3   3   2   33.21    1.66
  -3   3  -2   28.69    0.85
  -3   3  -2   30.51    1.33
   3   3   2   31.20    0.87
   4  -3   2   56.02    2.16
  -4  -3  -2   53.09    2.65
   4  -3   2   54.93    1.72
   4  -3   2   53.81    1.44
  -4  -3  -2   53.64    1.41
   4  -3   2   49.87    2.66
   4  -3   2   53.18    1.63
  -4  -3  -2   54.49    1.83
  -4  -3  -2   55.96    2.41
   4  -3   2   53.43    1.34
  -4  -3  -2   56.84    2.16
  -4  -3  -2   60.31    2.76
  -4   3  -2   52.77    2.57
  -4   3  -2   56.65    1.98
   4   3   2   54.58    1.43
   4   3   2   56.65    2.64
   4   3   2   52.28    1.61
   4   3   2   55.34    2.26
  -4   3  -2   54.44    1.70
  -4   3  -2   55.00    1.45
  -4   3  -2   55.75    1.47
   4   3   2   51.16    2.05
   4   3   2   52.20    1.59
  -4   3  -2   55.49    1.74
   4   3   2   55.23    2.36
  -5  -3  -2   85.23    2.61
   5  -3   2   82.35    1.93
   5  -3   2   79.89    2.06
  -5  -3  -2   83.49    3.66
  -5  -3  -2   80.08    3.25
  -5  -3  -2   83.98    2.99
   5  -3   2   79.02    2.40
  -5  -3  -2   83.28    2.02
   5  -3   2   79.99    2.97
   5  -3   2   81.02    2.47
  -5   3  -2   81.28    3.54
  -5   3  -2   81.59    2.10
  -5   3  -2   83.09    2.71
   5   3   2   78.12    3.19
   5   3   2   80.49    2.30
   5   3   2   79.17    2.06
   5   3   2   76.26    3.41
   5   3   2   75.22    3.01
   5   3   2   77.90    2.27
  -5   3  -2   84.09    2.48
  -5   3  -2   77.74    2.14
   6  -3   2   15.12    0.89
   6  -3   2   16.53    0.90
   6  -3   2   17.13    0.96
  -6  -3  -2   16.99    0.61
  -6  -3  -2   18.71    1.35
   6  -3   2   17.42    0.51
   6  -3   2   17.35    1.29
  -6  -3  -2   18.74    1.60
   6  -3   2   16.71    0.63
  -6  -3  -2   15.37    1.70
  -6   3  -2   16.64    1.66
  -6   3  -2   17.48    0.69
   6   3   2   18.25    0.85
  -6   3  -2   16.80    1.14
   6   3   2   17.41    0.66
  -6   3  -2   15.52    0.95
   6   3   2   18.02    1.68
   6   3   2   15.32    1.30
  -6   3  -2   17.31    0.75
   6   3   2   18.25    0.88
  -7  -3  -2    9.00    0.83
   7  -3   2    8.94    0.46
  -7  -3  -2    9.96    1.64
  -7  -3  -2    9.07    0.43
  -7  -3  -2   12.23    1.65
  -7  -3  -2    8.52    1.18
   7  -3   2    8.27    0.71
   7  -3   2    8.28    0.78
   7  -3   2    7.35    1.05
  -7   3  -2    8.00    0.98
   7   3   2    8.50    0.48
   7   3   2    9.61    0.66
   7   3   2    8.37    1.78
  -7   3  -2    9.05    0.57
   7   3   2    8.81    0.68
  -7   3  -2    9.46    0.81
  -7   3  -2    7.74    1.63
  -7   3  -2    9.31    0.54
  -8  -3  -2    1.67    0.50
   8  -3   2    2.21    0.29
   8  -3   2    2.60    0.34
   8  -3   2    2.24    0.51
  -8  -3  -2    3.48    1.15
  -8  -3  -2    2.74    0.27
   8   3   2    2.56    0.47
   8   3   2    3.02    0.53
  -8   3  -2    2.12    0.80
   8   3   2    2.93    0.35
  -8   3  -2    3.37    0.64
  -8   3  -2    2.98    0.42
   9  -3   2   19.72    1.21
   9  -3   2   19.94    0.88
  -9  -3  -2   19.44    1.38
   9   3   2   21.15    1.24
  -9   3  -2   22.32    1.44
   9   3   2   21.00    1.11
   9   3   2   20.66    0.90
  -9   3  -2   23.11    1.58
  -9  -4   2   23.14    2.03
   9  -4  -2   24.28    0.97
  -9  -4   2   24.81    0.92
   9  -4  -2   24.54    1.33
   9   4  -2   25.29    1.19
  -9   4   2   23.17    1.14
   9   4  -2   25.39    1.36
  -9   4   2   24.39    1.50
   8  -4  -2    2.58    0.32
   8  -4  -2    2.74    0.34
  -8  -4   2    1.45    0.45
   8  -4  -2    2.35    0.69
   8  -4  -2    2.40    0.52
  -8  -4   2    3.12    0.36
   8  -4  -2    2.60    0.28
  -8   4   2    3.50    0.62
   8   4  -2    3.49    0.46
  -8   4   2    3.38    0.41
   8   4  -2    2.57    0.33
  -8   4   2    2.52    0.41
   8   4  -2    2.17    0.46
   7  -4  -2    6.18    0.41
  -7  -4   2    3.81    0.83
  -7  -4   2    5.26    0.43
  -7  -4   2    5.39    0.75
   7  -4  -2    7.46    0.78
   7  -4  -2    5.24    0.94
   7  -4  -2    6.44    0.81
   7  -4  -2    5.92    0.35
   7   4  -2    5.32    0.49
  -7   4   2    6.41    0.69
   7   4  -2    6.01    0.60
  -7   4   2    6.46    0.45
   7   4  -2    5.76    0.41
  -7   4   2    6.59    0.52
   7   4  -2    3.59    0.77
  -6  -4   2   11.70    0.88
   6  -4  -2    9.61    0.82
  -6  -4   2    8.94    0.96
   6  -4  -2   10.31    0.99
   6  -4  -2   11.36    0.53
   6  -4  -2   10.67    1.55
   6  -4  -2    9.88    0.91
  -6  -4   2   12.01    1.85
  -6  -4   2   10.86    0.53
   6  -4  -2   10.33    0.43
   6   4  -2    8.80    1.06
  -6   4   2   10.02    0.58
   6   4  -2    9.71    0.65
  -6   4   2   10.54    0.71
   6   4  -2   11.71    1.61
  -6   4   2    9.67    0.50
   6   4  -2    9.12    0.65
   6   4  -2    9.19    0.48
  -6   4   2    8.78    0.70
   5  -4  -2    9.58    1.45
  -5  -4   2    6.12    1.28
   5  -4  -2    7.81    0.79
  -5  -4   2    8.36    0.89
   5  -4  -2    6.73    0.34
   5  -4  -2    7.12    0.67
  -5  -4   2    6.86    0.43
   5  -4  -2    6.73    0.40
   5  -4  -2    6.35    0.68
  -5  -4   2    6.55    0.63
  -5   4   2    6.72    0.57
  -5   4   2    6.69    0.54
   5   4  -2    7.54    0.39
   5   4  -2    6.28    1.14
  -5   4   2    8.77    0.50
   5   4  -2    7.90    0.55
   5   4  -2    6.61    1.02
  -5   4   2    6.68    0.38
  -5   4   2    6.82    0.37
   5   4  -2    7.06    0.45
  -4  -4   2   48.02    1.21
   4  -4  -2   48.71    1.80
   4  -4  -2   48.04    1.43
  -4  -4   2   48.80    2.13
   4  -4  -2   52.27    1.96
   4  -4  -2   41.06    2.52
   4  -4  -2   48.32    2.00
  -4  -4   2   55.87    2.19
  -4  -4   2   50.29    1.76
  -4  -4   2   50.85    1.39
   4  -4  -2   49.04    1.99
   4   4  -2   51.85    2.27
   4   4  -2   48.23    1.54
   4   4  -2   49.06    1.44
   4   4  -2   47.31    2.07
  -4   4   2   50.46    1.34
   4   4  -2   50.72    1.34
   4   4  -2   46.47    2.55
  -4   4   2   50.74    1.63
  -4   4   2   49.76    1.34
  -4   4   2   50.40    1.62
   4   4  -2   45.81    2.76
   3  -4  -2    5.77    0.30
   3  -4  -2    4.89    0.93
   3  -4  -2    6.05    0.59
  -3  -4   2    5.73    0.71
  -3  -4   2    6.03    0.50
  -3  -4   2    5.40    0.34
  -3  -4   2    5.99    0.65
   3  -4  -2    7.29    1.17
  -3  -4   2    4.74    0.75
   3  -4  -2    5.26    0.33
   3  -4  -2    5.95    0.54
   3  -4  -2    4.65    0.54
  -3  -4   2    5.56    0.26
  -3   4   2    5.12    0.38
   3   4  -2    5.28    0.36
   3   4  -2    6.65    1.04
  -3   4   2    5.53    0.58
  -3   4   2    5.80    0.31
   3   4  -2    5.08    0.38
   3   4  -2    5.95    0.65
  -3   4   2    5.77    0.51
   3   4  -2    6.47    0.87
   3   4  -2    5.17    0.29
  -3   4   2    4.59    0.41
   3   4  -2    5.16    0.92
  -3   4   2    5.44    0.53
   3   4  -2    5.13    0.65
  -3   4   2    5.91    0.34
  -3   4   2    5.79    0.54
  -2  -4   2   13.30    0.45
  -2  -4   2   12.40    0.91
   2  -4  -2   13.59    1.14
  -2  -4   2   12.76    0.50
   2  -4  -2   13.91    0.81
   2  -4  -2   13.11    0.78
   2  -4  -2   12.68    0.46
  -2  -4   2   12.44    0.97
   2  -4  -2   12.49    0.53
  -2  -4   2   13.04    0.65
   2  -4  -2   11.99    1.13
  -2  -4   2   13.01    0.87
   2   4  -2   12.03    0.94
   2   4  -2   12.63    0.56
   2   4  -2   13.15    0.86
  -2   4   2   12.43    0.75
  -2   4   2   12.59    0.62
  -2   4   2   13.01    0.48
  -2   4   2   13.14    0.88
  -2   4   2   13.06    0.54
   2   4  -2   14.45    1.24
  -2   4   2   13.77    0.81
   2   4  -2   12.08    0.45
   2   4  -2   12.80    0.90
   2   4  -2   13.23    0.56
   2   4  -2   11.19    1.08
  -2   4   2   12.79    0.83
  -2   4   2   12.80    0.44
  -1  -4   2    8.73    0.38
   1  -4  -2    8.05    0.42
   1  -4  -2    7.88    0.35
   1  -4  -2    8.44    0.66
   1  -4  -2    8.46    0.60
  -1  -4   2    7.95    0.69
   1  -4  -2    7.31    0.80
  -1  -4   2    7.76    0.64
  -1  -4   2    8.97    0.84
  -1  -4   2    7.45    0.33
  -1  -4   2    7.63    0.45
  -1   4   2    8.40    0.63
  -1   4   2    7.97    0.36
   1   4  -2    8.57    0.94
   1   4  -2    8.98    0.68
   1   4  -2    8.19    0.42
  -1   4   2    7.42    0.84
   1   4  -2    8.15    0.44
   1   4  -2    9.55    0.88
  -1   4   2    7.89    0.35
   1   4  -2    8.14    0.63
  -1   4   2    8.42    0.60
  -1   4   2    8.45    0.47
  -1   4   2    8.42    0.81
   1   4  -2    7.53    0.79
  -1   4   2    9.01    0.33
  -1   4   2    7.50    0.70
   0  -4   2  867.62   20.17
   0  -4   2  867.60   20.27
   0  -4  -2  898.36   20.36
   0  -4   2  877.61   20.76
   0  -4  -2  874.97   20.87
   0  -4  -2  858.25   20.12
   0  -4   2  855.30   20.78
   0   4  -2  876.13   20.74
   0   4  -2  852.39   20.93
   0   4   2  923.45   20.35
   0   4   2  863.38   20.10
   0   4   2  874.07   20.88
   0   4  -2  840.39   20.23
   0   4   2  857.37   20.82
  -1  -4  -2   78.07    2.65
   1  -4   2   78.68    2.53
   1  -4   2   80.71    1.97
   1  -4   2   77.50    1.97
  -1  -4  -2   74.97    1.94
  -1  -4  -2   79.60    2.94
  -1  -4  -2   75.86    3.01
  -1  -4  -2   77.58    2.18
   1  -4   2   82.27    2.36
   1  -4   2   78.63    2.98
   1  -4   2   77.44    1.94
  -1  -4  -2   77.61    2.45
   1  -4   2   82.39    3.01
   1   4   2   80.50    2.90
  -1   4  -2   74.84    2.85
   1   4   2   83.42    2.67
   1   4   2   76.91    1.91
   1   4   2   80.08    1.91
  -1   4  -2   80.04    2.77
   1   4   2   74.03    2.39
  -1   4  -2   76.88    2.15
   1   4   2   80.49    3.10
  -1   4  -2   81.83    2.09
  -1   4  -2   74.25    2.26
   1   4   2   75.45    1.93
   1   4   2   76.46    2.13
  -1   4  -2   80.08    1.93
  -1   4  -2   81.12    2.55
  -2  -4  -2   16.59    0.95
   2  -4   2   16.30    0.54
   2  -4   2   16.10    0.61
   2  -4   2   16.58    1.25
  -2  -4  -2   17.42    0.58
   2  -4   2   16.59    0.77
  -2  -4  -2   16.54    1.23
  -2  -4  -2   16.99    0.80
   2  -4   2   17.63    1.36
  -2  -4  -2   15.91    1.06
   2  -4   2   17.06    1.00
  -2  -4  -2   17.02    1.35
   2  -4   2   16.75    0.53
  -2   4  -2   16.73    0.74
   2   4   2   16.01    0.70
  -2   4  -2   16.79    0.71
   2   4   2   18.46    0.98
  -2   4  -2   16.27    1.02
  -2   4  -2   17.35    0.58
   2   4   2   17.68    1.37
   2   4   2   17.29    1.22
   2   4   2   16.80    0.51
   2   4   2   15.96    0.54
  -2   4  -2   16.76    0.99
   2   4   2   16.04    1.05
   2   4   2   16.67    0.59
   3  -4   2   12.35    0.65
  -3  -4  -2   12.00    0.71
   3  -4   2   11.77    0.62
   3  -4   2   12.35    0.50
  -3  -4  -2    9.73    1.04
   3  -4   2   11.02    0.40
  -3  -4  -2   10.26    1.16
   3  -4   2   12.10    0.88
   3  -4   2   11.52    1.16
  -3  -4  -2   12.07    0.87
  -3  -4  -2   11.48    0.48
  -3  -4  -2   10.80    1.10
   3  -4   2   11.27    0.42
  -3   4  -2   11.34    0.46
  -3   4  -2   12.52    0.65
  -3   4  -2   12.40    0.60
   3   4   2   12.29    0.53
   3   4   2   10.89    0.92
   3   4   2   10.85    0.59
  -3   4  -2   11.41    0.88
  -3   4  -2   11.32    0.68
   3   4   2   10.31    1.05
  -3   4  -2   12.51    0.86
   3   4   2   11.39    0.37
   3   4   2    9.97    1.18
   3   4   2   11.60    0.45
   3   4   2   11.12    0.83
  -4  -4  -2   11.79    0.50
  -4  -4  -2   10.63    0.74
  -4  -4  -2   13.11    1.45
   4  -4   2   12.93    0.69
   4  -4   2   11.67    0.52
   4  -4   2   11.96    0.96
  -4  -4  -2   11.04    1.11
   4  -4   2   11.50    0.63
   4  -4   2   11.74    0.44
   4  -4   2   11.23    0.43
  -4  -4  -2   12.28    0.37
  -4  -4  -2   13.19    1.04
  -4   4  -2   11.78    0.70
  -4   4  -2   11.77    0.50
   4   4   2   13.02    1.24
   4   4   2   12.05    0.64
   4   4   2   11.51    0.71
   4   4   2   12.09    0.49
  -4   4  -2   11.67    0.69
   4   4   2   11.78    1.26
  -4   4  -2   15.14    1.45
   4   4   2   11.06    1.04
  -4   4  -2   12.88    0.92
  -5  -4  -2   43.10    1.75
   5  -4   2   45.67    1.18
  -5  -4  -2   46.75    1.28
   5  -4   2   45.23    1.31
  -5  -4  -2   46.72    2.14
  -5  -4  -2   40.89    2.74
   5  -4   2   45.09    2.11
   5  -4   2   43.99    1.50
   5   4   2   43.15    1.47
  -5   4  -2   44.25    1.27
   5   4   2   42.08    2.55
   5   4   2   45.40    1.28
  -5   4  -2   44.97    1.84
  -5   4  -2   46.10    1.63
  -5   4  -2   45.46    1.66
   5   4   2   43.55    2.23
  -5   4  -2   44.98    1.31
   5   4   2   43.85    2.66
  -5   4  -2   43.57    2.61
   5   4   2   45.23    1.50
   6  -4   2   22.36    0.82
   6  -4   2   21.64    1.11
   6  -4   2   22.48    1.55
   6  -4   2   22.03    1.07
  -6  -4  -2   23.39    1.30
  -6  -4  -2   22.19    1.85
   6  -4   2   22.07    0.67
  -6  -4  -2   22.49    0.78
  -6  -4  -2   22.48    2.21
  -6  -4  -2   25.52    1.64
   6  -4   2   23.45    1.02
   6   4   2   21.71    0.81
  -6   4  -2   23.07    1.33
   6   4   2   21.27    1.90
   6   4   2   21.72    0.99
   6   4   2   23.40    1.69
  -6   4  -2   22.58    1.18
  -6   4  -2   21.34    0.80
  -6   4  -2   22.11    2.02
   6   4   2   21.93    1.00
  -6   4  -2   22.89    0.85
  -7  -4  -2    1.59    0.44
   7  -4   2    1.90    0.42
  -7  -4  -2    2.57    1.06
   7  -4   2    1.87    0.28
   7  -4   2    1.93    0.46
  -7  -4  -2    1.92    0.27
   7   4   2    2.43    0.97
   7   4   2    1.92    0.41
   7   4   2    2.50    0.44
  -7   4  -2    2.26    0.54
  -7   4  -2    2.16    0.32
  -7   4  -2    1.70    0.57
  -7   4  -2    1.40    0.27
  -7   4  -2    2.39    1.07
   7   4   2    1.30    0.23
   8  -4   2    2.11    0.32
   8  -4   2    1.58    0.48
  -8  -4  -2    1.93    0.29
  -8  -4  -2    0.93    0.43
   8  -4   2    1.54    0.29
  -8  -4  -2    0.57    1.27
   8   4   2    1.93    0.46
   8   4   2    1.76    0.29
  -8   4  -2    1.92    0.38
  -8   4  -2    2.30    0.36
  -8   4  -2    1.51    0.48
   8   4   2    1.76    0.44
  -8   4  -2    2.21    0.89
  -9  -4  -2   12.54    1.16
   9  -4   2   11.39    0.67
   9  -4   2   11.38    0.98
   9   4   2   10.08    0.64
  -9   4  -2   13.40    1.16
   9   4   2   12.68    1.08
   9   4   2   11.33    0.87
  -9  -5   2    1.41    0.55
   9  -5  -2    1.28    0.30
  -9  -5   2    1.74    0.38
   9  -5  -2    1.90    0.37
   9   5  -2    0.64    0.42
   9   5  -2    1.28    0.31
  -9   5   2    1.82    0.53
  -8  -5   2   19.98    0.87
   8  -5  -2   22.55    1.28
   8  -5  -2   20.25    0.86
  -8  -5   2   21.17    1.42
   8  -5  -2   21.47    0.96
   8  -5  -2   19.86    0.75
   8   5  -2   20.68    1.18
  -8   5   2   19.24    1.27
   8   5  -2   21.96    0.89
  -8   5   2   21.08    0.91
   7  -5  -2   11.90    0.53
  -7  -5   2   10.82    0.99
   7  -5  -2   12.97    0.64
   7  -5  -2   12.06    0.91
  -7  -5   2   12.44    0.66
   7  -5  -2   12.58    0.67
   7  -5  -2   11.73    1.10
   7   5  -2   12.35    0.84
  -7   5   2   12.30    0.63
   7   5  -2   10.64    0.67
  -7   5   2   12.53    0.92
   7   5  -2   12.22    0.62
  -6  -5   2   26.48    0.98
   6  -5  -2   25.85    1.42
   6  -5  -2   28.87    1.00
   6  -5  -2   29.08    0.89
   6  -5  -2   31.92    2.90
  -6  -5   2   25.26    1.41
  -6  -5   2   24.94    1.78
   6  -5  -2   27.04    1.49
   6  -5  -2   29.83    1.73
   6  -5  -2   26.88    1.01
   6   5  -2   25.27    2.34
   6   5  -2   27.99    1.06
   6   5  -2   27.30    1.19
   6   5  -2   26.57    1.92
   6   5  -2   29.20    0.97
  -6   5   2   28.52    1.29
  -6   5   2   27.47    1.05
   5  -5  -2    1.56    0.23
   5  -5  -2    0.88    0.22
   5  -5  -2    1.54    0.25
   5  -5  -2    0.72    0.66
  -5  -5   2    1.81    0.47
  -5  -5   2    1.32    0.27
  -5  -5   2    1.11    0.44
   5  -5  -2    1.87    0.53
  -5  -5   2    1.38    0.14
   5  -5  -2    1.44    0.51
   5  -5  -2    1.49    0.43
   5   5  -2    1.17    0.21
   5   5  -2    1.52    0.30
   5   5  -2    0.36    0.65
  -5   5   2    1.37    0.35
  -5   5   2    1.55    0.34
   5   5  -2    2.14    0.37
  -5   5   2    1.95    0.27
   5   5  -2    1.59    0.58
  -5   5   2    2.39    0.43
  -4  -5   2    8.53    0.48
   4  -5  -2    7.15    0.70
  -4  -5   2    7.91    1.09
   4  -5  -2    8.43    0.80
  -4  -5   2    7.42    0.65
   4  -5  -2    7.60    0.45
   4  -5  -2    7.98    0.45
  -4  -5   2    8.02    0.85
   4  -5  -2    7.00    1.26
  -4  -5   2    7.45    0.33
   4  -5  -2    7.58    0.40
   4   5  -2    8.79    1.21
   4   5  -2    7.54    0.40
  -4   5   2    7.81    0.73
  -4   5   2    7.29    0.57
  -4   5   2    7.28    0.53
   4   5  -2    7.78    0.91
  -4   5   2    7.88    0.41
  -4   5   2    8.55    0.70
   4   5  -2    7.69    0.50
  -4   5   2    8.46    0.68
   4   5  -2    7.96    1.31
  -4   5   2    8.01    0.42
   4   5  -2    7.89    0.53
  -3  -5   2   22.36    0.78
   3  -5  -2   20.52    1.12
  -3  -5   2   22.51    1.48
  -3  -5   2   22.52    1.04
   3  -5  -2   21.81    1.22
   3  -5  -2   21.74    0.72
   3  -5  -2   21.00    0.80
  -3  -5   2   22.11    0.68
   3  -5  -2   22.36    1.69
  -3  -5   2   21.50    1.32
   3   5  -2   23.86    1.73
  -3   5   2   22.57    0.74
   3   5  -2   22.03    1.39
  -3   5   2   22.82    1.22
   3   5  -2   19.52    0.83
  -3   5   2   22.39    1.29
  -3   5   2   20.66    0.84
   3   5  -2   20.93    0.85
  -3   5   2   21.22    0.96
   3   5  -2   19.98    0.70
   3   5  -2   20.81    1.75
  -3   5   2   21.47    1.11
   3   5  -2   19.34    1.41
  -3   5   2   21.72    0.71
  -2  -5   2   15.35    1.24
   2  -5  -2   13.67    1.51
  -2  -5   2   14.81    1.02
   2  -5  -2   14.58    0.64
  -2  -5   2   15.42    0.55
   2  -5  -2   14.93    0.97
  -2  -5   2   16.02    1.13
  -2  -5   2   14.56    0.95
  -2  -5   2   14.80    0.60
   2  -5  -2   15.05    0.57
   2  -5  -2   14.30    0.92
  -2   5   2   15.03    0.62
  -2   5   2   15.13    0.57
  -2   5   2   14.03    1.46
   2   5  -2   14.44    1.32
   2   5  -2   14.69    0.65
  -2   5   2   15.52    0.93
   2   5  -2   16.18    1.45
   2   5  -2   15.64    0.55
  -2   5   2   14.25    0.74
   2   5  -2   14.18    0.67
   2   5  -2   16.33    1.10
  -2   5   2   15.51    0.97
  -2   5   2   15.15    1.06
   2   5  -2   13.73    1.17
   2   5  -2   17.13    1.06
  -2   5   2   15.11    0.54
  -1  -5   2   21.61    0.86
   1  -5  -2   21.44    0.71
   1  -5  -2   17.04    1.72
  -1  -5   2   21.68    1.20
   1  -5  -2   19.39    1.14
   1  -5  -2   19.73    1.08
  -1  -5   2   22.41    1.48
   1  -5  -2   21.56    0.83
  -1  -5   2   20.15    0.72
  -1  -5   2   20.55    1.46
  -1  -5   2   21.61    1.23
  -1  -5   2   20.40    0.75
   1  -5  -2   21.28    1.55
   1   5  -2   21.65    0.80
  -1   5   2   21.02    0.70
  -1   5   2   21.15    1.11
  -1   5   2   21.05    0.67
   1   5  -2   22.95    0.88
  -1   5   2   23.03    1.18
  -1   5   2   19.69    1.37
  -1   5   2   20.54    1.33
  -1   5   2   21.16    0.72
   1   5  -2   20.62    1.50
   1   5  -2   20.09    1.17
   1   5  -2   22.37    1.63
   1   5  -2   21.77    1.44
   1   5  -2   19.88    1.15
   0  -5  -2  152.99    3.70
   0  -5   2  152.57    4.37
   0  -5  -2  155.55    4.33
   0  -5   2  160.12    5.00
   0  -5   2  152.50    3.71
   0  -5  -2  152.79    4.51
   0  -5  -2  155.71    3.93
   0  -5   2  151.48    3.81
   0  -5  -2  162.28    5.14
   0  -5   2  154.42    3.71
   0   5   2  153.26    4.48
   0   5  -2  157.12    3.67
   0   5  -2  150.38    4.88
   0   5   2  152.75    5.02
   0   5  -2  153.44    3.81
   0   5   2  154.48    3.96
   0   5  -2  156.39    4.33
   0   5   2  154.71    4.31
   0   5  -2  153.63    4.44
   0   5   2  148.53    5.00
   0   5   2  151.31    3.66
   0   5  -2  158.75    5.19
   0   5   2  152.02    3.68
   0   5   2  158.84    3.66
   0   5  -2  155.76    3.93
  -1  -5  -2   35.34    2.00
   1  -5   2   29.59    2.19
   1  -5   2   33.72    1.57
   1  -5   2   35.70    1.06
   1  -5   2   36.39    1.46
   1  -5   2   36.03    1.03
  -1  -5  -2   34.67    1.37
  -1  -5  -2   37.04    1.57
   1  -5   2   34.85    1.05
  -1  -5  -2   35.80    1.04
  -1  -5  -2   35.20    1.70
   1  -5   2   34.52    1.97
   1   5   2   34.87    1.01
  -1   5  -2   34.27    1.14
  -1   5  -2   35.72    1.94
  -1   5  -2   35.36    1.40
  -1   5  -2   35.80    1.01
   1   5   2   34.24    1.93
   1   5   2   33.71    1.93
   1   5   2   34.73    1.65
   1   5   2   35.53    1.51
   1   5   2   34.19    0.98
  -1   5  -2   35.82    1.96
  -1   5  -2   34.23    1.58
   1   5   2   33.48    1.21
   1   5   2   33.35    2.04
  -1   5  -2   34.70    1.24
   1   5   2   35.04    0.98
  -2  -5  -2    7.85    0.60
  -2  -5  -2    8.69    0.43
   2  -5   2    7.99    1.19
  -2  -5  -2    7.88    0.93
   2  -5   2    8.15    0.40
   2  -5   2    8.65    0.44
   2  -5   2    8.03    0.37
   2  -5   2    8.48    0.79
  -2  -5  -2    7.78    1.17
  -2  -5  -2    9.83    0.80
   2  -5   2    8.65    0.63
  -2  -5  -2    9.66    1.10
  -2   5  -2    7.82    0.80
  -2   5  -2    7.79    0.38
   2   5   2    8.30    0.38
   2   5   2    7.66    0.52
   2   5   2    6.95    1.06
  -2   5  -2    7.40    0.54
  -2   5  -2    8.20    0.79
   2   5   2    9.10    0.75
  -2   5  -2    7.26    0.89
  -2   5  -2    9.11    0.54
   2   5   2    8.67    1.29
   2   5   2    8.05    0.35
   2   5   2    8.61    0.42
  -2   5  -2    8.30    0.57
  -3  -5  -2   43.06    1.27
   3  -5   2   41.78    1.92
  -3  -5  -2   43.32    2.29
  -3  -5  -2   42.95    2.09
   3  -5   2   44.80    2.47
   3  -5   2   43.62    1.21
   3  -5   2   43.24    1.30
  -3  -5  -2   39.75    2.52
   3  -5   2   44.22    1.79
  -3  -5  -2   43.43    1.16
   3  -5   2   41.91    1.16
  -3  -5  -2   43.86    1.63
   3   5   2   44.60    1.23
   3   5   2   44.58    1.46
  -3   5  -2   49.05    2.05
   3   5   2   45.71    2.12
  -3   5  -2   42.30    1.53
  -3   5  -2   47.56    1.63
  -3   5  -2   43.57    1.24
   3   5   2   40.64    2.24
  -3   5  -2   44.18    1.48
   3   5   2   43.33    1.31
   3   5   2   46.57    2.65
   3   5   2   41.32    2.41
  -4  -5  -2   27.92    2.29
   4  -5   2   30.69    0.91
   4  -5   2   30.82    1.67
  -4  -5  -2   31.83    1.40
   4  -5   2   31.06    1.02
  -4  -5  -2   29.85    0.98
  -4  -5  -2   32.70    2.06
   4  -5   2   30.34    1.18
  -4  -5  -2   30.09    0.84
   4  -5   2   29.69    2.13
  -4  -5  -2   31.77    1.70
   4   5   2   29.37    1.07
   4   5   2   31.13    0.96
  -4   5  -2   29.89    1.57
   4   5   2   29.21    1.76
   4   5   2   31.18    2.22
  -4   5  -2   31.18    1.27
  -4   5  -2   31.48    0.99
   4   5   2   29.77    2.72
   4   5   2   31.58    1.19
  -4   5  -2   29.14    1.22
   5  -5   2   43.83    1.34
  -5  -5  -2   42.08    3.01
   5  -5   2   42.20    2.14
  -5  -5  -2   42.97    2.48
  -5  -5  -2   43.33    1.30
   5  -5   2   43.44    1.20
  -5  -5  -2   44.29    2.18
   5  -5   2   41.06    1.16
   5  -5   2   41.01    2.69
  -5  -5  -2   43.84    1.82
   5   5   2   42.15    1.45
   5   5   2   42.35    1.50
  -5   5  -2   44.28    1.32
   5   5   2   45.60    2.36
   5   5   2   45.07    1.29
   5   5   2   44.00    2.77
  -5   5  -2   43.24    1.65
  -5   5  -2   42.95    1.65
  -5   5  -2   40.07    1.89
   6  -5   2    0.61    0.18
   6  -5   2    0.87    0.86
   6  -5   2    0.60    0.35
  -6  -5  -2    0.15    0.25
  -6  -5  -2    1.33    0.61
  -6  -5  -2    0.10    0.73
   6  -5   2    0.01    0.39
  -6  -5  -2    0.56    0.23
   6  -5   2    0.30    0.20
   6   5   2    0.52    0.25
   6   5   2    0.69    0.50
  -6   5  -2    0.45    0.19
  -6   5  -2    0.21    0.30
   6   5   2    2.03    1.17
   6   5   2    0.48    0.27
   6   5   2    0.25    0.18
  -6   5  -2    1.07    0.50
   7  -5   2    3.93    0.69
  -7  -5  -2    2.54    1.38
  -7  -5  -2    3.75    0.39
   7  -5   2    3.94    0.43
  -7  -5  -2    2.94    0.57
   7   5   2    4.05    0.39
   7   5   2    4.85    0.62
  -7   5  -2    3.31    0.40
  -7   5  -2    3.84    0.67
   7   5   2    3.34    0.53
  -7   5  -2    4.44    0.74
  -8  -5  -2    4.78    0.83
  -8  -5  -2    4.99    0.49
   8  -5   2    5.78    0.51
   8  -5   2    5.60    0.80
  -8   5  -2    5.14    0.52
   8   5   2    5.08    0.47
  -8   5  -2    5.09    0.78
   8   5   2    6.35    0.71
   8   5   2    5.88    0.70
   9  -5   2   19.15    0.89
  -9  -5  -2   18.65    1.43
   9  -5   2   20.63    1.33
   9   5   2   17.78    0.87
  -9   5  -2   18.88    0.95
  -9   5  -2   18.82    1.38
   9   5   2   20.17    1.22
  -8  -6   2   13.15    0.77
  -8  -6   2   13.12    1.16
   8  -6  -2   10.59    1.14
   8  -6  -2   12.73    0.74
  -8   6   2   11.49    0.82
   8   6  -2   12.67    0.95
   8   6  -2   11.24    0.67
  -8   6   2   10.32    0.95
   7  -6  -2    7.35    0.56
  -7  -6   2    7.19    0.58
   7  -6  -2    7.27    0.81
  -7  -6   2    8.37    0.94
   7   6  -2    7.82    0.53
  -7   6   2    8.23    0.81
   7   6  -2    6.90    0.68
   7   6  -2    7.64    0.65
  -7   6   2    7.94    0.55
  -7   6   2    7.67    0.77
   6  -6  -2    0.33    0.23
   6  -6  -2    0.47    0.24
   6  -6  -2    0.20    0.42
  -6  -6   2    0.65    0.38
   6  -6  -2    0.77    0.46
   6  -6  -2    0.79    0.23
  -6  -6   2    0.47    0.26
   6   6  -2    0.54    0.30
  -6   6   2    0.43    0.29
  -6   6   2    0.46    0.31
   6   6  -2    0.32    0.19
  -6   6   2    0.25    0.20
   6   6  -2    0.47    0.26
   5  -6  -2   20.63    1.28
  -5  -6   2   19.69    0.61
  -5  -6   2   20.67    1.01
   5  -6  -2   17.19    1.20
  -5  -6   2   19.90    1.19
  -5  -6   2   17.71    1.73
  -5  -6   2   20.73    1.57
   5  -6  -2   21.60    1.46
   5  -6  -2   18.39    2.02
   5  -6  -2   20.88    0.76
   5  -6  -2   19.09    0.91
   5  -6  -2   21.23    0.86
   5   6  -2   20.28    0.97
  -5   6   2   21.55    1.03
  -5   6   2   18.14    1.11
  -5   6   2   20.29    1.10
  -5   6   2   21.80    1.17
   5   6  -2   20.08    0.92
   5   6  -2   19.28    1.60
   5   6  -2   16.24    1.96
  -4  -6   2   42.19    1.34
  -4  -6   2   44.53    2.21
   4  -6  -2   41.26    1.34
   4  -6  -2   46.34    2.83
   4  -6  -2   41.69    1.34
   4  -6  -2   42.37    2.01
  -4  -6   2   42.03    1.73
   4  -6  -2   43.51    1.27
   4  -6  -2   37.38    1.94
  -4  -6   2   42.65    1.17
  -4  -6   2   37.44    2.23
   4   6  -2   42.48    1.26
   4   6  -2   43.15    2.27
   4   6  -2   40.61    1.45
  -4   6   2   42.31    1.48
   4   6  -2   45.18    2.89
  -4   6   2   43.39    1.98
  -4   6   2   41.64    1.77
  -4   6   2   42.15    1.90
  -4   6   2   42.25    1.26
  -4   6   2   43.55    1.63
   4   6  -2   43.77    1.45
   3  -6  -2    4.35    0.38
   3  -6  -2    5.61    0.78
   3  -6  -2    3.35    0.92
  -3  -6   2    4.71    0.78
  -3  -6   2    4.70    0.42
  -3  -6   2    4.86    0.62
   3  -6  -2    4.83    0.36
   3  -6  -2    5.12    0.41
  -3  -6   2    4.63    0.33
  -3  -6   2    7.50    1.16
   3  -6  -2    6.37    0.91
  -3   6   2    5.18    0.35
  -3   6   2    5.65    0.91
  -3   6   2    4.73    0.51
   3   6  -2    5.10    0.43
   3   6  -2    4.51    0.43
   3   6  -2    6.23    1.17
   3   6  -2    3.18    0.66
  -3   6   2    5.21    0.36
   3   6  -2    5.38    0.35
  -3   6   2    5.30    0.61
  -3   6   2    6.15    0.89
   3   6  -2    5.03    1.15
  -2  -6   2    0.87    0.24
   2  -6  -2    1.27    0.44
  -2  -6   2    0.55    0.17
  -2  -6   2    1.13    0.54
   2  -6  -2    0.90    0.38
  -2  -6   2    1.07    0.29
   2  -6  -2    0.63    0.19
  -2  -6   2    0.78    0.34
   2  -6  -2    0.99    0.61
   2  -6  -2    0.68    0.22
  -2   6   2    0.51    0.15
   2   6  -2    0.78    0.67
   2   6  -2    0.36    0.33
  -2   6   2    0.53    0.32
   2   6  -2    1.07    0.28
   2   6  -2    0.58    0.62
  -2   6   2    0.91    0.27
  -2   6   2    0.81    0.45
   2   6  -2    0.64    0.21
  -2   6   2    1.04    0.20
  -2   6   2    1.06    0.50
   2   6  -2    1.08    0.20
  -2   6   2    0.75    0.19
   1  -6  -2   10.46    0.62
   1  -6  -2    9.64    0.93
  -1  -6   2   11.04    0.51
   1  -6  -2   12.14    0.92
   1  -6  -2   10.83    0.52
   1  -6  -2   13.56    1.38
  -1  -6   2   10.57    0.54
  -1  -6   2   11.17    1.23
  -1  -6   2   10.96    0.99
  -1  -6   2   11.53    0.99
   1   6  -2   10.60    0.47
  -1   6   2   11.87    0.51
  -1   6   2   11.50    0.48
   1   6  -2   10.82    1.27
   1   6  -2   12.63    1.83
  -1   6   2   11.62    1.19
  -1   6   2   10.47    0.89
  -1   6   2   11.32    0.70
  -1   6   2   11.50    0.91
   1   6  -2   10.20    0.91
  -1   6   2   11.09    0.52
   1   6  -2   10.58    0.65
  -1   6   2   12.13    1.08
   0  -6  -2   79.33    2.31
   0  -6   2   77.45    2.07
   0  -6  -2   78.98    2.73
   0  -6   2   77.49    2.18
   0  -6   2   76.04    3.32
   0  -6  -2   77.02    2.06
   0  -6   2   72.20    2.79
   0  -6  -2   75.21    3.37
   0  -6   2   75.52    2.06
   0   6  -2   76.83    2.26
   0   6  -2   78.67    2.31
   0   6  -2   79.20    2.72
   0   6   2   77.38    2.02
   0   6   2   83.94    3.52
   0   6   2   76.93    2.70
   0   6   2   78.41    3.34
   0   6  -2   88.08    3.43
   0   6   2   76.14    2.01
   0   6  -2   74.05    3.42
   0   6   2   82.55    3.29
   0   6   2   78.56    2.00
   0   6  -2   76.63    2.01
   0   6   2   78.12    2.33
  -1  -6  -2    0.19    0.18
   1  -6   2   -0.09    0.44
   1  -6   2    0.11    0.27
  -1  -6  -2   -0.44    0.39
   1  -6   2   -0.06    0.14
  -1  -6  -2    0.06    0.14
   1  -6   2    0.18    0.31
   1  -6   2    0.11    0.14
   1  -6   2    0.08    0.14
   1   6   2    0.01    0.10
   1   6   2   -0.13    0.15
   1   6   2   -0.25    0.47
   1   6   2    0.08    0.41
  -1   6  -2    0.23    0.41
   1   6   2    0.08    0.28
  -1   6  -2   -0.01    0.17
   1   6   2    0.10    0.21
  -1   6  -2    0.16    0.21
   1   6   2    0.25    0.13
  -1   6  -2    0.15    0.16
  -1   6  -2    0.07    0.11
   1   6   2    0.07    0.13
  -2  -6  -2    3.88    0.87
   2  -6   2    4.25    0.37
   2  -6   2    4.23    0.61
   2  -6   2    4.03    0.34
   2  -6   2    3.49    0.95
   2  -6   2    3.71    0.68
  -2  -6  -2    4.38    0.77
  -2  -6  -2    4.36    0.32
  -2  -6  -2    3.42    0.36
  -2  -6  -2    4.31    0.50
   2  -6   2    3.77    0.29
   2   6   2    4.14    0.45
   2   6   2    3.95    0.29
   2   6   2    3.79    0.98
  -2   6  -2    3.58    0.81
   2   6   2    5.01    0.84
   2   6   2    4.81    1.01
  -2   6  -2    3.98    0.72
  -2   6  -2    4.30    0.55
  -2   6  -2    4.28    0.49
   2   6   2    4.22    0.31
  -2   6  -2    4.33    0.44
   2   6   2    3.64    0.31
  -2   6  -2    4.29    0.31
   3  -6   2    4.12    1.09
  -3  -6  -2    2.84    0.27
   3  -6   2    2.16    0.30
  -3  -6  -2    2.34    0.79
   3  -6   2    2.34    0.29
   3  -6   2    1.67    0.57
   3  -6   2    2.48    0.46
  -3  -6  -2    1.94    0.54
  -3  -6  -2    2.88    0.36
  -3  -6  -2    3.41    0.55
   3   6   2    2.64    0.44
  -3   6  -2    4.08    0.45
  -3   6  -2    2.60    0.39
  -3   6  -2    2.78    0.30
   3   6   2    3.20    0.87
  -3   6  -2    3.59    0.58
  -3   6  -2    2.28    0.63
   3   6   2    2.96    0.30
  -3   6  -2    3.04    0.73
   3   6   2    2.58    0.27
   3   6   2    1.31    0.96
   3   6   2    2.24    0.62
   4  -6   2    8.86    0.68
  -4  -6  -2    9.54    0.55
  -4  -6  -2    9.49    1.03
  -4  -6  -2    6.69    1.23
   4  -6   2    9.45    0.69
  -4  -6  -2    8.58    0.40
   4  -6   2   11.07    1.09
   4  -6   2    8.64    0.54
  -4  -6  -2   10.89    0.85
   4  -6   2   10.02    0.49
   4   6   2    9.85    0.68
  -4   6  -2    9.83    0.70
   4   6   2    9.00    0.47
   4   6   2    9.88    1.51
  -4   6  -2   12.09    1.85
  -4   6  -2    9.20    0.49
   4   6   2    8.80    0.55
  -4   6  -2    9.69    1.03
  -4   6  -2    8.17    0.71
   4   6   2   10.70    1.70
   5  -6   2   29.70    2.49
   5  -6   2   26.25    1.02
   5  -6   2   27.33    1.78
  -5  -6  -2   27.04    1.78
  -5  -6  -2   26.01    0.76
  -5  -6  -2   28.62    2.26
   5  -6   2   27.04    0.90
  -5  -6  -2   28.47    1.01
  -5  -6  -2   27.29    1.47
   5   6   2   26.18    0.95
  -5   6  -2   29.76    1.66
   5   6   2   25.36    1.87
  -5   6  -2   29.59    1.75
  -5   6  -2   28.73    1.31
   5   6   2   28.74    1.20
  -5   6  -2   26.40    0.97
   5   6   2   26.05    1.07
  -5   6  -2   28.79    1.34
   5   6   2   26.92    2.47
  -6  -6  -2    7.91    0.56
   6  -6   2    7.64    0.79
   6  -6   2    7.59    0.46
   6  -6   2    7.99    0.56
  -6  -6  -2    8.30    0.88
  -6   6  -2    6.54    0.97
  -6   6  -2    7.91    0.80
   6   6   2    7.03    0.49
  -6   6  -2    6.76    0.51
   6   6   2    7.10    0.60
  -6   6  -2    8.29    0.77
  -7  -6  -2    2.72    0.63
  -7  -6  -2    3.46    0.44
   7  -6   2    3.02    0.40
   7  -6   2    3.41    0.65
  -7   6  -2    1.77    0.51
   7   6   2    2.31    0.35
   7   6   2    2.98    0.49
  -7   6  -2    3.19    0.43
   7   6   2    3.59    0.56
   8  -6   2    9.88    0.68
   8  -6   2    9.53    0.98
  -8  -6  -2    9.00    0.66
  -8  -6  -2   10.58    1.09
  -8   6  -2   10.27    0.69
   8   6   2    8.53    0.61
  -8   6  -2    9.44    1.00
   8   6   2    9.74    0.86
   8   6   2   10.02    0.85
  -7  -7   2    7.18    1.00
   7  -7  -2    8.02    0.57
   7  -7  -2    7.17    0.61
  -7  -7   2    6.12    0.63
  -7   7   2    7.69    0.83
   7   7  -2    7.20    0.76
   7   7  -2    6.30    0.52
  -7   7   2    6.76    0.56
  -6  -7   2    5.58    1.94
   6  -7  -2    8.09    0.63
  -6  -7   2    8.20    0.93
  -6  -7   2    8.42    0.65
   6  -7  -2    8.61    0.55
   6   7  -2    7.35    0.53
   6   7  -2    7.29    0.66
  -6   7   2    8.64    0.77
  -6   7   2    7.75    0.81
  -6   7   2    8.17    0.56
   6   7  -2    7.75    0.69
  -5  -7   2    1.27    0.35
  -5  -7   2    1.10    0.46
   5  -7  -2    0.70    0.26
  -5  -7   2    1.54    0.24
   5  -7  -2    1.52    0.52
  -5  -7   2    0.00    0.99
   5  -7  -2    1.66    0.31
   5  -7  -2    1.14    0.64
   5  -7  -2    1.30    0.28
   5   7  -2    1.43    0.26
  -5   7   2    1.73    0.66
  -5   7   2    1.57    0.35
  -5   7   2    1.40    0.27
   5   7  -2    1.79    1.36
  -5   7   2    1.07    0.40
   5   7  -2    1.32    0.37
   4  -7  -2    6.48    0.49
  -4  -7   2    6.55    0.54
  -4  -7   2    6.47    1.35
   4  -7  -2    6.31    1.06
  -4  -7   2    6.06    0.38
  -4  -7   2    6.27    0.79
   4  -7  -2    6.28    0.52
   4  -7  -2    5.29    0.62
  -4  -7   2    3.87    0.82
  -4   7   2    6.33    0.78
   4   7  -2    4.81    0.40
   4   7  -2    6.79    0.59
  -4   7   2    5.35    0.75
   4   7  -2    6.26    1.05
   4   7  -2    5.48    1.53
  -4   7   2    6.09    0.55
   4   7  -2    6.50    0.54
  -4   7   2    6.26    1.01
  -4   7   2    5.78    0.43
   3  -7  -2   20.64    0.81
   3  -7  -2   18.83    1.96
  -3  -7   2   19.58    1.11
   3  -7  -2   22.83    0.88
   3  -7  -2   19.65    1.35
  -3  -7   2   21.72    0.89
  -3  -7   2   20.35    0.76
  -3  -7   2   19.04    1.78
  -3  -7   2   18.95    1.64
   3  -7  -2   20.13    0.88
  -3   7   2   19.73    0.77
   3   7  -2   23.12    2.28
  -3   7   2   20.46    1.09
   3   7  -2   15.14    2.01
  -3   7   2   20.15    0.88
  -3   7   2   21.70    1.61
   3   7  -2   19.46    1.46
   3   7  -2   19.88    0.90
   3   7  -2   19.18    0.76
  -3   7   2   20.48    1.27
  -3   7   2   17.82    1.42
   3   7  -2   20.90    0.99
   2  -7  -2    4.23    0.40
  -2  -7   2    4.69    0.54
   2  -7  -2    3.07    0.67
  -2  -7   2    2.79    0.65
  -2  -7   2    3.74    0.98
  -2  -7   2    3.51    0.40
  -2  -7   2    3.78    0.36
   2  -7  -2    3.66    0.38
   2  -7  -2    3.70    0.43
  -2   7   2    4.69    0.62
  -2   7   2    3.63    0.36
  -2   7   2    3.70    0.32
  -2   7   2    5.02    1.11
   2   7  -2    3.95    0.81
  -2   7   2    4.70    0.76
   2   7  -2    3.98    0.33
   2   7  -2    2.47    1.02
   2   7  -2    5.09    0.62
  -2   7   2    3.51    0.34
   2   7  -2    2.58    0.99
  -2   7   2    4.86    0.86
   2   7  -2    4.04    0.41
  -1  -7   2    0.26    0.63
   1  -7  -2    0.10    0.17
   1  -7  -2    0.27    0.21
   1  -7  -2    1.61    0.72
  -1  -7   2    0.42    0.35
   1  -7  -2    0.20    0.18
  -1  -7   2    0.39    0.20
  -1  -7   2    1.11    0.29
  -1  -7   2    0.42    0.23
   1  -7  -2   -0.03    0.37
  -1   7   2    0.53    0.18
   1   7  -2    0.40    0.23
   1   7  -2    0.69    0.41
   1   7  -2    0.25    0.73
  -1   7   2    0.27    0.23
  -1   7   2    0.07    0.27
   1   7  -2    0.36    0.26
   1   7  -2    0.32    0.68
   1   7  -2    0.48    0.15
  -1   7   2    0.27    0.55
  -1   7   2    0.19    0.56
  -1   7   2    0.62    0.17
  -1   7   2    0.60    0.19
   0  -7   2   24.30    2.02
   0  -7  -2   21.75    1.05
   0  -7  -2   22.63    1.40
   0  -7  -2   21.64    1.94
   0  -7   2   23.01    0.88
   0  -7  -2   21.92    0.87
   0  -7   2   22.59    0.98
   0  -7   2   23.68    0.88
   0  -7  -2   21.51    0.85
   0  -7   2   21.86    1.46
   0   7  -2   22.01    1.05
   0   7  -2   24.07    1.39
   0   7  -2   22.59    0.94
   0   7   2   22.72    1.76
   0   7  -2   22.13    0.80
   0   7   2   23.03    0.81
   0   7  -2   21.68    1.91
   0   7   2   23.02    2.00
   0   7   2   22.40    0.81
   0   7   2   23.56    0.81
   0   7  -2   23.91    1.80
   0   7   2   25.14    1.14
   0   7   2   23.52    1.48
  -1  -7  -2    0.86    0.31
   1  -7   2    0.84    0.25
   1  -7   2    0.37    0.18
   1  -7   2    0.30    0.40
  -1  -7  -2    0.30    0.19
  -1  -7  -2    0.55    0.20
   1  -7   2    0.18    0.35
   1  -7   2   -0.19    0.57
  -1  -7  -2    0.96    0.69
  -1  -7  -2    0.54    0.39
   1  -7   2    0.26    0.18
   1   7   2    0.19    0.15
   1   7   2   -0.32    0.77
   1   7   2    0.58    0.27
   1   7   2    0.31    0.62
  -1   7  -2    0.28    0.57
  -1   7  -2    0.40    0.29
  -1   7  -2    0.62    0.32
  -1   7  -2    0.36    0.15
   1   7   2    0.42    0.31
  -1   7  -2    0.79    0.25
   1   7   2    0.73    0.19
   2  -7   2    1.88    0.40
  -2  -7  -2    1.67    0.53
  -2  -7  -2    2.01    0.29
   2  -7   2    1.98    0.26
  -2  -7  -2    1.37    0.80
  -2  -7  -2    1.77    0.41
  -2  -7  -2    2.17    0.33
   2  -7   2   -0.10    0.82
   2  -7   2    1.31    0.50
   2  -7   2    1.78    0.30
   2   7   2    1.89    0.26
   2   7   2    1.57    0.41
   2   7   2    1.48    0.25
  -2   7  -2    1.86    0.35
  -2   7  -2    1.64    0.24
   2   7   2    1.48    0.49
  -2   7  -2    1.15    0.62
  -2   7  -2    1.81    0.42
   2   7   2    1.61    0.92
   2   7   2    2.72    1.10
  -2   7  -2    2.64    0.96
  -2   7  -2    1.47    0.39
  -3  -7  -2    4.62    0.46
  -3  -7  -2    4.16    0.79
   3  -7   2    4.88    0.46
  -3  -7  -2    4.40    0.66
   3  -7   2    4.80    0.43
  -3  -7  -2    2.85    0.98
  -3  -7  -2    4.57    0.35
   3  -7   2    4.27    1.27
   3   7   2    4.62    0.58
   3   7   2    3.93    1.16
  -3   7  -2    3.97    0.57
  -3   7  -2    5.41    0.54
   3   7   2    3.74    0.80
   3   7   2    4.23    2.26
   3   7   2    4.47    0.37
  -3   7  -2    5.45    0.59
  -3   7  -2    4.69    0.38
  -3   7  -2    3.76    0.97
   3   7   2    4.81    0.40
  -4  -7  -2   16.99    1.12
   4  -7   2   15.81    0.70
  -4  -7  -2   15.41    0.77
   4  -7   2   16.76    1.08
   4  -7   2   14.81    1.35
  -4  -7  -2   18.31    1.48
   4  -7   2   15.16    0.78
  -4  -7  -2   16.17    0.61
   4   7   2   14.94    0.74
  -4   7  -2   16.42    0.71
  -4   7  -2   13.83    1.50
  -4   7  -2   16.03    0.93
  -4   7  -2   16.27    1.01
   4   7   2   15.03    2.17
   4   7   2   15.88    0.69
  -5  -7  -2   21.57    2.37
  -5  -7  -2   23.77    1.44
   5  -7   2   25.66    1.05
  -5  -7  -2   23.84    0.99
   5  -7   2   23.58    0.91
   5   7   2   24.12    0.93
  -5   7  -2   25.55    0.98
   5   7   2   24.35    1.02
   5   7   2   24.15    1.18
  -5   7  -2   24.39    1.24
   5   7   2   25.06    3.81
  -5   7  -2   24.30    1.80
  -5   7  -2   24.91    1.33
   6  -7   2    5.41    0.84
  -6  -7  -2    4.76    0.87
   6  -7   2    4.88    0.48
  -6  -7  -2    5.12    0.54
   6  -7   2    4.40    0.51
   6   7   2    4.43    0.45
  -6   7  -2    3.99    0.74
  -6   7  -2    5.78    0.78
   6   7   2    4.57    0.52
  -6   7  -2    3.92    0.44
   6   7   2    4.89    0.66
  -7  -7  -2    2.49    0.44
   7  -7   2    4.41    0.84
   7  -7   2    2.46    0.48
  -7  -7  -2    3.04    0.74
   7   7   2    3.29    0.56
   7   7   2    4.48    0.67
   7   7   2    2.68    0.38
  -7   7  -2    3.16    0.67
  -7   7  -2    3.81    0.48
   6  -8  -2    0.58    0.33
  -6  -8   2    0.59    0.43
   6  -8  -2    0.04    0.30
   6   8  -2    0.38    0.24
  -6   8   2    0.23    0.36
  -6   8   2    0.14    0.33
   6   8  -2    0.20    0.38
  -6   8   2    0.31    0.43
   6   8  -2    0.28    0.40
   5  -8  -2    4.90    0.51
  -5  -8   2    4.98    0.59
  -5  -8   2    3.53    1.72
  -5  -8   2    6.24    0.88
   5  -8  -2    5.27    0.58
  -5   8   2    5.83    0.86
   5   8  -2    5.46    0.47
  -5   8   2    5.18    0.48
   5   8  -2    5.23    0.62
   5   8  -2    5.52    0.67
  -5   8   2    5.64    0.66
  -4  -8   2    9.82    1.80
  -4  -8   2   13.77    1.06
  -4  -8   2   14.14    0.81
   4  -8  -2   13.79    0.78
  -4  -8   2   14.31    0.63
   4  -8  -2   12.82    0.70
  -4   8   2   14.70    1.19
   4   8  -2   14.67    0.91
  -4   8   2   12.89    0.99
   4   8  -2   13.31    2.47
  -4   8   2   14.22    0.81
  -4   8   2   12.91    0.67
   4   8  -2   13.30    0.67
  -3  -8   2    0.11    0.20
   3  -8  -2    0.26    0.24
   3  -8  -2   -0.04    0.50
   3  -8  -2    0.49    0.27
  -3  -8   2    0.15    0.29
  -3  -8   2    0.08    1.00
   3  -8  -2    0.41    0.26
  -3  -8   2    0.00    0.26
  -3   8   2    0.20    0.19
   3   8  -2   -0.24    1.10
  -3   8   2    0.24    0.21
   3   8  -2    0.16    0.25
  -3   8   2    0.45    0.38
   3   8  -2    0.15    0.23
  -3   8   2    0.79    0.37
   3   8  -2    0.17    0.16
  -2  -8   2    2.70    0.40
  -2  -8   2    2.92    0.54
   2  -8  -2    2.43    0.39
   2  -8  -2    3.26    0.44
   2  -8  -2    3.30    0.41
   2  -8  -2    3.15    0.77
  -2  -8   2    2.09    1.01
   2   8  -2    2.24    1.25
  -2   8   2    3.06    0.53
   2   8  -2    2.24    0.72
   2   8  -2    3.60    0.46
  -2   8   2    3.14    0.35
   2   8  -2    3.30    0.52
  -2   8   2    2.49    0.38
   2   8  -2    2.54    0.33
  -2   8   2    3.27    0.73
  -1  -8   2   17.28    0.96
   1  -8  -2   16.83    0.92
   1  -8  -2   16.86    0.80
   1  -8  -2   17.67    0.81
  -1  -8   2   15.22    1.37
   1  -8  -2   15.72    1.34
  -1  -8   2   13.77    1.89
  -1  -8   2   18.35    0.84
  -1  -8   2   17.49    0.78
   1   8  -2   16.84    0.82
   1   8  -2   14.62    1.26
  -1   8   2   16.60    0.72
  -1   8   2   15.99    0.99
   1   8  -2   16.18    0.71
  -1   8   2   14.19    1.22
   1   8  -2   17.63    2.03
  -1   8   2   17.92    0.72
  -1   8   2   14.97    2.56
   1   8  -2   16.95    0.97
   0  -8   2   53.95    3.30
   0  -8  -2   54.20    1.68
   0  -8   2   55.63    1.70
   0  -8  -2   54.82    2.50
   0  -8  -2   52.18    1.67
   0  -8   2   55.61    1.80
   0  -8   2   57.28    1.70
   0  -8  -2   56.75    1.96
   0  -8   2   54.76    2.58
   0   8   2   52.79    1.99
   0   8   2   49.93    2.58
   0   8   2   53.72    1.59
   0   8  -2   53.87    1.98
   0   8   2   52.23    1.58
   0   8  -2   53.72    1.60
   0   8  -2   54.24    1.74
   0   8  -2   57.93    3.50
   0   8   2   59.59    3.43
   0   8  -2   53.99    2.40
   1  -8   2    4.45    0.47
  -1  -8  -2    4.98    0.64
   1  -8   2    4.39    0.87
  -1  -8  -2    4.76    0.45
  -1  -8  -2    3.45    0.43
  -1  -8  -2    4.96    1.26
   1  -8   2    3.49    1.34
   1  -8   2    5.01    0.51
   1   8   2    5.17    1.43
  -1   8  -2    5.23    0.50
  -1   8  -2    5.17    0.68
  -1   8  -2    4.17    0.39
  -1   8  -2    4.01    1.34
  -1   8  -2    3.35    0.68
   1   8   2    4.63    0.87
   1   8   2    4.51    0.38
   1   8   2    5.08    0.41
   1   8   2    3.62    0.57
  -2  -8  -2    3.11    0.45
  -2  -8  -2    3.10    1.15
   2  -8   2    3.35    0.44
  -2  -8  -2    4.20    0.64
   2  -8   2    3.74    0.43
  -2  -8  -2    3.07    0.43
  -2  -8  -2    2.91    0.79
   2   8   2    4.05    0.42
  -2   8  -2    3.26    0.64
   2   8   2    2.58    0.33
   2   8   2    4.78    0.67
  -2   8  -2    3.93    0.38
  -2   8  -2    3.10    0.51
  -2   8  -2    3.16    0.48
   2   8   2    4.44    1.33
  -3  -8  -2    0.84    0.34
  -3  -8  -2    1.20    0.26
   3  -8   2    0.51    0.27
  -3  -8  -2    0.62    0.39
   3  -8   2    0.85    0.31
   3   8   2    0.47    0.32
  -3   8  -2    0.76    0.24
   3   8   2    0.72    0.21
   3   8   2    0.58    0.23
  -3   8  -2    0.54    0.36
  -3   8  -2    1.07    0.32
   4  -8   2    0.76    0.29
  -4  -8  -2    1.26    0.24
  -4  -8  -2    1.04    0.34
   4  -8   2    1.16    0.32
  -4  -8  -2    0.98    0.47
   4   8   2    0.88    0.26
   4   8   2    1.37    0.42
  -4   8  -2    0.63    0.32
   4   8   2    1.10    0.32
  -4   8  -2    1.06    0.26
  -4   8  -2    1.72    0.43
  -5  -8  -2   12.35    0.80
   5  -8   2   13.25    0.81
   5  -8   2   14.42    0.74
  -5  -8  -2   14.16    1.19
   5   8   2   14.15    0.71
   5   8   2   10.03    0.81
  -5   8  -2   12.53    0.95
   5   8   2   12.52    0.93
  -5   8  -2   13.44    0.73
  -5   8  -2   12.92    1.02
  -6  -8  -2    9.01    1.03
   6  -8   2    9.55    0.69
   6  -8   2    8.47    1.06
  -6  -8  -2    9.70    1.01
   6  -8   2    9.59    0.75
  -6   8  -2    9.27    0.97
  -6   8  -2    7.88    0.62
   6   8   2   10.49    0.93
   6   8   2    9.39    0.75
   6   8   2    9.32    0.63
  -6   8  -2    9.51    0.97
   5  -9  -2    2.21    0.44
  -5  -9   2    3.27    0.53
   5  -9  -2    2.72    0.48
  -5  -9   2    3.39    0.75
  -5   9   2    2.79    0.44
  -5   9   2    2.98    0.66
   5   9  -2    2.12    0.49
   5   9  -2    1.88    0.34
   5   9  -2    2.46    0.55
  -4  -9   2    4.11    0.44
   4  -9  -2    3.75    0.52
  -4  -9   2    3.48    0.54
   4  -9  -2    3.73    0.48
  -4  -9   2    4.60    0.79
   4   9  -2    3.47    0.56
  -4   9   2    3.03    0.65
   4   9  -2    4.45    0.65
   4   9  -2    3.76    0.44
  -4   9   2    3.53    0.46
  -3  -9   2   15.12    0.72
   3  -9  -2   13.29    0.81
  -3  -9   2   13.72    0.86
  -3  -9   2   14.14    1.04
   3  -9  -2   14.40    0.81
   3   9  -2   13.99    0.95
   3   9  -2   12.78    0.70
  -3   9   2   12.02    1.00
  -3   9   2   13.18    0.71
   3   9  -2   13.50    0.81
   2  -9  -2    0.00    0.28
  -2  -9   2    0.58    0.36
  -2  -9   2    0.58    0.28
  -2  -9   2    0.42    0.32
   2  -9  -2    0.01    0.28
   2  -9  -2    0.27    0.31
  -2   9   2    0.35    0.22
   2   9  -2    0.04    0.25
  -2   9   2   -0.20    0.55
  -2   9   2   -0.11    0.33
   2   9  -2    0.16    0.33
   2   9  -2    0.29    0.21
  -1  -9   2    7.59    0.60
  -1  -9   2    7.43    0.67
  -1  -9   2    6.58    0.68
   1  -9  -2    8.42    0.64
   1  -9  -2    7.93    0.72
   1  -9  -2    7.51    0.64
   1   9  -2    6.94    0.52
   1   9  -2    7.00    0.61
  -1   9   2    7.82    0.53
  -1   9   2    7.49    0.78
   1   9  -2    6.98    0.75
   0  -9  -2   11.39    0.72
   0  -9  -2   13.47    0.92
   0  -9   2   12.59    0.80
   0  -9   2   11.67    0.76
   0  -9  -2   13.63    0.79
   0  -9   2   11.58    0.72
   0   9  -2   13.03    0.77
   0   9   2   11.19    0.91
   0   9  -2   10.49    0.62
   0   9   2   11.91    0.64
   0   9  -2   10.09    1.22
   0   9  -2   12.06    0.93
   1  -9   2   12.06    0.76
  -1  -9  -2   11.29    0.75
   1  -9   2   12.22    0.76
  -1  -9  -2   12.94    0.95
  -1  -9  -2   12.06    0.70
  -1   9  -2   11.32    0.65
  -1   9  -2    9.57    1.21
   1   9   2   11.79    0.64
  -1   9  -2   12.34    0.77
   1   9   2   11.27    0.91
  -1   9  -2   13.12    0.97
   2  -9   2    1.15    0.36
   2  -9   2    0.70    0.30
  -2  -9  -2    0.79    0.26
  -2  -9  -2    1.52    0.48
  -2  -9  -2    0.72    0.37
  -2   9  -2    0.58    0.25
   2   9   2    1.58    0.47
  -2   9  -2    0.63    0.39
   2   9   2    1.22    0.29
   3  -9   2    6.84    0.63
   3  -9   2    6.59    0.62
  -3  -9  -2    6.39    0.52
  -3  -9  -2    7.38    0.68
  -3  -9  -2    7.70    0.99
   3   9   2    6.89    0.82
  -3   9  -2    6.39    0.54
   3   9   2    5.75    0.50
  -3   9  -2    7.08    0.67
  -3   9  -2    5.23    0.75
  -4  -9  -2    4.54    0.44
  -4  -9  -2    4.86    0.90
  -4  -9  -2    3.66    0.56
   4  -9   2    3.93    0.53
   4  -9   2    4.14    0.51
  -4   9  -2    3.47    0.59
  -4   9  -2    3.04    0.62
   4   9   2    3.49    0.61
  -4   9  -2    2.93    0.41
   4   9   2    3.46    0.42
  -5  -9  -2    9.25    0.79
  -5  -9  -2    9.36    1.06
   5  -9   2    9.57    0.78
   5   9   2   10.14    0.65
  -5   9  -2    8.77    0.97
  -5   9  -2    9.95    0.97
   5   9   2    8.72    0.97
  -5   9  -2    8.67    0.66
  -2 -10   2    0.64    0.50
  -2 -10   2    0.97    0.40
   2 -10  -2    0.77    0.36
  -2 -10   2    0.47    0.48
   2 -10  -2    0.49    0.38
   2  10  -2    1.13    0.47
  -2  10   2    0.42    0.25
   2  10  -2    0.69    0.28
  -2  10   2    0.50    0.44
  -1 -10   2   10.34    0.82
  -1 -10   2   11.89    0.84
   1 -10  -2   10.82    0.81
   1 -10  -2   10.42    0.77
   1  10  -2   13.87    1.10
   1  10  -2   10.91    0.67
  -1  10   2   11.60    1.00
  -1  10   2   12.06    0.69
   0 -10   2   70.66    2.20
   0 -10   2   67.90    2.16
   0 -10  -2   69.03    2.19
   0 -10  -2   67.60    2.39
   0 -10  -2   68.96    2.14
   0  10  -2   71.32    2.57
   0  10  -2   68.01    2.06
   0  10   2   65.81    2.02
  -1 -10  -2   16.15    0.95
   1 -10   2   13.47    0.90
  -1 -10  -2   16.15    1.21
   1 -10   2   16.61    0.93
  -1 -10  -2   17.01    1.13
   1  10   2   13.58    0.75
  -1  10  -2   13.44    1.07
   1  10   2   15.83    1.13
  -1  10  -2   13.84    0.77
  -2 -10  -2    0.49    0.44
  -2 -10  -2    0.65    0.44
   2 -10   2    0.99    0.37
   2 -10   2    0.61    0.41
  -2 -10  -2    0.09    0.47
   2  10   2    1.17    0.32
   2  10   2    0.48    0.47
  -2  10  -2    1.35    0.34
  -2  10  -2    0.82    0.46
 -10   0   3    4.64    0.74
  10   0  -3    3.36    0.65
  10   0  -3    4.27    0.43
  -9   0   3   30.92    0.92
  -9   0   3   30.18    1.56
   9   0  -3   31.95    1.27
   9   0  -3   33.21    1.10
   9   0  -3   33.32    1.55
   8   0  -3    0.25    0.16
   8   0  -3    0.29    0.25
  -8   0   3    0.06    0.61
   8   0  -3    0.17    0.21
  -8   0   3   -0.24    0.30
   8   0  -3    0.49    0.50
  -8   0   3    0.12    0.28
  -8   0   3    0.22    0.39
  -8   0   3    0.29    0.15
  -7   0   3    6.52    0.36
   7   0  -3    6.63    0.38
  -7   0   3    6.98    0.65
   7   0  -3    5.88    0.94
   7   0  -3    6.00    0.45
  -7   0   3    7.06    0.68
  -7   0   3    8.05    0.91
  -7   0   3    6.73    0.94
  -6   0   3   16.42    0.52
   6   0  -3   14.63    0.80
  -6   0   3   14.65    1.10
  -6   0   3   15.42    0.85
   6   0  -3   15.95    0.56
  -6   0   3   15.07    1.13
   6   0  -3   14.92    0.65
  -6   0   3   14.51    0.87
  -6   0   3   13.74    1.11
   6   0  -3   14.01    1.25
  -5   0   3    1.01    0.09
  -5   0   3    0.86    0.28
   5   0  -3    0.95    0.37
  -5   0   3    0.61    0.13
  -5   0   3    1.08    0.36
   5   0  -3    0.82    0.26
   5   0  -3    1.20    0.31
  -5   0   3    0.98    0.34
  -5   0   3    0.62    0.22
   5   0  -3    0.90    0.19
  -5   0   3    0.69    0.31
   5   0  -3    0.73    0.13
   4   0  -3    0.35    0.12
  -4   0   3    0.35    0.17
  -4   0   3    0.16    0.17
  -4   0   3    0.42    0.10
  -4   0   3    0.34    0.06
   4   0  -3    0.31    0.19
   4   0  -3    0.54    0.22
   4   0  -3    0.48    0.21
  -4   0   3    0.83    0.34
   4   0  -3    0.35    0.09
   4   0  -3    0.39    0.18
  -4   0   3    0.22    0.18
  -4   0   3    0.31    0.16
   3   0  -3    0.75    0.20
   3   0  -3    0.57    0.17
  -3   0   3    0.65    0.19
   3   0  -3    0.70    0.24
   3   0  -3    0.78    0.24
  -3   0   3    0.96    0.12
  -3   0   3    0.77    0.08
  -3   0   3    0.77    0.19
  -3   0   3    0.84    0.26
   3   0  -3    0.87    0.12
  -3   0   3    0.39    0.14
   3   0  -3    0.64    0.09
   1   0  -3    1.05    0.11
   1   0  -3    1.14    0.05
  -1   0   3    0.99    0.08
  -1   0   3    1.33    0.17
   1   0  -3    1.73    0.23
  -1   0   3    1.14    0.13
   1   0  -3    1.45    0.23
   1   0  -3    1.31    0.17
  -1   0   3    1.19    0.10
   1   0  -3    1.25    0.19
  -1   0   3    1.10    0.05
  -1   0   3    1.64    0.22
   0   0  -3    1.17    0.22
   0   0  -3    0.99    0.11
   0   0  -3    0.95    0.05
   0   0   3    0.96    0.14
   0   0   3    1.01    0.10
   0   0  -3    0.98    0.10
   0   0   3    1.08    0.11
   0   0  -3    0.94    0.14
   0   0   3    0.77    0.07
   0   0  -3    0.67    0.08
   0   0   3    1.08    0.09
   0   0   3    1.07    0.11
   0   0   3    1.10    0.21
   0   0  -3    1.04    0.09
   0   0   3    0.91    0.20
   0   0  -3    1.02    0.20
   0   0  -3    0.88    0.07
   0   0   3    0.87    0.04
   1   0   3   15.07    0.52
   1   0   3   13.41    0.55
  -1   0  -3   15.78    0.77
   1   0   3   14.45    0.39
  -1   0  -3   15.44    0.54
  -1   0  -3   13.84    0.57
   1   0   3   13.91    0.70
   1   0   3   13.74    0.34
   1   0   3   14.21    0.73
  -1   0  -3   15.45    0.45
  -1   0  -3   14.33    0.38
  -1   0  -3   14.08    0.46
   1   0   3   14.19    0.47
   2   0   3  967.93   22.19
   2   0   3  958.99   22.31
   3   0   3  295.06    7.12
  -3   0  -3  296.06    6.87
  -3   0  -3  285.52    6.90
  -3   0  -3  293.66    7.67
   3   0   3  288.81    7.26
  -3   0  -3  291.00    7.29
   3   0   3  288.02    7.60
  -3   0  -3  310.36    7.60
  -3   0  -3  302.76    7.15
   3   0   3  286.90    7.40
   3   0   3  287.93    6.85
   4   0   3    1.41    0.37
  -4   0  -3    0.91    0.24
  -4   0  -3    0.49    0.33
  -4   0  -3    0.94    0.28
   4   0   3    1.10    0.37
   4   0   3    0.74    0.20
   4   0   3    1.16    0.11
   4   0   3    0.91    0.46
  -4   0  -3    1.03    0.21
  -4   0  -3    1.03    0.38
   4   0   3    0.63    0.11
  -4   0  -3    1.11    0.36
   4   0   3    1.33    0.33
  -5   0  -3  125.99    4.24
  -5   0  -3  128.06    3.42
   5   0   3  126.44    3.35
  -5   0  -3  130.36    3.49
  -5   0  -3  130.85    4.02
   5   0   3  130.11    4.60
   5   0   3  126.25    3.95
   5   0   3  133.15    3.82
  -5   0  -3  130.63    4.41
   5   0   3  123.93    3.93
   5   0   3  128.04    3.09
   5   0   3  128.85    2.95
  -5   0  -3  126.54    3.81
  -6   0  -3   16.29    0.91
  -6   0  -3   14.95    0.82
   6   0   3   14.14    0.56
  -6   0  -3   13.41    1.26
   6   0   3   13.87    1.02
  -6   0  -3   14.66    1.15
   6   0   3   14.41    0.76
  -6   0  -3   14.59    1.40
  -7   0  -3    0.35    0.66
   7   0   3    0.23    0.23
  -7   0  -3    0.60    0.28
   7   0   3    0.54    0.52
  -7   0  -3    0.32    0.26
   7   0   3    0.10    0.32
   7   0   3    0.28    0.16
  -7   0  -3   -0.11    0.54
  -7   0  -3    0.47    0.37
  -8   0  -3    0.59    0.34
   8   0   3    0.81    0.21
  -8   0  -3    0.12    0.28
   8   0   3   -0.05    0.43
   8   0   3    0.48    0.31
  -8   0  -3    0.19    1.32
   9   0   3   21.08    1.13
  -9   0  -3   20.43    1.21
   9   0   3   18.38    1.57
   9   0   3   20.06    0.86
  -9   0  -3   20.11    1.36
  10   0   3    0.66    0.28
 -10   0  -3    1.21    0.56
 -10   0  -3    1.55    0.53
  10   0   3    0.97    0.48
  10  -1  -3   18.37    0.93
  10  -1  -3   18.20    1.22
  10  -1  -3   17.50    1.01
 -10  -1   3   16.09    1.50
  10   1  -3   20.45    1.27
 -10   1   3   18.20    1.21
  10   1  -3   21.96    1.25
   9  -1  -3   24.66    0.92
  -9  -1   3   23.92    0.78
   9  -1  -3   24.78    1.12
  -9  -1   3   24.02    1.42
   9  -1  -3   25.37    1.34
   9  -1  -3   20.76    1.75
   9   1  -3   26.21    0.95
  -9   1   3   24.63    1.47
  -9   1   3   26.23    1.36
  -9   1   3   23.44    2.42
   9   1  -3   24.77    1.03
  -9   1   3   23.33    0.95
   9   1  -3   26.25    1.34
  -8  -1   3    0.69    0.32
   8  -1  -3    0.25    0.16
  -8  -1   3    0.37    0.70
   8  -1  -3    0.44    0.38
   8  -1  -3    0.59    0.45
  -8  -1   3    0.69    0.45
  -8  -1   3    0.59    0.17
   8  -1  -3    0.18    0.25
   8   1  -3    0.65    0.26
   8   1  -3    0.50    0.49
   8   1  -3    0.75    0.20
  -8   1   3    0.58    0.30
  -8   1   3    0.28    0.31
  -8   1   3    0.44    0.41
  -8   1   3    0.38    0.14
  -8   1   3    0.44    0.69
   8   1  -3    0.35    0.28
  -8   1   3    0.21    0.61
   7  -1  -3   10.75    0.38
   7  -1  -3   11.48    0.50
   7  -1  -3   11.20    0.64
  -7  -1   3   11.00    1.23
  -7  -1   3   10.63    0.80
  -7  -1   3   11.10    0.46
   7  -1  -3   11.54    1.51
   7  -1  -3   10.57    1.05
  -7  -1   3   11.45    1.09
   7   1  -3   11.69    1.14
   7   1  -3   11.63    0.50
   7   1  -3   11.42    0.59
  -7   1   3   12.44    1.02
  -7   1   3   12.14    0.86
  -7   1   3   12.10    1.28
  -7   1   3   11.20    1.06
   7   1  -3   10.66    0.72
   7   1  -3   12.64    1.06
  -7   1   3   10.46    0.75
  -7   1   3   11.47    0.43
  -6  -1   3  217.87    5.63
  -6  -1   3  214.62    5.63
  -6  -1   3  217.81    6.22
   6  -1  -3  214.25    5.28
   6  -1  -3  213.01    5.07
   6  -1  -3  215.10    4.96
  -6  -1   3  208.46    6.45
   6  -1  -3  224.93    6.24
   6  -1  -3  214.33    6.27
  -6  -1   3  213.47    5.04
   6   1  -3  214.17    5.07
   6   1  -3  210.81    6.29
  -6   1   3  221.56    6.36
  -6   1   3  218.45    6.16
   6   1  -3  221.69    5.19
  -6   1   3  224.05    5.55
  -6   1   3  218.90    5.00
  -6   1   3  222.28    5.87
  -6   1   3  210.96    5.58
   6   1  -3  214.97    5.45
  -5  -1   3    6.36    0.52
   5  -1  -3    7.01    0.61
   5  -1  -3    7.65    0.78
   5  -1  -3    6.38    0.31
  -5  -1   3    7.60    0.72
   5  -1  -3    7.29    0.70
  -5  -1   3    5.95    0.51
  -5  -1   3    6.53    0.32
   5  -1  -3    6.53    0.40
   5  -1  -3    7.76    0.84
  -5  -1   3    5.55    0.84
  -5  -1   3    6.80    0.80
   5   1  -3    6.60    0.31
   5   1  -3    6.76    0.37
   5   1  -3    5.64    0.69
  -5   1   3    6.23    0.25
  -5   1   3    8.23    0.84
  -5   1   3    6.65    0.52
   5   1  -3    6.35    0.70
  -5   1   3    7.53    0.61
  -5   1   3    6.79    0.49
   5   1  -3    6.47    0.47
  -5   1   3    5.54    0.61
  -5   1   3    6.89    0.30
   5   1  -3    7.75    0.72
   5   1  -3    7.58    0.70
   4  -1  -3   24.97    1.13
   4  -1  -3   25.09    0.82
   4  -1  -3   24.20    1.15
  -4  -1   3   25.99    1.23
  -4  -1   3   25.37    1.38
  -4  -1   3   23.36    1.25
  -4  -1   3   24.78    0.72
  -4  -1   3   25.30    0.98
   4  -1  -3   24.07    1.21
   4  -1  -3   24.17    1.26
   4   1  -3   24.40    1.19
  -4   1   3   25.54    1.00
  -4   1   3   25.81    0.96
  -4   1   3   25.24    0.66
  -4   1   3   23.81    0.71
  -4   1   3   25.46    0.93
   4   1  -3   25.68    1.30
  -4   1   3   24.82    0.69
   4   1  -3   24.96    0.89
   4   1  -3   24.74    0.70
  -4   1   3   25.75    0.82
  -4   1   3   24.59    1.27
  -4   1   3   26.58    1.21
   4   1  -3   23.79    1.27
   4   1  -3   24.89    0.75
   4   1  -3   27.31    1.23
   3  -1  -3   19.86    0.90
   3  -1  -3   18.72    0.87
  -3  -1   3   19.45    0.94
  -3  -1   3   19.46    0.77
  -3  -1   3   18.43    1.07
  -3  -1   3   19.37    0.49
  -3  -1   3   19.86    0.58
   3  -1  -3   19.64    1.00
   3  -1  -3   21.75    1.14
  -3   1   3   19.95    0.64
  -3   1   3   19.68    0.71
  -3   1   3   20.95    0.56
  -3   1   3   19.74    0.56
   3   1  -3   20.52    0.95
  -3   1   3   20.27    0.73
   3   1  -3   19.40    1.02
   3   1  -3   21.06    0.51
  -3   1   3   20.61    1.02
   3   1  -3   19.83    0.98
  -3   1   3   20.22    0.54
   3   1  -3   21.46    1.08
  -3   1   3   19.93    0.74
   3   1  -3   18.87    0.69
   3   1  -3   19.37    0.55
   2  -1  -3  237.61    5.88
   2  -1  -3  236.56    5.77
  -2  -1   3  243.98    5.94
  -2  -1   3  237.20    5.58
   2  -1  -3  242.78    5.86
  -2  -1   3  240.34    5.99
   2  -1  -3  236.90    5.89
   2  -1  -3  235.97    5.68
  -2  -1   3  240.75    5.80
   2   1  -3  240.77    5.94
  -2   1   3  219.14    5.42
  -2   1   3  241.60    5.70
  -2   1   3  239.26    5.77
   2   1  -3  237.06    5.94
   2   1  -3  236.88    5.78
   2   1  -3  234.89    6.06
   1  -1  -3   17.61    0.60
   1  -1  -3   17.39    0.55
  -1  -1   3   18.20    0.82
   1  -1  -3   17.19    0.50
  -1  -1   3   16.30    0.46
   1  -1  -3   18.00    0.76
  -1  -1   3   16.58    0.54
   1  -1  -3   16.72    0.55
  -1  -1   3   16.68    0.45
   1  -1  -3   16.18    0.66
  -1  -1   3   15.61    0.69
  -1  -1   3   17.28    0.66
   1   1  -3   17.84    0.67
   1   1  -3   16.56    0.78
  -1   1   3   17.03    0.42
  -1   1   3   16.67    0.50
  -1   1   3   16.74    0.46
   1   1  -3   17.82    0.53
   1   1  -3   17.22    0.43
  -1   1   3   17.36    0.48
   1   1  -3   17.81    0.72
  -1   1   3   17.42    0.75
  -1   1   3   15.90    0.61
  -1   1   3   17.23    0.45
   0  -1   3    2.71    0.14
   0  -1   3    2.45    0.13
   0  -1  -3    2.89    0.18
   0  -1  -3    2.23    0.34
   0  -1   3    3.03    0.32
   0  -1   3    2.54    0.12
   0  -1   3    3.26    0.26
   0  -1  -3    2.96    0.26
   0  -1  -3    2.93    0.32
   0  -1   3    2.57    0.35
   0  -1  -3    2.73    0.10
   0  -1  -3    2.65    0.15
   0  -1   3    2.31    0.19
   0   1   3    2.70    0.10
   0   1  -3    2.71    0.16
   0   1  -3    2.90    0.24
   0   1  -3    2.66    0.13
   0   1  -3    2.83    0.31
   0   1   3    3.19    0.33
   0   1  -3    1.86    0.28
   0   1   3    2.67    0.12
   0   1  -3    2.78    0.20
   0   1   3    2.68    0.26
   0   1   3    2.57    0.18
   0   1   3    2.05    0.32
   0   1   3    2.78    0.15
   0   1   3    2.58    0.13
   0   1  -3    2.88    0.18
   0   1  -3    2.53    0.11
  -1  -1  -3  351.51    8.23
  -1  -1  -3  323.31    7.76
  -1  -1  -3  341.77    8.17
   1  -1   3  327.10    7.99
   1  -1   3  332.44    8.15
   1   1   3  339.04    8.20
   1   1   3  334.69    8.13
  -1   1  -3  332.52    8.15
  -1   1  -3  338.40    7.89
   2  -1   3  682.36   16.21
  -2  -1  -3  692.91   16.18
   2  -1   3  683.98   15.87
   2   1   3  691.46   16.21
  -2   1  -3  672.80   16.21
   2   1   3  684.30   16.14
  -2   1  -3  686.44   15.95
  -3  -1  -3   91.32    3.08
   3  -1   3   93.77    2.51
  -3  -1  -3   94.82    2.79
   3  -1   3  102.79    2.80
  -3  -1  -3   92.92    2.16
  -3  -1  -3   95.46    2.82
   3  -1   3   91.84    2.43
   3  -1   3   94.94    2.83
  -3  -1  -3   93.74    2.44
   3  -1   3   90.50    2.78
   3  -1   3   93.89    2.21
  -3  -1  -3   90.58    3.14
   3  -1   3   92.93    3.14
  -3  -1  -3   94.71    2.48
  -3   1  -3   97.56    3.20
  -3   1  -3   95.27    2.52
  -3   1  -3   94.30    2.35
   3   1   3   93.87    3.07
  -3   1  -3   94.84    2.87
   3   1   3   95.15    2.79
  -3   1  -3   87.86    2.24
  -3   1  -3   95.00    2.47
   3   1   3   95.35    3.11
   3   1   3   90.77    2.75
   3   1   3   92.56    2.40
   3   1   3   92.51    2.14
   3   1   3   93.83    2.23
   4  -1   3    1.25    0.38
  -4  -1  -3    1.00    0.32
   4  -1   3    0.86    0.40
  -4  -1  -3    0.93    0.36
  -4  -1  -3    1.25    0.11
   4  -1   3    1.12    0.36
   4  -1   3    1.43    0.15
  -4  -1  -3    0.81    0.41
   4  -1   3    1.46    0.29
  -4  -1  -3    1.79    0.31
  -4  -1  -3    1.91    0.30
   4  -1   3    1.22    0.24
   4  -1   3    0.85    0.31
  -4   1  -3    1.22    0.37
  -4   1  -3    1.23    0.21
   4   1   3    1.19    0.33
  -4   1  -3    1.23    0.39
   4   1   3    1.31    0.16
   4   1   3    1.31    0.46
   4   1   3    1.75    0.53
  -4   1  -3    1.02    0.14
  -4   1  -3    1.60    0.31
   4   1   3    0.63    0.26
   4   1   3    0.80    0.20
  -4   1  -3    1.48    0.30
  -4   1  -3    0.94    0.41
   5  -1   3   85.75    3.12
  -5  -1  -3   94.04    3.22
  -5  -1  -3   94.61    2.73
  -5  -1  -3   93.93    3.16
   5  -1   3   88.40    3.51
  -5  -1  -3  100.79    2.76
   5  -1   3   93.92    2.26
   5  -1   3   93.33    2.87
   5  -1   3   95.61    2.35
  -5  -1  -3   94.95    3.56
   5  -1   3   93.80    2.63
   5   1   3   96.36    3.51
  -5   1  -3   98.64    3.71
  -5   1  -3   99.90    2.77
   5   1   3   94.69    2.34
  -5   1  -3   94.17    3.26
   5   1   3   97.38    3.40
   5   1   3   93.87    3.14
  -5   1  -3   93.87    2.38
   5   1   3   93.48    2.78
  -5   1  -3   97.49    2.90
   5   1   3   88.32    3.13
  -5   1  -3   95.87    2.59
   6  -1   3    4.61    0.31
  -6  -1  -3    4.07    0.73
   6  -1   3    5.19    0.49
   6  -1   3    3.94    0.68
  -6  -1  -3    3.22    0.46
   6  -1   3    5.02    0.63
  -6  -1  -3    4.66    0.20
   6  -1   3    4.50    0.56
  -6  -1  -3    4.18    0.88
  -6  -1  -3    4.13    0.56
  -6  -1  -3    4.38    0.79
  -6  -1  -3    3.20    0.78
   6  -1   3    4.68    0.25
  -6   1  -3    5.22    0.56
  -6   1  -3    5.99    0.63
   6   1   3    4.26    0.44
  -6   1  -3    5.82    0.92
   6   1   3    5.07    0.32
  -6   1  -3    3.57    0.63
  -6   1  -3    4.86    0.46
   6   1   3    6.11    0.97
  -6   1  -3    7.00    1.26
  -7  -1  -3    4.37    1.10
   7  -1   3    2.01    0.59
  -7  -1  -3    2.61    0.50
  -7  -1  -3    1.51    0.74
  -7  -1  -3    2.51    0.47
   7  -1   3    2.36    0.20
   7  -1   3    2.40    0.66
   7  -1   3    2.41    0.30
   7  -1   3    2.84    0.47
   7  -1   3    3.44    0.61
  -7  -1  -3    3.45    0.78
  -7   1  -3    1.73    0.76
   7   1   3    2.05    0.39
   7   1   3    2.91    0.71
  -7   1  -3    2.38    0.40
  -7   1  -3    1.79    0.41
   7   1   3    2.39    0.76
   7   1   3    2.53    0.29
  -7   1  -3    2.75    0.83
  -7   1  -3    1.63    0.56
   8  -1   3    0.41    0.40
  -8  -1  -3    0.80    0.41
  -8  -1  -3    1.33    0.84
   8  -1   3    0.44    0.18
   8  -1   3    0.43    0.33
  -8  -1  -3    0.18    0.27
  -8   1  -3    0.70    0.37
  -8   1  -3    0.32    0.93
   8   1   3    0.04    0.47
   8   1   3    0.42    0.19
  -8   1  -3    0.07    0.24
  -8   1  -3   -0.44    0.74
   8   1   3    0.16    0.26
   9  -1   3   24.07    0.95
   9  -1   3   26.21    1.29
  -9  -1  -3   23.72    1.39
  -9  -1  -3   23.77    1.50
  -9   1  -3   21.12    1.41
  -9   1  -3   25.28    1.27
   9   1   3   23.05    0.94
   9   1   3   24.77    1.24
  10  -1   3   13.38    1.00
 -10  -1  -3   13.80    1.12
  10  -1   3   12.98    0.72
 -10   1  -3   11.40    0.94
  10   1   3   11.80    1.03
  10   1   3   11.61    0.93
 -10   1  -3   10.55    1.16
  10   1   3   12.43    0.70
 -10  -2   3    2.17    0.63
  10  -2  -3    3.43    0.57
  10  -2  -3    4.34    0.71
  10  -2  -3    3.45    0.42
 -10   2   3    2.95    0.58
 -10   2   3    2.92    0.74
  10   2  -3    2.84    0.60
  10   2  -3    2.44    0.36
  -9  -2   3   36.16    1.83
   9  -2  -3   35.36    1.45
   9  -2  -3   36.20    2.17
   9  -2  -3   35.71    2.75
  -9  -2   3   36.98    1.09
   9  -2  -3   37.64    1.21
  -9   2   3   36.30    1.60
   9   2  -3   35.97    1.65
   9   2  -3   35.68    1.21
  -9   2   3   34.03    1.79
   8  -2  -3    0.69    0.20
   8  -2  -3    1.06    0.32
   8  -2  -3    1.18    0.54
  -8  -2   3    0.43    0.36
   8  -2  -3    0.55    0.47
  -8  -2   3    0.91    0.21
   8  -2  -3    0.70    0.16
   8  -2  -3    1.46    0.74
   8   2  -3    0.75    0.22
   8   2  -3    0.74    0.56
   8   2  -3    0.81    0.36
   8   2  -3    0.26    0.23
  -8   2   3    0.88    0.32
  -8   2   3    0.35    0.30
  -8   2   3    0.36    0.14
   7  -2  -3    8.90    0.61
  -7  -2   3    8.03    0.42
   7  -2  -3    7.76    0.91
   7  -2  -3    8.85    0.38
  -7  -2   3    9.74    1.04
   7  -2  -3    8.43    0.43
  -7  -2   3    9.42    0.79
   7  -2  -3    8.16    0.96
  -7  -2   3    7.28    1.18
  -7   2   3   10.37    1.51
  -7   2   3    7.60    0.35
   7   2  -3    8.47    0.44
   7   2  -3    9.24    0.51
  -7   2   3    9.24    0.76
   7   2  -3    7.93    0.65
   7   2  -3    7.03    1.14
  -7   2   3    8.12    0.64
   6  -2  -3   21.94    1.37
  -6  -2   3   22.84    1.69
  -6  -2   3   20.84    1.38
   6  -2  -3   23.92    0.95
   6  -2  -3   23.45    1.37
   6  -2  -3   22.12    0.73
   6  -2  -3   21.22    0.67
  -6  -2   3   22.59    1.13
   6  -2  -3   21.82    1.23
  -6  -2   3   21.81    0.73
   6   2  -3   22.07    0.99
   6   2  -3   21.25    0.72
  -6   2   3   21.57    0.97
  -6   2   3   23.20    1.00
  -6   2   3   21.60    0.66
  -6   2   3   22.54    1.08
   6   2  -3   21.34    1.55
   6   2  -3   20.83    1.46
  -6   2   3   20.65    1.56
  -6   2   3   21.30    0.75
   5  -2  -3    5.08    0.60
   5  -2  -3    5.18    0.87
   5  -2  -3    4.79    0.70
  -5  -2   3    7.24    0.98
  -5  -2   3    3.57    0.61
   5  -2  -3    5.46    0.56
  -5  -2   3    4.87    0.30
   5  -2  -3    4.56    0.56
  -5  -2   3    4.93    0.50
  -5   2   3    4.60    0.38
   5   2  -3    4.25    0.30
  -5   2   3    4.87    0.25
   5   2  -3    5.89    0.90
  -5   2   3    5.20    0.25
   5   2  -3    5.01    0.28
  -5   2   3    5.47    0.39
  -5   2   3    3.72    0.42
  -5   2   3    4.78    0.42
   5   2  -3    4.90    0.74
  -5   2   3    5.49    0.95
   5   2  -3    4.74    0.42
   5   2  -3    5.44    0.85
  -5   2   3    4.72    0.28
   5   2  -3    4.97    0.70
  -4  -2   3    2.02    0.33
   4  -2  -3    2.74    0.41
   4  -2  -3    2.63    0.58
  -4  -2   3    2.33    0.44
  -4  -2   3    3.22    0.58
   4  -2  -3    2.19    0.40
   4  -2  -3    2.88    0.60
   4  -2  -3    2.18    0.45
   4  -2  -3    3.33    0.54
  -4  -2   3    2.25    0.21
  -4  -2   3    2.44    0.57
  -4   2   3    2.44    0.30
   4   2  -3    2.79    0.57
   4   2  -3    2.90    0.22
  -4   2   3    2.36    0.17
   4   2  -3    2.35    0.18
   4   2  -3    2.10    0.28
  -4   2   3    2.34    0.19
  -4   2   3    3.02    0.38
  -4   2   3    2.76    0.18
   4   2  -3    2.17    0.47
  -4   2   3    2.42    0.26
   4   2  -3    3.04    0.61
   4   2  -3    2.01    0.42
  -3  -2   3  136.51    3.96
  -3  -2   3  135.07    3.11
   3  -2  -3  130.24    3.65
   3  -2  -3  142.11    3.73
   3  -2  -3  137.45    3.69
  -3  -2   3  137.70    3.22
  -3  -2   3  141.34    3.84
  -3  -2   3  135.55    3.50
   3  -2  -3  142.32    4.07
  -3  -2   3  140.71    4.30
   3  -2  -3  130.67    4.02
   3  -2  -3  138.94    3.80
   3   2  -3  132.62    3.20
  -3   2   3  138.17    3.34
  -3   2   3  135.27    3.18
   3   2  -3  134.99    3.18
   3   2  -3  140.82    4.09
  -3   2   3  131.51    3.36
  -3   2   3  140.15    3.39
   3   2  -3  141.58    3.99
   3   2  -3  130.98    3.77
   3   2  -3  133.77    4.22
  -3   2   3  135.01    3.17
   3   2  -3  139.13    3.38
  -3   2   3  135.46    3.18
   2  -2  -3  867.68   20.24
   2  -2  -3  867.10   20.26
   2   2  -3  885.77   20.30
   2   2  -3  845.45   20.44
  -1  -2   3   58.33    1.78
   1  -2  -3   57.59    1.51
   1  -2  -3   59.46    2.00
  -1  -2   3   58.45    1.78
   1  -2  -3   57.92    1.73
  -1  -2   3   58.48    1.80
  -1  -2   3   62.61    1.47
  -1  -2   3   57.11    1.52
   1  -2  -3   58.94    1.60
  -1  -2   3   59.55    2.05
   1  -2  -3   61.30    1.78
  -1   2   3   57.12    1.42
  -1   2   3   62.31    1.81
   1   2  -3   59.75    2.03
   1   2  -3   58.75    1.40
  -1   2   3   59.15    1.61
  -1   2   3   56.83    1.40
   1   2  -3   59.85    1.81
   1   2  -3   58.90    1.51
  -1   2   3   58.85    2.00
   1   2  -3   57.31    2.11
  -1   2   3   57.16    1.41
  -1   2   3   58.36    1.76
   1   2  -3   55.74    1.45
   1   2  -3   56.38    1.75
  -1   2   3   59.98    1.38
   0  -2   3    2.40    0.25
   0  -2  -3    2.32    0.20
   0  -2   3    2.17    0.15
   0  -2  -3    2.47    0.35
   0  -2   3    2.16    0.14
   0  -2   3    1.98    0.15
   0  -2  -3    1.95    0.14
   0  -2   3    3.16    0.47
   0  -2   3    2.80    0.37
   0  -2  -3    2.21    0.41
   0  -2  -3    2.18    0.22
   0  -2  -3    2.03    0.41
   0  -2   3    2.52    0.40
   0   2   3    2.27    0.21
   0   2  -3    2.21    0.37
   0   2   3    2.30    0.39
   0   2   3    2.11    0.14
   0   2   3    2.01    0.31
   0   2   3    2.05    0.20
   0   2  -3    1.91    0.23
   0   2   3    1.83    0.39
   0   2   3    2.19    0.11
   0   2  -3    2.37    0.34
   0   2  -3    2.13    0.19
   0   2  -3    1.84    0.36
   0   2  -3    2.10    0.12
  -1  -2  -3   18.89    0.68
  -1  -2  -3   20.07    0.77
  -1  -2  -3   19.13    0.90
  -1  -2  -3   17.79    1.03
   1  -2   3   19.00    0.84
   1  -2   3   19.36    0.52
   1  -2   3   18.80    1.04
  -1  -2  -3   20.67    1.05
   1  -2   3   18.50    0.55
   1  -2   3   19.30    0.58
   1  -2   3   20.06    1.04
  -1  -2  -3   19.19    0.52
  -1   2  -3   20.25    0.56
  -1   2  -3   18.60    0.64
   1   2   3   17.89    0.52
   1   2   3   18.80    1.07
  -1   2  -3   19.64    1.05
   1   2   3   19.24    0.51
   1   2   3   19.96    0.90
  -1   2  -3   19.04    0.53
   1   2   3   18.36    0.64
   1   2   3   18.82    0.74
  -1   2  -3   19.35    0.84
   1   2   3   18.13    0.52
   1   2   3   18.64    1.01
  -1   2  -3   18.99    0.64
   2  -2   3  119.50    2.86
   2  -2   3  129.32    3.47
   2  -2   3  122.96    2.86
  -2  -2  -3  122.37    3.03
  -2  -2  -3  125.18    3.53
  -2  -2  -3  128.78    3.79
   2  -2   3  124.14    2.93
  -2  -2  -3  128.50    3.17
  -2  -2  -3  123.46    3.89
   2  -2   3  129.16    3.43
   2  -2   3  124.70    3.82
  -2  -2  -3  121.28    2.89
  -2  -2  -3  126.16    3.57
   2   2   3  129.03    3.90
   2   2   3  122.11    2.90
   2   2   3  126.84    3.35
  -2   2  -3  125.41    3.86
   2   2   3  123.59    3.08
   2   2   3  124.01    2.86
  -2   2  -3  135.02    3.54
   2   2   3  123.50    3.51
  -2   2  -3  122.81    2.86
  -2   2  -3  123.45    3.09
   2   2   3  125.80    3.72
  -2   2  -3  126.32    3.46
  -2   2  -3  118.91    2.91
  -3  -2  -3   59.25    1.79
   3  -2   3   61.57    1.43
   3  -2   3   61.67    1.92
   3  -2   3   60.04    1.52
   3  -2   3   59.67    1.73
   3  -2   3   59.10    2.44
  -3  -2  -3   60.59    1.47
   3  -2   3   63.34    1.62
   3  -2   3   60.83    2.10
  -3  -2  -3   58.63    2.47
  -3  -2  -3   60.15    2.05
  -3  -2  -3   61.28    2.37
  -3  -2  -3   59.01    1.70
  -3  -2  -3   61.40    2.18
   3  -2   3   60.56    1.66
   3  -2   3   60.90    2.11
   3   2   3   64.13    2.52
  -3   2  -3   59.79    1.54
   3   2   3   59.07    1.41
  -3   2  -3   60.03    2.46
  -3   2  -3   62.91    2.09
   3   2   3   60.15    2.33
   3   2   3   64.23    2.07
  -3   2  -3   59.61    1.75
  -3   2  -3   62.14    1.53
   3   2   3   58.39    2.13
  -3   2  -3   60.55    1.72
   3   2   3   58.63    1.50
   3   2   3   61.00    1.69
  -4  -2  -3    3.82    0.38
   4  -2   3    3.88    0.38
  -4  -2  -3    4.24    0.64
  -4  -2  -3    4.22    0.80
   4  -2   3    4.23    0.17
  -4  -2  -3    3.83    0.22
   4  -2   3    3.68    0.67
   4  -2   3    3.98    0.24
  -4  -2  -3    3.48    0.60
  -4  -2  -3    4.41    0.79
   4  -2   3    3.86    0.34
   4  -2   3    3.15    0.56
   4  -2   3    4.06    0.85
  -4  -2  -3    4.55    0.55
  -4   2  -3    4.25    0.40
   4   2   3    5.72    0.90
   4   2   3    5.11    0.59
  -4   2  -3    4.85    0.54
  -4   2  -3    3.59    0.25
  -4   2  -3    4.32    0.91
   4   2   3    4.54    0.36
   4   2   3    4.72    0.78
   4   2   3    4.19    0.62
  -4   2  -3    4.21    0.29
   4   2   3    3.64    0.23
   5  -2   3  121.31    3.39
  -5  -2  -3  120.83    2.86
   5  -2   3  111.08    4.47
   5  -2   3  125.57    3.27
  -5  -2  -3  122.13    3.35
   5  -2   3  121.18    3.93
  -5  -2  -3  118.19    3.97
   5  -2   3  121.84    3.30
  -5  -2  -3  124.17    3.90
   5  -2   3  121.38    2.91
  -5  -2  -3  116.74    4.44
  -5  -2  -3  120.43    3.43
  -5  -2  -3  118.53    4.23
   5   2   3  119.74    3.20
  -5   2  -3  117.03    2.98
  -5   2  -3  123.77    3.39
  -5   2  -3  128.37    3.14
   5   2   3  126.07    3.96
   5   2   3  121.57    2.96
  -5   2  -3  127.81    3.85
   5   2   3  120.88    4.64
   5   2   3  120.24    4.30
  -6  -2  -3    7.16    1.17
  -6  -2  -3    9.13    0.70
  -6  -2  -3    9.16    0.94
   6  -2   3    9.22    0.41
   6  -2   3   10.15    0.68
   6  -2   3    9.85    0.99
   6  -2   3   10.51    0.75
  -6  -2  -3    8.69    1.29
  -6  -2  -3    9.00    0.36
   6  -2   3    8.50    0.68
  -6  -2  -3    9.87    0.74
   6   2   3    9.06    0.61
  -6   2  -3    9.73    0.49
   6   2   3    9.01    1.10
  -6   2  -3    8.97    0.56
  -6   2  -3    9.69    0.73
   6   2   3    9.69    0.45
  -6   2  -3   11.27    1.02
  -6   2  -3   12.16    1.39
   6   2   3    9.60    0.96
  -7  -2  -3   16.34    1.05
   7  -2   3   15.68    1.01
  -7  -2  -3   18.43    1.76
  -7  -2  -3   17.34    1.47
   7  -2   3   16.46    0.59
   7  -2   3   18.35    1.47
  -7  -2  -3   17.78    1.09
   7  -2   3   18.14    0.74
   7  -2   3   18.12    1.10
  -7  -2  -3   16.56    0.53
   7  -2   3   17.11    0.95
  -7   2  -3   17.30    1.07
   7   2   3   17.85    1.66
   7   2   3   17.52    1.40
   7   2   3   16.19    0.88
  -7   2  -3   16.04    0.83
  -7   2  -3   15.41    1.64
  -7   2  -3   17.19    1.38
   7   2   3   17.16    0.69
  -8  -2  -3    1.99    0.53
   8  -2   3    1.14    0.45
   8  -2   3    1.74    0.27
   8  -2   3    2.17    0.36
  -8  -2  -3    1.43    1.05
   8  -2   3    2.31    0.48
  -8  -2  -3    1.47    0.50
  -8   2  -3    2.21    0.89
   8   2   3    1.38    0.38
  -8   2  -3    2.43    1.19
  -8   2  -3    1.37    0.35
   8   2   3    2.07    0.43
   8   2   3    1.33    0.27
  -8   2  -3    1.21    0.41
   8   2   3    1.60    0.63
  -9  -2  -3    0.47    0.40
   9  -2   3    0.82    0.26
   9  -2   3    0.60    0.41
  -9   2  -3    0.82    0.36
   9   2   3    0.42    0.22
   9   2   3    1.05    0.42
   9   2   3    0.31    0.31
  -9   2  -3    0.53    0.38
  10  -2   3    3.19    0.64
 -10  -2  -3    3.98    0.73
  10  -2   3    2.78    0.39
  10   2   3    2.39    0.36
 -10   2  -3    2.84    0.58
  10   2   3    3.17    0.60
  10   2   3    3.65    0.65
 -10   2  -3    2.71    0.69
  10  -3  -3    7.18    0.80
 -10  -3   3    7.63    1.02
  10  -3  -3    6.59    0.51
  10   3  -3    7.28    0.55
  10   3  -3    5.65    0.79
 -10   3   3    6.14    1.00
 -10   3   3    8.00    0.82
   9  -3  -3    8.94    0.76
  -9  -3   3    7.58    0.48
  -9  -3   3    7.49    0.98
   9  -3  -3    7.88    0.51
  -9   3   3    6.65    0.89
   9   3  -3    8.58    0.84
  -9   3   3    9.47    0.77
   9   3  -3    7.87    0.52
  -8  -3   3   11.60    0.56
   8  -3  -3   11.25    0.52
   8  -3  -3   10.75    1.11
  -8  -3   3   11.06    0.96
   8  -3  -3   10.92    0.90
   8  -3  -3   10.93    0.56
   8  -3  -3   11.75    0.48
  -8   3   3   10.78    0.44
  -8   3   3   13.27    0.99
   8   3  -3   10.38    0.56
  -8   3   3   11.59    0.76
   8   3  -3   12.21    0.87
   7  -3  -3   22.61    1.06
  -7  -3   3   21.64    0.79
  -7  -3   3   21.70    1.59
   7  -3  -3   21.52    1.43
   7  -3  -3   20.65    1.83
   7  -3  -3   22.82    1.56
  -7  -3   3   23.46    1.28
   7  -3  -3   22.47    0.80
   7  -3  -3   23.26    0.77
  -7   3   3   22.33    1.04
  -7   3   3   23.16    0.84
   7   3  -3   20.56    1.85
  -7   3   3   24.93    1.24
   7   3  -3   22.05    2.16
  -7   3   3   22.42    0.70
   7   3  -3   23.98    1.23
   7   3  -3   22.48    0.83
   7   3  -3   22.73    0.87
   6  -3  -3  130.90    3.45
  -6  -3   3  125.93    3.10
   6  -3  -3  125.14    4.13
  -6  -3   3  121.59    4.85
  -6  -3   3  130.07    3.75
   6  -3  -3  129.81    4.05
   6  -3  -3  124.09    4.54
  -6  -3   3  128.44    4.29
   6  -3  -3  129.29    3.08
   6   3  -3  129.22    4.69
   6   3  -3  124.47    4.41
  -6   3   3  120.64    3.55
  -6   3   3  121.12    3.00
  -6   3   3  124.88    3.39
  -6   3   3  126.82    3.12
  -6   3   3  127.32    3.41
   6   3  -3  127.11    3.16
   6   3  -3  121.23    3.09
   6   3  -3  124.02    3.46
  -5  -3   3   18.46    1.22
   5  -3  -3   16.62    1.38
   5  -3  -3   17.89    1.15
  -5  -3   3   19.78    1.58
   5  -3  -3   17.83    1.03
  -5  -3   3   18.80    0.67
   5  -3  -3   19.58    1.18
   5  -3  -3   20.08    1.19
  -5  -3   3   18.15    0.97
   5   3  -3   18.97    0.85
   5   3  -3   20.33    1.38
  -5   3   3   19.19    0.84
   5   3  -3   19.86    1.55
  -5   3   3   17.69    0.59
  -5   3   3   18.59    0.82
   5   3  -3   18.58    0.64
   5   3  -3   19.60    0.70
  -5   3   3   18.81    0.61
  -5   3   3   18.33    0.64
  -5   3   3   18.66    0.89
  -4  -3   3   32.58    1.68
  -4  -3   3   34.09    0.99
   4  -3  -3   34.67    1.49
   4  -3  -3   33.12    1.47
  -4  -3   3   32.81    1.57
   4  -3  -3   33.46    1.49
   4  -3  -3   31.84    1.79
  -4  -3   3   33.46    1.96
  -4  -3   3   32.57    1.28
   4  -3  -3   32.45    1.38
   4  -3  -3   31.28    1.82
  -4  -3   3   32.11    0.82
  -4   3   3   32.74    0.94
  -4   3   3   34.65    1.18
   4   3  -3   31.26    1.51
   4   3  -3   31.29    1.76
   4   3  -3   34.10    0.94
  -4   3   3   34.77    1.12
   4   3  -3   34.42    1.96
   4   3  -3   33.20    0.99
  -4   3   3   34.84    0.94
  -4   3   3   33.65    0.91
  -4   3   3   34.04    1.16
   4   3  -3   35.28    1.18
   4   3  -3   34.00    1.70
   3  -3  -3    3.30    0.64
   3  -3  -3    4.98    0.79
  -3  -3   3    4.72    0.28
   3  -3  -3    4.25    0.43
   3  -3  -3    3.30    0.48
  -3  -3   3    3.96    0.37
  -3  -3   3    3.69    0.19
  -3  -3   3    4.20    0.65
   3  -3  -3    4.15    0.42
  -3  -3   3    4.32    0.51
  -3   3   3    4.38    0.33
   3   3  -3    4.02    0.32
  -3   3   3    3.95    0.32
  -3   3   3    3.61    0.29
   3   3  -3    3.47    0.69
  -3   3   3    3.79    0.23
   3   3  -3    2.89    0.47
  -3   3   3    3.17    0.40
   3   3  -3    4.29    0.27
   3   3  -3    2.91    0.60
  -3   3   3    3.57    0.30
  -3   3   3    4.40    0.22
  -3   3   3    3.68    0.31
  -3   3   3    3.62    0.21
   3   3  -3    2.71    0.50
  -2  -3   3   32.78    1.45
   2  -3  -3   33.79    1.35
  -2  -3   3   33.61    1.40
  -2  -3   3   34.22    0.94
   2  -3  -3   35.04    1.01
  -2  -3   3   33.60    1.39
  -2  -3   3   33.17    1.11
   2  -3  -3   33.39    1.62
   2  -3  -3   31.51    1.62
  -2  -3   3   32.24    0.88
   2  -3  -3   34.47    1.30
   2   3  -3   32.28    1.35
  -2   3   3   33.13    0.91
  -2   3   3   34.22    1.28
   2   3  -3   31.79    1.60
   2   3  -3   34.26    0.90
   2   3  -3   34.03    1.03
  -2   3   3   35.04    1.31
  -2   3   3   32.80    0.88
  -2   3   3   33.51    0.89
  -2   3   3   33.84    1.07
  -2   3   3   36.31    1.30
   2   3  -3   36.47    1.80
   2   3  -3   36.29    1.40
   2   3  -3   34.11    1.44
   2   3  -3   32.84    0.96
  -2   3   3   33.65    0.98
  -1  -3   3   40.10    1.03
  -1  -3   3   38.31    1.46
   1  -3  -3   40.44    1.31
  -1  -3   3   39.34    1.15
   1  -3  -3   38.69    1.72
   1  -3  -3   39.21    1.02
   1  -3  -3   40.39    1.45
  -1  -3   3   40.11    1.05
   1  -3  -3   40.42    1.15
  -1  -3   3   37.95    1.46
  -1  -3   3   42.75    1.60
  -1   3   3   39.04    1.02
  -1   3   3   40.05    1.31
   1   3  -3   39.06    1.11
   1   3  -3   39.73    1.45
  -1   3   3   40.34    1.43
  -1   3   3   38.52    1.03
  -1   3   3   42.06    1.76
   1   3  -3   39.98    1.14
   1   3  -3   36.66    1.79
  -1   3   3   40.40    1.56
  -1   3   3   39.50    0.99
  -1   3   3   37.93    1.17
   1   3  -3   39.97    1.74
   0  -3  -3    0.51    0.19
   0  -3   3    0.13    0.21
   0  -3   3    0.54    0.26
   0  -3   3    0.35    0.10
   0  -3   3    0.33    0.09
   0  -3  -3    0.11    0.08
   0  -3   3    0.26    0.11
   0  -3  -3    0.54    0.28
   0  -3  -3    0.32    0.26
   0  -3   3    0.29    0.19
   0  -3   3    0.13    0.16
   0  -3  -3    0.32    0.17
   0  -3  -3    0.21    0.11
   0   3  -3    0.19    0.13
   0   3   3    0.29    0.07
   0   3   3    0.25    0.07
   0   3  -3    0.18    0.12
   0   3   3    0.40    0.26
   0   3   3    0.33    0.25
   0   3  -3    0.23    0.14
   0   3  -3    0.24    0.12
   0   3   3    0.18    0.14
   0   3   3    0.18    0.08
   0   3   3    0.45    0.21
   0   3  -3    0.17    0.07
   0   3  -3    0.45    0.25
   0   3   3    0.24    0.12
   1  -3   3   -0.20    0.21
  -1  -3  -3    0.17    0.14
   1  -3   3    0.13    0.17
   1  -3   3    0.15    0.06
   1  -3   3    0.19    0.19
  -1  -3  -3    0.40    0.18
  -1  -3  -3    0.08    0.17
   1  -3   3    0.36    0.10
   1  -3   3    0.24    0.05
  -1  -3  -3    0.87    0.58
  -1  -3  -3    0.16    0.09
   1  -3   3    0.12    0.08
   1  -3   3    0.36    0.15
  -1  -3  -3    0.31    0.30
   1  -3   3    0.54    0.37
  -1   3  -3    0.23    0.12
  -1   3  -3    0.08    0.23
  -1   3  -3    0.32    0.18
   1   3   3    0.27    0.16
  -1   3  -3    0.37    0.12
   1   3   3    0.23    0.17
  -1   3  -3    0.19    0.07
   1   3   3    0.13    0.07
   1   3   3    0.44    0.15
   1   3   3    0.17    0.07
   1   3   3    0.12    0.24
  -1   3  -3    0.15    0.13
   1   3   3    0.07    0.07
  -2  -3  -3  163.88    3.92
  -2  -3  -3  166.81    5.18
   2  -3   3  162.92    3.83
   2  -3   3  166.15    4.52
   2  -3   3  165.93    3.82
   2  -3   3  177.30    4.05
   2  -3   3  167.48    3.96
   2  -3   3  174.32    4.60
  -2  -3  -3  166.15    4.70
   2  -3   3  169.84    5.08
  -2  -3  -3  172.00    4.25
   2  -3   3  169.72    3.89
  -2  -3  -3  169.48    4.47
  -2  -3  -3  173.30    4.99
  -2   3  -3  172.20    4.02
  -2   3  -3  167.04    4.64
   2   3   3  162.53    3.97
   2   3   3  175.69    4.73
   2   3   3  167.52    3.87
   2   3   3  170.35    4.43
  -2   3  -3  172.76    5.11
  -2   3  -3  175.21    4.62
  -2   3  -3  168.21    4.15
   2   3   3  163.25    4.11
   2   3   3  169.11    4.93
   2   3   3  169.46    3.91
   2   3   3  161.48    5.13
  -2   3  -3  168.67    4.14
   3  -3   3   11.43    1.09
   3  -3   3   12.72    0.50
   3  -3   3   11.64    0.84
  -3  -3  -3   12.02    0.43
   3  -3   3   13.05    0.73
  -3  -3  -3   12.54    0.94
  -3  -3  -3   12.42    0.82
   3  -3   3   11.28    0.45
  -3  -3  -3   11.94    0.66
   3  -3   3   11.68    0.39
  -3  -3  -3   12.20    1.17
  -3  -3  -3   11.51    1.02
   3   3   3   10.32    0.75
  -3   3  -3   12.28    0.45
   3   3   3   11.86    0.35
   3   3   3   11.56    0.90
   3   3   3   12.07    0.51
   3   3   3   11.68    1.03
  -3   3  -3   12.65    0.39
   3   3   3   11.68    1.07
  -3   3  -3   11.57    0.60
  -3   3  -3   11.87    0.86
   3   3   3   10.53    0.56
  -3   3  -3   11.32    0.60
  -3   3  -3   11.90    1.09
   3   3   3   12.27    0.43
  -3   3  -3   14.15    0.87
  -4  -3  -3   40.68    2.50
   4  -3   3   44.36    1.89
   4  -3   3   41.58    1.18
  -4  -3  -3   42.80    1.81
   4  -3   3   40.50    2.26
   4  -3   3   40.13    1.42
  -4  -3  -3   41.02    1.13
  -4  -3  -3   41.01    2.09
   4  -3   3   42.78    1.42
   4  -3   3   43.57    1.35
   4  -3   3   41.24    1.27
  -4  -3  -3   44.57    2.39
   4  -3   3   41.33    1.06
  -4  -3  -3   44.78    1.56
   4  -3   3   43.83    1.90
  -4   3  -3   43.94    1.77
   4   3   3   44.74    1.40
   4   3   3   40.62    1.76
   4   3   3   40.93    0.99
   4   3   3   41.79    2.25
   4   3   3   39.97    1.90
   4   3   3   42.04    1.31
  -4   3  -3   42.46    1.46
   4   3   3   45.53    2.16
  -4   3  -3   42.57    1.43
  -4   3  -3   44.39    2.33
  -4   3  -3   42.24    1.16
  -4   3  -3   42.75    1.19
   4   3   3   42.09    1.16
   5  -3   3   42.60    1.20
   5  -3   3   41.22    1.38
   5  -3   3   41.35    1.97
  -5  -3  -3   43.07    1.15
   5  -3   3   42.50    1.45
   5  -3   3   41.30    1.05
  -5  -3  -3   41.14    2.27
   5  -3   3   43.07    1.53
  -5  -3  -3   43.81    2.58
  -5  -3  -3   40.48    1.94
  -5  -3  -3   42.61    1.64
   5   3   3   39.96    1.40
  -5   3  -3   41.53    1.82
  -5   3  -3   40.87    1.22
   5   3   3   42.33    1.20
  -5   3  -3   41.97    1.24
   5   3   3   44.07    2.08
   5   3   3   41.42    2.52
  -5   3  -3   43.34    1.57
   5   3   3   39.25    2.30
  -5   3  -3   43.17    2.46
   5   3   3   40.85    1.39
   6  -3   3    2.32    0.27
   6  -3   3    2.89    0.71
   6  -3   3    2.28    0.42
  -6  -3  -3    2.59    0.67
  -6  -3  -3    2.82    0.89
   6  -3   3    2.22    0.43
  -6  -3  -3    1.36    0.37
  -6  -3  -3    2.83    0.25
  -6  -3  -3    1.81    0.87
   6  -3   3    2.37    0.40
  -6   3  -3    2.99    0.50
  -6   3  -3    1.65    0.79
  -6   3  -3    3.01    0.31
   6   3   3    2.16    0.63
  -6   3  -3    2.46    0.30
   6   3   3    3.22    0.44
  -6   3  -3    2.04    0.58
   6   3   3    2.20    0.26
   6   3   3    1.90    0.71
   6   3   3    2.57    0.41
   7  -3   3    5.80    0.61
  -7  -3  -3    7.10    1.12
   7  -3   3    6.22    0.40
  -7  -3  -3    6.88    0.51
  -7  -3  -3    5.50    0.77
   7  -3   3    5.24    0.96
   7  -3   3    7.66    0.70
  -7  -3  -3    4.14    1.14
   7   3   3    6.53    0.74
   7   3   3    6.13    0.42
   7   3   3    6.99    0.61
  -7   3  -3    7.63    1.53
  -7   3  -3    7.01    0.49
  -7   3  -3    7.24    0.73
  -7   3  -3    6.57    1.01
   7   3   3    5.80    1.04
  -7   3  -3    6.26    0.46
   8  -3   3    5.53    0.45
   8  -3   3    5.49    0.41
  -8  -3  -3    5.56    1.46
  -8  -3  -3    5.62    0.79
   8  -3   3    6.83    0.85
  -8   3  -3    5.14    0.49
   8   3   3    4.54    0.59
  -8   3  -3    3.97    1.06
   8   3   3    6.42    0.70
   8   3   3    5.73    0.44
  -8   3  -3    6.74    0.91
  -9  -3  -3    8.60    0.98
   9  -3   3    8.42    0.62
   9  -3   3    8.10    0.85
   9   3   3    9.11    0.81
  -9   3  -3    8.76    1.34
   9   3   3   12.21    0.93
   9   3   3    8.34    0.83
  -9   3  -3    8.23    0.85
   9  -4  -3   34.88    1.57
  -9  -4   3   34.29    1.13
   9  -4  -3   34.19    1.17
  -9  -4   3   31.45    2.42
   9  -4  -3   32.03    1.27
  -9   4   3   30.83    1.37
  -9   4   3   30.80    1.69
   9   4  -3   31.42    1.19
   9   4  -3   36.86    1.67
   8  -4  -3    3.08    0.34
   8  -4  -3    3.13    0.34
   8  -4  -3    3.95    0.83
   8  -4  -3    2.98    0.55
   8  -4  -3    3.52    0.34
  -8  -4   3    3.28    0.69
  -8   4   3    3.86    0.42
   8   4  -3    3.81    0.39
  -8   4   3    4.21    0.69
  -8   4   3    3.46    0.49
   8   4  -3    4.70    0.65
   7  -4  -3   12.76    1.16
   7  -4  -3   12.78    0.59
  -7  -4   3   13.52    0.64
   7  -4  -3   14.12    0.89
   7  -4  -3   13.27    1.21
   7  -4  -3   15.07    1.98
   7  -4  -3   13.47    0.54
  -7  -4   3   13.60    1.40
  -7  -4   3   12.51    1.00
   7   4  -3   13.57    0.87
   7   4  -3   13.37    0.61
  -7   4   3   13.47    0.75
  -7   4   3   15.09    0.65
   7   4  -3   16.66    1.51
  -6  -4   3   18.57    1.12
   6  -4  -3   19.28    1.76
   6  -4  -3   18.58    0.64
  -6  -4   3   18.12    0.73
   6  -4  -3   18.20    1.25
   6  -4  -3   19.09    1.16
   6  -4  -3   18.01    0.70
  -6  -4   3   18.46    1.41
   6  -4  -3   18.52    1.31
  -6   4   3   18.09    0.93
   6   4  -3   19.00    0.76
  -6   4   3   19.06    0.72
  -6   4   3   17.30    0.96
   6   4  -3   17.73    1.84
   6   4  -3   18.60    1.52
   6   4  -3   16.65    0.91
  -6   4   3   20.03    0.88
   6   4  -3   19.32    0.71
   5  -4  -3   10.72    0.44
   5  -4  -3    9.48    0.86
  -5  -4   3   10.20    0.98
  -5  -4   3   11.64    0.54
   5  -4  -3    9.62    0.80
   5  -4  -3   12.28    0.94
   5  -4  -3    8.56    1.29
  -5  -4   3   10.73    0.79
  -5   4   3   10.65    0.81
   5   4  -3   11.45    1.10
   5   4  -3   10.02    0.63
   5   4  -3   11.28    0.48
   5   4  -3   11.46    0.55
   5   4  -3   11.56    1.31
  -5   4   3   11.32    0.68
  -5   4   3   10.91    0.48
  -5   4   3   11.71    0.69
  -5   4   3   11.19    0.48
   4  -4  -3    1.51    0.66
   4  -4  -3    1.98    0.45
   4  -4  -3    2.03    0.22
  -4  -4   3    2.08    0.16
  -4  -4   3    1.95    0.35
   4  -4  -3    2.04    0.48
   4  -4  -3    2.22    0.46
   4  -4  -3    2.07    0.26
   4  -4  -3    2.71    0.53
  -4  -4   3    1.64    0.24
  -4  -4   3    2.50    0.58
  -4   4   3    2.04    0.22
   4   4  -3    1.70    0.62
  -4   4   3    2.69    0.41
  -4   4   3    2.32    0.23
   4   4  -3    1.43    0.18
  -4   4   3    2.47    0.34
   4   4  -3    2.01    0.34
   4   4  -3    2.72    0.32
  -4   4   3    2.10    0.32
  -4   4   3    1.95    0.39
  -4   4   3    1.90    0.32
   4   4  -3    1.26    0.45
   3  -4  -3  100.22    3.01
   3  -4  -3   99.56    3.01
  -3  -4   3   92.52    3.17
  -3  -4   3   99.22    3.38
   3  -4  -3   96.52    3.69
  -3  -4   3  100.22    3.21
  -3  -4   3   99.21    2.35
   3  -4  -3   97.94    2.54
   3  -4  -3   95.69    2.40
   3  -4  -3   98.10    3.64
  -3  -4   3   98.76    2.47
   3  -4  -3   97.44    3.04
  -3   4   3  100.54    2.87
   3   4  -3   97.03    2.40
   3   4  -3   97.80    3.88
   3   4  -3   99.04    2.52
  -3   4   3   99.26    2.39
   3   4  -3   97.78    3.20
   3   4  -3   94.77    3.30
  -3   4   3   95.89    2.56
  -3   4   3  101.95    2.70
  -3   4   3  104.98    3.03
   3   4  -3   97.40    3.65
   3   4  -3   96.10    2.59
   3   4  -3  102.46    3.21
  -3   4   3  100.93    2.43
  -3   4   3   95.42    2.91
  -2  -4   3  272.31    6.19
   2  -4  -3  271.10    7.55
  -2  -4   3  268.28    6.25
  -2  -4   3  264.95    6.50
   2  -4  -3  272.37    6.86
  -2  -4   3  263.64    7.07
   2  -4  -3  265.54    7.57
   2  -4  -3  274.16    6.77
   2  -4  -3  260.82    6.35
  -2  -4   3  278.07    7.17
  -2  -4   3  266.45    7.01
   2  -4  -3  275.18    6.21
  -2   4   3  267.00    6.28
  -2   4   3  268.35    6.22
   2   4  -3  273.91    6.34
   2   4  -3  263.08    7.76
   2   4  -3  262.80    7.56
  -2   4   3  259.67    6.97
  -2   4   3  271.76    6.48
   2   4  -3  266.96    6.94
  -2   4   3  272.14    6.91
   2   4  -3  263.18    7.10
  -2   4   3  279.85    6.86
   2   4  -3  273.81    7.09
  -2   4   3  268.87    6.78
   2   4  -3  282.00    6.39
  -1  -4   3   29.97    1.35
  -1  -4   3   28.30    1.51
   1  -4  -3   28.51    1.30
  -1  -4   3   29.95    1.51
  -1  -4   3   30.78    0.85
  -1  -4   3   28.00    1.31
  -1  -4   3   28.18    0.86
   1  -4  -3   29.61    0.84
   1  -4  -3   29.84    1.19
   1  -4  -3   28.18    0.97
   1  -4  -3   29.36    1.64
  -1  -4   3   28.58    0.97
   1   4  -3   30.27    0.96
  -1   4   3   30.13    1.20
   1   4  -3   30.85    1.78
  -1   4   3   28.38    0.84
  -1   4   3   30.52    1.04
  -1   4   3   28.00    1.59
  -1   4   3   30.60    1.30
   1   4  -3   30.05    1.33
   1   4  -3   28.61    0.82
   1   4  -3   30.33    1.64
  -1   4   3   27.96    0.84
   1   4  -3   29.49    1.31
  -1   4   3   28.47    1.48
   1   4  -3   29.73    0.96
  -1   4   3   29.94    0.81
   0  -4  -3    0.76    0.20
   0  -4   3    0.53    0.14
   0  -4   3    0.31    0.11
   0  -4  -3    0.69    0.40
   0  -4   3    0.59    0.35
   0  -4   3    0.21    0.37
   0  -4  -3    0.56    0.22
   0  -4  -3    0.98    0.33
   0  -4  -3    0.50    0.13
   0  -4   3    0.59    0.14
   0  -4   3    0.31    0.21
   0  -4  -3    0.53    0.30
   0  -4   3    0.70    0.30
   0   4   3    0.42    0.12
   0   4  -3    0.39    0.31
   0   4   3    0.77    0.23
   0   4   3    0.75    0.11
   0   4  -3    0.66    0.12
   0   4   3    0.40    0.19
   0   4   3    1.05    0.47
   0   4  -3    0.74    0.17
   0   4  -3    0.77    0.20
   0   4   3    0.64    0.11
   0   4   3    0.40    0.16
   0   4  -3    0.23    0.32
   0   4  -3    0.56    0.21
   0   4  -3    0.63    0.27
   0   4   3    0.26    0.29
  -1  -4  -3   27.19    0.82
   1  -4   3   30.16    1.64
   1  -4   3   28.51    1.10
   1  -4   3   26.41    1.60
   1  -4   3   28.09    0.85
  -1  -4  -3   28.24    1.04
   1  -4   3   28.02    0.82
   1  -4   3   27.82    0.79
   1  -4   3   30.16    1.33
  -1  -4  -3   26.64    1.62
  -1  -4  -3   28.56    1.21
  -1  -4  -3   26.79    1.36
  -1  -4  -3   28.06    1.63
   1   4   3   28.63    1.59
  -1   4  -3   27.56    0.95
  -1   4  -3   28.36    1.06
   1   4   3   28.80    0.79
  -1   4  -3   27.82    0.99
  -1   4  -3   28.94    1.31
  -1   4  -3   29.36    0.81
   1   4   3   29.06    0.79
   1   4   3   27.69    1.36
   1   4   3   28.33    0.99
   1   4   3   29.51    1.21
   1   4   3   27.00    1.63
   2  -4   3   26.94    1.71
  -2  -4  -3   26.21    1.43
   2  -4   3   27.46    1.00
  -2  -4  -3   27.59    1.13
   2  -4   3   26.51    0.72
   2  -4   3   27.21    0.87
  -2  -4  -3   26.35    0.81
   2  -4   3   27.41    1.33
   2  -4   3   27.34    0.79
  -2  -4  -3   27.92    1.27
   2  -4   3   27.82    1.68
  -2  -4  -3   26.77    1.71
  -2  -4  -3   27.69    1.63
   2   4   3   27.35    1.60
   2   4   3   27.28    0.99
  -2   4  -3   27.13    0.81
   2   4   3   27.61    1.24
  -2   4  -3   27.33    1.34
   2   4   3   27.31    0.79
  -2   4  -3   28.50    1.00
  -2   4  -3   28.37    1.13
   2   4   3   24.72    1.66
   2   4   3   30.39    1.46
  -2   4  -3   27.97    0.96
  -2   4  -3   28.87    1.44
   2   4   3   27.59    0.83
   2   4   3   27.64    0.76
  -3  -4  -3   -0.14    0.23
  -3  -4  -3    0.03    0.46
   3  -4   3    0.16    0.11
   3  -4   3    0.22    0.07
  -3  -4  -3    0.23    0.20
  -3  -4  -3    0.11    0.22
   3  -4   3    0.06    0.11
  -3  -4  -3    0.00    0.12
   3  -4   3    0.32    0.15
   3  -4   3    0.06    0.22
   3  -4   3    0.23    0.44
  -3  -4  -3    0.44    0.39
   3  -4   3    0.21    0.14
   3   4   3    0.32    0.29
  -3   4  -3    0.25    0.12
  -3   4  -3    0.41    0.23
   3   4   3    0.20    0.08
   3   4   3    0.41    0.25
   3   4   3    0.18    0.38
   3   4   3    0.17    0.11
  -3   4  -3    0.46    0.43
  -3   4  -3    0.48    0.19
  -3   4  -3    0.62    0.39
  -3   4  -3    0.27    0.17
   3   4   3    0.27    0.12
   3   4   3    0.28    0.19
   3   4   3    0.47    0.42
   4  -4   3    6.37    0.39
   4  -4   3    6.56    0.31
  -4  -4  -3    7.49    0.63
   4  -4   3    6.98    0.78
  -4  -4  -3    6.61    0.26
   4  -4   3    6.79    0.28
  -4  -4  -3    6.62    0.37
  -4  -4  -3    7.29    0.83
  -4  -4  -3    7.45    1.11
  -4  -4  -3    7.65    1.27
  -4   4  -3    6.95    0.55
   4   4   3    6.46    0.50
  -4   4  -3    7.02    0.38
  -4   4  -3    6.12    1.16
   4   4   3    7.03    0.45
   4   4   3    6.82    0.36
  -4   4  -3    6.03    0.51
   4   4   3    6.46    0.81
   4   4   3    6.43    1.17
  -5  -4  -3   40.44    2.34
  -5  -4  -3   43.42    1.20
  -5  -4  -3   41.31    1.69
   5  -4   3   43.42    2.08
  -5  -4  -3   45.15    2.82
   5  -4   3   40.11    1.13
   5  -4   3   40.17    1.09
   5  -4   3   40.69    1.57
   5  -4   3   40.01    1.23
  -5  -4  -3   41.15    2.02
  -5   4  -3   39.54    1.14
  -5   4  -3   39.10    1.55
   5   4   3   43.57    2.58
   5   4   3   39.48    2.11
   5   4   3   43.34    1.46
  -5   4  -3   42.31    1.86
   5   4   3   43.15    1.42
   5   4   3   42.39    1.22
  -5   4  -3   40.01    2.49
  -5   4  -3   41.96    1.25
  -6  -4  -3   13.78    0.57
   6  -4   3   14.32    0.63
  -6  -4  -3   12.26    1.65
   6  -4   3   14.65    0.48
  -6  -4  -3   13.01    2.01
   6  -4   3   13.74    0.89
  -6  -4  -3   14.62    1.28
   6   4   3   11.50    1.23
   6   4   3   14.39    0.81
   6   4   3   14.93    0.80
  -6   4  -3   14.72    1.69
  -6   4  -3   14.54    1.13
  -6   4  -3   13.32    0.92
  -6   4  -3   16.42    0.88
  -6   4  -3   12.83    0.56
   6   4   3    9.65    1.52
   7  -4   3    0.02    0.17
  -7  -4  -3    0.15    0.17
  -7  -4  -3    0.31    1.00
  -7  -4  -3   -0.17    0.23
   7  -4   3    0.29    0.29
  -7   4  -3   -0.08    0.16
  -7   4  -3    0.02    0.54
   7   4   3    0.48    0.26
   7   4   3   -0.01    0.26
  -7   4  -3    0.07    0.18
   7   4   3    0.01    0.16
  -7   4  -3    0.02    0.30
  -8  -4  -3    4.95    1.54
  -8  -4  -3    4.63    0.41
  -8  -4  -3    4.83    0.78
   8  -4   3    4.43    0.44
   8  -4   3    5.17    0.76
   8  -4   3    4.70    0.44
   8   4   3    3.97    0.59
   8   4   3    5.40    0.66
  -8   4  -3    5.40    0.49
  -8   4  -3    3.74    0.67
   8   4   3    4.40    0.43
   9  -4   3    0.51    0.25
  -9  -4  -3    1.09    0.51
   9  -4   3    0.27    0.54
   9   4   3    0.89    0.30
  -9   4  -3    0.87    0.47
   9   4   3    0.78    0.62
   9   4   3    0.84    0.45
  -9  -5   3   14.15    0.76
   9  -5  -3   12.99    0.69
   9  -5  -3   15.87    1.61
   9  -5  -3   13.60    0.71
  -9  -5   3   14.38    1.25
   9   5  -3   16.41    1.10
   9   5  -3   11.96    0.71
  -9   5   3   12.34    1.11
   8  -5  -3    2.14    0.29
   8  -5  -3    2.35    0.37
   8  -5  -3    2.14    0.39
  -8  -5   3    1.85    0.54
   8  -5  -3    2.87    0.59
  -8  -5   3    2.25    0.36
  -8   5   3    1.81    0.33
  -8   5   3    2.54    0.60
   8   5  -3    1.14    0.40
   8   5  -3    1.44    0.29
   7  -5  -3    6.11    1.25
   7  -5  -3    7.27    0.50
   7  -5  -3    7.64    1.04
  -7  -5   3    7.66    0.84
   7  -5  -3    7.22    0.44
   7  -5  -3    8.01    0.56
   7  -5  -3    8.33    0.75
  -7  -5   3    6.80    0.53
  -7   5   3    7.49    0.50
   7   5  -3    8.78    0.72
  -7   5   3    8.34    0.72
  -7   5   3    8.03    0.74
   7   5  -3    7.93    0.50
   6  -5  -3  112.10    2.90
   6  -5  -3  115.16    3.94
  -6  -5   3  107.61    2.88
   6  -5  -3  111.78    3.00
  -6  -5   3  116.01    4.20
   6  -5  -3  109.20    3.73
   6  -5  -3  111.31    2.78
  -6  -5   3  107.91    3.53
   6   5  -3  112.49    3.22
  -6   5   3  110.56    3.27
   6   5  -3  111.50    2.86
  -6   5   3  113.24    2.87
  -6   5   3  111.86    3.51
   6   5  -3  112.53    2.95
   6   5  -3  109.20    4.30
   6   5  -3  116.12    5.04
  -5  -5   3    8.69    0.32
   5  -5  -3    7.45    0.85
   5  -5  -3    8.75    0.52
   5  -5  -3    9.43    1.52
  -5  -5   3    8.69    0.52
   5  -5  -3    8.69    0.44
  -5  -5   3    9.35    0.77
   5  -5  -3    8.31    0.50
   5  -5  -3   11.15    0.95
  -5  -5   3    8.50    0.96
  -5   5   3    8.22    0.65
  -5   5   3   10.56    0.60
   5   5  -3    9.80    0.48
   5   5  -3    8.78    0.62
   5   5  -3   10.28    1.09
   5   5  -3    8.64    0.62
  -5   5   3    9.24    0.47
  -5   5   3    9.44    0.57
  -5   5   3    8.68    0.64
  -5   5   3    9.05    0.47
  -4  -5   3   27.02    0.78
  -4  -5   3   29.13    1.28
  -4  -5   3   23.45    1.51
   4  -5  -3   27.89    0.87
   4  -5  -3   28.42    0.99
  -4  -5   3   25.72    0.93
   4  -5  -3   29.64    1.49
   4  -5  -3   22.95    1.42
   4  -5  -3   26.92    1.97
  -4   5   3   28.86    1.08
   4   5  -3   27.98    1.67
   4   5  -3   28.55    1.09
   4   5  -3   29.27    1.01
   4   5  -3   26.98    0.87
  -4   5   3   27.32    0.89
  -4   5   3   27.07    0.87
  -4   5   3   26.97    1.27
  -4   5   3   27.92    1.24
   4   5  -3   28.74    2.24
  -4   5   3   26.12    1.32
   4   5  -3   24.55    2.00
   4   5  -3   28.23    1.69
  -4   5   3   27.62    1.15
   3  -5  -3    5.93    0.65
  -3  -5   3    5.73    0.31
   3  -5  -3    4.96    0.32
  -3  -5   3    6.01    0.73
   3  -5  -3    5.17    0.38
  -3  -5   3    5.05    0.50
   3  -5  -3    5.18    0.63
  -3  -5   3    4.18    0.79
   3  -5  -3    6.63    1.15
   3  -5  -3    5.05    0.61
  -3  -5   3    6.00    0.40
  -3   5   3    5.47    0.63
   3   5  -3    7.49    1.31
   3   5  -3    5.31    0.82
   3   5  -3    4.39    0.86
  -3   5   3    5.09    0.62
   3   5  -3    5.65    0.33
  -3   5   3    5.40    0.31
  -3   5   3    5.44    0.34
  -3   5   3    6.07    0.66
   3   5  -3    4.98    0.42
  -3   5   3    5.39    0.48
  -3   5   3    5.95    0.62
   3   5  -3    5.65    0.81
  -3   5   3    5.44    0.39
   3   5  -3    4.70    0.39
  -2  -5   3    3.68    0.74
   2  -5  -3    3.54    0.94
  -2  -5   3    4.36    0.34
  -2  -5   3    4.84    0.30
  -2  -5   3    4.22    0.42
   2  -5  -3    4.66    0.67
   2  -5  -3    4.40    0.30
  -2  -5   3    5.33    0.67
   2  -5  -3    4.32    0.35
   2  -5  -3    3.96    0.58
   2   5  -3    5.27    0.97
  -2   5   3    4.63    0.71
   2   5  -3    4.27    0.37
  -2   5   3    4.84    0.69
  -2   5   3    4.67    0.30
  -2   5   3    4.38    0.55
   2   5  -3    4.73    0.38
  -2   5   3    4.89    0.43
   2   5  -3    4.60    0.70
   2   5  -3    4.35    0.68
  -2   5   3    4.17    0.29
  -2   5   3    4.06    0.65
   2   5  -3    5.23    0.84
   2   5  -3    4.48    0.88
  -2   5   3    4.38    0.27
  -1  -5   3   12.55    0.93
   1  -5  -3   13.91    0.96
   1  -5  -3   13.98    0.66
  -1  -5   3   13.60    0.56
  -1  -5   3   15.38    1.01
  -1  -5   3   15.87    1.23
  -1  -5   3   13.14    1.15
   1  -5  -3   13.19    0.53
   1  -5  -3   15.60    1.32
   1  -5  -3   13.99    0.86
  -1  -5   3   14.29    0.57
  -1  -5   3   14.08    0.66
  -1   5   3   13.66    0.52
   1   5  -3   14.45    0.96
   1   5  -3   13.62    0.51
   1   5  -3   14.37    1.33
  -1   5   3   14.16    1.07
   1   5  -3   12.17    1.15
   1   5  -3   14.05    0.65
  -1   5   3   13.94    0.49
  -1   5   3   14.14    0.70
  -1   5   3   13.19    0.90
  -1   5   3   14.77    1.30
  -1   5   3   13.02    0.51
  -1   5   3   13.27    0.85
   1   5  -3   13.55    0.63
  -1   5   3   12.04    1.07
   0  -5  -3    1.02    0.45
   0  -5   3    0.75    0.32
   0  -5   3    0.52    0.15
   0  -5   3    1.02    0.50
   0  -5   3    0.64    0.16
   0  -5   3    0.64    0.17
   0  -5  -3    0.60    0.49
   0  -5  -3    0.54    0.16
   0  -5  -3    0.60    0.20
   0  -5   3    0.80    0.59
   0  -5   3    0.32    0.22
   0  -5  -3    0.40    0.26
   0   5  -3    0.24    0.41
   0   5  -3    0.67    0.26
   0   5   3    0.52    0.14
   0   5  -3    0.71    0.32
   0   5   3    0.81    0.14
   0   5   3    0.52    0.20
   0   5  -3    1.14    0.50
   0   5  -3    0.57    0.17
   0   5   3    0.98    0.15
   0   5   3    0.39    0.23
   0   5  -3    0.57    0.20
   0   5   3    0.76    0.32
   0   5   3    0.41    0.38
   0   5  -3    0.84    0.14
  -1  -5  -3   27.23    1.29
   1  -5   3   27.15    0.83
   1  -5   3   25.95    0.86
   1  -5   3   27.13    1.20
  -1  -5  -3   26.06    1.79
   1  -5   3   27.48    1.39
  -1  -5  -3   27.62    1.74
  -1  -5  -3   25.29    1.05
   1  -5   3   25.68    0.81
  -1  -5  -3   26.55    0.84
   1  -5   3   26.96    1.72
   1   5   3   23.84    0.85
  -1   5  -3   25.47    1.01
  -1   5  -3   24.20    1.61
  -1   5  -3   29.54    1.18
   1   5   3   24.35    1.73
   1   5   3   23.70    1.36
   1   5   3   26.75    0.79
  -1   5  -3   28.16    1.68
   1   5   3   24.83    1.22
  -1   5  -3   27.22    0.98
  -1   5  -3   25.61    0.80
   1   5   3   25.65    1.02
   1   5   3   26.46    0.79
   2  -5   3   24.54    0.74
   2  -5   3   26.12    0.82
  -2  -5  -3   26.38    0.85
   2  -5   3   24.05    1.48
  -2  -5  -3   27.93    1.37
  -2  -5  -3   26.54    1.78
   2  -5   3   27.49    1.84
   2  -5   3   26.63    1.11
  -2  -5  -3   28.57    2.12
   2  -5   3   27.13    0.89
  -2  -5  -3   26.41    1.13
   2   5   3   29.24    1.57
   2   5   3   24.15    1.01
  -2   5  -3   24.82    1.04
  -2   5  -3   26.40    1.01
   2   5   3   27.11    0.84
  -2   5  -3   27.38    0.83
   2   5   3   24.22    1.68
   2   5   3   27.24    0.78
   2   5   3   26.67    0.81
  -2   5  -3   25.20    1.48
   2   5   3   25.19    1.86
   3  -5   3   18.76    0.65
  -3  -5  -3   18.79    1.79
   3  -5   3   19.60    1.25
  -3  -5  -3   18.84    1.55
   3  -5   3   19.65    0.86
  -3  -5  -3   19.20    0.99
   3  -5   3   19.04    0.73
   3  -5   3   19.71    1.64
  -3  -5  -3   18.80    0.70
  -3   5  -3   18.82    0.88
   3   5   3   18.76    0.71
   3   5   3   18.09    0.85
   3   5   3   19.72    1.70
   3   5   3   18.99    0.66
  -3   5  -3   18.07    0.67
   3   5   3   19.24    1.31
  -3   5  -3   17.24    1.21
  -3   5  -3   19.39    0.92
  -3   5  -3   19.12    0.79
   3   5   3   17.84    1.16
   3   5   3   19.15    0.59
  -4  -5  -3   27.29    0.79
   4  -5   3   29.02    1.64
  -4  -5  -3   24.60    1.87
  -4  -5  -3   30.86    2.37
  -4  -5  -3   30.72    0.96
   4  -5   3   28.23    0.86
   4  -5   3   29.05    0.98
  -4  -5  -3   28.16    1.33
   4  -5   3   33.72    2.26
  -4  -5  -3   27.93    1.59
  -4   5  -3   29.24    1.24
   4   5   3   28.29    2.17
   4   5   3   28.85    1.15
   4   5   3   30.64    1.80
  -4   5  -3   27.48    1.19
  -4   5  -3   27.15    1.56
   4   5   3   27.58    1.00
  -4   5  -3   28.08    0.93
   4   5   3   27.89    0.91
  -5  -5  -3   33.97    2.30
   5  -5   3   31.99    1.09
   5  -5   3   29.38    2.33
   5  -5   3   33.77    1.90
   5  -5   3   32.52    0.94
  -5  -5  -3   31.66    1.83
  -5  -5  -3   30.01    2.55
  -5  -5  -3   32.48    1.52
  -5  -5  -3   32.69    1.04
   5   5   3   36.45    2.59
  -5   5  -3   29.48    1.67
  -5   5  -3   32.22    1.39
   5   5   3   27.31    1.82
   5   5   3   30.69    1.02
  -5   5  -3   32.23    1.39
  -5   5  -3   31.81    1.06
   5   5   3   33.74    1.20
   5   5   3   32.43    1.28
  -6  -5  -3    5.97    1.32
   6  -5   3    3.30    0.78
   6  -5   3    4.72    0.69
  -6  -5  -3    5.16    0.76
   6  -5   3    4.31    0.32
   6  -5   3    3.80    1.19
  -6  -5  -3    3.47    0.86
   6  -5   3    4.71    0.43
  -6  -5  -3    4.67    0.41
   6   5   3    2.47    1.15
  -6   5  -3    3.81    0.38
   6   5   3    4.55    0.38
   6   5   3    4.49    0.48
  -6   5  -3    5.65    0.65
   6   5   3    4.32    0.92
   6   5   3    4.37    0.56
  -7  -5  -3    2.33    0.53
  -7  -5  -3    3.94    0.41
   7  -5   3    3.78    0.41
  -7  -5  -3    2.31    1.40
   7  -5   3    4.32    0.66
  -7   5  -3    4.80    0.50
   7   5   3    4.54    0.42
  -7   5  -3    3.74    0.81
   7   5   3    3.51    0.56
  -7   5  -3    3.83    0.63
   7   5   3    5.37    0.54
   8  -5   3    2.76    0.64
  -8  -5  -3    2.48    0.55
  -8  -5  -3    2.44    0.66
   8  -5   3    2.86    0.40
  -8   5  -3    2.69    0.42
  -8   5  -3    2.45    0.59
   8   5   3    2.00    0.34
   8   5   3    2.63    0.52
   8   5   3    2.24    0.51
   8  -6  -3    1.74    0.57
   8  -6  -3    1.61    0.36
  -8  -6   3    1.63    0.56
   8  -6  -3    2.31    0.36
  -8  -6   3    1.26    0.38
  -8   6   3    2.22    0.38
   8   6  -3    1.61    0.33
  -8   6   3    2.66    0.58
   8   6  -3    1.99    0.50
  -7  -6   3    3.43    0.71
   7  -6  -3    3.91    0.44
   7  -6  -3    4.37    0.41
  -7  -6   3    4.76    0.52
   7  -6  -3    4.31    0.46
  -7   6   3    4.46    0.45
   7   6  -3    4.39    0.42
   7   6  -3    5.20    0.64
  -7   6   3    4.81    0.69
  -7   6   3    4.85    0.68
   7   6  -3    3.99    0.60
   6  -6  -3    7.93    1.17
   6  -6  -3    8.63    1.00
   6  -6  -3    7.90    0.56
   6  -6  -3    9.34    0.51
  -6  -6   3    8.65    0.59
  -6  -6   3    9.92    0.93
   6  -6  -3    8.76    0.58
  -6   6   3    8.43    0.76
   6   6  -3    9.83    0.73
  -6   6   3    8.45    0.68
  -6   6   3    8.54    0.52
   6   6  -3    8.77    0.51
   6   6  -3    9.25    0.61
  -5  -6   3    6.06    1.08
  -5  -6   3    5.06    0.72
   5  -6  -3    4.50    0.37
   5  -6  -3    5.46    0.44
   5  -6  -3    5.42    0.45
  -5  -6   3    5.04    0.63
  -5  -6   3    4.66    0.28
   5  -6  -3    3.89    1.10
   5  -6  -3    5.24    0.86
   5  -6  -3    4.60    0.77
   5   6  -3    4.78    0.38
   5   6  -3    4.05    0.91
  -5   6   3    3.94    0.36
   5   6  -3    4.80    0.52
  -5   6   3    4.97    0.64
  -5   6   3    4.28    0.48
   5   6  -3    4.89    0.47
   5   6  -3    4.53    1.37
  -5   6   3    4.70    0.58
  -5   6   3    4.62    0.61
  -4  -6   3    0.13    0.37
  -4  -6   3    0.07    0.21
   4  -6  -3    0.13    0.17
  -4  -6   3    0.27    0.23
   4  -6  -3    0.45    0.35
   4  -6  -3    0.60    0.39
  -4  -6   3    0.64    0.69
   4  -6  -3    0.34    0.19
   4  -6  -3    0.18    0.17
   4  -6  -3    1.05    0.68
  -4  -6   3    0.28    0.20
  -4   6   3    0.43    0.36
   4   6  -3    0.23    0.19
   4   6  -3    0.40    0.72
  -4   6   3    0.48    0.20
  -4   6   3    0.51    0.41
  -4   6   3    0.22    0.14
  -4   6   3    0.61    0.30
   4   6  -3    0.00    0.17
  -4   6   3    0.19    0.15
   4   6  -3    0.22    0.15
   4   6  -3    0.34    0.38
  -3  -6   3    8.29    0.67
  -3  -6   3    8.94    0.43
   3  -6  -3    9.10    0.86
  -3  -6   3    8.63    0.52
   3  -6  -3    8.16    0.46
   3  -6  -3    8.08    0.64
  -3  -6   3    8.80    0.93
   3  -6  -3    8.45    0.88
   3  -6  -3   11.26    1.73
  -3   6   3    8.39    0.43
   3   6  -3    8.04    1.24
  -3   6   3    8.60    0.77
   3   6  -3    7.76    0.43
  -3   6   3    8.23    0.50
   3   6  -3    8.75    0.57
   3   6  -3    7.60    1.39
   3   6  -3    8.93    0.57
  -3   6   3    8.48    0.46
  -3   6   3    7.98    0.90
  -3   6   3    8.32    0.65
  -3   6   3    7.04    0.97
   3   6  -3    9.51    0.98
   3   6  -3    7.54    1.20
  -2  -6   3   85.73    2.20
   2  -6  -3   86.27    2.50
   2  -6  -3   83.52    2.21
  -2  -6   3   87.67    2.55
   2  -6  -3   82.07    3.72
   2  -6  -3   83.50    3.16
  -2  -6   3   86.39    2.27
   2  -6  -3   79.55    2.95
  -2  -6   3   81.62    3.10
  -2  -6   3   80.28    3.45
   2   6  -3   92.64    4.05
  -2   6   3   83.03    2.92
   2   6  -3   86.69    2.19
  -2   6   3   87.35    2.17
  -2   6   3   82.82    3.32
  -2   6   3   83.15    3.18
   2   6  -3   88.66    3.80
   2   6  -3   86.17    2.42
  -2   6   3   82.31    2.54
   2   6  -3   86.52    2.39
   2   6  -3   85.73    3.14
  -2   6   3   84.50    2.21
  -2   6   3   84.82    2.92
  -2   6   3   85.33    2.25
  -1  -6   3   17.07    1.48
  -1  -6   3   16.13    0.69
   1  -6  -3   15.43    1.17
   1  -6  -3   14.86    1.49
  -1  -6   3   16.23    1.16
   1  -6  -3   17.60    0.82
  -1  -6   3   17.65    0.81
  -1  -6   3   16.40    0.66
   1  -6  -3   16.97    0.67
  -1  -6   3   17.67    1.24
   1  -6  -3   15.99    1.05
   1   6  -3   17.78    0.77
   1   6  -3   16.59    0.62
  -1   6   3   16.52    0.64
  -1   6   3   16.90    1.29
  -1   6   3   14.61    1.36
  -1   6   3   17.12    0.63
   1   6  -3   16.97    1.55
   1   6  -3   17.85    1.18
  -1   6   3   17.69    0.62
  -1   6   3   18.26    0.89
   1   6  -3   15.26    1.62
   1   6  -3   18.18    0.83
   0  -6   3    1.43    0.59
   0  -6   3    1.41    0.26
   0  -6  -3    2.33    0.71
   0  -6   3    1.04    0.37
   0  -6   3    1.19    0.25
   0  -6  -3    1.81    0.45
   0  -6  -3    0.86    0.21
   0  -6   3    1.40    0.24
   0  -6  -3    1.35    0.31
   0  -6   3    1.47    0.40
   0   6   3    1.76    0.21
   0   6   3    1.13    0.17
   0   6   3    1.22    0.20
   0   6  -3    1.08    0.17
   0   6   3    0.99    0.38
   0   6   3    0.82    0.45
   0   6  -3    1.46    0.65
   0   6  -3    1.41    0.60
   0   6  -3    1.56    0.30
   0   6   3    1.90    0.63
   0   6  -3    0.94    0.32
   0   6  -3    1.37    0.29
   0   6   3    1.26    0.32
  -1  -6  -3   14.79    0.62
  -1  -6  -3   15.98    0.85
   1  -6   3   14.81    0.60
   1  -6   3   17.35    1.19
   1  -6   3   14.11    0.61
  -1  -6  -3   15.24    1.05
   1  -6   3   14.71    1.46
  -1  -6  -3   15.34    1.50
   1  -6   3   14.98    0.64
   1  -6   3   12.34    0.93
  -1   6  -3   16.18    0.92
   1   6   3   12.18    1.38
   1   6   3   15.06    1.46
   1   6   3   14.01    0.55
  -1   6  -3   13.70    0.77
   1   6   3   14.49    1.01
  -1   6  -3   16.51    1.48
   1   6   3   14.45    0.56
  -1   6  -3   15.30    0.73
   1   6   3   14.78    0.56
   1   6   3   14.37    1.13
  -1   6  -3   15.17    0.58
   1   6   3   13.64    0.78
  -2  -6  -3   56.91    2.31
   2  -6   3   56.20    2.01
  -2  -6  -3   53.16    2.84
   2  -6   3   56.45    2.38
   2  -6   3   54.45    1.64
  -2  -6  -3   56.47    1.99
   2  -6   3   56.51    1.58
   2  -6   3   57.94    2.97
  -2  -6  -3   56.48    1.61
  -2   6  -3   56.01    1.90
   2   6   3   60.51    2.57
   2   6   3   57.98    1.88
   2   6   3   55.55    2.98
  -2   6  -3   57.89    2.62
  -2   6  -3   58.96    1.59
  -2   6  -3   58.21    1.82
  -2   6  -3   57.59    1.93
  -2   6  -3   57.78    2.82
   2   6   3   60.46    1.53
   2   6   3   58.22    1.56
   2   6   3   56.00    1.56
  -3  -6  -3   21.10    1.15
  -3  -6  -3   22.22    1.82
   3  -6   3   23.36    0.80
   3  -6   3   22.45    0.87
  -3  -6  -3   22.52    0.84
  -3  -6  -3   23.45    0.75
   3  -6   3   21.26    1.44
   3  -6   3   22.60    1.06
   3  -6   3   22.36    1.95
  -3  -6  -3   21.75    1.40
   3   6   3   24.45    1.06
   3   6   3   22.27    0.78
   3   6   3   21.43    1.52
  -3   6  -3   23.74    0.82
  -3   6  -3   22.95    1.10
   3   6   3   19.45    1.94
  -3   6  -3   22.58    1.03
   3   6   3   22.01    1.94
   3   6   3   22.23    0.82
  -3   6  -3   23.30    1.66
  -3   6  -3   23.78    1.56
  -3   6  -3   23.13    0.98
  -4  -6  -3    1.48    0.19
  -4  -6  -3    1.26    0.81
  -4  -6  -3    1.63    0.58
   4  -6   3    0.75    0.23
  -4  -6  -3    1.85    0.48
   4  -6   3    1.47    0.55
  -4  -6  -3    1.47    0.29
   4  -6   3    1.37    0.24
   4  -6   3    1.91    0.98
  -4   6  -3    1.06    0.33
   4   6   3    1.28    0.77
  -4   6  -3    1.03    0.59
  -4   6  -3    1.08    0.57
   4   6   3    1.51    0.37
  -4   6  -3    1.54    0.31
   4   6   3    1.76    0.26
   4   6   3    0.98    0.20
   5  -6   3   15.79    0.77
   5  -6   3   17.03    0.66
  -5  -6  -3   15.96    0.53
  -5  -6  -3   17.67    0.76
   5  -6   3   18.98    1.48
  -5  -6  -3   12.61    1.70
  -5  -6  -3   18.24    1.19
  -5  -6  -3   16.27    1.39
  -5   6  -3   19.54    1.63
   5   6   3   18.28    2.11
   5   6   3   16.40    0.70
   5   6   3   17.94    0.95
  -5   6  -3   19.88    1.46
  -5   6  -3   16.68    0.73
   5   6   3   16.73    0.80
  -5   6  -3   16.06    1.01
   6  -6   3   12.38    0.70
   6  -6   3   12.31    0.57
  -6  -6  -3   12.23    1.95
   6  -6   3   13.84    1.00
  -6  -6  -3   12.78    0.67
  -6  -6  -3   13.33    1.09
   6   6   3   12.05    0.74
  -6   6  -3   12.49    0.66
   6   6   3   11.72    0.63
   6   6   3   13.10    0.84
  -6   6  -3   12.57    1.34
  -6   6  -3   13.25    0.95
  -7  -6  -3    4.29    0.44
   7  -6   3    4.64    0.49
   7  -6   3    5.28    0.84
   7   6   3    4.62    0.58
  -7   6  -3    4.24    0.73
  -7   6  -3    1.69    0.93
   7   6   3    5.09    0.47
  -7   6  -3    4.36    0.47
   7   6   3    5.13    0.65
   8  -6   3    0.92    0.53
  -8  -6  -3    0.64    0.34
  -8  -6  -3    0.89    0.46
   8  -6   3    0.43    0.31
  -8   6  -3    0.36    0.44
  -8   6  -3    0.86    0.34
   8   6   3    0.91    0.39
   8   6   3    0.50    0.41
   8   6   3    0.37    0.25
   7  -7  -3    0.54    0.28
  -7  -7   3    0.61    0.64
   7  -7  -3    1.01    0.33
  -7  -7   3    0.60    0.33
   7   7  -3    0.53    0.26
   7   7  -3    1.31    0.41
  -7   7   3    0.58    0.40
  -7   7   3    0.80    0.28
  -7   7   3    0.53    0.53
  -6  -7   3   50.66    1.69
   6  -7  -3   52.00    1.70
  -6  -7   3   51.18    2.27
   6  -7  -3   53.84    1.59
  -6   7   3   51.76    1.92
   6   7  -3   53.58    1.75
  -6   7   3   50.00    1.60
  -6   7   3   54.83    2.13
   6   7  -3   51.41    1.61
   6   7  -3   52.99    1.90
   5  -7  -3    4.73    0.44
  -5  -7   3    4.17    0.70
   5  -7  -3    4.07    0.44
   5  -7  -3    3.52    0.44
   5  -7  -3    3.35    0.74
   5  -7  -3    3.26    0.76
  -5  -7   3    3.78    0.32
  -5  -7   3    4.45    0.50
   5   7  -3    4.04    0.39
   5   7  -3    3.57    0.48
   5   7  -3    5.03    0.55
  -5   7   3    4.01    0.73
  -5   7   3    5.15    0.60
  -5   7   3    4.64    0.41
  -5   7   3    3.72    0.59
   4  -7  -3    1.33    0.29
   4  -7  -3    1.69    0.30
  -4  -7   3    1.73    0.26
  -4  -7   3    1.19    0.32
  -4  -7   3    1.76    0.62
  -4  -7   3    1.75    0.87
  -4  -7   3    1.80    0.50
   4  -7  -3    1.67    0.55
   4  -7  -3    1.34    0.30
   4   7  -3    1.18    0.23
   4   7  -3    1.38    0.33
   4   7  -3    1.44    0.35
  -4   7   3    1.84    0.66
   4   7  -3    0.96    0.52
  -4   7   3    1.36    0.46
  -4   7   3    1.83    0.28
  -4   7   3    1.44    0.29
  -4   7   3    1.77    0.46
   4   7  -3    0.76    0.95
   3  -7  -3    1.78    0.34
  -3  -7   3    1.83    0.59
   3  -7  -3    2.11    0.36
  -3  -7   3    1.07    0.73
  -3  -7   3    2.13    0.29
  -3  -7   3    1.66    0.34
   3  -7  -3    2.46    0.62
   3  -7  -3    2.04    0.99
  -3  -7   3    2.00    0.45
   3  -7  -3    1.31    0.27
   3   7  -3    1.91    0.36
   3   7  -3    1.04    0.96
  -3   7   3    1.75    0.27
   3   7  -3    1.09    0.21
  -3   7   3    2.10    0.28
  -3   7   3    1.80    0.59
   3   7  -3    1.67    0.37
  -3   7   3    2.09    0.34
  -3   7   3    1.27    0.46
  -3   7   3    2.20    0.68
  -3   7   3    1.33    0.36
   3   7  -3    1.70    0.65
  -2  -7   3    8.13    1.28
   2  -7  -3    7.28    0.50
   2  -7  -3    7.33    0.48
  -2  -7   3    6.47    1.02
   2  -7  -3    6.02    0.88
  -2  -7   3    7.02    0.63
  -2  -7   3    6.41    0.61
   2  -7  -3    7.21    0.56
  -2  -7   3    7.44    0.46
   2   7  -3    6.62    1.31
   2   7  -3    5.38    0.88
   2   7  -3    7.33    0.54
  -2   7   3    8.06    0.78
   2   7  -3    7.76    0.60
  -2   7   3    7.07    0.42
  -2   7   3    7.70    0.45
   2   7  -3    7.09    0.44
   2   7  -3    7.12    1.38
  -2   7   3    6.84    0.45
  -2   7   3    8.09    1.10
  -2   7   3    7.43    0.82
  -1  -7   3    1.65    0.26
  -1  -7   3    1.57    0.71
   1  -7  -3    2.35    0.55
  -1  -7   3    2.82    0.42
  -1  -7   3    2.02    0.61
   1  -7  -3    1.38    0.67
  -1  -7   3    2.47    0.34
   1  -7  -3    2.53    0.40
   1  -7  -3    2.97    0.37
  -1   7   3    2.11    0.71
  -1   7   3    2.58    0.27
   1   7  -3    3.19    0.98
   1   7  -3    1.81    0.94
   1   7  -3    2.35    0.29
   1   7  -3    2.86    0.39
  -1   7   3    1.75    0.69
  -1   7   3    2.29    0.27
  -1   7   3    2.02    0.29
   1   7  -3    1.81    0.48
  -1   7   3    3.04    0.54
   1   7  -3    2.00    0.38
  -1   7   3    2.98    0.67
   0  -7   3    0.05    0.56
   0  -7   3    0.30    0.19
   0  -7  -3    0.25    0.60
   0  -7   3    0.53    0.20
   0  -7  -3    0.17    0.17
   0  -7  -3    0.72    0.29
   0  -7   3    1.19    0.52
   0  -7   3    0.48    0.23
   0  -7  -3    0.41    0.21
   0  -7  -3    0.61    0.37
   0   7   3    0.32    0.18
   0   7  -3    0.18    0.23
   0   7  -3    0.35    0.22
   0   7   3    0.47    0.15
   0   7  -3    0.27    0.14
   0   7  -3    0.04    0.25
   0   7   3    1.10    0.75
   0   7  -3    0.74    0.62
   0   7   3    0.64    0.38
   0   7   3    0.84    0.19
   0   7   3    0.05    0.59
   0   7   3    0.41    0.27
   0   7  -3   -0.30    0.53
  -1  -7  -3    7.92    0.47
  -1  -7  -3    7.01    0.64
  -1  -7  -3    7.87    0.51
  -1  -7  -3    8.21    0.90
   1  -7   3    5.84    0.91
   1  -7   3    7.48    0.51
   1  -7   3    7.08    0.45
  -1  -7  -3    6.77    1.31
   1  -7   3    7.55    0.49
   1  -7   3    6.54    1.23
   1  -7   3    8.51    0.89
   1   7   3    6.74    1.38
   1   7   3    6.97    0.41
  -1   7  -3    6.48    0.60
  -1   7  -3    8.57    0.75
  -1   7  -3    6.79    0.54
   1   7   3    7.00    1.03
   1   7   3    7.99    0.65
   1   7   3    7.78    0.43
   1   7   3    7.78    0.41
   1   7   3    4.72    1.17
  -1   7  -3    9.02    1.40
  -1   7  -3    7.14    0.43
  -2  -7  -3    8.35    1.37
  -2  -7  -3    7.95    0.89
   2  -7   3    9.13    0.42
   2  -7   3   10.73    0.71
  -2  -7  -3   11.45    0.84
   2  -7   3    9.47    0.55
   2  -7   3    8.28    0.85
  -2  -7  -3   10.01    0.60
   2  -7   3    9.67    1.05
  -2  -7  -3    9.58    0.51
   2   7   3    9.23    0.70
   2   7   3   10.05    1.63
  -2   7  -3    9.75    0.72
  -2   7  -3    8.08    1.25
  -2   7  -3    9.50    0.74
   2   7   3    9.25    0.48
   2   7   3    8.31    1.56
  -2   7  -3    9.17    0.84
  -2   7  -3   10.59    0.69
   2   7   3    9.98    0.48
  -3  -7  -3   13.95    1.20
   3  -7   3   12.90    0.63
  -3  -7  -3   13.26    1.15
  -3  -7  -3   12.05    0.55
  -3  -7  -3    9.65    1.51
   3  -7   3   11.82    0.67
  -3  -7  -3   12.26    0.66
   3  -7   3   13.09    1.20
   3  -7   3    9.80    1.73
   3   7   3    8.85    1.80
  -3   7  -3   12.35    1.47
  -3   7  -3   12.89    1.46
   3   7   3   13.19    0.60
   3   7   3   13.84    1.34
  -3   7  -3   13.04    0.80
  -3   7  -3   12.01    0.75
  -3   7  -3   12.49    0.60
   3   7   3   12.52    0.82
  -3   7  -3   13.86    0.89
   3   7   3   10.95    1.75
  -4  -7  -3   20.41    1.26
   4  -7   3   21.41    0.83
  -4  -7  -3   22.09    1.65
  -4  -7  -3   20.82    0.89
  -4  -7  -3   20.37    2.17
  -4  -7  -3   20.29    0.72
   4  -7   3   21.09    0.93
   4   7   3   18.85    2.23
   4   7   3   22.58    1.12
  -4   7  -3   20.83    1.10
   4   7   3   21.25    0.82
  -4   7  -3   21.52    1.19
  -4   7  -3   21.78    0.85
  -4   7  -3   19.48    1.66
   4   7   3   20.88    0.86
  -5  -7  -3   13.63    0.73
   5  -7   3   13.00    0.74
   5  -7   3   13.35    0.65
  -5  -7  -3   11.19    2.17
  -5  -7  -3   13.12    1.10
   5   7   3   13.73    0.90
  -5   7  -3   14.09    1.00
  -5   7  -3   12.96    0.68
   5   7   3   13.09    0.72
  -5   7  -3   11.36    0.87
   5   7   3   13.33    0.65
  -6  -7  -3    2.83    0.43
   6  -7   3    3.53    0.70
   6  -7   3    2.99    0.44
   6  -7   3    3.06    0.45
  -6  -7  -3    3.52    0.74
  -6   7  -3    2.92    0.60
  -6   7  -3    3.62    0.44
   6   7   3    4.01    0.63
   6   7   3    1.84    0.31
   6   7   3    2.79    0.44
  -7  -7  -3    3.54    0.81
   7  -7   3    4.19    0.75
  -7  -7  -3    3.49    0.48
   7   7   3    3.26    0.57
  -7   7  -3    3.98    0.48
   7   7   3    2.82    0.38
  -7   7  -3    4.67    1.09
   7   7   3    4.61    0.70
   6  -8  -3    1.71    0.38
  -6  -8   3    1.29    0.67
  -6  -8   3    1.55    0.54
   6  -8  -3    2.51    0.46
  -6   8   3    1.66    0.43
  -6   8   3    0.55    0.38
  -6   8   3    2.82    0.59
   6   8  -3    2.13    0.49
   6   8  -3    1.77    0.35
  -5  -8   3    1.99    0.54
   5  -8  -3    1.52    0.36
  -5  -8   3    1.35    0.40
   5  -8  -3    1.38    0.37
   5   8  -3    1.90    0.45
   5   8  -3    0.93    0.25
  -5   8   3    1.65    0.41
  -5   8   3    2.00    0.50
   5   8  -3    1.67    0.40
  -5   8   3    1.45    0.32
  -4  -8   3    1.55    0.27
   4  -8  -3    1.05    0.34
   4  -8  -3    1.63    0.36
  -4  -8   3    1.15    1.25
  -4  -8   3    1.33    0.38
  -4  -8   3    0.37    0.39
   4  -8  -3    0.85    0.30
   4   8  -3    0.88    0.38
   4   8  -3    0.56    0.21
   4   8  -3    0.86    1.39
   4   8  -3    1.51    0.36
  -4   8   3    0.58    0.56
  -4   8   3    0.81    0.25
  -4   8   3    1.37    0.44
  -4   8   3    1.13    0.35
   3  -8  -3    3.92    0.47
   3  -8  -3    4.23    0.85
  -3  -8   3    5.02    0.70
  -3  -8   3    2.54    1.13
   3  -8  -3    3.88    0.43
   3  -8  -3    4.42    0.50
  -3  -8   3    4.39    0.41
  -3  -8   3    3.29    0.45
   3   8  -3    5.16    0.53
  -3   8   3    4.36    0.67
  -3   8   3    4.44    0.39
   3   8  -3    2.81    0.35
   3   8  -3    3.95    1.53
  -3   8   3    4.95    0.50
   3   8  -3    4.48    0.56
  -3   8   3    4.14    0.79
   2  -8  -3   28.46    1.10
   2  -8  -3   28.61    1.08
   2  -8  -3   30.40    2.06
   2  -8  -3   28.91    1.23
  -2  -8   3   29.06    1.34
  -2  -8   3   29.13    1.14
  -2  -8   3   22.97    2.16
  -2  -8   3   29.16    1.13
  -2   8   3   29.26    1.02
   2   8  -3   28.29    1.01
  -2   8   3   29.85    1.01
   2   8  -3   30.44    1.19
   2   8  -3   29.30    1.30
  -2   8   3   27.23    1.68
   2   8  -3   27.30    1.76
  -2   8   3   28.01    1.37
   2   8  -3   24.84    2.80
  -1  -8   3    1.76    0.66
   1  -8  -3    1.58    0.33
  -1  -8   3    1.80    0.93
   1  -8  -3    0.88    0.26
  -1  -8   3    1.60    0.38
  -1  -8   3    1.40    0.29
  -1  -8   3    1.71    0.36
   1  -8  -3    1.03    0.47
   1  -8  -3    1.53    0.40
  -1   8   3    1.17    0.24
   1   8  -3    1.59    0.42
   1   8  -3    1.19    0.50
  -1   8   3    1.11    0.24
  -1   8   3    0.94    0.47
   1   8  -3    1.12    0.94
   1   8  -3    1.31    0.25
   1   8  -3    1.21    0.32
  -1   8   3    0.86    0.28
   0  -8  -3    0.71    0.33
   0  -8   3    0.90    0.29
   0  -8   3    1.17    0.32
   0  -8  -3    0.45    0.25
   0  -8  -3    0.64    0.26
   0  -8   3    0.88    0.26
   0  -8   3    0.98    0.82
   0  -8   3    1.88    0.62
   0  -8  -3    1.82    0.51
   0   8  -3    0.99    0.30
   0   8  -3   -0.15    0.82
   0   8  -3    1.46    0.42
   0   8  -3    1.06    0.47
   0   8   3    0.20    0.84
   0   8   3    0.90    0.30
   0   8  -3    1.13    0.24
   0   8   3    0.34    0.47
   0   8   3    1.01    0.23
   0   8   3    1.04    0.22
  -1  -8  -3    3.28    0.55
   1  -8   3    3.39    0.40
  -1  -8  -3    3.37    0.43
  -1  -8  -3    1.90    1.11
  -1  -8  -3    2.97    0.75
  -1  -8  -3    3.09    0.37
   1  -8   3    2.58    0.38
   1  -8   3    2.71    0.38
   1  -8   3    2.48    0.73
   1  -8   3    1.87    1.13
   1   8   3    1.81    0.43
  -1   8  -3    3.89    0.36
  -1   8  -3    3.44    0.48
  -1   8  -3    3.18    0.64
  -1   8  -3    3.77    0.61
   1   8   3    2.74    0.33
  -1   8  -3    3.63    1.79
   1   8   3    2.80    0.31
   1   8   3    2.45    0.67
   1   8   3    3.69    1.23
  -2  -8  -3   13.41    0.97
  -2  -8  -3   13.89    0.74
   2  -8   3   13.40    0.70
  -2  -8  -3   13.54    0.94
  -2  -8  -3   12.76    1.22
   2  -8   3   13.68    0.75
  -2   8  -3   14.42    0.84
  -2   8  -3   12.30    0.91
   2   8   3   13.63    0.90
   2   8   3   12.37    0.61
   2   8   3   11.95    1.94
  -2   8  -3   12.18    0.63
   2   8   3   13.16    0.63
  -3  -8  -3   15.82    1.11
   3  -8   3   17.14    0.79
  -3  -8  -3   16.70    0.83
  -3  -8  -3   15.85    0.70
   3  -8   3   15.81    0.83
  -3   8  -3   15.03    0.73
   3   8   3   15.05    0.69
   3   8   3   14.61    2.19
   3   8   3   16.68    1.01
  -3   8  -3   16.24    1.06
   3   8   3   16.56    0.73
   4  -8   3    3.99    0.46
  -4  -8  -3    3.01    0.47
  -4  -8  -3    1.97    0.57
  -4  -8  -3    3.17    0.34
   4  -8   3    2.79    0.46
  -4   8  -3    3.73    0.45
   4   8   3    3.03    1.70
   4   8   3    2.67    0.54
  -4   8  -3    2.82    0.65
  -4   8  -3    3.50    0.54
   4   8   3    2.73    0.41
   4   8   3    3.48    0.42
  -5  -8  -3   11.65    0.78
   5  -8   3   10.95    0.76
   5  -8   3   12.99    0.72
  -5  -8  -3   12.87    1.16
  -5   8  -3   12.07    0.70
   5   8   3   12.33    0.95
  -5   8  -3   12.26    0.96
   5   8   3   11.74    0.67
   6  -8   3    5.20    0.58
   6  -8   3    4.99    0.53
  -6  -8  -3    3.87    0.78
   6  -8   3    6.12    0.86
  -6   8  -3    3.88    0.70
   6   8   3    5.12    0.50
  -6   8  -3    4.12    0.52
  -6   8  -3    5.16    0.79
   6   8   3    5.66    0.76
   5  -9  -3    0.22    0.31
  -5  -9   3    0.18    0.38
  -5  -9   3    0.96    0.48
   5  -9  -3    0.50    0.36
   5   9  -3    0.30    0.39
   5   9  -3    0.63    0.28
  -5   9   3    0.22    0.39
   5   9  -3    0.34    0.40
  -5   9   3    0.08    0.26
  -4  -9   3    3.18    0.69
  -4  -9   3    3.26    0.54
  -4  -9   3    3.59    0.42
   4  -9  -3    3.62    0.50
   4  -9  -3    3.18    0.51
   4   9  -3    4.00    0.60
   4   9  -3    4.64    0.58
   4   9  -3    3.74    0.47
  -4   9   3    3.50    0.67
  -4   9   3    3.71    0.44
   3  -9  -3    0.28    0.28
   3  -9  -3    1.02    0.34
  -3  -9   3    0.29    0.25
  -3  -9   3    0.43    0.35
  -3  -9   3    0.21    0.37
   3   9  -3    0.55    0.39
  -3   9   3    0.28    0.24
  -3   9   3    0.67    0.37
   3   9  -3    0.34    0.29
   3   9  -3    0.25    0.21
   2  -9  -3    1.72    0.40
   2  -9  -3    1.95    0.40
  -2  -9   3    1.93    0.35
  -2  -9   3    1.16    0.36
  -2  -9   3    1.40    0.42
   2  -9  -3    0.90    0.31
   2   9  -3    1.27    0.33
  -2   9   3    1.65    0.48
  -2   9   3    1.66    0.31
   2   9  -3    1.32    0.27
   2   9  -3    1.49    0.42
  -1  -9   3   12.16    0.73
   1  -9  -3   11.51    1.27
  -1  -9   3   12.21    0.79
  -1  -9   3   13.31    0.87
   1  -9  -3   11.86    0.75
   1  -9  -3   12.05    0.74
   1   9  -3   11.01    0.64
  -1   9   3   13.00    0.97
   1   9  -3   13.56    0.95
  -1   9   3   11.72    0.63
   1   9  -3   11.33    0.76
   0  -9  -3    0.84    0.34
   0  -9   3    0.88    0.37
   0  -9  -3    1.23    0.42
   0  -9  -3    0.68    0.28
   0  -9   3    0.70    0.30
   0   9  -3    0.76    0.66
   0   9   3    0.75    0.25
   0   9   3    0.21    0.35
   0   9  -3    0.56    0.38
   0   9  -3    0.91    0.34
   0   9  -3    0.48    0.24
  -1  -9  -3    4.33    0.54
   1  -9   3    3.16    0.44
   1  -9   3    3.90    0.51
  -1  -9  -3    4.43    0.48
  -1  -9  -3    4.38    0.68
  -1   9  -3    3.27    0.59
   1   9   3    4.86    0.74
   1   9   3    3.10    0.38
  -1   9  -3    2.83    0.36
  -2  -9  -3    3.77    0.42
  -2  -9  -3    4.02    0.53
   2  -9   3    3.93    0.50
  -2  -9  -3    3.70    0.68
   2  -9   3    2.68    0.42
   2   9   3    3.05    0.38
  -2   9  -3    3.90    0.54
  -2   9  -3    4.48    0.49
  -2   9  -3    3.60    0.69
   2   9   3    3.69    0.63
  -3  -9  -3    2.50    0.48
   3  -9   3    2.51    0.60
  -3  -9  -3    2.43    0.36
   3  -9   3    2.23    0.43
  -3  -9  -3    3.53    0.72
  -3   9  -3    2.34    0.64
  -3   9  -3    1.75    0.46
  -3   9  -3    2.72    0.41
   3   9   3    2.22    0.35
   3   9   3    3.11    0.62
  -4  -9  -3    1.11    0.40
  -4  -9  -3    1.08    0.28
   4  -9   3    0.93    0.38
   4  -9   3    1.13    0.40
  -4  -9  -3    0.54    0.69
   4   9   3    0.96    0.28
  -4   9  -3    0.90    0.31
   4   9   3    2.06    0.58
  -4   9  -3    0.96    0.43
  -4   9  -3    0.48    0.43
   2 -10  -3    9.47    0.75
  -2 -10   3    9.64    0.81
   2 -10  -3    9.46    0.76
  -2 -10   3    7.45    0.99
  -2  10   3    9.85    0.95
  -2  10   3    7.93    0.60
   2  10  -3    9.46    0.64
   2  10  -3   10.72    0.99
  -1 -10   3    2.66    0.51
   1 -10  -3    3.13    0.50
   1 -10  -3    2.93    0.52
  -1 -10   3    2.93    0.47
   1  10  -3    2.74    0.70
   1  10  -3    3.60    0.48
  -1  10   3    2.09    0.58
  -1  10   3    3.99    0.48
   0 -10   3    0.83    0.35
   0 -10   3    0.62    0.39
   0 -10  -3    0.47    0.33
   0 -10  -3    1.42    0.52
   0 -10  -3    0.60    0.38
   0  10  -3    0.37    0.38
   0  10   3    0.61    0.46
   0  10   3    0.53    0.26
   0  10  -3    0.09    0.24
   1 -10   3    0.24    0.38
  -1 -10  -3    0.44    0.44
   1 -10   3    1.17    0.38
  -1 -10  -3    0.71    0.37
  -1 -10  -3    0.02    0.34
  -1  10  -3    0.11    0.38
   1  10   3    0.48    0.26
   1  10   3    0.17    0.40
  -1  10  -3    0.17    0.25
   2 -10   3    0.25    0.36
  -2 -10  -3    0.79    0.57
   2 -10   3    0.23    0.34
  -2 -10  -3    0.36    0.39
  -2  10  -3    0.14    0.25
  -2  10  -3   -0.09    0.38
   2  10   3    0.45    0.27
   2  10   3    0.09    0.38
  10   0  -4    0.62    0.40
  10   0  -4    0.57    0.24
 -10   0   4    1.03    0.47
   9   0  -4    0.22    0.32
  -9   0   4   -0.15    0.26
  -9   0   4   -0.04    0.16
   9   0  -4    0.42    0.28
   9   0  -4   -0.03    0.16
   8   0  -4   12.70    0.69
  -8   0   4   13.16    0.51
  -8   0   4   12.81    1.25
   8   0  -4   11.64    0.66
   8   0  -4   12.77    1.33
   8   0  -4   13.08    0.86
  -8   0   4   12.93    0.95
  -7   0   4    3.04    0.48
   7   0  -4    3.38    0.72
  -7   0   4    3.71    0.27
  -7   0   4    3.03    0.52
  -7   0   4    3.63    0.74
   7   0  -4    3.38    0.28
   7   0  -4    3.74    0.35
  -7   0   4    3.58    0.77
   7   0  -4    3.97    0.53
   6   0  -4    2.13    0.54
  -6   0   4    2.30    0.22
   6   0  -4    2.29    0.21
  -6   0   4    3.14    0.63
  -6   0   4    1.31    0.43
   6   0  -4    2.82    0.37
   6   0  -4    2.59    0.30
  -6   0   4    3.00    0.45
  -6   0   4    2.76    0.48
   6   0  -4    2.30    0.13
   5   0  -4  167.09    3.93
  -5   0   4  166.16    4.80
  -5   0   4  164.83    3.82
   5   0  -4  165.67    4.92
   5   0  -4  177.40    4.38
  -5   0   4  176.30    4.84
  -5   0   4  160.42    4.86
   5   0  -4  163.97    4.01
  -5   0   4  166.09    4.37
  -5   0   4  166.81    3.92
   5   0  -4  172.18    4.78
   5   0  -4  167.58    4.94
  -5   0   4  169.49    4.36
  -4   0   4   64.25    1.56
  -4   0   4   68.52    2.27
   4   0  -4   66.87    2.37
   4   0  -4   69.43    2.04
  -4   0   4   65.95    2.33
   4   0  -4   66.24    1.62
  -4   0   4   67.00    1.65
  -4   0   4   66.83    1.95
   4   0  -4   66.77    2.20
   4   0  -4   64.24    1.94
  -4   0   4   67.67    2.24
  -4   0   4   67.14    1.95
   3   0  -4  153.35    4.09
  -3   0   4  156.37    4.09
  -3   0   4  155.89    3.89
  -3   0   4  154.77    3.87
   3   0  -4  161.17    3.80
   3   0  -4  163.40    4.06
  -3   0   4  156.12    4.28
   3   0  -4  155.66    3.95
  -3   0   4  158.68    3.65
   3   0  -4  164.26    4.35
  -2   0   4    1.68    0.11
  -2   0   4    1.74    0.22
   2   0  -4    1.24    0.08
   2   0  -4    0.97    0.22
   2   0  -4    1.29    0.23
   2   0  -4    1.70    0.16
   2   0  -4    1.71    0.28
  -2   0   4    1.33    0.24
  -2   0   4    1.50    0.23
  -2   0   4    1.25    0.27
   2   0  -4    1.41    0.23
  -1   0   4    4.53    0.13
   1   0  -4    4.98    0.26
   1   0  -4    4.84    0.22
  -1   0   4    4.76    0.25
   1   0  -4    4.67    0.13
  -1   0   4    4.79    0.26
  -1   0   4    4.56    0.18
   1   0  -4    4.91    0.35
   1   0  -4    4.88    0.37
  -1   0   4    4.67    0.18
  -1   0   4    5.01    0.37
   1   0  -4    4.67    0.33
   0   0  -4    0.65    0.19
   0   0   4    0.58    0.18
   0   0   4    0.85    0.22
   0   0  -4    0.77    0.05
   0   0  -4    0.90    0.15
   0   0  -4    1.07    0.11
   0   0   4    0.57    0.10
   0   0  -4    0.80    0.23
   0   0   4    0.61    0.13
   0   0   4    0.68    0.07
   0   0   4    0.67    0.05
   0   0  -4    0.80    0.12
   0   0   4    0.76    0.09
   0   0   4    0.79    0.12
  -1   0  -4  484.45   11.20
   1   0   4  449.69   11.12
   1   0   4  474.69   11.16
  -1   0  -4  471.77   11.15
   2   0   4    2.00    0.46
  -2   0  -4    1.98    0.21
   2   0   4    1.73    0.12
  -2   0  -4    2.15    0.25
   2   0   4    2.00    0.32
   2   0   4    1.29    0.31
   2   0   4    2.18    0.29
  -2   0  -4    2.09    0.34
  -2   0  -4    2.01    0.29
   2   0   4    2.05    0.25
  -2   0  -4    1.70    0.42
  -2   0  -4    1.35    0.13
   3   0   4   61.44    1.76
  -3   0  -4   64.54    1.76
  -3   0  -4   62.80    2.10
   3   0   4   65.46    2.43
   3   0   4   65.70    1.97
   3   0   4   65.56    1.54
  -3   0  -4   64.69    2.46
   3   0   4   65.06    2.11
  -3   0  -4   63.67    1.60
   3   0   4   63.78    1.58
   3   0   4   66.20    2.53
  -3   0  -4   66.52    2.00
  -3   0  -4   62.96    1.80
   4   0   4   22.77    0.88
  -4   0  -4   23.17    1.21
   4   0   4   23.51    1.08
  -4   0  -4   23.45    1.10
  -4   0  -4   20.71    1.31
   4   0   4   22.09    1.17
   4   0   4   23.30    1.44
   4   0   4   22.85    0.62
   4   0   4   24.82    1.31
  -4   0  -4   22.35    0.92
  -4   0  -4   27.87    1.58
  -4   0  -4   21.97    0.88
   4   0   4   23.04    0.69
  -5   0  -4  185.67    5.14
  -5   0  -4  195.66    5.78
   5   0   4  193.10    5.42
   5   0   4  188.94    4.25
   5   0   4  186.01    5.80
   5   0   4  193.17    5.13
   5   0   4  168.41    5.23
  -5   0  -4  193.24    4.75
   5   0   4  183.46    4.69
  -5   0  -4  174.45    5.80
  -5   0  -4  187.13    4.81
   5   0   4  184.62    4.39
   6   0   4   -0.18    0.21
   6   0   4    0.07    0.44
  -6   0  -4    0.51    0.24
   6   0   4   -0.08    0.15
  -6   0  -4    0.20    0.35
   6   0   4    0.05    0.07
  -6   0  -4    0.20    0.26
   6   0   4   -0.05    0.10
  -6   0  -4    0.15    0.20
  -6   0  -4    0.19    0.52
   7   0   4    6.04    0.91
  -7   0  -4    5.55    0.58
   7   0   4    5.24    0.76
  -7   0  -4    4.89    1.19
   7   0   4    5.07    0.54
  -7   0  -4    3.91    0.60
  -7   0  -4    4.93    1.03
   7   0   4    4.88    0.38
  -8   0  -4    0.96    0.85
   8   0   4    3.26    0.75
   8   0   4    2.91    0.52
  -8   0  -4    2.95    0.58
  -8   0  -4    3.78    0.69
   8   0   4    2.45    0.31
  -9   0  -4    3.35    0.69
  -9   0  -4    4.23    0.64
   9   0   4    4.93    0.69
   9   0   4    3.53    0.43
 -10   0  -4    0.97    0.54
  10   0   4    0.47    0.28
 -10   0  -4    0.31    0.41
  10   0   4    0.20    0.39
 -10  -1   4    2.08    0.80
  10  -1  -4    0.67    0.24
  10  -1  -4    1.45    0.45
  10   1  -4    0.57    0.35
 -10   1   4    0.62    0.45
  10   1  -4    0.99    0.29
   9  -1  -4   32.41    1.27
   9  -1  -4   32.50    1.09
  -9  -1   4   29.33    0.96
  -9  -1   4   32.66    1.68
   9  -1  -4   30.16    1.50
   9   1  -4   30.83    1.18
  -9   1   4   32.99    1.70
   9   1  -4   33.37    1.11
   9   1  -4   32.28    1.52
  -9   1   4   30.87    0.93
  -9   1   4   33.82    1.59
  -8  -1   4    2.24    0.65
  -8  -1   4    0.99    0.20
   8  -1  -4    1.23    0.31
   8  -1  -4    0.85    0.24
  -8  -1   4    0.45    0.34
   8  -1  -4    0.40    0.46
  -8   1   4    1.17    0.19
   8   1  -4    1.41    0.40
  -8   1   4    1.14    0.41
   8   1  -4    0.68    0.19
   8   1  -4    0.83    0.50
  -8   1   4    1.23    0.54
  -8   1   4    0.67    0.35
  -7  -1   4    3.33    0.75
   7  -1  -4    3.06    0.27
   7  -1  -4    3.05    0.71
  -7  -1   4    2.92    0.27
  -7  -1   4    4.04    0.90
   7  -1  -4    3.96    0.44
  -7  -1   4    2.53    0.45
   7  -1  -4    3.11    0.20
   7   1  -4    2.88    0.27
  -7   1   4    2.26    0.57
   7   1  -4    3.32    0.79
  -7   1   4    3.52    0.85
  -7   1   4    2.86    0.53
   7   1  -4    2.92    0.44
  -7   1   4    2.74    0.47
   7   1  -4    3.23    0.65
   7   1  -4    3.01    0.33
  -7   1   4    2.83    0.24
  -6  -1   4    1.86    0.51
  -6  -1   4    1.10    0.41
   6  -1  -4    1.54    0.27
  -6  -1   4    1.37    0.35
   6  -1  -4    2.53    0.58
   6  -1  -4    1.44    0.59
   6  -1  -4    0.90    0.33
   6  -1  -4    1.29    0.17
   6   1  -4    1.23    0.17
   6   1  -4    1.18    0.56
   6   1  -4    1.65    0.25
  -6   1   4    1.46    0.18
  -6   1   4    1.36    0.53
  -6   1   4    2.20    0.39
   6   1  -4    1.88    0.37
  -6   1   4    1.71    0.39
   6   1  -4    1.57    0.52
  -6   1   4    1.32    0.13
  -6   1   4    1.62    0.46
  -6   1   4    1.28    0.34
   5  -1  -4   23.75    1.36
  -5  -1   4   26.87    1.10
   5  -1  -4   24.83    1.37
   5  -1  -4   25.55    0.74
  -5  -1   4   24.81    0.75
  -5  -1   4   24.77    1.33
   5  -1  -4   27.39    1.33
   5  -1  -4   24.83    0.86
   5  -1  -4   25.35    1.26
  -5  -1   4   26.61    1.52
  -5  -1   4   24.00    1.39
   5   1  -4   24.10    1.41
  -5   1   4   25.14    0.68
   5   1  -4   24.48    0.97
  -5   1   4   24.64    1.38
  -5   1   4   25.49    1.32
  -5   1   4   25.28    0.73
  -5   1   4   24.20    1.04
   5   1  -4   22.60    1.30
   5   1  -4   24.29    1.31
  -5   1   4   23.09    1.36
   5   1  -4   26.57    1.46
  -5   1   4   26.39    1.15
   5   1  -4   25.55    0.92
   4  -1  -4   18.00    0.95
   4  -1  -4   18.18    1.05
  -4  -1   4   16.86    0.44
  -4  -1   4   17.47    1.06
  -4  -1   4   17.45    1.14
  -4  -1   4   17.55    0.56
   4  -1  -4   17.19    0.52
   4  -1  -4   17.28    1.02
   4  -1  -4   18.00    0.94
  -4  -1   4   18.37    0.99
  -4  -1   4   16.84    0.78
   4   1  -4   17.43    0.52
   4   1  -4   19.23    1.01
  -4   1   4   17.94    0.76
   4   1  -4   17.44    1.08
  -4   1   4   17.58    0.50
   4   1  -4   16.30    0.95
  -4   1   4   16.93    0.53
  -4   1   4   17.89    0.62
  -4   1   4   17.15    0.74
   4   1  -4   16.54    0.70
  -4   1   4   18.16    0.54
   4   1  -4   17.80    1.05
  -4   1   4   16.43    0.92
  -3  -1   4    7.89    0.64
  -3  -1   4    8.09    0.46
   3  -1  -4    7.67    0.60
   3  -1  -4    8.59    0.62
  -3  -1   4    8.37    0.66
   3  -1  -4    7.62    0.62
  -3  -1   4    8.13    0.32
  -3  -1   4    7.97    0.58
  -3  -1   4    8.19    0.25
   3  -1  -4    8.81    0.58
   3  -1  -4    8.49    0.54
   3   1  -4    8.19    0.41
   3   1  -4    8.24    0.61
   3   1  -4    7.67    0.56
  -3   1   4    7.91    0.43
  -3   1   4    8.13    0.44
   3   1  -4    8.25    0.66
  -3   1   4    8.43    0.55
  -3   1   4    8.06    0.28
   3   1  -4    8.62    0.70
   3   1  -4    8.05    0.28
  -3   1   4    8.54    0.40
  -3   1   4    8.22    0.29
  -3   1   4    8.34    0.35
  -3   1   4    7.53    0.29
  -2  -1   4    3.50    0.28
   2  -1  -4    3.61    0.39
   2  -1  -4    4.05    0.31
  -2  -1   4    3.70    0.40
  -2  -1   4    3.91    0.20
   2  -1  -4    4.41    0.38
   2  -1  -4    3.85    0.40
  -2  -1   4    4.07    0.42
  -2  -1   4    3.58    0.16
  -2  -1   4    3.80    0.36
  -2   1   4    4.39    0.32
   2   1  -4    3.81    0.53
   2   1  -4    3.45    0.24
   2   1  -4    3.25    0.39
  -2   1   4    3.70    0.18
  -2   1   4    3.27    0.26
  -2   1   4    4.01    0.15
  -2   1   4    4.16    0.37
   2   1  -4    3.69    0.35
  -2   1   4    3.77    0.26
   2   1  -4    4.15    0.43
  -2   1   4    4.27    0.27
  -2   1   4    3.92    0.22
  -2   1   4    3.63    0.17
  -1  -1   4    0.84    0.20
   1  -1  -4    0.81    0.09
  -1  -1   4    1.15    0.28
  -1  -1   4    1.06    0.10
   1  -1  -4    0.63    0.11
  -1  -1   4    0.76    0.19
   1  -1  -4    0.86    0.24
   1  -1  -4    0.69    0.17
  -1  -1   4    0.74    0.13
   1  -1  -4    0.42    0.14
   1  -1  -4    0.81    0.11
   1   1  -4    0.80    0.18
  -1   1   4    0.73    0.16
   1   1  -4    0.55    0.20
  -1   1   4    0.55    0.16
  -1   1   4    0.52    0.08
  -1   1   4    0.78    0.16
  -1   1   4    1.14    0.28
  -1   1   4    0.69    0.12
   1   1  -4    0.89    0.21
   1   1  -4    0.62    0.06
  -1   1   4    0.65    0.05
  -1  -1  -4   48.58    1.73
  -1  -1  -4   48.14    1.14
   1  -1   4   47.64    1.13
   1  -1   4   49.29    1.73
  -1  -1  -4   47.08    1.37
   1  -1   4   47.46    1.29
  -1  -1  -4   47.35    1.21
  -1  -1  -4   50.53    1.52
   1  -1   4   49.56    1.19
   1  -1   4   48.28    1.14
   1  -1   4   51.02    1.49
  -1  -1  -4   44.79    1.72
  -1  -1  -4   50.76    1.31
   1  -1   4   45.61    1.62
   1   1   4   49.08    1.16
   1   1   4   48.40    1.76
  -1   1  -4   48.51    1.29
  -1   1  -4   49.42    1.15
   1   1   4   47.79    1.72
   1   1   4   47.88    1.15
  -1   1  -4   51.65    1.21
   1   1   4   48.99    1.14
  -1   1  -4   49.02    1.74
  -1   1  -4   48.62    1.49
   1   1   4   46.18    1.36
   1   1   4   50.68    1.52
   1   1   4   47.43    1.29
  -2  -1  -4   12.01    0.33
   2  -1   4   12.45    0.44
  -2  -1  -4   14.60    1.01
   2  -1   4   12.14    0.38
   2  -1   4   11.87    0.72
   2  -1   4   10.97    0.73
  -2  -1  -4   11.57    0.67
   2  -1   4   11.71    0.67
   2  -1   4   10.98    0.49
  -2  -1  -4   11.57    0.83
  -2  -1  -4   11.08    0.47
  -2  -1  -4   11.65    0.63
  -2  -1  -4   12.13    0.52
  -2   1  -4   11.87    0.40
   2   1   4   11.26    0.61
   2   1   4   11.48    0.91
  -2   1  -4   12.04    0.45
   2   1   4   12.31    0.37
  -2   1  -4   12.24    0.51
  -2   1  -4   12.39    0.39
   2   1   4   13.28    0.88
   2   1   4   11.83    0.34
   2   1   4   12.47    0.68
  -2   1  -4   10.03    0.81
   2   1   4   11.73    0.50
  -3  -1  -4   44.72    1.34
   3  -1   4   43.04    1.67
   3  -1   4   46.22    1.36
   3  -1   4   44.76    1.13
  -3  -1  -4   43.02    1.62
   3  -1   4   44.72    1.66
  -3  -1  -4   46.13    1.38
  -3  -1  -4   46.30    1.67
  -3  -1  -4   44.30    1.97
  -3  -1  -4   43.85    1.06
   3  -1   4   45.36    1.99
   3  -1   4   44.46    1.35
  -3  -1  -4   43.53    1.93
   3   1   4   46.14    1.95
   3   1   4   42.56    1.31
   3   1   4   48.24    1.67
   3   1   4   44.74    1.14
   3   1   4   44.29    1.62
  -3   1  -4   44.21    1.77
   3   1   4   43.44    1.92
  -3   1  -4   46.73    2.03
  -3   1  -4   43.58    1.36
  -3   1  -4   45.62    1.25
  -3   1  -4   44.28    1.37
   3   1   4   44.88    1.07
  -3   1  -4   43.86    1.16
  -4  -1  -4   80.18    2.66
  -4  -1  -4   80.59    3.06
   4  -1   4   80.12    3.08
   4  -1   4   79.09    2.69
   4  -1   4   79.00    1.92
   4  -1   4   76.91    2.60
  -4  -1  -4   77.62    1.84
   4  -1   4   79.66    2.32
  -4  -1  -4   86.11    2.71
   4  -1   4   77.79    2.67
  -4  -1  -4   82.53    2.28
  -4  -1  -4   82.86    3.10
   4  -1   4   79.17    2.22
  -4  -1  -4   80.51    2.26
   4   1   4   78.33    1.83
  -4   1  -4   79.42    2.79
   4   1   4   75.65    2.17
  -4   1  -4   76.88    2.02
   4   1   4   79.05    2.60
  -4   1  -4   81.52    2.35
   4   1   4   80.50    2.95
  -4   1  -4   78.68    2.40
  -4   1  -4   79.89    2.14
  -4   1  -4   79.18    3.08
   4   1   4   80.43    2.64
   4   1   4   75.66    2.94
   4   1   4   77.90    1.96
   5  -1   4   68.96    3.07
   5  -1   4   73.11    2.34
  -5  -1  -4   76.67    2.27
  -5  -1  -4   70.26    3.04
   5  -1   4   74.82    1.87
   5  -1   4   72.36    1.78
  -5  -1  -4   68.71    2.61
   5  -1   4   73.24    2.72
   5  -1   4   74.45    2.17
   5  -1   4   74.11    2.53
  -5  -1  -4   69.16    2.21
  -5   1  -4   70.54    1.89
   5   1   4   70.49    2.58
  -5   1  -4   77.08    2.87
  -5   1  -4   77.14    2.11
  -5   1  -4   71.74    2.24
   5   1   4   78.07    2.98
   5   1   4   71.77    3.02
  -5   1  -4   68.86    3.09
   5   1   4   65.97    2.59
   5   1   4   73.71    2.12
   5   1   4   74.25    1.86
  -5   1  -4   73.47    2.36
   6  -1   4    0.52    0.33
   6  -1   4    0.04    0.11
   6  -1   4    0.40    0.25
   6  -1   4    0.18    0.35
  -6  -1  -4    0.17    0.40
   6  -1   4    0.14    0.10
  -6  -1  -4   -0.11    0.36
   6  -1   4   -0.01    0.20
  -6  -1  -4    0.02    0.26
  -6  -1  -4   -0.13    0.15
  -6  -1  -4    0.12    0.23
   6   1   4    0.09    0.12
   6   1   4    0.05    0.42
  -6   1  -4    0.42    0.20
  -6   1  -4   -0.05    0.45
  -6   1  -4    0.20    0.39
   6   1   4    0.11    0.19
  -6   1  -4    0.24    0.28
  -6   1  -4    0.37    0.24
   7  -1   4    0.53    0.47
  -7  -1  -4    0.87    0.37
  -7  -1  -4    0.34    0.62
  -7  -1  -4    0.74    0.71
   7  -1   4    0.44    0.13
   7  -1   4    0.84    0.30
   7  -1   4    0.81    0.50
  -7  -1  -4    0.53    0.32
   7  -1   4    0.74    0.31
  -7   1  -4    1.02    0.30
   7   1   4    0.54    0.29
   7   1   4    0.32    0.45
   7   1   4    0.46    0.28
  -7   1  -4    0.00    0.69
  -7   1  -4    0.34    0.49
   8  -1   4   57.93    2.05
  -8  -1  -4   57.06    2.18
  -8  -1  -4   57.46    2.25
   8  -1   4   56.25    1.66
   8  -1   4   53.44    2.30
   8   1   4   53.45    2.58
   8   1   4   54.22    1.98
   8   1   4   55.64    1.65
  -8   1  -4   59.59    2.03
  -8   1  -4   57.45    2.27
  -8   1  -4   51.53    3.29
  -9  -1  -4    1.91    0.60
  -9  -1  -4    2.63    0.59
   9  -1   4    1.91    0.30
   9  -1   4    3.21    0.58
   9   1   4    2.73    0.53
   9   1   4    2.38    0.33
  -9   1  -4    1.77    0.55
  -9   1  -4    3.05    0.56
  10  -1   4    0.37    0.25
 -10  -1  -4    0.31    0.41
  10  -1   4    0.58    0.45
 -10  -1  -4    0.25    0.42
  10   1   4    0.33    0.40
  10   1   4    0.68    0.29
 -10   1  -4    1.06    0.47
 -10   1  -4    0.71    0.50
  10   1   4    0.42    0.39
  10  -2  -4    0.62    0.37
 -10  -2   4   -0.05    0.37
  10  -2  -4    0.46    0.39
  10  -2  -4    0.53    0.38
 -10   2   4    0.72    0.40
  10   2  -4    0.83    0.41
 -10   2   4    0.37    0.41
  10   2  -4    0.48    0.26
   9  -2  -4    3.64    0.40
   9  -2  -4    6.61    1.79
  -9  -2   4    3.27    0.69
   9  -2  -4    4.71    1.01
  -9  -2   4    3.55    0.35
  -9   2   4    4.49    0.64
   9   2  -4    3.67    0.40
  -9   2   4    3.99    0.30
   9   2  -4    3.34    0.63
  -9   2   4    4.82    0.82
  -8  -2   4    8.78    0.47
   8  -2  -4    9.72    0.42
   8  -2  -4    9.13    0.68
  -8  -2   4    9.39    0.87
   8  -2  -4   10.04    1.14
   8  -2  -4    8.77    1.09
   8  -2  -4   10.15    0.51
   8  -2  -4   10.76    1.54
  -8   2   4    9.73    0.76
   8   2  -4    7.82    1.23
  -8   2   4    9.27    0.41
   8   2  -4    9.57    0.51
   8   2  -4    8.80    0.75
  -8   2   4    8.81    0.85
   7  -2  -4   18.64    0.62
   7  -2  -4   18.30    0.68
  -7  -2   4   17.99    1.09
  -7  -2   4   18.52    1.41
   7  -2  -4   17.67    0.86
   7  -2  -4   19.77    1.40
   7  -2  -4   21.24    1.45
  -7  -2   4   19.18    0.69
   7  -2  -4   21.61    1.65
  -7   2   4   18.00    0.97
   7   2  -4   19.19    1.60
  -7   2   4   18.68    1.08
  -7   2   4   18.53    0.62
   7   2  -4   19.13    0.99
   7   2  -4   18.42    0.69
   7   2  -4   19.91    1.54
   6  -2  -4   11.78    1.18
   6  -2  -4   13.07    0.51
  -6  -2   4   10.43    1.23
  -6  -2   4   14.32    1.13
   6  -2  -4   13.48    0.98
   6  -2  -4   13.81    1.08
  -6  -2   4   13.86    0.55
   6  -2  -4   12.07    0.65
   6  -2  -4   14.39    1.34
  -6  -2   4   13.12    0.84
   6  -2  -4   13.43    1.03
   6   2  -4   13.59    0.75
  -6   2   4   13.56    0.55
  -6   2   4   13.45    0.75
   6   2  -4   15.21    1.32
  -6   2   4   13.27    0.46
   6   2  -4   14.39    0.53
   6   2  -4   12.56    1.13
  -6   2   4   12.45    0.79
   5  -2  -4   55.55    2.39
  -5  -2   4   54.01    1.45
   5  -2  -4   52.99    2.10
  -5  -2   4   57.09    2.44
  -5  -2   4   55.06    1.86
   5  -2  -4   58.26    2.23
  -5  -2   4   49.25    2.26
   5  -2  -4   52.93    2.31
   5  -2  -4   53.21    2.03
  -5   2   4   56.84    1.79
  -5   2   4   55.89    1.62
  -5   2   4   60.02    1.55
  -5   2   4   53.60    1.39
   5   2  -4   52.86    2.36
  -5   2   4   55.83    1.39
   5   2  -4   54.19    1.42
   5   2  -4   53.24    2.39
   5   2  -4   51.35    2.24
   5   2  -4   50.76    2.12
  -5   2   4   56.41    2.12
   5   2  -4   53.22    1.69
   4  -2  -4    7.04    0.59
   4  -2  -4    6.72    0.58
  -4  -2   4    6.85    0.71
  -4  -2   4    7.14    0.34
  -4  -2   4    7.96    0.69
   4  -2  -4    7.37    0.80
   4  -2  -4    6.22    0.60
  -4  -2   4    6.51    0.50
   4  -2  -4    7.62    0.78
  -4  -2   4    6.53    0.21
   4  -2  -4    6.52    0.57
  -4   2   4    7.67    0.48
  -4   2   4    6.46    0.43
   4   2  -4    6.80    0.30
   4   2  -4    7.57    0.73
  -4   2   4    7.13    0.40
  -4   2   4    6.69    0.30
   4   2  -4    7.29    0.45
   4   2  -4    7.95    0.84
  -4   2   4    7.63    0.30
  -4   2   4    7.01    0.30
   4   2  -4    7.83    0.74
   4   2  -4    6.68    0.63
  -3  -2   4   82.51    1.98
  -3  -2   4   88.88    2.81
   3  -2  -4   88.10    2.58
   3  -2  -4   85.39    2.83
  -3  -2   4   84.31    2.35
  -3  -2   4   84.25    2.08
   3  -2  -4   87.29    2.85
   3  -2  -4   86.69    2.67
  -3  -2   4   85.95    2.66
   3  -2  -4   86.70    2.51
  -3   2   4   84.14    2.03
   3   2  -4   84.91    2.77
   3   2  -4   81.44    2.22
  -3   2   4   85.42    2.19
  -3   2   4   88.03    2.57
  -3   2   4   85.81    2.05
   3   2  -4   82.76    2.59
   3   2  -4   82.76    2.86
   3   2  -4   86.28    3.02
  -3   2   4   85.14    2.04
  -3   2   4   87.37    2.26
   3   2  -4   84.90    2.04
  -3   2   4   85.88    2.23
  -2  -2   4    5.32    0.52
  -2  -2   4    6.08    0.50
  -2  -2   4    5.75    0.59
   2  -2  -4    5.95    0.59
  -2  -2   4    6.59    0.39
   2  -2  -4    5.67    0.47
   2  -2  -4    7.05    0.65
   2  -2  -4    5.96    0.41
   2  -2  -4    6.33    0.41
  -2   2   4    6.45    0.34
  -2   2   4    6.49    0.22
  -2   2   4    5.99    0.25
   2   2  -4    6.20    0.23
  -2   2   4    5.77    0.37
   2   2  -4    5.19    0.47
   2   2  -4    6.77    0.56
  -2   2   4    6.13    0.34
  -2   2   4    5.92    0.30
  -2   2   4    5.85    0.25
   2   2  -4    5.80    0.66
   2   2  -4    6.13    0.60
   2   2  -4    5.87    0.33
   1  -2  -4   42.96    1.41
  -1  -2   4   40.40    1.36
   1  -2  -4   38.21    1.13
  -1  -2   4   39.94    1.61
   1  -2  -4   39.13    1.58
  -1  -2   4   43.59    1.15
   1  -2  -4   40.51    1.16
  -1  -2   4   41.24    1.39
   1  -2  -4   40.48    1.37
  -1  -2   4   42.17    1.03
   1  -2  -4   36.25    0.98
  -1  -2   4   39.91    1.04
  -1  -2   4   41.50    1.40
   1   2  -4   42.99    1.14
  -1   2   4   41.48    1.18
  -1   2   4   40.32    1.00
  -1   2   4   40.88    1.14
  -1   2   4   41.02    1.39
   1   2  -4   41.26    1.39
  -1   2   4   43.71    1.61
   1   2  -4   39.51    1.05
  -1   2   4   40.98    1.02
  -1   2   4   42.10    1.43
   1   2  -4   42.49    1.39
  -1   2   4   42.10    0.98
   1   2  -4   41.32    1.00
  -1   2   4   40.45    1.03
   0  -2  -4  348.04    8.50
   0  -2  -4  350.35    8.72
   0  -2  -4  362.08    8.81
   0  -2   4  341.43    8.02
   0  -2   4  353.88    8.65
   0  -2   4  362.92    8.76
   0  -2   4  365.12    8.27
   0  -2  -4  358.53    8.18
   0   2   4  355.18    8.75
   0   2  -4  368.66    8.78
   0   2   4  360.06    8.51
   0   2  -4  352.71    8.64
   0   2  -4  347.56    8.43
   0   2   4  350.00    8.77
   0   2   4  355.24    8.17
   0   2  -4  357.11    8.25
   1  -2   4   30.87    1.39
  -1  -2  -4   30.05    1.43
   1  -2   4   29.29    1.26
  -1  -2  -4   30.16    1.01
   1  -2   4   28.64    0.80
  -1  -2  -4   29.13    0.79
  -1  -2  -4   29.84    0.95
  -1  -2  -4   29.77    0.76
   1  -2   4   30.45    1.25
  -1  -2  -4   26.20    1.51
  -1   2  -4   29.04    0.77
  -1   2  -4   28.73    0.90
   1   2   4   31.02    1.01
  -1   2  -4   29.62    1.14
   1   2   4   30.34    0.75
   1   2   4   29.70    1.41
   1   2   4   30.28    0.92
  -1   2  -4   31.42    1.41
   1   2   4   29.55    0.76
   1   2   4   32.21    1.40
  -1   2  -4   29.74    0.91
   2  -2   4    4.96    0.19
   2  -2   4    3.78    0.43
  -2  -2  -4    4.61    0.75
  -2  -2  -4    4.24    0.65
  -2  -2  -4    4.89    0.36
  -2  -2  -4    5.33    0.51
   2  -2   4    5.36    0.51
  -2  -2  -4    5.23    0.53
  -2  -2  -4    4.71    0.29
   2  -2   4    4.54    0.72
   2  -2   4    5.14    0.25
  -2  -2  -4    4.93    0.21
  -2   2  -4    4.98    0.77
  -2   2  -4    4.14    0.32
  -2   2  -4    5.04    0.48
  -2   2  -4    4.71    0.23
   2   2   4    4.41    0.31
   2   2   4    4.86    0.21
   2   2   4    5.25    0.63
  -2   2  -4    4.72    0.49
   2   2   4    5.06    0.43
   2   2   4    3.57    0.62
   2   2   4    4.78    0.26
   2   2   4    6.02    0.54
  -2   2  -4    4.85    0.34
   3  -2   4   53.73    1.94
  -3  -2  -4   50.87    2.19
  -3  -2  -4   50.55    1.50
   3  -2   4   52.98    2.29
  -3  -2  -4   51.36    1.27
   3  -2   4   53.94    1.94
  -3  -2  -4   52.00    2.33
  -3  -2  -4   51.22    1.84
   3  -2   4   53.78    1.84
   3  -2   4   51.30    1.22
  -3  -2  -4   52.55    1.99
   3  -2   4   52.68    1.34
  -3  -2  -4   52.15    1.62
   3   2   4   52.61    1.32
  -3   2  -4   51.74    1.33
   3   2   4   50.67    1.51
  -3   2  -4   51.18    1.57
  -3   2  -4   52.59    2.30
   3   2   4   53.02    2.20
   3   2   4   47.76    2.22
   3   2   4   51.46    1.23
   3   2   4   50.82    1.93
  -3   2  -4   54.11    1.96
   3   2   4   50.86    1.82
  -3   2  -4   51.79    1.34
  -4  -2  -4  114.68    3.11
   4  -2   4  119.58    2.82
  -4  -2  -4  119.01    3.71
   4  -2   4  121.43    3.41
   4  -2   4  115.60    3.13
  -4  -2  -4  117.21    3.21
  -4  -2  -4  121.16    4.07
   4  -2   4  116.79    3.04
   4  -2   4  115.91    3.63
  -4  -2  -4  113.96    2.74
  -4  -2  -4  111.82    3.55
   4  -2   4  118.22    2.99
   4  -2   4  123.33    3.71
  -4  -2  -4  114.97    4.17
   4   2   4  114.66    3.64
   4   2   4  120.27    4.00
  -4   2  -4  116.67    2.85
   4   2   4  116.28    2.82
  -4   2  -4  115.54    2.90
  -4   2  -4  121.75    3.68
   4   2   4  112.21    2.66
  -4   2  -4  114.04    4.12
   4   2   4  117.51    3.07
  -4   2  -4  121.25    3.19
   4   2   4  123.45    4.15
   4   2   4  117.34    3.56
   5  -2   4   95.07    2.83
  -5  -2  -4   89.61    3.20
   5  -2   4   94.22    2.31
   5  -2   4   95.98    2.63
   5  -2   4   91.58    2.67
  -5  -2  -4   95.14    2.73
   5  -2   4   93.85    3.30
  -5  -2  -4   91.29    2.23
  -5  -2  -4   89.37    3.28
   5  -2   4   94.75    2.69
  -5  -2  -4   94.85    3.82
  -5  -2  -4   89.44    3.62
  -5  -2  -4   90.23    2.78
  -5   2  -4   95.89    2.49
   5   2   4   94.52    3.68
  -5   2  -4   94.68    2.77
   5   2   4   89.90    3.22
  -5   2  -4  102.10    3.89
   5   2   4   94.29    2.34
   5   2   4   94.56    2.62
  -5   2  -4   94.85    2.39
  -5   2  -4   99.41    3.30
   6  -2   4    4.45    0.30
  -6  -2  -4    5.11    0.56
  -6  -2  -4    4.89    0.87
   6  -2   4    4.70    0.86
  -6  -2  -4    4.11    0.24
  -6  -2  -4    5.43    1.19
  -6  -2  -4    3.90    0.96
   6  -2   4    3.94    0.49
   6  -2   4    4.01    0.48
  -6  -2  -4    4.35    0.58
   6  -2   4    3.38    0.58
   6  -2   4    3.60    0.50
   6   2   4    4.10    0.46
   6   2   4    4.62    0.32
  -6   2  -4    4.00    0.55
  -6   2  -4    4.40    0.83
  -6   2  -4    4.57    0.40
  -6   2  -4    4.04    0.34
  -6   2  -4    4.09    0.99
   6   2   4    4.51    0.79
   6   2   4    4.95    0.92
  -7  -2  -4   24.14    1.67
   7  -2   4   23.23    1.23
  -7  -2  -4   22.44    2.02
   7  -2   4   23.83    1.19
   7  -2   4   25.24    1.70
   7  -2   4   24.21    0.87
  -7  -2  -4   23.78    2.09
  -7  -2  -4   22.57    1.26
  -7  -2  -4   23.79    1.29
   7  -2   4   25.18    1.19
   7   2   4   25.12    1.65
  -7   2  -4   24.01    1.27
  -7   2  -4   24.21    2.13
   7   2   4   22.16    1.08
  -7   2  -4   24.48    1.03
   7   2   4   22.77    0.85
  -7   2  -4   26.97    1.75
   7   2   4   21.08    1.93
  -8  -2  -4    1.17    0.44
  -8  -2  -4   -0.32    0.95
  -8  -2  -4    0.90    0.42
   8  -2   4    0.82    0.37
   8  -2   4    0.76    0.22
   8   2   4    0.95    0.61
  -8   2  -4    1.05    0.30
   8   2   4    1.28    0.37
  -8   2  -4    1.28    1.01
   8   2   4    0.99    0.24
   8   2   4    1.18    0.35
  -8   2  -4    1.42    0.46
  -9  -2  -4    4.40    0.78
   9  -2   4    3.35    0.41
   9  -2   4    4.00    0.66
   9   2   4    4.66    0.71
  -9   2  -4    3.48    0.70
  -9   2  -4    3.71    0.54
   9   2   4    4.09    0.62
   9   2   4    3.53    0.39
  10  -3  -4    4.03    0.62
 -10  -3   4    3.79    0.78
  10  -3  -4    5.12    0.79
  10  -3  -4    4.67    0.44
 -10   3   4    4.24    0.83
  10   3  -4    3.68    0.65
 -10   3   4    2.71    0.59
  10   3  -4    4.78    0.50
  -9  -3   4   15.43    0.68
   9  -3  -4   14.09    1.51
   9  -3  -4   14.93    0.95
  -9  -3   4   15.21    1.22
   9  -3  -4   15.66    0.70
   9   3  -4   14.56    1.04
  -9   3   4   14.42    1.15
   9   3  -4   15.81    0.73
  -9   3   4   15.72    0.99
  -8  -3   4    8.82    0.89
  -8  -3   4    8.93    0.53
   8  -3  -4    8.86    1.54
   8  -3  -4    8.95    0.45
   8  -3  -4    7.71    1.12
   8  -3  -4    7.91    0.47
   8  -3  -4    8.88    0.68
  -8   3   4    8.69    0.41
   8   3  -4    7.58    0.71
  -8   3   4   10.15    0.87
   8   3  -4    8.58    0.49
  -8   3   4    8.49    0.70
   7  -3  -4   25.07    1.13
   7  -3  -4   24.04    1.57
  -7  -3   4   24.74    1.73
  -7  -3   4   27.15    0.91
   7  -3  -4   27.63    0.86
   7  -3  -4   28.86    2.03
   7  -3  -4   26.42    0.88
  -7  -3   4   26.33    1.38
   7  -3  -4   27.71    1.69
  -7   3   4   27.38    1.31
  -7   3   4   27.25    0.92
   7   3  -4   25.79    2.02
   7   3  -4   25.45    0.88
  -7   3   4   25.17    0.80
  -7   3   4   26.06    1.17
   7   3  -4   25.75    1.86
   6  -3  -4   10.45    0.96
  -6  -3   4   11.18    0.82
   6  -3  -4   11.97    1.30
  -6  -3   4   11.02    0.52
   6  -3  -4    9.75    1.11
   6  -3  -4    9.85    0.88
  -6  -3   4   11.58    1.05
  -6   3   4   11.57    0.46
  -6   3   4   11.19    0.76
  -6   3   4   11.42    0.45
  -6   3   4   11.08    0.65
  -6   3   4   11.37    0.69
   6   3  -4   11.66    0.71
  -6   3   4   11.78    0.51
   6   3  -4   11.21    0.49
   6   3  -4   12.43    1.15
   6   3  -4    9.85    1.21
  -5  -3   4    3.30    0.63
   5  -3  -4    2.52    0.68
   5  -3  -4    3.39    0.62
   5  -3  -4    2.86    0.78
   5  -3  -4    2.82    0.49
  -5  -3   4    2.21    0.43
  -5  -3   4    2.74    0.28
   5  -3  -4    2.92    0.56
  -5   3   4    3.27    0.40
   5   3  -4    1.53    0.62
  -5   3   4    2.62    0.22
  -5   3   4    2.62    0.36
   5   3  -4    3.25    0.71
  -5   3   4    3.14    0.44
  -5   3   4    2.38    0.23
   5   3  -4    2.63    0.23
   5   3  -4    3.08    0.41
  -4  -3   4   10.75    0.95
  -4  -3   4   10.97    0.34
  -4  -3   4   11.36    0.69
   4  -3  -4   10.91    0.77
  -4  -3   4   10.55    0.85
   4  -3  -4   11.63    0.78
   4  -3  -4    9.92    1.04
   4  -3  -4    9.94    0.73
   4  -3  -4   11.42    0.84
   4  -3  -4   10.54    1.07
   4   3  -4    9.71    0.80
  -4   3   4   12.87    0.60
   4   3  -4   11.02    1.13
   4   3  -4   10.50    1.03
  -4   3   4   10.86    0.41
   4   3  -4   10.43    0.42
  -4   3   4   11.16    0.41
  -4   3   4   10.43    0.58
   4   3  -4   13.74    1.04
  -4   3   4   10.68    0.42
  -4   3   4   10.72    0.56
   4   3  -4   10.88    0.58
  -3  -3   4   31.94    0.93
  -3  -3   4   30.65    0.83
   3  -3  -4   32.46    1.72
  -3  -3   4   32.98    1.17
   3  -3  -4   31.77    1.29
   3  -3  -4   30.32    1.30
   3  -3  -4   30.20    1.24
  -3  -3   4   31.73    1.53
   3  -3  -4   30.38    1.63
  -3  -3   4   33.34    1.46
  -3   3   4   32.72    0.89
   3   3  -4   32.25    1.41
  -3   3   4   32.41    0.87
   3   3  -4   31.02    0.87
  -3   3   4   32.79    1.06
  -3   3   4   31.69    1.05
   3   3  -4   32.72    1.53
  -3   3   4   29.55    1.00
   3   3  -4   30.83    1.04
   3   3  -4   31.97    1.79
   3   3  -4   33.88    1.72
  -3   3   4   32.34    0.86
  -3   3   4   32.16    1.07
   3   3  -4   32.24    0.91
  -3   3   4   31.41    1.33
  -2  -3   4    7.63    0.30
   2  -3  -4    7.65    0.39
  -2  -3   4    8.42    0.68
  -2  -3   4    8.54    0.65
  -2  -3   4    8.29    0.36
   2  -3  -4    6.95    0.79
   2  -3  -4    7.22    0.57
   2  -3  -4    8.79    0.83
  -2  -3   4    8.21    0.46
   2  -3  -4    7.52    0.49
   2   3  -4    7.24    0.76
  -2   3   4    7.65    0.56
  -2   3   4    7.54    0.35
  -2   3   4    7.15    0.54
   2   3  -4    8.06    0.62
   2   3  -4    7.83    0.42
   2   3  -4    7.66    0.63
   2   3  -4    7.21    0.34
  -2   3   4    7.66    0.31
  -2   3   4    7.77    0.32
  -2   3   4    8.25    0.53
  -2   3   4    7.54    0.42
  -2   3   4    7.88    0.28
  -2   3   4    7.09    0.76
   2   3  -4    8.45    0.88
   2   3  -4    7.73    0.30
  -1  -3   4   48.60    1.21
  -1  -3   4   47.41    1.97
   1  -3  -4   47.51    1.45
  -1  -3   4   49.10    1.68
   1  -3  -4   44.71    1.64
   1  -3  -4   47.73    1.72
  -1  -3   4   49.53    1.80
  -1  -3   4   44.91    1.22
  -1  -3   4   46.51    1.32
   1  -3  -4   46.89    1.35
  -1  -3   4   47.76    1.69
   1  -3  -4   45.55    1.19
   1  -3  -4   45.98    1.96
  -1  -3   4   47.05    1.74
  -1   3   4   47.02    1.21
  -1   3   4   45.78    1.44
  -1   3   4   47.46    1.67
  -1   3   4   47.21    1.96
   1   3  -4   45.67    1.65
   1   3  -4   48.79    2.11
  -1   3   4   45.53    1.16
   1   3  -4   50.59    2.01
  -1   3   4   47.60    1.79
  -1   3   4   48.46    1.16
  -1   3   4   47.44    1.20
  -1   3   4   46.52    1.37
   1   3  -4   45.87    1.27
   1   3  -4   46.90    1.18
   1   3  -4   50.50    1.35
   0  -3   4  204.36    5.17
   0  -3  -4  196.92    4.59
   0  -3  -4  195.76    5.19
   0  -3  -4  194.49    5.45
   0  -3  -4  205.54    4.90
   0  -3   4  203.31    5.42
   0  -3  -4  202.24    4.80
   0  -3   4  197.48    5.47
   0  -3   4  191.64    4.59
   0  -3   4  201.12    4.62
   0  -3   4  192.78    4.94
   0  -3   4  199.00    4.62
   0   3  -4  196.43    4.72
   0   3  -4  204.91    4.75
   0   3  -4  202.98    5.51
   0   3  -4  197.17    5.14
   0   3   4  204.84    5.58
   0   3   4  197.88    4.88
   0   3   4  193.95    4.77
   0   3   4  199.04    4.59
   0   3  -4  199.98    4.93
   0   3   4  206.94    5.23
   0   3   4  199.76    5.54
  -1  -3  -4  194.53    5.14
   1  -3   4  190.65    5.43
  -1  -3  -4  198.27    4.83
  -1  -3  -4  188.98    5.43
   1  -3   4  187.34    4.40
  -1  -3  -4  198.42    5.57
   1  -3   4  188.65    4.57
  -1  -3  -4  188.01    4.41
   1  -3   4  188.18    4.45
  -1  -3  -4  192.92    4.67
   1  -3   4  187.78    5.00
  -1   3  -4  188.68    4.58
   1   3   4  199.10    5.60
   1   3   4  189.93    4.39
   1   3   4  190.31    4.37
  -1   3  -4  191.16    4.60
   1   3   4  193.80    4.79
  -1   3  -4  189.52    4.54
   1   3   4  187.47    5.39
  -1   3  -4  193.95    5.02
   1   3   4  187.31    4.61
  -1   3  -4  187.89    5.40
   1   3   4  192.99    5.12
   2  -3   4   37.21    1.50
   2  -3   4   35.28    0.93
  -2  -3  -4   36.75    1.79
  -2  -3  -4   36.83    1.24
  -2  -3  -4   37.26    1.59
  -2  -3  -4   35.46    0.96
   2  -3   4   37.20    1.51
   2  -3   4   33.77    1.78
  -2  -3  -4   35.87    1.38
   2  -3   4   35.56    1.00
   2   3   4   37.14    0.95
   2   3   4   34.46    1.52
   2   3   4   35.99    1.15
   2   3   4   35.31    0.99
  -2   3  -4   37.04    1.51
  -2   3  -4   34.86    1.16
   2   3   4   35.93    1.75
  -2   3  -4   34.00    1.54
   2   3   4   36.98    1.35
  -2   3  -4   35.53    1.81
   2   3   4   35.38    0.92
  -2   3  -4   34.64    1.14
  -2   3  -4   36.09    0.97
   2   3   4   36.51    1.87
   3  -3   4   75.51    2.55
  -3  -3  -4   70.68    2.38
   3  -3   4   71.70    1.82
  -3  -3  -4   72.22    2.61
   3  -3   4   72.32    2.49
  -3  -3  -4   70.08    3.04
  -3  -3  -4   67.01    2.78
   3  -3   4   67.97    2.91
  -3  -3  -4   70.89    1.76
   3  -3   4   67.44    1.67
  -3  -3  -4   68.18    2.22
   3  -3   4   70.64    1.71
   3  -3   4   71.86    2.33
  -3   3  -4   70.03    2.93
   3   3   4   71.97    1.69
   3   3   4   70.95    2.56
  -3   3  -4   71.27    1.91
  -3   3  -4   71.12    2.51
   3   3   4   72.53    1.77
   3   3   4   72.08    2.81
  -3   3  -4   71.41    2.06
  -3   3  -4   69.40    2.21
  -3   3  -4   78.10    2.57
   3   3   4   70.85    3.00
   3   3   4   72.33    2.02
   3   3   4   71.33    2.35
   3   3   4   70.06    1.87
  -4  -3  -4   34.20    1.93
   4  -3   4   29.62    1.62
   4  -3   4   32.80    1.24
   4  -3   4   32.75    0.86
  -4  -3  -4   36.79    1.64
  -4  -3  -4   34.78    1.34
  -4  -3  -4   31.40    2.07
   4  -3   4   33.65    2.04
  -4  -3  -4   33.38    0.93
  -4  -3  -4   31.57    1.68
  -4  -3  -4   36.06    1.23
   4  -3   4   33.00    1.32
   4  -3   4   31.84    1.11
  -4   3  -4   32.98    0.99
   4   3   4   33.27    1.18
   4   3   4   36.17    2.06
   4   3   4   32.54    1.10
   4   3   4   34.37    0.97
  -4   3  -4   34.54    1.62
   4   3   4   32.46    1.53
  -4   3  -4   34.38    0.94
   4   3   4   33.17    2.15
   4   3   4   32.38    0.81
  -4   3  -4   34.59    1.27
   4   3   4   33.35    1.69
   5  -3   4   15.12    1.14
   5  -3   4   14.40    0.43
  -5  -3  -4   14.18    0.80
   5  -3   4   14.90    0.64
  -5  -3  -4   14.62    1.59
  -5  -3  -4   14.44    1.55
  -5  -3  -4   15.05    0.89
   5  -3   4   14.29    0.57
  -5  -3  -4   13.97    1.08
  -5  -3  -4   15.51    0.53
   5  -3   4   14.78    0.83
   5  -3   4   14.34    0.77
   5   3   4   17.06    1.24
   5   3   4   14.12    1.41
   5   3   4   14.95    0.72
  -5   3  -4   15.33    0.86
  -5   3  -4   14.51    0.59
   5   3   4   16.16    0.78
  -5   3  -4   12.24    1.18
  -5   3  -4   16.73    1.52
   5   3   4   14.94    0.57
  -5   3  -4   13.98    0.57
   6  -3   4   29.61    1.15
   6  -3   4   31.92    1.36
   6  -3   4   33.11    1.01
  -6  -3  -4   33.78    2.23
  -6  -3  -4   31.78    0.92
   6  -3   4   31.99    1.84
  -6  -3  -4   32.31    1.84
   6  -3   4   32.64    1.32
  -6  -3  -4   34.09    1.52
  -6  -3  -4   31.09    2.39
   6   3   4   31.89    1.27
   6   3   4   32.23    1.02
   6   3   4   32.42    2.23
  -6   3  -4   30.11    1.05
   6   3   4   33.78    1.92
  -6   3  -4   33.08    1.44
  -6   3  -4   31.71    2.31
   6   3   4   32.18    1.26
  -6   3  -4   31.38    1.74
  -6   3  -4   33.33    1.08
   7  -3   4    6.83    0.43
  -7  -3  -4    6.85    0.76
  -7  -3  -4    6.40    1.10
   7  -3   4    6.51    0.60
  -7  -3  -4    7.31    1.35
   7  -3   4    5.93    0.65
   7  -3   4    5.84    1.05
  -7  -3  -4    6.54    0.35
  -7   3  -4    6.60    0.48
  -7   3  -4    6.88    0.49
   7   3   4    6.88    0.61
   7   3   4    7.01    0.44
  -7   3  -4    7.34    1.49
  -7   3  -4    7.45    1.10
   7   3   4    6.59    1.03
  -7   3  -4    8.06    0.77
  -8  -3  -4   41.11    3.03
  -8  -3  -4   42.09    1.99
   8  -3   4   43.78    1.41
   8  -3   4   45.25    1.85
   8  -3   4   44.35    1.29
   8   3   4   44.48    1.41
  -8   3  -4   45.59    2.01
  -8   3  -4   35.73    3.48
   8   3   4   43.65    1.75
  -8   3  -4   45.62    1.53
   8   3   4   44.42    1.69
   9  -3   4    1.14    0.47
   9  -3   4    0.75    0.28
  -9  -3  -4    0.95    0.48
  -9   3  -4    0.89    0.53
   9   3   4    0.86    0.41
   9   3   4    0.77    0.25
   9   3   4    1.16    0.48
  -9  -4   4    0.09    0.24
   9  -4  -4    0.09    0.23
   9  -4  -4   -0.30    0.17
   9  -4  -4    0.14    0.36
   9   4  -4    0.23    0.23
   9   4  -4    0.06    0.33
  -9   4   4   -0.40    0.35
  -9   4   4    0.15    0.27
   8  -4  -4    2.15    0.30
  -8  -4   4    1.59    0.30
  -8  -4   4    2.20    0.64
   8  -4  -4    1.37    0.66
   8  -4  -4    1.41    1.13
   8  -4  -4    2.35    0.33
   8  -4  -4    2.19    0.49
   8  -4  -4    2.06    0.27
  -8   4   4    1.97    0.51
   8   4  -4    2.52    0.54
   8   4  -4    1.68    0.29
  -8   4   4    1.45    0.31
  -8   4   4    2.33    0.41
   7  -4  -4   10.87    0.49
   7  -4  -4   10.90    0.55
   7  -4  -4   12.47    0.81
   7  -4  -4   16.00    2.06
   7  -4  -4   11.89    1.13
  -7  -4   4   10.87    0.59
  -7  -4   4   10.63    1.28
   7  -4  -4   13.32    1.49
  -7  -4   4   10.18    0.91
  -7   4   4   11.63    0.85
  -7   4   4   11.81    0.87
   7   4  -4   11.15    1.31
   7   4  -4   11.27    0.56
  -7   4   4   11.75    0.72
   7   4  -4   11.13    0.80
   6  -4  -4    9.47    0.93
   6  -4  -4    9.90    0.49
   6  -4  -4    7.99    1.40
   6  -4  -4    9.84    0.44
  -6  -4   4   10.89    0.86
  -6  -4   4    8.84    0.51
   6  -4  -4    9.76    0.94
  -6  -4   4    9.03    1.03
   6   4  -4   10.08    0.69
  -6   4   4    9.22    0.65
   6   4  -4    9.60    0.48
  -6   4   4    9.05    0.48
   6   4  -4   12.52    1.70
   6   4  -4    9.75    1.11
  -6   4   4    9.06    0.45
  -6   4   4    9.06    0.60
  -6   4   4    9.67    0.43
  -6   4   4    9.62    0.71
   5  -4  -4    8.68    1.25
  -5  -4   4    7.86    0.27
   5  -4  -4    8.57    0.84
  -5  -4   4    8.50    0.47
   5  -4  -4    9.04    0.80
  -5  -4   4    7.48    0.67
  -5  -4   4   10.56    1.00
   5  -4  -4   10.02    0.87
  -5   4   4    9.41    0.43
  -5   4   4    8.65    0.39
   5   4  -4    8.38    0.42
  -5   4   4    7.45    0.56
  -5   4   4    9.19    0.62
   5   4  -4    8.12    0.44
  -5   4   4    9.03    0.42
  -5   4   4    8.79    0.55
   5   4  -4    8.16    1.32
   5   4  -4    7.94    0.95
   5   4  -4    8.18    0.58
  -4  -4   4   18.96    0.96
   4  -4  -4   17.89    1.07
   4  -4  -4   20.53    1.15
   4  -4  -4   16.75    1.48
   4  -4  -4   18.17    1.62
  -4  -4   4   20.69    1.28
  -4  -4   4   18.27    0.57
  -4  -4   4   20.06    0.72
   4  -4  -4   19.88    1.20
   4  -4  -4   20.32    0.65
   4  -4  -4   20.72    1.14
   4  -4  -4   19.91    0.79
  -4   4   4   18.70    0.64
   4   4  -4   19.99    0.66
  -4   4   4   19.80    0.64
  -4   4   4   19.38    0.86
   4   4  -4   17.50    1.47
  -4   4   4   21.80    1.14
   4   4  -4   19.11    0.70
  -4   4   4   21.34    0.82
   4   4  -4   20.37    0.87
  -4   4   4   19.99    0.84
   4   4  -4   20.56    1.35
  -4   4   4   19.64    0.67
  -4   4   4   19.05    0.80
   4   4  -4   18.84    1.56
   3  -4  -4   32.66    1.36
   3  -4  -4   29.88    1.39
  -3  -4   4   31.78    1.55
   3  -4  -4   33.60    1.88
   3  -4  -4   32.98    0.94
  -3  -4   4   32.31    0.89
   3  -4  -4   32.73    1.07
   3  -4  -4   32.41    1.41
  -3  -4   4   33.67    1.67
   3  -4  -4   30.67    1.88
  -3  -4   4   32.62    0.99
  -3   4   4   32.56    1.05
  -3   4   4   34.05    1.30
  -3   4   4   33.21    0.96
  -3   4   4   31.37    0.92
   3   4  -4   31.28    1.95
   3   4  -4   32.73    0.93
   3   4  -4   32.00    1.62
  -3   4   4   31.92    1.15
   3   4  -4   34.40    1.92
  -3   4   4   32.03    1.43
  -3   4   4   32.46    0.91
   3   4  -4   32.29    1.00
  -3   4   4   33.51    1.34
   2  -4  -4    0.51    0.20
  -2  -4   4    0.75    0.33
  -2  -4   4    0.51    0.13
   2  -4  -4    0.49    0.15
   2  -4  -4    0.35    0.23
  -2  -4   4    1.11    0.39
  -2  -4   4    0.92    0.35
  -2  -4   4    0.41    0.17
   2  -4  -4    0.51    0.40
   2  -4  -4    0.32    0.11
   2  -4  -4    0.31    0.38
   2   4  -4    0.64    0.39
   2   4  -4    0.15    0.33
  -2   4   4    0.93    0.33
  -2   4   4    0.61    0.25
  -2   4   4    0.45    0.21
   2   4  -4    0.60    0.16
   2   4  -4    0.45    0.10
  -2   4   4    0.46    0.17
   2   4  -4    0.46    0.24
   2   4  -4    0.76    0.30
  -2   4   4    0.48    0.10
  -2   4   4    0.48    0.13
   2   4  -4    0.59    0.43
   2   4  -4    0.85    0.21
  -1  -4   4   62.31    2.33
   1  -4  -4   61.47    1.56
  -1  -4   4   59.53    2.16
  -1  -4   4   62.81    2.38
   1  -4  -4   60.33    2.58
   1  -4  -4   61.39    1.74
   1  -4  -4   60.40    2.15
  -1  -4   4   61.50    1.71
  -1  -4   4   63.32    1.58
  -1  -4   4   60.04    1.59
   1  -4  -4   64.30    1.95
  -1  -4   4   61.06    2.13
  -1   4   4   61.11    1.94
   1   4  -4   61.26    1.54
   1   4  -4   61.04    1.68
  -1   4   4   61.09    2.37
  -1   4   4   59.48    1.56
  -1   4   4   59.64    2.51
   1   4  -4   61.88    1.71
  -1   4   4   59.57    1.77
   1   4  -4   56.27    2.45
  -1   4   4   61.57    1.52
   1   4  -4   62.79    2.12
   1   4  -4   65.01    2.74
  -1   4   4   58.79    2.11
   1   4  -4   64.02    2.18
  -1   4   4   60.05    1.51
   0  -4   4   10.15    0.43
   0  -4  -4   10.04    0.97
   0  -4  -4   10.09    0.53
   0  -4  -4    9.98    0.78
   0  -4   4   10.28    0.91
   0  -4   4    9.65    0.41
   0  -4   4    9.94    0.67
   0  -4   4   10.17    0.93
   0  -4   4   10.67    0.93
   0  -4   4   10.71    0.42
   0  -4  -4   10.67    0.95
   0  -4  -4   10.20    0.41
   0  -4  -4    9.80    0.61
   0  -4   4   10.83    0.78
   0   4   4   11.35    0.78
   0   4  -4    9.19    0.71
   0   4   4    9.61    0.32
   0   4   4    9.44    0.52
   0   4  -4    9.61    0.50
   0   4   4    9.68    0.36
   0   4   4    9.78    0.39
   0   4   4    9.72    0.61
   0   4  -4   11.14    0.94
   0   4  -4    9.85    0.38
   0   4   4    8.23    0.91
   0   4  -4   10.41    0.50
   0   4   4    9.34    0.90
   1  -4   4    9.50    0.40
   1  -4   4   11.08    0.91
  -1  -4  -4   10.25    0.82
  -1  -4  -4   10.05    1.03
  -1  -4  -4    9.38    0.40
  -1  -4  -4    9.97    0.58
   1  -4   4    9.62    0.75
   1  -4   4    9.40    0.42
   1  -4   4    9.09    0.98
   1  -4   4   10.42    0.99
  -1  -4  -4    9.57    0.64
  -1  -4  -4   10.20    1.01
   1  -4   4    9.71    0.58
   1  -4   4    9.32    0.34
  -1   4  -4    9.79    0.51
   1   4   4   10.46    0.55
   1   4   4    9.31    0.97
   1   4   4   11.30    0.68
   1   4   4    9.64    0.38
   1   4   4   10.45    0.35
  -1   4  -4   10.11    0.76
   1   4   4   10.77    0.37
   1   4   4    9.55    0.96
  -1   4  -4    9.90    0.54
  -1   4  -4    9.89    0.39
  -1   4  -4    9.58    0.52
   2  -4   4    1.69    0.20
  -2  -4  -4    1.66    0.19
   2  -4   4    2.15    0.28
  -2  -4  -4    1.07    0.54
  -2  -4  -4    1.58    0.33
   2  -4   4    1.58    0.42
   2  -4   4    1.64    0.45
  -2  -4  -4    0.63    0.41
  -2  -4  -4    1.81    0.33
  -2  -4  -4    2.19    0.50
   2  -4   4    1.67    0.22
   2  -4   4    1.15    0.55
  -2   4  -4    2.19    0.59
   2   4   4    1.66    0.19
   2   4   4    1.49    0.16
  -2   4  -4    1.69    0.28
  -2   4  -4    0.94    0.39
  -2   4  -4    1.48    0.18
   2   4   4    1.42    0.35
   2   4   4    1.58    0.58
   2   4   4    1.43    0.15
   2   4   4    2.09    0.56
  -2   4  -4    1.56    0.22
  -2   4  -4    1.99    0.32
   2   4   4    1.41    0.38
   2   4   4    1.95    0.52
  -3  -4  -4   20.12    0.96
   3  -4   4   18.81    0.69
   3  -4   4   19.87    1.09
  -3  -4  -4   19.58    1.60
   3  -4   4   19.04    0.60
  -3  -4  -4   19.48    1.51
   3  -4   4   19.94    1.36
  -3  -4  -4   19.85    0.66
   3  -4   4   18.29    1.52
  -3  -4  -4   18.17    1.09
   3   4   4   19.01    0.56
  -3   4  -4   19.12    0.87
  -3   4  -4   18.69    0.65
  -3   4  -4   18.89    1.20
   3   4   4   20.51    0.86
  -3   4  -4   17.74    1.15
   3   4   4   18.09    1.53
   3   4   4   19.87    0.64
  -3   4  -4   20.40    0.89
   3   4   4   19.66    1.56
   3   4   4   19.15    1.07
   3   4   4   19.26    0.70
   3   4   4   20.12    1.49
   4  -4   4   36.89    1.12
  -4  -4  -4   36.82    1.48
   4  -4   4   36.64    0.99
   4  -4   4   38.43    1.83
  -4  -4  -4   37.57    2.42
  -4  -4  -4   38.11    1.90
  -4  -4  -4   36.97    1.06
  -4   4  -4   36.03    1.76
  -4   4  -4   38.29    1.40
   4   4   4   38.22    1.33
   4   4   4   35.10    0.92
   4   4   4   33.36    1.83
   4   4   4   38.61    2.36
   4   4   4   31.38    2.24
   4   4   4   38.07    1.07
  -4   4  -4   36.44    1.10
  -4   4  -4   37.98    1.40
  -4   4  -4   34.79    2.21
   4   4   4   36.80    1.20
   5  -4   4   16.18    0.67
   5  -4   4   16.67    0.93
  -5  -4  -4   18.79    1.65
  -5  -4  -4   17.16    1.23
   5  -4   4   17.00    1.28
   5  -4   4   16.16    0.53
  -5  -4  -4   17.29    0.63
   5  -4   4   15.88    0.53
  -5  -4  -4   16.99    1.00
  -5  -4  -4   16.46    1.88
  -5   4  -4   17.61    1.69
  -5   4  -4   16.07    0.93
   5   4   4   16.22    0.64
   5   4   4   17.02    1.32
  -5   4  -4   16.54    0.67
   5   4   4   16.19    1.65
  -5   4  -4   17.91    1.26
   5   4   4   15.42    0.76
   5   4   4   16.21    0.84
  -6  -4  -4    1.03    0.21
   6  -4   4    0.70    0.21
   6  -4   4    0.78    0.15
   6  -4   4    0.60    0.46
  -6  -4  -4    0.55    0.36
  -6  -4  -4    0.68    0.44
  -6  -4  -4    0.36    1.10
  -6  -4  -4    0.99    0.77
  -6   4  -4    0.93    0.18
   6   4   4    0.79    0.28
   6   4   4    0.98    0.81
   6   4   4    1.16    0.38
  -6   4  -4    0.96    0.23
   6   4   4    1.29    0.23
   6   4   4    0.17    0.65
  -6   4  -4    0.08    0.48
  -7  -4  -4   25.29    1.43
   7  -4   4   24.54    0.91
   7  -4   4   24.91    1.30
  -7  -4  -4   24.54    0.82
  -7   4  -4   25.56    1.76
   7   4   4   22.38    1.22
  -7   4  -4   27.05    1.40
   7   4   4   25.90    1.17
   7   4   4   24.73    0.92
  -7   4  -4   24.15    0.96
  -8  -4  -4    2.68    0.70
   8  -4   4    2.96    0.48
   8  -4   4    2.01    0.33
   8  -4   4    1.91    0.55
  -8   4  -4    1.60    0.34
  -8   4  -4    2.48    0.62
   8   4   4    2.40    0.34
   8   4   4    2.35    0.49
   8   4   4    2.70    0.51
  -9  -4  -4    0.33    0.48
   9  -4   4    0.45    0.26
   9  -4   4    0.89    0.45
  -9   4  -4    0.09    0.40
   9   4   4   -0.06    0.39
   9   4   4    0.16    0.25
   9   4   4    0.08    0.49
   9  -5  -4   17.13    1.15
  -9  -5   4   16.01    0.84
  -9  -5   4   17.84    1.37
   9  -5  -4   16.24    0.77
   9  -5  -4   15.49    0.75
   9   5  -4   18.36    1.19
  -9   5   4   15.54    1.64
   9   5  -4   15.48    0.79
   8  -5  -4    6.29    0.50
   8  -5  -4    6.24    0.79
   8  -5  -4    7.49    0.78
  -8  -5   4    6.34    0.92
  -8  -5   4    7.10    0.55
  -8   5   4    6.75    0.88
   8   5  -4    5.25    0.70
   8   5  -4    6.56    0.50
  -8   5   4    6.39    0.52
   7  -5  -4    2.96    0.37
   7  -5  -4    3.14    0.33
  -7  -5   4    2.38    0.57
   7  -5  -4    3.47    0.46
   7  -5  -4    4.13    1.41
  -7  -5   4    3.32    0.41
   7  -5  -4    3.14    0.74
   7  -5  -4    3.29    0.66
  -7   5   4    3.17    0.36
   7   5  -4    2.84    0.35
   7   5  -4    3.82    0.58
  -7   5   4    2.71    0.49
  -7   5   4    3.45    0.56
   6  -5  -4   19.13    1.35
   6  -5  -4   17.40    0.74
   6  -5  -4   16.42    1.25
   6  -5  -4   18.17    2.47
   6  -5  -4   18.30    0.83
  -6  -5   4   17.37    1.46
  -6  -5   4   18.89    0.78
   6  -5  -4   16.65    0.67
  -6  -5   4   18.03    1.15
  -6   5   4   19.23    1.00
   6   5  -4   17.61    0.72
   6   5  -4   16.66    0.95
   6   5  -4   17.40    1.54
  -6   5   4   18.30    0.72
   6   5  -4   15.86    2.13
  -6   5   4   16.40    0.96
  -6   5   4   18.40    0.70
   5  -5  -4   15.71    0.61
   5  -5  -4   14.60    1.60
   5  -5  -4   15.31    1.25
   5  -5  -4   15.69    0.73
  -5  -5   4   15.60    1.28
  -5  -5   4   16.15    1.01
  -5  -5   4   16.32    0.71
  -5  -5   4   14.96    0.48
   5  -5  -4   15.29    1.13
   5   5  -4   14.61    0.82
   5   5  -4   15.44    1.35
  -5   5   4   15.86    0.62
  -5   5   4   16.06    0.88
   5   5  -4   15.90    0.63
  -5   5   4   17.17    0.85
   5   5  -4   15.45    0.69
  -5   5   4   15.16    0.63
   5   5  -4   12.94    1.57
   4  -5  -4    3.86    0.64
   4  -5  -4    4.99    0.40
   4  -5  -4    5.79    1.17
  -4  -5   4    5.35    0.29
   4  -5  -4    5.26    0.35
  -4  -5   4    5.39    0.57
  -4  -5   4    5.64    0.41
   4  -5  -4    4.27    0.67
  -4  -5   4    5.69    0.95
  -4   5   4    4.87    0.55
   4   5  -4    4.56    1.06
   4   5  -4    5.53    1.09
  -4   5   4    5.00    0.34
   4   5  -4    5.29    0.40
  -4   5   4    6.36    0.81
   4   5  -4    3.90    0.78
   4   5  -4    4.85    0.32
  -4   5   4    4.65    0.31
  -4   5   4    5.83    0.54
  -4   5   4    5.29    0.49
   4   5  -4    5.27    0.47
  -4   5   4    5.25    0.72
  -3  -5   4   22.68    1.37
   3  -5  -4   20.87    0.72
  -3  -5   4   20.62    0.68
   3  -5  -4   20.96    1.30
  -3  -5   4   20.02    0.97
   3  -5  -4   19.76    0.83
  -3  -5   4   21.34    0.78
   3  -5  -4   21.97    1.70
   3  -5  -4   22.39    1.18
  -3   5   4   23.48    1.37
  -3   5   4   20.01    1.16
   3   5  -4   20.46    0.87
   3   5  -4   19.94    1.33
   3   5  -4   20.90    1.71
  -3   5   4   20.87    0.94
   3   5  -4   21.55    0.71
  -3   5   4   21.81    1.23
  -3   5   4   21.90    0.69
  -3   5   4   20.00    0.78
   3   5  -4   20.30    0.81
  -3   5   4   22.05    0.74
  -3   5   4   19.39    1.12
   3   5  -4   22.74    1.41
   3   5  -4   22.49    1.69
  -2  -5   4   14.14    1.16
   2  -5  -4   15.86    1.41
   2  -5  -4   16.19    0.72
  -2  -5   4   14.27    0.56
  -2  -5   4   13.03    1.05
   2  -5  -4   16.16    0.58
  -2  -5   4   14.57    1.04
   2  -5  -4   15.74    1.04
  -2  -5   4   15.85    0.77
   2  -5  -4   14.48    0.89
  -2  -5   4   14.36    0.61
  -2  -5   4   14.52    1.22
  -2   5   4   15.38    0.58
  -2   5   4   15.65    0.54
  -2   5   4   14.91    0.99
  -2   5   4   15.42    0.58
  -2   5   4   16.03    1.09
  -2   5   4   15.56    0.93
   2   5  -4   14.41    1.42
   2   5  -4   15.99    1.09
   2   5  -4   15.94    0.71
   2   5  -4   16.15    0.56
  -2   5   4   14.95    0.77
   2   5  -4   15.77    1.36
   2   5  -4   14.96    0.68
  -2   5   4   15.68    1.12
  -1  -5   4   12.38    0.55
  -1  -5   4   12.84    0.63
  -1  -5   4   13.45    1.14
   1  -5  -4   13.22    0.66
  -1  -5   4   12.49    0.52
   1  -5  -4   14.13    0.85
   1  -5  -4   12.94    0.52
  -1  -5   4   10.69    1.10
  -1  -5   4   13.61    0.97
   1  -5  -4   14.13    1.18
   1  -5  -4   13.55    1.29
  -1  -5   4   12.43    0.91
  -1   5   4   13.54    0.48
  -1   5   4   12.91    0.92
   1   5  -4   12.83    1.22
   1   5  -4   14.11    0.97
   1   5  -4   13.57    0.91
  -1   5   4   13.98    0.70
  -1   5   4   13.21    1.12
  -1   5   4   11.31    1.16
   1   5  -4   13.53    0.50
   1   5  -4   13.92    0.64
   1   5  -4   13.24    0.64
  -1   5   4   13.59    0.83
  -1   5   4   13.53    0.52
   1   5  -4   13.61    1.33
   0  -5   4    3.76    0.31
   0  -5   4    2.87    0.28
   0  -5  -4    3.45    0.59
   0  -5   4    3.40    0.28
   0  -5  -4    3.35    0.51
   0  -5   4    2.81    0.49
   0  -5  -4    3.61    0.81
   0  -5   4    4.02    0.95
   0  -5  -4    3.18    0.26
   0  -5   4    4.20    0.84
   0  -5   4    2.67    0.49
   0   5   4    1.88    0.71
   0   5   4    3.07    0.74
   0   5  -4    2.95    0.75
   0   5   4    3.73    0.24
   0   5   4    3.53    0.26
   0   5  -4    3.45    0.24
   0   5  -4    3.27    0.61
   0   5   4    4.31    0.69
   0   5   4    3.34    0.37
   0   5  -4    4.28    0.49
   0   5   4    3.86    0.21
   0   5  -4    3.67    0.36
   0   5   4    4.02    0.55
   0   5  -4    3.70    0.72
   0   5  -4    3.57    0.34
   1  -5   4    9.27    0.46
   1  -5   4    8.46    1.23
  -1  -5  -4    8.77    1.25
  -1  -5  -4    8.25    0.87
   1  -5   4    8.99    0.43
  -1  -5  -4    9.17    0.61
   1  -5   4    9.05    0.38
  -1  -5  -4    7.13    1.08
  -1  -5  -4    8.60    0.71
   1  -5   4    6.97    0.73
  -1  -5  -4    8.34    0.42
   1  -5   4    9.64    0.68
   1   5   4    9.09    1.07
  -1   5  -4    9.71    0.41
   1   5   4    9.06    0.58
   1   5   4    9.54    0.40
   1   5   4   11.59    0.52
  -1   5  -4    8.77    0.55
   1   5   4    9.15    0.83
   1   5   4    9.91    1.34
  -1   5  -4    8.80    0.81
   1   5   4    9.24    0.39
   1   5   4    9.68    0.73
  -1   5  -4    8.62    1.01
  -1   5  -4    8.53    0.59
  -2  -5  -4   16.58    1.70
  -2  -5  -4   20.58    1.71
  -2  -5  -4   16.05    1.04
  -2  -5  -4   19.95    0.96
   2  -5   4   17.17    0.63
   2  -5   4   17.55    1.50
   2  -5   4   18.54    1.18
   2  -5   4   18.92    0.70
  -2  -5  -4   17.52    0.66
   2  -5   4   18.84    0.86
  -2   5  -4   17.46    1.27
  -2   5  -4   17.82    0.77
   2   5   4   19.06    1.27
   2   5   4   18.11    0.59
   2   5   4   16.76    1.54
   2   5   4   18.10    0.62
   2   5   4   18.12    1.07
   2   5   4   19.51    0.86
  -2   5  -4   17.13    0.63
  -2   5  -4   18.17    0.83
   2   5   4   18.15    0.62
  -2   5  -4   18.53    0.87
   3  -5   4   10.38    0.92
  -3  -5  -4   12.42    1.34
   3  -5   4   11.67    1.31
  -3  -5  -4    9.80    1.13
  -3  -5  -4    9.91    0.73
   3  -5   4   11.13    0.47
  -3  -5  -4   10.56    0.50
   3  -5   4   10.90    0.54
  -3   5  -4   11.16    0.69
  -3   5  -4   11.76    0.70
   3   5   4   10.67    1.25
   3   5   4    9.38    0.95
   3   5   4   10.78    0.89
   3   5   4   11.09    0.41
  -3   5  -4   10.61    1.01
   3   5   4   11.46    0.68
   3   5   4   11.51    0.47
   3   5   4   11.25    0.51
  -4  -5  -4   31.75    2.10
  -4  -5  -4   31.48    1.43
  -4  -5  -4   31.25    1.69
  -4  -5  -4   32.29    1.01
   4  -5   4   31.77    0.94
   4  -5   4   29.00    2.15
  -4  -5  -4   30.95    0.87
   4  -5   4   31.95    1.07
   4  -5   4   31.68    1.75
  -4   5  -4   29.78    1.01
   4   5   4   31.63    1.08
   4   5   4   32.50    1.26
   4   5   4   33.10    1.89
  -4   5  -4   32.53    1.33
   4   5   4   32.35    0.99
  -4   5  -4   31.68    1.96
   4   5   4   34.43    2.37
  -4   5  -4   32.94    1.34
   5  -5   4   21.55    1.86
  -5  -5  -4   21.50    0.79
  -5  -5  -4   23.06    1.52
  -5  -5  -4   19.58    1.87
  -5  -5  -4   20.43    0.58
   5  -5   4   21.00    0.84
   5  -5   4   20.97    1.62
  -5   5  -4   25.80    1.77
   5   5   4   17.44    1.93
   5   5   4   21.32    0.91
   5   5   4   20.92    0.78
   5   5   4   21.08    1.02
  -5   5  -4   20.15    1.10
  -5   5  -4   22.60    0.94
  -5   5  -4   21.00    1.42
  -6  -5  -4    9.00    0.86
   6  -5   4    8.61    0.41
   6  -5   4    9.27    0.69
   6  -5   4    7.95    0.77
  -6  -5  -4    8.34    1.18
  -6  -5  -4    5.46    1.20
  -6  -5  -4    8.25    0.50
   6   5   4    9.22    0.51
   6   5   4    4.47    2.03
   6   5   4    8.87    0.71
   6   5   4    8.70    0.60
  -6   5  -4    9.15    0.54
  -6   5  -4    7.61    1.12
  -6   5  -4    7.95    0.77
  -7  -5  -4    2.38    0.56
   7  -5   4    4.04    0.44
   7  -5   4    4.09    0.71
  -7  -5  -4    3.66    1.37
  -7  -5  -4    3.65    0.38
  -7   5  -4    2.96    0.86
  -7   5  -4    3.53    0.67
   7   5   4    5.17    0.53
   7   5   4    3.44    0.57
   7   5   4    3.72    0.42
  -7   5  -4    3.48    0.41
   8  -5   4   13.01    1.06
   8  -5   4   11.23    0.68
  -8  -5  -4   10.73    1.69
   8   5   4   10.99    0.82
   8   5   4   12.84    0.94
   8   5   4   14.98    0.95
  -8   5  -4   11.87    1.08
  -8  -6   4    7.94    1.05
   8  -6  -4    7.71    0.60
   8  -6  -4    8.43    0.90
   8  -6  -4    6.83    0.52
  -8  -6   4    7.50    0.65
   8   6  -4    7.50    0.81
  -8   6   4    6.64    0.54
   8   6  -4    6.19    0.52
  -8   6   4    7.83    0.87
  -7  -6   4    5.39    0.55
  -7  -6   4    4.50    0.80
   7  -6  -4    4.82    0.48
   7  -6  -4    5.54    0.52
   7  -6  -4    5.92    0.45
   7   6  -4    4.99    0.45
  -7   6   4    5.02    0.45
  -7   6   4    5.55    0.71
  -7   6   4    6.15    0.67
   7   6  -4    5.25    0.69
   6  -6  -4    4.17    0.46
   6  -6  -4    4.27    0.84
   6  -6  -4    4.52    0.44
  -6  -6   4    3.29    0.70
  -6  -6   4    3.89    0.45
   6  -6  -4    4.01    0.80
   6   6  -4    4.38    0.48
   6   6  -4    3.13    0.52
   6   6  -4    3.92    0.37
  -6   6   4    3.66    0.56
  -6   6   4    4.65    0.59
  -6   6   4    3.76    0.38
   5  -6  -4   17.36    1.26
  -5  -6   4   17.87    1.14
   5  -6  -4   18.58    0.84
  -5  -6   4   17.64    0.80
   5  -6  -4   17.65    0.71
   5  -6  -4   18.47    1.33
   5  -6  -4   19.74    2.05
  -5  -6   4   17.72    1.45
  -5  -6   4   16.41    0.57
   5  -6  -4   17.42    0.78
   5   6  -4   13.25    1.90
   5   6  -4   18.98    1.55
  -5   6   4   17.56    0.71
  -5   6   4   17.69    0.74
  -5   6   4   16.48    0.92
   5   6  -4   18.09    0.81
  -5   6   4   17.64    0.90
  -5   6   4   19.41    0.98
  -5   6   4   18.22    1.02
   5   6  -4   19.52    0.74
   5   6  -4   18.21    0.94
   4  -6  -4    4.39    0.37
   4  -6  -4    3.84    0.68
   4  -6  -4    6.41    1.31
  -4  -6   4    5.00    0.92
   4  -6  -4    5.01    0.43
  -4  -6   4    4.67    0.32
  -4  -6   4    4.79    0.44
  -4  -6   4    5.41    0.68
  -4  -6   4    4.20    0.81
  -4   6   4    5.61    0.73
  -4   6   4    5.56    0.36
  -4   6   4    4.95    0.74
  -4   6   4    4.87    0.38
   4   6  -4    5.12    0.93
   4   6  -4    4.72    1.18
  -4   6   4    5.52    0.56
   4   6  -4    5.31    0.45
   4   6  -4    4.88    0.48
   4   6  -4    5.27    0.37
  -4   6   4    5.70    0.80
  -4   6   4    5.19    0.44
   3  -6  -4   21.55    1.25
   3  -6  -4   20.02    1.79
  -3  -6   4   21.90    1.44
  -3  -6   4   20.85    0.73
  -3  -6   4   21.54    0.84
  -3  -6   4   21.84    1.08
  -3  -6   4   20.76    1.57
  -3  -6   4   20.41    1.73
   3  -6  -4   20.77    0.77
   3  -6  -4   22.32    0.92
   3   6  -4   24.98    2.13
   3   6  -4   21.07    1.46
  -3   6   4   19.84    0.76
  -3   6   4   20.69    0.73
   3   6  -4   21.71    1.96
  -3   6   4   21.10    0.82
  -3   6   4   20.70    1.35
  -3   6   4   20.42    1.24
   3   6  -4   20.08    0.91
  -3   6   4   22.14    1.04
   3   6  -4   21.24    0.90
   3   6  -4   19.72    0.74
  -3   6   4   19.87    1.36
  -2  -6   4    4.81    0.49
   2  -6  -4    5.35    0.65
  -2  -6   4    4.68    1.00
  -2  -6   4    5.08    0.42
  -2  -6   4    3.17    0.69
  -2  -6   4    4.40    0.35
  -2  -6   4    4.06    0.83
   2  -6  -4    4.30    0.36
   2  -6  -4    5.00    0.44
   2  -6  -4    4.36    1.07
   2   6  -4    4.80    1.10
  -2   6   4    4.71    0.50
   2   6  -4    4.34    0.32
  -2   6   4    3.24    0.70
  -2   6   4    4.09    0.82
  -2   6   4    5.75    0.89
   2   6  -4    4.39    1.05
   2   6  -4    4.77    0.44
  -2   6   4    5.18    0.35
  -2   6   4    5.31    0.32
   2   6  -4    5.82    0.90
  -2   6   4    4.17    0.69
  -2   6   4    5.06    0.33
   2   6  -4    4.96    0.43
   1  -6  -4   32.35    1.50
   1  -6  -4   34.24    2.21
   1  -6  -4   30.73    1.19
  -1  -6   4   30.89    1.63
  -1  -6   4   30.73    1.02
  -1  -6   4   29.53    1.13
  -1  -6   4   31.85    1.00
  -1  -6   4   27.45    1.88
   1   6  -4   30.79    1.12
  -1   6   4   30.24    1.23
   1   6  -4   30.24    0.94
  -1   6   4   30.04    0.92
  -1   6   4   29.38    0.89
  -1   6   4   29.87    1.57
  -1   6   4   29.98    1.44
  -1   6   4   27.95    1.83
  -1   6   4   30.64    1.82
  -1   6   4   30.13    0.96
   1   6  -4   28.09    2.37
   1   6  -4   31.07    1.55
   1   6  -4   30.10    1.14
   1   6  -4   27.81    1.98
   0  -6   4    3.92    0.86
   0  -6   4    4.16    0.37
   0  -6   4    3.70    0.61
   0  -6  -4    3.33    0.45
   0  -6  -4    3.56    0.89
   0  -6   4    3.76    0.34
   0  -6  -4    4.35    0.65
   0  -6   4    4.00    0.35
   0  -6   4    4.85    0.79
   0  -6  -4    4.43    0.35
   0   6  -4    3.80    0.60
   0   6   4    3.66    0.24
   0   6   4    4.19    0.31
   0   6   4    4.39    0.90
   0   6  -4    3.68    0.28
   0   6  -4    3.72    0.41
   0   6   4    1.64    0.62
   0   6   4    4.71    0.65
   0   6   4    3.89    0.49
   0   6  -4    2.18    0.75
   0   6   4    4.41    0.29
   0   6  -4    2.93    0.71
   0   6  -4    3.44    0.40
   0   6   4    4.79    0.83
  -1  -6  -4   65.09    2.38
   1  -6   4   64.19    2.55
   1  -6   4   60.73    2.97
  -1  -6  -4   61.06    2.07
   1  -6   4   63.09    2.24
  -1  -6  -4   65.47    1.76
   1  -6   4   64.11    1.79
  -1  -6  -4   58.53    3.06
   1  -6   4   61.75    1.68
   1  -6   4   66.30    1.75
   1   6   4   64.78    3.09
  -1   6  -4   64.21    1.94
  -1   6  -4   63.21    2.14
   1   6   4   63.11    1.63
   1   6   4   63.70    2.63
   1   6   4   61.78    2.02
  -1   6  -4   65.09    3.13
  -1   6  -4   62.83    2.01
  -1   6  -4   63.85    1.71
   1   6   4   68.91    3.27
   1   6   4   60.93    2.54
   1   6   4   65.39    1.69
   1   6   4   64.23    1.69
  -2  -6  -4    0.29    0.22
  -2  -6  -4    0.29    0.19
  -2  -6  -4    0.35    0.31
   2  -6   4    0.28    0.25
   2  -6   4    0.13    0.17
   2  -6   4   -0.02    0.15
   2  -6   4    0.31    0.31
  -2  -6  -4    0.89    0.56
   2  -6   4    0.05    0.44
   2   6   4    0.15    0.13
   2   6   4    0.27    0.23
  -2   6  -4    0.23    0.22
   2   6   4    0.08    0.11
  -2   6  -4    0.09    0.17
  -2   6  -4   -0.43    0.38
   2   6   4   -0.17    0.54
  -2   6  -4    0.41    0.14
  -2   6  -4    0.26    0.23
   2   6   4    0.26    0.13
  -2   6  -4    0.33    0.54
   2   6   4    0.12    0.24
  -3  -6  -4   31.95    1.43
   3  -6   4   30.68    0.98
   3  -6   4   29.91    2.27
   3  -6   4   32.26    1.09
  -3  -6  -4   30.96    1.67
   3  -6   4   29.95    1.73
  -3  -6  -4   29.68    1.02
  -3  -6  -4   32.66    2.22
   3   6   4   29.79    2.33
  -3   6  -4   29.88    1.31
  -3   6  -4   31.49    1.88
   3   6   4   29.61    1.82
  -3   6  -4   31.06    1.27
  -3   6  -4   29.84    1.00
  -3   6  -4   31.36    2.01
   3   6   4   31.60    0.91
   3   6   4   29.41    0.97
   3   6   4   29.86    1.25
  -3   6  -4   30.48    1.08
   3   6   4   31.44    1.00
   3   6   4   30.79    2.33
  -4  -6  -4    0.34    0.74
   4  -6   4    0.81    0.77
  -4  -6  -4    0.46    0.24
   4  -6   4    0.13    0.22
  -4  -6  -4    0.29    0.41
   4  -6   4    0.46    0.20
  -4  -6  -4    0.39    0.18
  -4  -6  -4    1.07    0.60
   4   6   4    0.37    0.75
   4   6   4    0.31    0.19
   4   6   4    0.94    0.47
  -4   6  -4    0.62    0.28
  -4   6  -4    0.56    0.29
   4   6   4    0.67    0.22
  -4   6  -4    0.84    0.45
  -4   6  -4    0.39    0.16
   4   6   4    0.55    0.28
  -5  -6  -4   22.87    1.62
  -5  -6  -4   20.83    0.64
  -5  -6  -4   23.91    0.89
   5  -6   4   22.05    0.93
   5  -6   4   20.88    0.77
   5  -6   4   21.73    2.00
  -5  -6  -4   22.03    1.30
   5   6   4   24.72    1.31
  -5   6  -4   23.48    0.89
   5   6   4   23.53    0.95
  -5   6  -4   21.30    1.69
  -5   6  -4   20.62    1.15
  -5   6  -4   19.68    1.14
   5   6   4   21.59    0.83
   5   6   4   23.52    2.43
   6  -6   4    1.74    0.34
   6  -6   4    1.92    0.29
  -6  -6  -4    2.80    1.32
   6  -6   4    2.27    0.62
  -6  -6  -4    1.03    0.29
  -6  -6  -4    1.02    0.44
   6   6   4    1.36    0.29
  -6   6  -4    1.07    0.27
   6   6   4    1.13    0.31
  -6   6  -4    0.95    0.40
  -6   6  -4    1.72    0.79
   6   6   4    1.44    0.41
   7  -6   4    4.55    0.75
   7  -6   4    6.39    0.57
  -7  -6  -4    5.45    0.91
  -7  -6  -4    6.44    0.51
   7   6   4    6.43    0.52
   7   6   4    6.13    0.74
  -7   6  -4    5.91    0.84
  -7   6  -4    6.89    0.56
   7   6   4    7.28    0.65
   8  -6   4    2.73    0.67
  -8  -6  -4    3.72    0.80
   8  -6   4    3.28    0.47
  -8   6  -4    3.79    0.73
   8   6   4    3.17    0.58
  -8   6  -4    3.37    0.48
   8   6   4    4.01    0.63
   8   6   4    3.33    0.45
   7  -7  -4    2.80    0.40
   7  -7  -4    2.47    0.43
  -7  -7   4    3.08    0.51
  -7  -7   4    2.06    0.87
   7   7  -4    2.65    0.39
  -7   7   4    2.46    0.39
  -7   7   4    2.56    0.54
  -7   7   4    3.75    0.79
   7   7  -4    3.85    0.62
   6  -7  -4    8.65    0.66
   6  -7  -4    8.26    0.63
   6  -7  -4    8.54    0.55
  -6  -7   4    7.56    0.64
  -6  -7   4    6.85    0.94
   6   7  -4    8.29    0.73
  -6   7   4    7.23    0.80
   6   7  -4    8.62    0.55
  -6   7   4    8.58    0.55
  -6   7   4    8.24    0.74
   6   7  -4    8.03    0.65
  -5  -7   4    2.88    0.30
   5  -7  -4    2.30    0.64
  -5  -7   4    3.40    0.63
  -5  -7   4    2.96    0.42
   5  -7  -4    2.91    0.42
   5  -7  -4    2.91    0.39
   5  -7  -4    3.74    0.42
   5  -7  -4    3.61    0.74
   5   7  -4    3.50    0.54
   5   7  -4    3.44    0.46
  -5   7   4    3.26    0.46
  -5   7   4    2.53    0.58
   5   7  -4    3.61    0.37
  -5   7   4    3.17    0.36
  -5   7   4    4.47    0.69
  -4  -7   4    2.63    1.02
   4  -7  -4    3.20    0.44
   4  -7  -4    2.75    0.34
   4  -7  -4    3.27    0.40
  -4  -7   4    3.12    0.33
  -4  -7   4    3.30    0.41
   4  -7  -4    3.28    0.75
  -4   7   4    3.51    0.43
   4   7  -4    3.96    0.51
  -4   7   4    2.93    0.37
   4   7  -4    2.58    0.43
   4   7  -4    3.16    0.35
  -4   7   4    2.96    0.75
   4   7  -4    4.49    0.95
  -4   7   4    3.54    0.37
  -4   7   4    3.48    0.69
   4   7  -4    3.41    1.28
  -4   7   4    2.87    0.54
  -3  -7   4    3.68    0.57
   3  -7  -4    5.08    1.26
  -3  -7   4    3.00    0.32
   3  -7  -4    3.46    0.69
  -3  -7   4    3.47    0.42
  -3  -7   4    3.89    0.86
   3  -7  -4    3.33    0.44
  -3  -7   4    3.74    0.83
   3  -7  -4    2.70    0.44
   3   7  -4    4.00    1.34
  -3   7   4    2.82    0.60
  -3   7   4    2.81    0.48
   3   7  -4    4.17    0.51
  -3   7   4    2.64    0.75
  -3   7   4    4.12    0.34
   3   7  -4    5.13    0.59
   3   7  -4    4.19    0.83
  -3   7   4    3.37    0.37
  -3   7   4    3.41    0.35
   3   7  -4    2.10    1.39
  -3   7   4    1.79    0.64
   3   7  -4    3.13    0.32
   2  -7  -4    4.59    0.73
  -2  -7   4    6.62    1.00
  -2  -7   4    4.99    0.41
  -2  -7   4    2.58    0.91
   2  -7  -4    5.00    0.50
   2  -7  -4    4.81    0.42
  -2  -7   4    6.11    0.57
   2   7  -4    4.46    0.46
  -2   7   4    5.87    0.85
   2   7  -4    4.35    1.15
  -2   7   4    5.78    0.54
  -2   7   4    4.57    0.35
   2   7  -4    4.69    0.51
  -2   7   4    5.36    0.36
   2   7  -4    4.89    1.23
   2   7  -4    6.31    0.78
   2   7  -4    4.41    0.78
  -2   7   4    4.91    0.83
  -1  -7   4    4.84    1.04
   1  -7  -4    4.70    1.16
  -1  -7   4    4.53    0.48
   1  -7  -4    3.82    0.39
   1  -7  -4    3.71    0.65
  -1  -7   4    3.26    0.72
  -1  -7   4    3.99    0.38
  -1  -7   4    4.03    0.46
   1  -7  -4    4.49    0.50
   1   7  -4    3.89    1.11
  -1   7   4    4.54    0.37
  -1   7   4    3.15    0.46
   1   7  -4    3.57    0.67
   1   7  -4    4.20    0.45
   1   7  -4    3.64    0.49
  -1   7   4    3.45    0.90
  -1   7   4    3.75    0.28
  -1   7   4    3.89    0.32
   1   7  -4    4.17    0.33
  -1   7   4    4.86    0.97
  -1   7   4    3.84    0.78
   0  -7   4   29.88    1.72
   0  -7  -4   28.25    2.19
   0  -7   4   26.80    2.05
   0  -7   4   29.04    1.02
   0  -7  -4   28.42    1.01
   0  -7   4   29.35    1.02
   0  -7  -4   26.49    1.49
   0  -7   4   27.18    1.03
   0  -7  -4   26.81    1.22
   0  -7   4   24.40    1.65
   0   7   4   27.87    1.25
   0   7   4   28.68    1.66
   0   7  -4   29.18    1.22
   0   7  -4   26.00    0.92
   0   7  -4   25.82    2.04
   0   7  -4   29.76    1.15
   0   7   4   26.30    0.83
   0   7  -4   29.76    2.27
   0   7   4   29.15    0.93
   0   7   4   26.44    1.96
   0   7   4   27.58    0.94
   0   7   4   31.85    2.29
  -1  -7  -4   10.57    0.59
  -1  -7  -4   10.57    1.61
   1  -7   4    9.76    1.57
   1  -7   4   11.17    1.09
   1  -7   4   10.14    0.50
  -1  -7  -4   10.50    0.78
   1  -7   4   11.01    0.60
   1  -7   4   11.03    0.59
  -1  -7  -4   10.05    0.92
  -1   7  -4   10.90    0.53
  -1   7  -4   10.11    0.73
   1   7   4   10.79    1.63
   1   7   4    9.48    1.52
   1   7   4   10.37    0.74
  -1   7  -4   12.37    1.70
  -1   7  -4   10.63    0.84
  -1   7  -4   11.04    0.68
   1   7   4    9.86    0.49
   1   7   4    9.89    0.44
   1   7   4   10.15    0.50
   1   7   4   10.32    1.04
   2  -7   4    1.99    0.31
   2  -7   4    1.13    0.41
  -2  -7  -4    1.58    0.40
  -2  -7  -4    0.69    0.72
  -2  -7  -4    1.84    0.27
   2  -7   4    1.15    0.26
  -2  -7  -4    1.75    0.49
  -2   7  -4    0.86    0.19
   2   7   4    1.61    0.84
   2   7   4    1.75    0.43
  -2   7  -4    1.81    0.38
  -2   7  -4    1.07    0.31
   2   7   4    1.56    0.22
   2   7   4    1.65    0.24
  -2   7  -4    0.28    0.70
   2   7   4    0.79    1.00
   2   7   4    1.74    0.25
  -2   7  -4    1.13    0.80
   3  -7   4    8.26    1.53
  -3  -7  -4   11.27    2.11
   3  -7   4   10.21    1.14
  -3  -7  -4    9.84    1.03
  -3  -7  -4   10.55    0.51
  -3  -7  -4   10.61    0.61
   3  -7   4    9.78    0.61
   3  -7   4    9.83    0.56
  -3  -7  -4    8.74    0.82
  -3   7  -4   10.41    0.55
  -3   7  -4    9.58    0.78
   3   7   4    7.44    1.42
   3   7   4   10.19    0.52
  -3   7  -4    9.10    0.61
  -3   7  -4   10.68    0.75
  -3   7  -4    8.36    1.28
   3   7   4   10.07    0.90
   3   7   4    9.00    1.09
   3   7   4    5.03    2.02
  -3   7  -4    9.24    1.36
   3   7   4    9.08    0.49
  -4  -7  -4   10.26    1.77
   4  -7   4   13.47    0.73
  -4  -7  -4   14.20    0.57
   4  -7   4   13.91    0.65
  -4  -7  -4   13.61    0.71
  -4  -7  -4   15.09    1.09
  -4  -7  -4   15.28    1.36
  -4   7  -4   14.09    0.90
  -4   7  -4   14.51    0.96
  -4   7  -4   14.96    0.69
  -4   7  -4   10.17    1.51
   4   7   4   11.07    2.01
   4   7   4   11.98    0.62
   4   7   4   13.17    0.63
   4   7   4   14.14    0.91
   5  -7   4   30.00    1.03
   5  -7   4   30.97    1.20
  -5  -7  -4   28.51    1.11
  -5  -7  -4   29.61    1.64
   5   7   4   31.52    1.09
  -5   7  -4   29.50    1.51
  -5   7  -4   29.62    1.11
  -5   7  -4   31.80    1.47
   5   7   4   30.26    1.14
   5   7   4   30.55    1.39
  -6  -7  -4   12.73    0.75
   6  -7   4   13.55    0.79
   6  -7   4   10.88    0.63
   6  -7   4   13.44    1.08
  -6  -7  -4   12.72    1.14
   6   7   4   12.82    0.93
  -6   7  -4   12.03    1.01
  -6   7  -4   12.88    0.72
   6   7   4   13.15    0.77
   6   7   4   12.62    0.67
   7  -7   4    0.87    0.35
  -7  -7  -4    0.26    0.37
   7  -7   4    1.90    0.65
  -7  -7  -4    0.74    0.39
   7   7   4    0.59    0.25
  -7   7  -4    0.55    0.29
   7   7   4    0.99    0.40
   7   7   4    0.81    0.45
  -7   7  -4    0.90    0.47
  -6  -8   4    0.30    0.34
   6  -8  -4    0.75    0.34
   6  -8  -4    0.08    0.31
  -6   8   4    0.27    0.44
   6   8  -4    0.80    0.39
   6   8  -4    0.26    0.24
  -6   8   4    0.82    0.45
  -6   8   4    0.60    0.26
  -5  -8   4    3.16    0.66
  -5  -8   4    5.72    0.63
   5  -8  -4    4.51    0.54
   5  -8  -4    3.75    0.46
  -5   8   4    4.42    0.56
  -5   8   4    4.26    0.72
   5   8  -4    4.95    0.62
  -5   8   4    5.27    0.48
   5   8  -4    4.41    0.44
   5   8  -4    6.24    0.63
  -4  -8   4    1.29    0.49
  -4  -8   4    1.95    0.39
  -4  -8   4    1.43    0.29
   4  -8  -4    1.34    0.73
   4  -8  -4    1.35    0.34
   4  -8  -4    1.64    0.35
  -4  -8   4    0.76    1.39
   4  -8  -4    1.35    0.34
  -4   8   4    0.61    0.37
   4   8  -4    1.51    1.48
  -4   8   4    1.06    0.33
   4   8  -4    1.72    0.39
  -4   8   4    1.42    0.28
   4   8  -4    1.68    0.30
  -4   8   4    2.11    0.77
   4   8  -4    2.04    0.55
   3  -8  -4    3.87    0.43
   3  -8  -4    3.31    0.74
   3  -8  -4    3.37    0.43
  -3  -8   4    2.78    0.44
  -3  -8   4    4.58    0.75
  -3  -8   4    3.99    0.43
   3  -8  -4    4.58    0.53
   3   8  -4    4.71    0.40
   3   8  -4    4.33    1.60
  -3   8   4    4.94    0.94
  -3   8   4    3.64    0.39
  -3   8   4    3.17    0.55
   3   8  -4    3.76    0.52
  -2  -8   4    0.13    0.29
  -2  -8   4    0.32    1.02
  -2  -8   4    0.54    0.28
   2  -8  -4    0.25    0.25
   2  -8  -4    0.79    0.28
   2  -8  -4    0.29    0.23
  -2  -8   4    0.47    0.23
   2  -8  -4    0.14    0.44
   2   8  -4    0.69    0.38
  -2   8   4    0.62    0.23
  -2   8   4    0.68    0.34
   2   8  -4    0.69    0.51
   2   8  -4    1.39    1.27
   2   8  -4    0.39    0.17
  -2   8   4    0.46    0.46
   2   8  -4    0.59    0.26
  -2   8   4    0.45    0.19
   1  -8  -4    2.06    0.62
  -1  -8   4    2.29    0.42
  -1  -8   4    2.06    0.38
   1  -8  -4    2.01    0.34
   1  -8  -4    1.97    0.42
  -1  -8   4    2.21    1.12
   1  -8  -4    2.42    0.39
  -1  -8   4    1.91    0.32
   1   8  -4    0.61    0.97
   1   8  -4    2.76    0.50
  -1   8   4    1.75    0.46
   1   8  -4    1.43    0.24
  -1   8   4    2.39    0.33
  -1   8   4    2.35    0.30
   1   8  -4    3.09    0.78
   1   8  -4    2.52    0.43
  -1   8   4    2.16    0.72
   0  -8   4   22.31    2.00
   0  -8   4   23.21    2.30
   0  -8  -4   20.64    1.12
   0  -8  -4   20.33    1.42
   0  -8   4   21.41    0.91
   0  -8  -4   21.05    0.90
   0  -8   4   20.23    0.91
   0  -8   4   21.72    0.93
   0  -8  -4   21.58    0.89
   0   8   4   21.38    0.81
   0   8  -4   18.37    1.33
   0   8   4   18.44    2.10
   0   8   4   19.92    0.81
   0   8   4   20.17    1.52
   0   8   4   21.63    1.16
   0   8  -4   17.32    2.11
   0   8  -4   21.08    1.11
   0   8  -4   21.65    1.02
   0   8  -4   20.11    0.82
   1  -8   4   16.79    0.80
   1  -8   4   19.57    0.86
  -1  -8  -4   18.32    0.84
  -1  -8  -4   17.01    1.33
  -1  -8  -4   18.42    1.25
  -1  -8  -4   17.30    0.77
  -1   8  -4   15.93    0.73
  -1   8  -4   17.69    1.03
  -1   8  -4   17.54    0.92
   1   8   4   16.83    0.72
   1   8   4   17.10    1.03
   1   8   4   16.77    1.99
   1   8   4   16.39    1.46
  -1   8  -4   18.12    1.19
  -2  -8  -4    0.40    0.35
  -2  -8  -4    0.02    0.47
   2  -8   4   -0.07    0.21
  -2  -8  -4    0.09    0.24
   2  -8   4    0.11    0.24
  -2  -8  -4    0.22    0.20
   2   8   4    0.14    0.16
  -2   8  -4    0.30    0.24
   2   8   4    0.11    1.01
  -2   8  -4   -0.44    0.33
  -2   8  -4    0.18    0.18
  -2   8  -4   -0.22    0.23
   2   8   4    0.28    0.28
  -3  -8  -4   16.87    0.82
   3  -8   4   15.37    0.77
  -3  -8  -4   13.34    1.59
  -3  -8  -4   16.37    0.70
   3  -8   4   15.55    0.83
  -3  -8  -4   13.90    1.09
  -3   8  -4   14.06    0.72
  -3   8  -4   15.87    1.05
   3   8   4   12.28    2.06
   3   8   4   15.01    0.70
   3   8   4   16.99    1.03
  -3   8  -4   18.24    1.00
  -4  -8  -4    9.87    0.99
  -4  -8  -4   11.10    0.74
  -4  -8  -4   11.78    0.56
   4  -8   4   11.40    0.67
   4  -8   4   10.90    0.74
   4   8   4   11.99    0.94
  -4   8  -4   11.02    0.94
   4   8   4   11.17    2.18
  -4   8  -4   10.64    0.64
  -4   8  -4   12.04    0.89
   4   8   4   12.08    0.65
   5  -8   4   20.80    1.06
  -5  -8  -4   22.59    1.04
   5  -8   4   23.80    0.95
  -5  -8  -4   22.55    1.51
  -5   8  -4   23.18    1.23
   5   8   4   23.43    1.29
  -5   8  -4   23.64    1.31
   5   8   4   23.38    1.00
   6  -8   4    1.17    0.38
  -6  -8  -4    1.36    0.60
   6  -8   4    0.76    0.51
   6   8   4    1.35    0.58
  -6   8  -4    0.88    0.34
   6   8   4    1.00    0.32
  -5  -9   4    1.84    0.47
   5  -9  -4    1.24    0.38
  -5  -9   4    1.52    0.58
   5  -9  -4    1.23    0.40
   5   9  -4    1.37    0.31
  -5   9   4    2.05    0.37
  -5   9   4    1.27    0.48
   5   9  -4    1.95    0.50
   4  -9  -4    0.66    0.52
  -4  -9   4    1.48    0.44
  -4  -9   4    1.27    0.32
  -4  -9   4    1.91    0.57
   4  -9  -4    1.33    0.38
   4   9  -4    1.84    0.49
  -4   9   4    0.18    0.37
  -4   9   4    1.38    0.31
   4   9  -4    0.76    0.29
   4   9  -4    1.23    0.41
  -3  -9   4    5.34    0.51
  -3  -9   4    6.96    0.69
   3  -9  -4    6.05    0.60
   3  -9  -4    6.66    1.05
  -3  -9   4    5.86    0.77
   3  -9  -4    5.79    0.60
   3   9  -4    6.22    0.51
  -3   9   4    5.85    0.49
  -3   9   4    5.82    0.83
   3   9  -4    6.75    0.67
   3   9  -4    6.80    0.78
  -2  -9   4    0.50    0.28
  -2  -9   4    1.08    0.39
   2  -9  -4    0.78    0.33
   2  -9  -4    0.74    0.32
  -2  -9   4    0.47    0.35
   2  -9  -4    1.02    0.65
   2   9  -4    1.57    0.45
  -2   9   4    1.09    0.28
   2   9  -4    1.40    0.38
  -2   9   4    1.29    0.47
   2   9  -4    0.61    0.24
  -1  -9   4    3.81    0.56
   1  -9  -4    2.64    0.52
   1  -9  -4    2.74    0.44
   1  -9  -4    2.28    0.41
  -1  -9   4    2.53    0.43
  -1  -9   4    2.24    0.45
   1   9  -4    1.49    0.76
   1   9  -4    2.78    0.36
   1   9  -4    2.03    0.50
   1   9  -4    2.26    0.45
  -1   9   4    2.35    0.33
  -1   9   4    2.72    0.61
   0  -9  -4   16.63    0.86
   0  -9  -4   15.33    0.82
   0  -9   4   16.24    0.88
   0  -9   4   17.37    0.87
   0  -9  -4   15.87    1.04
   0   9  -4   15.26    1.03
   0   9   4   13.69    0.70
   0   9  -4   16.57    0.95
   0   9   4   14.27    1.06
   0   9  -4   14.45    0.73
   1  -9   4    3.49    0.47
  -1  -9  -4    3.44    0.50
  -1  -9  -4    2.97    0.62
   1  -9   4    4.30    0.53
  -1  -9  -4    3.74    0.46
  -1   9  -4    2.63    0.37
   1   9   4    3.22    0.41
  -1   9  -4    3.91    0.57
   1   9   4    2.40    0.54
  -1   9  -4    2.85    0.56
  -2  -9  -4    1.56    0.40
  -2  -9  -4    1.68    0.35
   2  -9   4    1.33    0.37
   2  -9   4    2.08    0.41
  -2  -9  -4    1.33    0.51
  -2   9  -4    0.55    0.38
   2   9   4    1.21    0.45
  -2   9  -4    1.80    0.46
  -2   9  -4    1.35    0.31
   2   9   4    1.01    0.26
  -3  -9  -4    9.38    0.76
   3  -9   4    9.34    0.90
  -3  -9  -4    9.16    0.60
   3  -9   4   13.00    0.78
  -3  -9  -4    9.25    0.99
  -3   9  -4    9.87    0.85
  -3   9  -4   13.36    1.08
   3   9   4   10.16    0.62
   3   9   4   10.54    0.91
  -4  -9  -4    5.11    0.89
  -4  -9  -4    3.81    0.52
   4  -9   4    4.80    0.56
   4  -9   4    3.58    0.50
  -4   9  -4    4.33    0.51
  -4   9  -4    4.43    0.75
  -4   9  -4    3.28    0.66
   4   9   4    4.60    0.49
  -2 -10   4    3.55    0.52
  -2 -10   4    3.36    0.55
   2 -10  -4    2.60    0.49
   2 -10  -4    3.39    0.56
  -2  10   4    2.55    0.41
  -2  10   4    4.39    0.76
   2  10  -4    3.39    0.83
   2  10  -4    3.31    0.44
   2  10  -4    1.80    0.67
  -1 -10   4    0.95    0.42
   1 -10  -4    0.45    0.37
  -1 -10   4    0.73    0.35
   1 -10  -4    0.73    0.47
   1 -10  -4    0.97    0.38
   1  10  -4    1.11    0.46
   1  10  -4   -0.04    0.40
   1  10  -4    0.79    0.30
  -1  10   4    0.26    0.39
  -1  10   4    0.61    0.28
   0 -10   4    4.40    0.59
   0 -10  -4    3.42    0.55
   0 -10  -4    5.15    0.76
   0 -10  -4    3.86    0.52
   0 -10   4    3.79    0.53
   0  10   4    3.86    0.45
   0  10  -4    4.77    0.70
   0  10  -4    3.41    0.42
   0  10   4    2.82    0.60
   0  10  -4    3.57    0.65
   1 -10   4    1.05    0.38
  -1 -10  -4    1.26    0.36
  -1 -10  -4    0.68    0.48
  -1 -10  -4    0.66    0.39
   1 -10   4    0.31    0.38
   1  10   4    0.69    0.29
  -1  10  -4    1.21    0.33
   1  10   4   -0.03    0.40
  -1  10  -4    0.94    0.44
  -1  10  -4    0.54    0.41
   2 -10   4   -0.14    0.37
   2 -10   4    0.66    0.36
  -2 -10  -4    0.41    0.40
  -2 -10  -4    0.17    0.45
  -2 -10  -4    0.17    0.32
  -2  10  -4    0.37    0.41
  -2  10  -4    0.25    0.25
   2  10   4    0.93    0.47
  -2  10  -4    0.29    0.48
   2  10   4    0.52    0.27
  10   0  -5   17.80    0.80
 -10   0   5   17.48    1.26
  10   0  -5   18.90    1.22
   9   0  -5   57.73    2.19
  -9   0   5   59.85    2.31
   9   0  -5   57.01    1.66
  -9   0   5   56.05    1.54
   8   0  -5    1.33    0.26
  -8   0   5    0.95    0.55
  -8   0   5    1.17    0.40
  -8   0   5    0.90    0.19
   8   0  -5    0.83    0.25
   8   0  -5    0.91    0.35
   7   0  -5    7.52    0.47
   7   0  -5    8.00    0.63
   7   0  -5    7.58    0.40
  -7   0   5    7.83    0.39
  -7   0   5    8.66    0.95
  -7   0   5    8.01    0.70
   7   0  -5    9.01    1.01
   6   0  -5  171.08    5.28
   6   0  -5  172.86    4.03
  -6   0   5  180.12    5.13
  -6   0   5  169.78    4.56
   6   0  -5  170.98    4.41
   6   0  -5  168.81    4.11
  -6   0   5  162.54    4.54
   6   0  -5  177.35    4.28
  -6   0   5  161.80    3.91
   5   0  -5    1.42    0.29
   5   0  -5    1.03    0.33
  -5   0   5    1.35    0.34
   5   0  -5    1.33    0.16
  -5   0   5    1.10    0.11
  -5   0   5    0.85    0.25
  -5   0   5    0.90    0.26
   5   0  -5    1.31    0.29
   5   0  -5    1.21    0.38
  -5   0   5    1.38    0.18
   4   0  -5   -0.07    0.05
   4   0  -5   -0.10    0.09
  -4   0   5   -0.15    0.16
  -4   0   5    0.01    0.05
  -4   0   5   -0.01    0.13
   4   0  -5    0.14    0.20
  -4   0   5   -0.01    0.08
   4   0  -5    0.09    0.14
   4   0  -5    0.30    0.18
  -4   0   5    0.42    0.20
   4   0  -5    0.10    0.16
  -4   0   5    0.04    0.12
   3   0  -5   29.89    1.10
   3   0  -5   30.04    0.95
   3   0  -5   29.87    1.17
   3   0  -5   30.82    0.78
  -3   0   5   32.95    1.22
  -3   0   5   31.62    1.05
   3   0  -5   33.91    1.22
  -3   0   5   30.79    0.84
  -3   0   5   31.30    0.79
  -3   0   5   32.91    1.36
   3   0  -5   30.84    1.35
  -1   0   5   59.77    1.50
   1   0  -5   59.05    1.43
   1   0  -5   57.71    1.67
   1   0  -5   57.47    1.74
   1   0  -5   60.16    1.50
  -1   0   5   56.15    1.78
  -1   0   5   57.67    1.38
  -1   0   5   57.03    1.30
   1   0  -5   58.49    1.30
  -1   0   5   57.18    1.37
  -1   0   5   54.31    1.48
  -1   0   5   58.57    1.68
   1   0  -5   56.59    1.77
   0   0  -5    2.52    0.19
   0   0  -5    2.79    0.40
   0   0  -5    2.49    0.24
   0   0   5    2.44    0.38
   0   0   5    3.04    0.43
   0   0  -5    3.09    0.42
   0   0   5    2.30    0.23
   0   0  -5    2.25    0.09
   0   0   5    2.29    0.13
   0   0   5    2.31    0.17
   0   0  -5    2.37    0.16
   0   0   5    2.02    0.17
   0   0   5    2.68    0.15
   0   0  -5    2.30    0.16
   0   0   5    2.18    0.09
   1   0   5  190.19    5.04
  -1   0  -5  195.32    5.09
  -1   0  -5  193.92    5.08
   1   0   5  193.87    4.67
   1   0   5  191.02    4.66
   1   0   5  186.95    5.04
   1   0   5  197.73    4.61
   2   0   5   36.47    0.91
   2   0   5   35.82    1.27
   2   0   5   33.96    1.56
  -2   0  -5   37.47    1.57
  -2   0  -5   35.02    1.06
  -2   0  -5   36.60    1.29
  -2   0  -5   35.36    1.03
   2   0   5   34.31    1.07
  -2   0  -5   35.43    0.92
   2   0   5   36.61    1.16
  -2   0  -5   38.48    1.21
   2   0   5   33.48    1.49
  -2   0  -5   36.65    1.62
  -3   0  -5    5.80    0.37
  -3   0  -5    6.86    0.30
   3   0   5    6.51    0.28
   3   0   5    6.68    0.26
  -3   0  -5    6.58    0.49
   3   0   5    6.43    0.55
   3   0   5    6.81    0.48
   3   0   5    7.15    0.42
  -3   0  -5    6.94    0.42
   3   0   5    7.09    0.80
   3   0   5    5.77    0.63
  -3   0  -5    6.51    0.56
  -3   0  -5    7.12    0.77
  -4   0  -5    3.64    0.45
   4   0   5    3.87    0.36
   4   0   5    4.62    0.84
  -4   0  -5    2.96    0.51
   4   0   5    4.25    0.47
   4   0   5    3.77    0.28
  -4   0  -5    4.79    0.88
  -4   0  -5    4.03    0.38
  -4   0  -5    3.69    0.35
   4   0   5    3.50    0.52
   4   0   5    3.57    0.19
   4   0   5    4.49    0.68
  -5   0  -5   15.38    1.40
   5   0   5   14.54    0.76
  -5   0  -5   16.55    1.28
   5   0   5   14.82    0.93
   5   0   5   15.79    1.41
   5   0   5   15.91    0.48
  -5   0  -5   15.38    0.83
  -5   0  -5   17.09    0.80
   5   0   5   17.46    1.22
  -5   0  -5   15.88    0.99
   5   0   5   16.20    0.58
  -5   0  -5   17.33    1.15
  -6   0  -5    0.71    0.55
   6   0   5    0.68    0.27
   6   0   5    0.96    0.11
  -6   0  -5    0.40    0.25
  -6   0  -5    0.87    0.40
   6   0   5    0.97    0.57
  -6   0  -5    1.13    0.47
  -6   0  -5    1.15    0.32
   6   0   5    1.13    0.19
  -6   0  -5    1.40    0.67
   6   0   5    1.00    0.39
   7   0   5   20.93    1.33
  -7   0  -5   22.73    1.12
  -7   0  -5   22.98    1.89
   7   0   5   20.91    0.80
   7   0   5   24.28    1.74
  -7   0  -5   23.17    2.08
   7   0   5   21.97    1.59
   7   0   5   21.00    1.06
  -7   0  -5   23.55    1.66
   8   0   5    0.73    0.48
   8   0   5    0.43    0.19
  -8   0  -5    0.48    0.36
  -8   0  -5   -0.40    0.86
   8   0   5    0.44    0.30
   9   0   5   15.81    1.07
   9   0   5   16.14    0.77
  -9   0  -5   17.08    1.28
  -9   0  -5   14.51    1.00
  10   0   5   58.39    1.84
 -10   0  -5   59.30    2.62
 -10   0  -5   60.48    2.91
  10   0   5   59.60    2.26
  10  -1  -5    2.09    0.55
  10  -1  -5    1.98    0.32
  10   1  -5    2.06    0.53
  10   1  -5    2.73    0.38
 -10   1   5    2.36    0.60
  -9  -1   5    9.44    0.48
   9  -1  -5    8.47    0.80
   9  -1  -5    8.32    0.50
  -9  -1   5    7.63    0.86
   9  -1  -5    8.57    0.64
   9   1  -5    8.94    0.52
   9   1  -5    8.82    0.81
  -9   1   5    8.80    0.44
  -9   1   5    9.58    0.84
   8  -1  -5    1.13    0.52
  -8  -1   5    1.58    0.56
   8  -1  -5    2.31    0.35
   8  -1  -5    2.14    0.47
  -8  -1   5    2.18    0.51
  -8  -1   5    1.33    0.22
   8  -1  -5    1.24    0.26
   8   1  -5    1.66    0.25
  -8   1   5    1.65    0.22
   8   1  -5    1.42    0.37
  -8   1   5    2.55    0.68
  -8   1   5    1.51    0.42
   8   1  -5    1.50    0.60
  -8   1   5    1.67    0.52
   7  -1  -5   11.56    0.49
  -7  -1   5   10.64    0.81
   7  -1  -5   10.16    0.58
  -7  -1   5   10.43    1.05
   7  -1  -5   10.82    1.09
  -7  -1   5   11.14    0.49
   7  -1  -5   10.37    0.39
  -7   1   5   11.88    0.81
   7   1  -5   11.66    1.17
  -7   1   5   11.88    1.06
   7   1  -5   10.77    0.97
   7   1  -5   10.37    0.72
   7   1  -5   11.24    0.49
  -7   1   5   11.30    0.46
  -7   1   5   10.20    0.79
  -6  -1   5   62.50    2.09
  -6  -1   5   59.23    1.58
   6  -1  -5   59.27    1.71
  -6  -1   5   60.79    2.47
   6  -1  -5   61.24    2.57
   6  -1  -5   61.29    1.57
  -6   1   5   61.69    2.05
   6   1  -5   60.88    2.62
  -6   1   5   57.26    1.62
  -6   1   5   59.34    2.39
   6   1  -5   62.35    2.38
   6   1  -5   61.63    1.58
  -6   1   5   58.93    1.98
  -6   1   5   60.09    1.48
   6   1  -5   58.99    1.91
   5  -1  -5  225.61    5.42
   5  -1  -5  225.07    6.18
  -5  -1   5  231.66    5.32
  -5  -1   5  233.44    6.25
   5  -1  -5  218.95    6.10
  -5  -1   5  224.58    5.15
   5  -1  -5  222.06    6.09
  -5  -1   5  224.09    5.77
   5  -1  -5  228.03    5.27
   5  -1  -5  231.35    6.36
  -5  -1   5  232.82    6.53
   5   1  -5  234.10    5.62
  -5   1   5  228.33    6.15
   5   1  -5  235.25    6.22
  -5   1   5  229.35    5.71
   5   1  -5  226.24    6.44
   5   1  -5  229.70    5.28
   5   1  -5  227.21    6.24
  -5   1   5  233.52    5.72
  -5   1   5  230.49    5.29
  -5   1   5  230.17    5.23
  -4  -1   5    9.50    0.40
   4  -1  -5   10.65    0.71
   4  -1  -5   11.74    0.84
  -4  -1   5   10.31    0.83
  -4  -1   5   10.39    0.74
   4  -1  -5   11.02    0.75
  -4  -1   5   10.21    0.30
   4  -1  -5   10.56    0.35
  -4  -1   5   10.50    0.60
  -4   1   5   10.79    0.57
   4   1  -5    9.57    0.83
  -4   1   5    9.71    0.69
  -4   1   5    9.93    0.56
  -4   1   5   10.43    0.35
   4   1  -5   10.65    0.74
   4   1  -5   10.21    0.80
   4   1  -5    9.99    0.36
   4   1  -5    9.97    0.52
  -4   1   5   10.51    0.44
  -4   1   5   10.55    0.39
   4   1  -5   10.25    0.74
  -3  -1   5   89.84    2.14
   3  -1  -5   90.42    2.72
  -3  -1   5   93.92    2.72
  -3  -1   5   91.54    2.21
  -3  -1   5   92.76    2.47
  -3  -1   5   93.02    2.89
   3  -1  -5   88.50    2.56
   3  -1  -5   95.48    2.73
  -3  -1   5   90.81    2.86
   3  -1  -5   92.99    2.84
  -3   1   5   92.94    2.17
  -3   1   5   87.23    2.38
  -3   1   5   90.10    2.15
  -3   1   5   91.11    2.24
  -3   1   5   95.18    2.42
   3   1  -5   96.38    2.38
   3   1  -5   93.81    2.90
   3   1  -5   96.30    2.82
  -3   1   5   89.13    2.41
   3   1  -5   91.01    2.67
  -3   1   5   92.24    2.20
   3   1  -5   95.22    2.95
   3   1  -5   88.96    2.15
  -3   1   5   92.41    2.59
  -2  -1   5    6.90    0.37
   2  -1  -5    6.86    0.35
  -2  -1   5    6.10    0.27
  -2  -1   5    6.51    0.24
   2  -1  -5    6.41    0.37
  -2  -1   5    6.15    0.55
  -2  -1   5    6.32    0.46
   2  -1  -5    7.22    0.50
   2   1  -5    6.21    0.33
  -2   1   5    6.45    0.25
   2   1  -5    7.31    0.55
  -2   1   5    6.39    0.26
  -2   1   5    5.83    0.50
  -2   1   5    6.63    0.29
  -2   1   5    6.63    0.36
  -2   1   5    6.45    0.21
   2   1  -5    6.56    0.55
  -2   1   5    6.71    0.40
  -2   1   5    6.51    0.49
  -2   1   5    6.43    0.38
   2   1  -5    6.66    0.22
   2   1  -5    5.96    0.43
   1  -1  -5    1.54    0.27
   1  -1  -5    1.54    0.06
   1  -1  -5    1.43    0.25
  -1  -1   5    1.04    0.26
   1  -1  -5    1.89    0.34
   1  -1  -5    1.39    0.11
  -1  -1   5    1.51    0.16
  -1  -1   5    1.55    0.17
[truncated: 996,499 more chars]
