# Supplementary material for: Crystallography in school
Source: J Appl Crystallogr. 2025 Sep 12;58(Pt 5):1802–9. doi: 10.1107/S1600576725007459 (PMC12502877; doi:10.1107/S1600576725007459)
Supplement: Supplementary file 8 [file j-58-01802-sup8.zip › Original/Aspirin.ins]

TITL Aspirin C9 H8 O4
CELL  0.71073  11.263   6.557  11.262   90.0   95.94   90.0
ZERR   4   0.002   0.002   0.003    0.0    0.2    0.0
LATT  1
SYMM -X, 1/2+Y, 1/2-Z
SFAC C H O
UNIT 36 32 16
TEMP -173.150
SIZE 0.082 0.155 0.182
TREF
HKLF 4
END
