# Supplementary material for: Crystallography in school
Source: J Appl Crystallogr. 2025 Sep 12;58(Pt 5):1802–9. doi: 10.1107/S1600576725007459 (PMC12502877; doi:10.1107/S1600576725007459)
Supplement: Supplementary file 8 [file j-58-01802-sup8.zip › Aspirin.hkl]

   0   0   1   -0.04    0.04
   0   0   1    0.00    0.02
   0   0   1    0.00    0.02
   0   0   1   -0.04    0.02
   0   0   1   -0.01    0.02
   0   0   1    0.25    0.07
   0   0   1    0.01    0.01
   0   0   1    0.00    0.03
   0   0   1   -0.02    0.03
   0   0   1    0.00    0.01
   0   0   1    0.05    0.05
   0   0   1   -0.05    0.04
   0   0  -1    0.05    0.10
   0   0  -1   -0.03    0.04
   0   0  -1    0.01    0.03
   0   0  -1   -0.01    0.03
   0   0   1    0.03    0.05
   0   0   1    0.72    0.18
   0   0   1    0.00    0.02
   0   0   2  937.12   13.94
   0   0   2  911.31   13.22
   0   0   2  954.01   13.93
   0   0   2  985.78   12.84
   0   0  -2 1000.00   12.98
   0   0  -2  965.07   12.84
   0   0  -2  965.67   13.34
   0   0  -2  957.84   13.98
   0   0  -2  952.66   13.89
   0   0   3    0.01    0.08
   0   0   3   -0.04    0.09
   0   0   3    0.01    0.07
   0   0   3   -0.04    0.04
   0   0   3   -0.04    0.06
   0   0   3    0.03    0.06
   0   0   3    0.06    0.08
   0   0   3   -0.05    0.04
   0   0   3    0.04    0.04
   0   0  -3    0.03    0.05
   0   0   3   -0.08    0.17
   0   0  -3   -0.02    0.07
   0   0   3    0.05    0.09
   0   0   3   -0.03    0.10
   0   0   3    0.05    0.07
   0   0   3   -0.44    0.15
   0   0   3   -0.05    0.11
   0   0  -3    0.03    0.10
   0   0  -3    0.00    0.06
   0   0   3    0.17    0.29
   0   0   3    0.10    0.26
   0   0  -3    0.11    0.14
   0   0  -3    0.15    0.14
   0   0  -3   -0.16    0.07
   0   0  -3    0.15    0.22
   0   0  -3   -0.05    0.20
   0   0  -3   -0.09    0.05
   0   0  -3    0.04    0.09
   0   0  -3   -0.03    0.05
   0   0  -3    0.01    0.04
   0   0  -3    0.00    0.08
   0   0  -3    0.01    0.06
   0   0  -3    0.04    0.17
   0   0  -4    2.31    0.70
   0   0  -4    2.26    0.68
   0   0  -4    2.49    0.32
   0   0  -4    2.31    0.30
   0   0  -4    2.33    0.18
   0   0   4    2.12    0.54
   0   0   4    2.69    0.70
   0   0   4    2.32    0.26
   0   0  -4    2.48    0.52
   0   0   4    2.93    0.51
   0   0   4    2.26    0.39
   0   0   4    1.43    0.34
   0   0   4    1.64    0.37
   0   0   4    2.31    0.26
   0   0   4    2.34    0.27
   0   0   4    2.75    0.39
   0   0   4    2.39    0.40
   0   0   4    2.36    0.18
   0   0  -4    2.30    0.25
   0   0  -4    2.25    0.32
   0   0  -4    2.07    0.30
   0   0   4    2.28    0.31
   0   0   4    2.26    0.17
   0   0   4    2.57    0.20
   0   0  -4    3.03    0.68
   0   0   4    2.68    0.29
   0   0  -4    2.48    0.26
   0   0  -4    2.30    0.25
   0   0  -4    2.10    0.38
   0   0  -4    2.13    0.50
   0   0  -4    2.68    0.48
   0   0  -4    2.15    0.45
   0   0  -4    2.04    0.18
   0   0  -4    2.38    0.18
   0   0   4    2.63    0.26
   0   0   4    2.32    0.30
   0   0   4    2.61    0.75
   0   0   4    3.06    0.55
   0   0  -4    2.87    0.48
   0   0  -4    2.63    0.48
   0   0  -4    2.68    0.48
   0   0  -4    3.16    0.35
   0   0  -5    0.41    0.10
   0   0   5    0.40    0.52
   0   0  -5    0.42    0.15
   0   0  -5    0.21    0.09
   0   0  -5    0.38    0.10
   0   0   5    0.21    0.32
   0   0  -5    0.44    0.49
   0   0   5    0.10    0.13
   0   0  -5    0.54    0.18
   0   0  -5    0.06    0.10
   0   0  -5    0.22    0.19
   0   0  -5    0.48    0.40
   0   0  -5    0.64    0.36
   0   0  -5    0.65    0.29
   0   0  -5    0.42    0.18
   0   0  -5    0.28    0.14
   0   0  -5    0.05    0.08
   0   0   5    0.24    0.11
   0   0   5    0.41    0.16
   0   0   5    0.15    0.11
   0   0   5    0.62    0.12
   0   0   5    0.15    0.08
   0   0   5    0.03    0.19
   0   0   5    0.24    0.15
   0   0  -5    0.21    0.17
   0   0  -5    0.13    0.15
   0   0  -5    0.38    0.22
   0   0  -5    0.11    0.20
   0   0  -5    0.33    0.15
   0   0  -5    0.30    0.15
   0   0  -5    0.38    0.21
   0   0   5    0.48    0.10
   0   0   5    0.16    0.12
   0   0   5    0.23    0.20
   0   0   5    0.25    0.14
   0   0   5    0.86    0.48
   0   0   5    0.71    0.33
   0   0  -5    0.27    0.37
   0   0   5    0.28    0.17
   0   0   5    0.23    0.17
   0   0   5    0.37    0.25
   0   0   5    0.54    0.16
   0   0  -5    0.26    0.44
   0   0  -5    0.54    0.48
   0   0  -6   10.19    0.79
   0   0  -6    9.89    0.65
   0   0   6    9.78    1.69
   0   0  -6   10.08    0.43
   0   0  -6    8.91    0.81
   0   0   6    9.67    1.00
   0   0   6   13.36    1.12
   0   0  -6   10.27    0.62
   0   0  -6    9.22    0.70
   0   0  -6    9.98    0.85
   0   0  -6   10.39    0.64
   0   0  -6   10.07    0.62
   0   0  -6   10.15    0.44
   0   0   6    9.87    0.85
   0   0   6    9.89    0.65
   0   0   6   10.79    0.66
   0   0   6    9.66    0.69
   0   0   6   10.04    0.62
   0   0  -6    8.04    1.36
   0   0   6    9.79    0.94
   0   0  -6   11.90    1.00
   0   0  -6   10.96    0.93
   0   0  -6    7.78    1.09
   0   0  -6   10.18    0.80
   0   0  -6    8.58    0.58
   0   0  -6    9.96    0.44
   0   0   6    9.99    0.93
   0   0   6   12.70    0.72
   0   0   6    9.63    0.64
   0   0   6   10.11    0.75
   0   0   6    9.80    0.64
   0   0   6   11.66    0.47
   0   0   6   10.18    0.47
   0   0   6   10.35    1.80
   0   0  -6    9.12    0.56
   0   0  -6   10.78    1.08
   0   0   6    7.44    1.25
   0   0   6   10.19    0.98
   0   0  -6    8.88    1.60
   0   0  -6   11.00    1.59
   0   0  -6   11.68    1.96
   0   0  -6    8.20    1.54
   0   0  -6    9.75    0.93
   0   0  -6   10.42    1.15
   0   0  -7    1.67    0.34
   0   0   7    0.93    0.23
   0   0  -7    1.33    0.29
   0   0  -7    0.86    0.22
   0   0  -7    3.02    0.58
   0   0   7    0.20    0.88
   0   0   7    1.70    0.94
   0   0  -7    1.63    0.45
   0   0   7    1.22    0.44
   0   0   7    0.58    0.29
   0   0   7    0.79    0.35
   0   0  -7    0.49    0.54
   0   0  -7    0.54    0.76
   0   0  -7    2.39    1.01
   0   0  -7    1.30    0.79
   0   0  -7    1.63    0.59
   0   0  -7    1.57    0.57
   0   0  -7    1.18    0.50
   0   0  -7    1.19    0.47
   0   0  -7    0.72    0.34
   0   0  -7    0.41    0.19
   0   0   7    1.04    0.25
   0   0   7    1.21    0.20
   0   0  -7    1.64    0.32
   0   0  -7    0.89    0.34
   0   0  -7    1.19    0.40
   0   0  -7    0.96    0.25
   0   0  -7    0.33    0.21
   0   0  -7    1.11    0.18
   0   0   7    1.41    0.73
   0   0   7    1.22    0.31
   0   0   7    0.56    0.34
   0   0   7    1.28    0.28
   0   0   7    1.28    0.29
   0   0  -7    1.13    0.26
   0   0   7    1.02    0.31
   0   0  -7    1.66    0.35
   0   0   7    1.14    0.30
   0   0   8  106.39    2.07
   0   0  -8  103.50    3.12
   0   0  -8  104.54    4.54
   0   0  -8  107.17    2.79
   0   0  -8  100.23    2.66
   0   0  -8  100.38    2.45
   0   0  -8  102.42    4.85
   0   0   8  103.44    2.52
   0   0  -8  105.61    2.69
   0   0  -8  108.60    3.79
   0   0  -8  102.78    3.69
   0   0  -8   99.42    3.31
   0   0  -8  105.73    3.69
   0   0  -8  108.34    2.53
   0   0  -8   97.47    2.87
   0   0  -8  107.71    1.99
   0   0   8   93.32    5.27
   0   0   8   95.19    3.54
   0   0  -8  106.34    1.98
   0   0   8  115.48    4.74
   0   0  -8  106.04    3.35
   0   0  -8  105.05    2.67
   0   0  -8  103.26    2.11
   0   0  -8  109.97    5.43
   0   0   8  108.32    3.50
   0   0   8  104.28    2.74
   0   0   8  106.13    2.96
   0   0   8  100.65    3.28
   0   0   8  106.91    2.75
   0   0  -8  105.81    5.44
   0   0  -8  104.82    3.75
   0   0   8   99.08    5.29
   0   0   8  101.22    2.66
   0   0   9   -0.24    0.80
   0   0  -9    0.00    1.23
   0   0  -9    0.22    0.19
   0   0  -9   -0.09    0.09
   0   0  -9    0.18    0.09
   0   0   9    0.23    0.28
   0   0  -9    1.93    1.10
   0   0   9    0.32    0.81
   0   0  -9   -0.14    0.18
   0   0  -9    0.47    0.21
   0   0  -9    0.22    0.18
   0   0  -9   -0.22    0.17
   0   0  -9    0.42    0.94
   0   0  -9   -0.67    0.34
   0   0  -9    0.28    0.29
   0   0   9    0.01    0.19
   0   0   9    0.18    0.16
   0   0  -9    0.26    0.32
   0   0  -9    0.82    0.34
   0   0   9    0.02    0.28
   0   0  10    7.05    2.10
   0   0 -10   10.64    2.35
   0   0 -10   10.88    1.56
   0   0  10   12.03    1.91
   0   0 -10   10.58    0.90
   0   0 -10   12.21    1.26
   0   0 -10   10.71    0.90
   0   0  10   13.09    1.35
   0   0 -10   11.07    0.55
   0   0 -10   11.73    2.56
   0   0 -10   11.66    0.96
   0   0 -10   10.74    0.79
   0   0  10   10.02    0.81
   0   0  10   11.52    0.94
   0   0 -10   13.76    1.59
   0   0 -11    0.88    0.60
   0   0  11    1.95    1.68
   0   0 -11    0.16    0.11
   0   0 -11   -0.39    0.20
   0   0  11    0.69    0.51
   0   0 -11    0.07    0.50
   0   0  11    0.41    0.26
   0   0 -11   -0.12    0.30
   0   0  11    0.12    0.26
   0   0 -12   -1.10    1.96
   0   0  12   -2.70    1.54
   0   0  12   -0.22    0.48
   0   0 -12    0.40    0.47
   0   0  12    0.09    0.30
   0   0  12   -0.21    0.20
   0   0 -12    0.51    0.61
   0   0 -12    0.27    0.12
   0   0 -12   -0.18    0.23
   0   0 -12    0.00    0.23
   0   0 -12    0.44    0.24
   0   0  13   -0.75    0.25
   0   0  13   -1.69    2.12
   0   0 -13   -0.30    0.27
   0   0  13    0.10    0.28
   0   0  13    1.05    0.75
   0   0 -13   -2.04    0.65
   0   0 -13   -0.46    0.57
   0   0 -13   -4.45    2.42
   0   1   0   -0.35    0.14
   0   1   0    0.05    0.04
   0   1   0    0.23    0.16
   0   1   0    0.07    0.06
   0   1   0    0.08    0.17
   0   1   0    0.01    0.08
   0   1   0    0.18    0.11
   0   1   0    0.00    0.08
   0   1   0    0.10    0.15
   0   1   0    0.03    0.05
   0   1   0    0.06    0.13
   0   1   0    0.04    0.04
   0   1   0    0.04    0.04
   0   1   0    0.06    0.06
   0   1   0   -0.16    0.06
   0   1   0    0.03    0.03
   0   1   0   -0.05    0.06
   0   1   0    0.01    0.06
   0   1   0    0.09    0.07
   0   1   0    0.04    0.02
   0  -1   0    0.06    0.03
   0  -1   0   -0.09    0.14
   0  -1   0    0.00    0.05
   0  -1   0    0.00    0.07
   0  -1   0   -0.06    0.07
   0  -1   0    0.06    0.06
   0  -1   0   -0.01    0.04
   0  -1   0    0.07    0.10
   0  -1   0    0.05    0.12
   0  -1   0    0.01    0.07
   0  -1   0    0.02    0.04
   0  -1   0    0.07    0.18
   0  -1   0    0.03    0.14
   0  -1   0    0.09    0.07
   0  -1   0   -0.19    0.17
   0  -1   0    0.05    0.02
   0   1   1   68.10    1.53
   0   1  -1   67.51    1.32
   0   1   1   64.98    2.31
   0   1  -1   69.81    1.55
   0   1  -1   67.75    1.48
   0   1   1   69.24    1.24
   0   1  -1   67.34    1.99
   0   1   1   67.68    1.37
   0   1  -1   66.30    2.58
   0   1  -1   67.33    2.01
   0   1   1   67.02    1.59
   0   1  -1   68.65    1.56
   0   1   1   69.35    1.19
   0   1  -1   63.80    1.35
   0   1   1   65.82    1.27
   0   1   1   69.16    1.25
   0   1   1   70.36    1.62
   0   1   1   68.54    2.46
   0   1   1   68.51    2.40
   0   1   1   68.74    2.02
   0   1   1   69.70    1.17
   0   1  -1   69.34    1.21
   0   1   1   68.63    1.13
   0   1  -1   67.96    1.17
   0   1   1   69.97    1.06
   0   1  -1   67.53    1.09
   0   1  -1   64.24    1.72
   0   1  -1   68.90    1.40
   0   1  -1   66.26    1.71
   0   1   1   68.82    1.01
   0   1  -1   69.68    1.18
   0   1  -1   66.95    1.25
   0   1   1   68.71    1.63
   0   1  -1   66.06    1.56
   0   1  -1   66.95    1.21
   0   1  -1   66.34    1.24
   0   1  -1   69.81    2.22
   0  -1   1   67.81    1.92
   0  -1  -1   66.10    1.18
   0  -1   1   67.32    1.55
   0  -1  -1   67.40    1.37
   0  -1   1   67.13    1.50
   0  -1  -1   68.04    1.25
   0  -1  -1   68.12    1.20
   0  -1  -1   67.89    1.05
   0  -1  -1   67.89    2.23
   0  -1  -1   67.23    1.27
   0  -1   1   68.19    1.26
   0  -1  -1   69.37    1.24
   0  -1  -1   70.86    1.02
   0  -1  -1   68.64    1.61
   0  -1   1   69.70    1.18
   0  -1   1   68.65    1.40
   0  -1   1   67.92    1.57
   0  -1  -1   69.92    2.48
   0  -1  -1   67.28    1.61
   0  -1  -1   69.42    1.18
   0  -1   1   71.83    1.50
   0  -1   1   68.10    1.24
   0  -1  -1   69.00    2.42
   0  -1  -1   70.71    2.07
   0  -1  -1   68.37    1.01
   0  -1  -1   68.83    1.14
   0  -1   1   68.52    1.22
   0  -1   1   70.21    1.74
   0  -1   1   68.61    1.18
   0  -1   1   67.62    1.13
   0  -1   1   69.01    2.04
   0  -1   1   67.92    1.19
   0  -1  -1   66.14    1.50
   0  -1   1   64.74    2.56
   0  -1   1   65.52    1.54
   0  -1  -1   67.12    1.63
   0  -1   1   68.32    1.99
   0   1   2  203.35    3.47
   0   1  -2  196.12    2.91
   0   1  -2  198.85    2.67
   0   1   2  202.26    3.23
   0   1   2  195.09    4.70
   0   1   2  201.35    3.20
   0   1   2  196.33    4.58
   0   1   2  195.20    2.88
   0   1  -2  198.52    2.91
   0   1  -2  202.64    3.71
   0   1  -2  203.81    3.52
   0   1  -2  200.33    3.08
   0   1  -2  191.98    3.69
   0   1  -2  197.12    2.91
   0   1   2  198.78    3.54
   0   1  -2  199.10    3.94
   0   1   2  195.03    2.66
   0   1   2  201.34    3.55
   0   1  -2  197.98    2.98
   0   1  -2  201.30    2.96
   0   1  -2  198.12    2.96
   0   1   2  193.19    4.39
   0   1   2  197.49    2.97
   0   1   2  201.04    2.99
   0   1   2  196.37    3.01
   0   1  -2  193.37    3.09
   0   1  -2  192.67    2.99
   0   1  -2  201.21    5.28
   0   1  -2  201.97    3.52
   0   1  -2  196.65    3.56
   0   1   2  201.44    2.83
   0   1  -2  196.73    3.39
   0   1   2  197.59    2.81
   0   1  -2  200.88    3.42
   0   1  -2  191.36    3.45
   0   1   2  201.51    3.42
   0   1  -2  199.57    3.38
   0  -1  -2  204.07    4.53
   0  -1   2  204.04    3.93
   0  -1  -2  201.17    2.95
   0  -1   2  197.29    2.95
   0  -1  -2  203.17    3.24
   0  -1  -2  203.73    5.10
   0  -1   2  198.67    3.50
   0  -1   2  194.98    3.39
   0  -1   2  199.66    3.08
   0  -1   2  201.98    2.97
   0  -1   2  195.58    3.66
   0  -1   2  202.12    2.66
   0  -1   2  199.74    2.92
   0  -1   2  196.89    3.00
   0  -1   2  195.01    5.16
   0  -1  -2  200.70    4.55
   0  -1  -2  192.57    4.71
   0  -1  -2  196.40    3.19
   0  -1  -2  201.03    3.20
   0  -1  -2  199.52    3.58
   0  -1  -2  198.83    2.98
   0  -1   2  196.56    3.40
   0  -1  -2  195.89    3.49
   0  -1  -2  194.48    3.23
   0  -1  -2  197.49    2.83
   0  -1  -2  197.46    2.82
   0  -1  -2  203.51    4.75
   0  -1   2  201.07    2.93
   0  -1  -2  198.87    2.81
   0  -1   2  199.24    3.05
   0  -1   2  194.33    3.47
   0  -1  -2  204.79    2.67
   0  -1   2  194.84    2.91
   0  -1  -2  201.45    3.47
   0  -1  -2  198.36    3.43
   0  -1   2  205.19    3.50
   0  -1  -2  195.27    3.01
   0  -1   2  202.86    4.51
   0  -1   2  198.87    3.70
   0  -1   2  201.77    3.44
   0  -1  -2  194.39    2.81
   0   1  -3   12.51    0.82
   0   1  -3   13.65    0.62
   0   1  -3   12.36    0.47
   0   1  -3   12.24    0.58
   0   1  -3   12.34    0.52
   0   1  -3   12.27    0.74
   0   1   3   12.61    0.53
   0   1  -3   12.44    0.56
   0   1   3   11.81    0.68
   0   1   3   12.74    0.72
   0   1  -3   11.22    0.90
   0   1  -3   11.81    0.51
   0   1  -3   12.70    0.72
   0   1  -3   12.86    0.53
   0   1  -3   12.81    0.51
   0   1   3   12.90    0.49
   0   1   3   12.91    0.50
   0   1  -3   12.60    0.53
   0   1  -3   12.53    0.74
   0   1  -3   12.89    0.69
   0   1   3   10.98    1.11
   0   1   3   12.77    0.55
   0   1  -3   13.08    0.75
   0   1   3   12.69    0.30
   0   1   3   11.98    1.10
   0   1   3   13.01    0.53
   0   1   3   12.40    0.49
   0   1   3   13.39    1.20
   0   1   3   12.79    0.68
   0   1   3   12.37    0.52
   0   1  -3   13.83    0.90
   0   1   3   12.48    0.68
   0   1  -3   12.57    0.76
   0   1  -3   12.83    1.35
   0   1  -3   13.10    1.19
   0   1  -3   12.17    0.51
   0   1   3   12.13    0.68
   0   1   3   12.97    1.21
   0   1   3   12.50    0.76
   0   1   3   11.82    1.08
   0  -1  -3   13.45    0.75
   0  -1  -3   13.06    0.74
   0  -1   3   12.33    0.73
   0  -1  -3   14.28    1.25
   0  -1  -3   12.81    0.52
   0  -1  -3   13.10    1.26
   0  -1  -3   12.36    1.12
   0  -1  -3   12.30    1.14
   0  -1  -3   13.24    0.53
   0  -1   3   12.93    0.53
   0  -1   3   13.31    1.21
   0  -1  -3   12.41    0.53
   0  -1  -3   10.75    1.08
   0  -1   3   12.08    0.52
   0  -1   3   12.73    0.49
   0  -1   3   12.02    0.51
   0  -1  -3   13.05    0.70
   0  -1  -3   12.19    0.77
   0  -1  -3   12.59    0.75
   0  -1  -3   12.70    0.71
   0  -1  -3   13.16    0.71
   0  -1   3   12.47    0.51
   0  -1   3   13.12    0.56
   0  -1   3   12.93    0.73
   0  -1   3   12.06    0.52
   0  -1   3   13.34    0.61
   0  -1  -3   11.43    0.47
   0  -1  -3   12.92    0.50
   0  -1  -3   12.51    0.52
   0  -1  -3   12.85    0.49
   0  -1   3   12.38    0.76
   0  -1   3   12.47    0.80
   0  -1   3   12.89    0.71
   0  -1   3   13.44    0.78
   0  -1  -3   13.57    0.71
   0  -1  -3   13.02    0.49
   0  -1  -3   13.37    1.22
   0  -1   3   12.43    1.34
   0  -1   3   11.55    0.85
   0  -1   3   11.34    0.57
   0  -1   3   13.47    0.87
   0  -1  -3   13.40    0.72
   0  -1  -3   13.30    0.55
   0   1  -4   84.70    1.70
   0   1  -4   81.97    1.55
   0   1   4   83.20    3.14
   0   1  -4   82.08    1.63
   0   1  -4   81.46    1.80
   0   1  -4   83.00    2.43
   0   1   4   85.48    1.76
   0   1   4   80.97    1.68
   0   1   4   84.22    3.34
   0   1   4   82.46    1.69
   0   1  -4   81.79    2.16
   0   1   4   84.88    2.11
   0   1  -4   82.57    1.93
   0   1   4   84.20    1.70
   0   1  -4   81.53    1.71
   0   1  -4   82.28    1.78
   0   1  -4   83.30    1.77
   0   1   4   83.00    2.23
   0   1  -4   81.50    1.75
   0   1  -4   80.44    2.64
   0   1  -4   83.96    3.81
   0   1  -4   78.69    3.29
   0   1  -4   80.33    2.54
   0   1   4   82.98    2.25
   0   1  -4   83.72    2.29
   0   1   4   83.47    2.33
   0   1  -4   80.65    2.31
   0   1   4   84.69    3.56
   0   1   4   83.71    1.83
   0   1   4   83.18    2.21
   0   1  -4   81.13    2.02
   0   1   4   83.68    3.26
   0   1   4   83.07    1.24
   0   1  -4   86.82    2.41
   0   1  -4   87.07    2.19
   0  -1  -4   83.04    2.12
   0  -1  -4   85.32    1.79
   0  -1   4   82.07    1.69
   0  -1  -4   77.78    2.23
   0  -1   4   80.66    2.39
   0  -1  -4   83.28    2.24
   0  -1  -4   82.33    2.22
   0  -1  -4   85.39    2.41
   0  -1   4   81.04    1.75
   0  -1   4   81.83    1.77
   0  -1   4   83.86    2.54
   0  -1  -4   82.84    3.40
   0  -1   4   83.16    2.38
   0  -1  -4   84.25    1.71
   0  -1  -4   80.32    3.27
   0  -1  -4   87.21    3.57
   0  -1  -4   82.85    3.21
   0  -1   4   85.26    1.80
   0  -1  -4   77.86    3.17
   0  -1  -4   85.41    2.23
   0  -1   4   82.70    2.37
   0  -1   4   80.80    1.87
   0  -1   4   84.41    1.73
   0  -1  -4   79.46    1.74
   0  -1  -4   81.74    1.72
   0  -1  -4   81.31    1.71
   0  -1  -4   83.41    2.26
   0  -1   4   83.57    1.82
   0  -1   4   82.31    2.63
   0  -1  -4   82.19    3.45
   0  -1  -4   85.55    2.30
   0  -1  -4   82.55    1.69
   0  -1   4   84.44    3.49
   0  -1  -4   82.19    1.69
   0  -1   4   83.32    2.19
   0  -1  -4   83.69    1.78
   0  -1  -4   84.35    2.25
   0  -1   4   82.10    2.26
   0  -1   4   79.57    3.70
   0  -1  -4   80.90    1.68
   0   1  -5   -0.05    0.17
   0   1   5    0.63    0.45
   0   1  -5    0.04    0.33
   0   1   5    0.31    0.19
   0   1   5   -0.33    0.35
   0   1  -5   -0.52    0.50
   0   1  -5    0.05    0.08
   0   1  -5    0.03    0.22
   0   1   5    0.20    0.15
   0   1   5   -0.80    0.39
   0   1   5   -0.16    0.08
   0   1   5    0.13    0.16
   0   1  -5    0.16    0.15
   0   1  -5    0.14    0.21
   0   1   5    0.07    0.09
   0   1  -5   -0.01    0.08
   0   1   5    0.18    0.12
   0   1   5    0.02    0.04
   0   1  -5    0.06    0.18
   0   1  -5    0.14    0.17
   0   1  -5    0.01    0.16
   0   1  -5    0.06    0.11
   0   1   5    0.01    0.08
   0   1  -5   -0.01    0.06
   0   1   5   -0.18    0.15
   0   1  -5    0.04    0.11
   0   1  -5    0.11    0.11
   0   1  -5    0.16    0.15
   0   1   5   -0.62    0.51
   0   1  -5   -0.08    0.12
   0   1  -5    0.05    0.11
   0   1   5    0.31    0.21
   0   1  -5   -0.09    0.47
   0   1  -5    0.20    0.08
   0   1   5    0.01    0.08
   0  -1  -5   -0.17    0.13
   0  -1   5    0.01    0.13
   0  -1  -5    0.13    0.16
   0  -1  -5    0.60    0.51
   0  -1   5    0.00    0.09
   0  -1  -5   -0.01    0.07
   0  -1  -5   -0.17    0.39
   0  -1  -5   -0.39    0.13
   0  -1   5    0.81    0.52
   0  -1   5   -0.06    0.29
   0  -1   5   -0.05    0.56
   0  -1  -5    0.38    0.19
   0  -1  -5    0.10    0.11
   0  -1  -5    0.66    0.52
   0  -1  -5    0.25    0.16
   0  -1  -5    0.07    0.10
   0  -1  -5    0.17    0.10
   0  -1  -5    0.06    0.08
   0  -1  -5    0.09    0.10
   0  -1   5    0.37    0.15
   0  -1   5   -0.02    0.07
   0  -1   5    0.05    0.16
   0  -1   5    0.11    0.10
   0  -1  -5    0.85    0.54
   0  -1   5    0.03    0.09
   0  -1   5    0.03    0.20
   0  -1  -5   -0.04    0.09
   0  -1  -5   -0.04    0.16
   0  -1  -5    0.03    0.21
   0  -1   5    0.13    0.11
   0  -1   5    0.11    0.11
   0  -1   5    0.18    0.17
   0  -1   5    0.11    0.17
   0  -1  -5   -0.17    0.50
   0  -1   5   -0.03    0.13
   0  -1  -5    0.38    0.43
   0  -1  -5   -0.21    0.13
   0  -1   5   -0.09    0.16
   0  -1  -5    0.12    0.10
   0  -1  -5    0.11    0.48
   0  -1   5    0.20    0.15
   0  -1  -5   -0.11    0.13
   0  -1  -5    0.04    0.09
   0   1   6    3.60    0.67
   0   1  -6    3.44    0.68
   0   1   6    2.32    0.83
   0   1   6    2.94    1.01
   0   1  -6    4.06    0.46
   0   1  -6    3.26    0.27
   0   1  -6    4.13    0.80
   0   1  -6    3.43    0.63
   0   1   6    3.51    0.33
   0   1  -6    3.33    0.47
   0   1  -6    3.35    0.48
   0   1  -6    3.33    0.49
   0   1  -6    2.90    0.78
   0   1  -6    3.27    1.08
   0   1  -6    3.07    1.14
   0   1  -6    3.27    0.37
   0   1  -6    2.70    0.42
   0   1   6    4.04    0.65
   0   1  -6    2.43    0.56
   0   1   6    2.63    0.55
   0   1   6    3.07    0.36
   0   1  -6    3.47    0.28
   0   1  -6    3.30    0.35
   0   1  -6    2.97    0.43
   0   1   6    3.51    0.36
   0   1   6    3.04    0.57
   0   1   6    3.47    0.48
   0   1  -6    3.32    0.65
   0   1  -6    3.19    0.31
   0   1   6    3.60    0.38
   0   1  -6    3.99    0.64
   0   1   6    4.08    1.03
   0  -1   6    3.09    0.30
   0  -1  -6    3.35    0.60
   0  -1  -6    5.01    0.78
   0  -1  -6    3.67    0.58
   0  -1  -6    3.75    0.98
   0  -1   6    2.98    0.76
   0  -1  -6    3.31    0.95
   0  -1  -6    2.06    0.95
   0  -1  -6    3.16    0.36
   0  -1  -6    2.79    0.97
   0  -1   6    3.36    0.63
   0  -1   6    2.39    0.53
   0  -1   6    3.04    0.65
   0  -1   6    3.55    0.58
   0  -1  -6    2.65    0.48
   0  -1   6    3.77    0.39
   0  -1   6    3.42    0.45
   0  -1   6    3.62    0.48
   0  -1  -6    4.22    0.71
   0  -1  -6    3.07    0.59
   0  -1   6    3.24    0.46
   0  -1   6    2.57    0.92
   0  -1   6    2.50    0.61
   0  -1  -6    3.33    0.44
   0  -1  -6    3.41    0.45
   0  -1  -6    3.08    0.58
   0  -1  -6    2.88    0.40
   0  -1  -6    1.68    0.46
   0  -1  -6    3.19    0.34
   0  -1   6    4.34    1.20
   0  -1   6    4.11    0.61
   0  -1  -6    3.57    0.37
   0  -1  -6    3.50    0.98
   0  -1  -6    3.55    0.39
   0  -1   6    3.81    0.43
   0  -1  -6    3.40    0.34
   0  -1  -6    3.02    0.31
   0  -1  -6    3.51    1.09
   0  -1   6    4.27    0.71
   0  -1   6    4.18    0.43
   0  -1  -6    3.86    1.01
   0  -1   6    3.63    0.34
   0   1   7    0.13    0.12
   0   1  -7   -0.32    0.11
   0   1   7    1.19    0.75
   0   1  -7    0.43    0.35
   0   1  -7    0.11    0.27
   0   1   7    0.50    0.21
   0   1  -7    0.05    0.13
   0   1  -7    0.27    0.17
   0   1  -7    0.08    0.15
   0   1  -7    0.22    0.28
   0   1   7    0.54    0.57
   0   1   7   -0.18    0.25
   0   1   7    0.28    0.24
   0   1  -7    0.54    0.89
   0   1  -7    0.35    0.17
   0   1   7    0.54    0.36
   0   1  -7    0.27    0.11
   0   1  -7    0.07    0.25
   0   1   7    0.02    0.11
   0   1   7    1.07    0.69
   0   1   7    0.13    0.10
   0   1   7    0.02    0.12
   0   1  -7    0.06    0.08
   0   1  -7    0.04    0.15
   0   1  -7    0.11    0.14
   0   1  -7    0.12    0.27
   0   1  -7    0.28    0.17
   0   1  -7    0.81    0.63
   0   1   7    0.02    0.06
   0   1   7    0.01    0.07
   0   1  -7    0.18    0.09
   0   1  -7    0.23    0.20
   0   1  -7    0.25    0.21
   0   1  -7    0.18    0.67
   0   1  -7   -0.28    0.24
   0   1   7    0.23    0.20
   0  -1   7   -0.15    0.17
   0  -1  -7   -0.74    0.57
   0  -1   7   -0.35    0.25
   0  -1   7    0.35    1.08
   0  -1  -7   -0.32    0.23
   0  -1   7    0.15    0.54
   0  -1  -7    0.07    0.12
   0  -1  -7    0.21    0.16
   0  -1  -7    0.03    0.09
   0  -1  -7    0.23    0.13
   0  -1  -7   -0.30    0.22
   0  -1  -7   -1.10    0.72
   0  -1  -7   -0.14    0.10
   0  -1   7    0.17    0.11
   0  -1   7    0.06    0.20
   0  -1   7    0.13    0.11
   0  -1  -7    0.11    0.21
   0  -1  -7   -0.05    0.12
   0  -1   7    0.09    0.14
   0  -1   7    0.27    0.28
   0  -1  -7    0.06    0.20
   0  -1  -7   -0.05    0.11
   0  -1  -7    0.21    0.16
   0  -1  -7   -0.41    0.64
   0  -1   7    1.41    0.87
   0  -1  -7   -0.11    0.26
   0  -1   7   -0.07    0.12
   0  -1  -7    0.01    0.11
   0  -1  -7    0.02    0.27
   0  -1   7    0.28    0.14
   0  -1  -7   -0.08    0.62
   0  -1  -7    0.13    0.64
   0  -1  -7   -0.09    0.56
   0  -1  -7   -0.16    0.69
   0  -1   7    0.23    0.23
   0  -1   7    0.89    0.41
   0  -1   7    0.47    0.23
   0  -1  -7    0.12    0.18
   0  -1   7    0.18    0.18
   0  -1  -7   -0.04    0.26
   0   1   8    1.67    0.54
   0   1  -8    0.38    0.79
   0   1  -8    1.03    0.24
   0   1   8    0.83    0.27
   0   1   8    1.99    0.86
   0   1  -8    0.64    0.50
   0   1  -8    0.70    0.32
   0   1   8    0.96    0.42
   0   1  -8    1.13    0.40
   0   1  -8    0.82    0.27
   0   1   8    1.46    1.13
   0   1  -8    1.11    0.35
   0   1  -8    0.77    0.50
   0   1   8    0.78    0.37
   0   1   8    0.68    0.28
   0   1   8    1.08    0.23
   0   1   8    0.69    0.24
   0   1   8    0.31    0.71
   0   1  -8    1.13    0.53
   0   1  -8    1.17    0.52
   0   1   8    0.98    0.18
   0   1  -8    0.02    0.94
   0   1   8    0.71    0.24
   0   1  -8    1.03    0.17
   0   1  -8    0.96    0.23
   0   1  -8    0.31    0.26
   0  -1  -8    0.92    0.80
   0  -1  -8    0.63    0.43
   0  -1   8    0.61    0.35
   0  -1   8    0.92    0.35
   0  -1  -8    0.76    0.93
   0  -1   8    1.35    0.37
   0  -1   8    1.22    0.32
   0  -1  -8    1.29    0.48
   0  -1  -8    1.71    0.90
   0  -1   8    1.04    0.87
   0  -1  -8    1.11    0.25
   0  -1  -8    0.59    0.34
   0  -1  -8    2.06    1.11
   0  -1  -8    1.07    0.40
   0  -1  -8    1.32    0.43
   0  -1  -8    0.77    0.44
   0  -1  -8    1.21    0.32
   0  -1  -8    1.37    0.52
   0  -1  -8    0.38    0.80
   0  -1  -8    0.68    0.32
   0  -1  -8    0.67    0.25
   0  -1  -8    0.83    0.28
   0  -1  -8    0.60    0.24
   0  -1   8    0.57    0.69
   0  -1  -8    1.25    0.28
   0  -1   8    2.05    1.30
   0  -1   8    1.09    0.49
   0  -1  -8    0.83    0.88
   0   1   9    0.32    1.25
   0   1   9    2.82    0.65
   0   1  -9    1.27    0.52
   0   1  -9    2.54    0.75
   0   1  -9    1.40    0.59
   0   1   9    2.49    0.74
   0   1  -9    1.89    0.44
   0   1   9    1.08    0.99
   0   1  -9    2.89    1.39
   0   1   9    1.98    1.56
   0   1  -9    2.11    0.51
   0   1   9    1.73    0.44
   0   1  -9    1.98    0.34
   0   1   9    1.72    0.40
   0   1  -9    1.09    0.34
   0  -1  -9    1.65    0.34
   0  -1  -9    1.49    0.48
   0  -1   9    1.67    0.43
   0  -1  -9    1.22    0.34
   0  -1  -9    1.23    0.55
   0  -1  -9   -0.33    1.01
   0  -1  -9    3.02    1.26
   0  -1   9    1.90    0.94
   0  -1  -9    1.91    0.63
   0  -1  -9    2.07    0.59
   0  -1  -9    2.06    0.44
   0  -1   9    1.84    0.46
   0  -1  -9   -0.26    1.09
   0  -1   9    1.25    1.22
   0  -1  -9    1.53    0.39
   0  -1   9    2.21    0.44
   0  -1   9    2.53    0.68
   0  -1  -9    0.48    0.93
   0   1 -10   20.03    1.22
   0   1  10   15.01    1.31
   0   1 -10   18.29    3.21
   0   1  10   11.99    2.43
   0   1 -10   15.33    1.09
   0   1  10   16.32    1.07
   0   1 -10   16.11    0.81
   0   1 -10   15.14    1.97
   0   1  10   17.74    1.67
   0   1 -10   16.16    1.19
   0   1  10   16.62    1.14
   0   1  10   20.30    3.49
   0   1 -10   15.61    1.49
   0   1 -10   17.55    1.78
   0   1 -10   19.39    3.21
   0   1 -10   18.09    1.22
   0  -1  10   16.13    1.13
   0  -1  10   11.77    2.99
   0  -1 -10   14.90    1.07
   0  -1 -10   18.16    3.10
   0  -1 -10   15.80    1.07
   0  -1  10   16.66    1.05
   0  -1 -10   15.02    1.55
   0  -1 -10   15.77    1.08
   0  -1  10   18.15    1.60
   0  -1 -10   18.74    1.71
   0  -1 -10   16.31    1.09
   0  -1 -10   13.59    1.53
   0   1  11   11.15    1.63
   0   1 -11    9.97    0.95
   0   1 -11   11.21    1.75
   0   1 -11    9.72    0.94
   0   1 -11   11.65    1.76
   0   1 -11   11.48    0.71
   0   1  11   11.56    2.75
   0   1 -11   11.79    1.00
   0   1 -11    9.32    2.64
   0   1  11   10.70    1.01
   0   1 -11   13.03    1.13
   0   1  11   10.83    0.92
   0  -1  11    9.73    1.47
   0  -1 -11   13.10    2.99
   0  -1 -11    9.68    3.86
   0  -1 -11   11.16    0.95
   0  -1  11   11.16    1.02
   0  -1 -11   12.59    1.04
   0  -1 -11   11.11    1.62
   0  -1 -11   12.71    1.82
   0  -1 -11   10.52    0.95
   0  -1 -11   10.88    1.68
   0  -1 -11   11.23    1.66
   0  -1 -11   12.79    1.03
   0  -1  11   15.85    3.36
   0  -1  11   10.79    0.91
   0   1  12    6.17    1.33
   0   1  12    7.52    0.85
   0   1 -12    5.44    0.50
   0   1 -12    4.77    0.84
   0   1 -12    7.54    1.03
   0   1  12    4.59    0.75
   0   1 -12    5.05    0.82
   0   1  12    7.99    2.52
   0   1 -12    7.76    1.10
   0   1 -12    3.04    1.11
   0   1 -12    2.12    2.42
   0   1 -12    5.27    1.41
   0  -1  12    6.54    2.66
   0  -1  12    6.03    0.85
   0  -1 -12    6.16    0.94
   0  -1 -12    4.10    1.06
   0  -1 -12    6.25    0.92
   0  -1 -12   10.38    3.01
   0  -1 -12    5.74    1.28
   0  -1  12    4.90    1.15
   0  -1  12    5.63    0.89
   0  -1 -12    6.91    0.78
   0  -1 -12    7.42    1.03
   0  -1 -12    6.67    1.43
   0   1 -13   13.65    3.59
   0   1 -13   13.28    1.13
   0   1  13   13.00    3.82
   0   1 -13   15.11    2.14
   0   1  13   13.33    1.14
   0   1 -13   13.09    1.15
   0   1  13   13.41    1.22
   0   1 -13   11.63    0.72
   0   1 -13   12.38    1.13
   0   1  13   14.60    2.12
   0  -1  13   12.19    1.09
   0  -1 -13   13.03    1.18
   0  -1  13   16.69    3.95
   0  -1 -13   13.50    2.13
   0  -1 -13   11.01    1.04
   0  -1  13   10.89    1.84
   0  -1 -13    6.26    3.05
   0  -1 -13   10.03    1.74
   0  -1  13   12.91    1.17
   0  -1 -13   14.00    1.24
   0  -1 -13    9.51    1.66
   0   2   0  401.34    5.48
   0   2   0  389.53    8.47
   0   2   0  399.98    5.22
   0   2   0  394.96    6.34
   0   2   0  402.03    5.55
   0   2   0  399.04    6.91
   0   2   0  412.98    8.45
   0   2   0  406.37    6.07
   0   2   0  383.11    6.51
   0   2   0  407.32    5.69
   0   2   0  404.72    7.66
   0   2   0  396.99    9.31
   0   2   0  398.51    5.05
   0   2   0  406.74    6.54
   0   2   0  411.04    6.51
   0  -2   0  411.61    8.09
   0  -2   0  409.76    8.39
   0  -2   0  405.80    6.89
   0  -2   0  390.05    5.72
   0  -2   0  407.79    7.64
   0  -2   0  414.41    8.62
   0  -2   0  403.44    5.55
   0  -2   0  407.24    6.52
   0  -2   0  399.61    6.25
   0  -2   0  399.56    6.60
   0  -2   0  410.25    5.50
   0  -2   0  405.99    5.21
   0  -2   0  399.39    5.74
   0  -2   0  412.58    6.07
   0  -2   0  404.77    5.05
   0  -2   0  406.98    9.31
   0   2   1    0.68    0.26
   0   2   1    0.77    0.54
   0   2   1    0.79    0.44
   0   2  -1    0.59    0.23
   0   2   1    0.50    0.43
   0   2   1    0.64    0.16
   0   2   1    0.50    0.38
   0   2   1    0.55    0.13
   0   2   1    0.61    0.16
   0   2   1    0.83    0.13
   0   2   1    0.80    0.19
   0   2   1    0.54    0.06
   0   2   1    0.64    0.15
   0   2   1    0.49    0.13
   0   2  -1    0.56    0.17
   0   2   1    0.56    0.23
   0   2  -1    0.60    0.22
   0   2  -1    0.73    0.18
   0   2  -1    0.71    0.46
   0   2  -1    0.77    0.19
   0   2  -1    0.54    0.10
   0   2  -1    0.64    0.10
   0   2   1    0.57    0.21
   0   2  -1    0.85    0.32
   0   2  -1    1.56    0.54
   0   2   1    0.60    0.10
   0   2  -1    0.59    0.16
   0   2  -1    0.77    0.61
   0   2  -1    0.83    0.26
   0   2   1    1.17    0.54
   0   2  -1    0.51    0.14
   0   2  -1    0.50    0.14
   0   2  -1    0.55    0.14
   0   2  -1    0.70    0.19
   0   2   1    0.57    0.26
   0   2   1    0.70    0.26
   0   2  -1    0.78    0.29
   0   2  -1    0.49    0.26
   0   2  -1    0.55    0.14
   0   2  -1    0.67    0.26
   0   2  -1    0.85    0.52
   0   2  -1    0.98    0.27
   0   2  -1    0.93    0.20
   0   2   1    0.66    0.21
   0  -2  -1    0.68    0.27
   0  -2   1    0.69    0.28
   0  -2  -1    0.81    0.20
   0  -2  -1    0.48    0.21
   0  -2  -1    0.29    0.32
   0  -2   1    0.60    0.15
   0  -2   1    0.60    0.10
   0  -2   1    0.72    0.21
   0  -2  -1    0.56    0.14
   0  -2  -1    0.68    0.19
   0  -2   1    0.61    0.29
   0  -2   1    0.82    0.18
   0  -2   1    0.59    0.19
   0  -2   1    0.90    0.24
   0  -2  -1    1.13    0.60
   0  -2  -1    0.73    0.08
   0  -2   1    0.57    0.15
   0  -2   1    0.60    0.15
   0  -2  -1    0.49    0.26
   0  -2   1    0.28    0.35
   0  -2   1    0.57    0.38
   0  -2  -1    1.09    0.52
   0  -2  -1    1.29    0.53
   0  -2  -1    0.62    0.41
   0  -2  -1    0.46    0.13
   0  -2   1    0.68    0.38
   0  -2   1    0.68    0.36
   0  -2   1    0.33    0.51
   0  -2   1    0.64    0.14
   0  -2   1    0.66    0.18
   0  -2  -1    0.70    0.11
   0  -2  -1    0.97    0.30
   0  -2  -1    0.83    0.14
   0  -2   1    0.44    0.20
   0   2   2   49.14    2.62
   0   2  -2   50.56    1.23
   0   2  -2   50.88    1.76
   0   2   2   51.15    2.79
   0   2  -2   49.63    1.49
   0   2  -2   51.19    1.31
   0   2   2   52.10    2.36
   0   2  -2   50.33    1.69
   0   2  -2   52.23    1.32
   0   2  -2   51.17    1.77
   0   2   2   54.65    2.91
   0   2  -2   50.56    1.42
   0   2  -2   52.18    3.18
   0   2  -2   50.74    1.31
   0   2  -2   50.54    1.07
   0   2  -2   50.01    1.06
   0   2  -2   52.51    2.44
   0   2   2   52.55    1.82
   0   2   2   50.53    1.17
   0   2   2   51.96    1.35
   0   2   2   51.46    1.00
   0   2   2   50.87    0.93
   0   2   2   49.26    1.11
   0   2   2   51.22    1.31
   0   2  -2   51.23    1.85
   0   2  -2   52.47    1.21
   0   2  -2   46.24    1.69
   0   2   2   50.10    1.18
   0   2  -2   50.11    1.26
   0   2  -2   54.68    2.02
   0   2   2   49.41    1.44
   0   2  -2   51.03    2.35
   0   2  -2   50.43    1.41
   0   2  -2   48.53    1.11
   0   2  -2   47.33    2.16
   0   2   2   49.38    1.76
   0  -2   2   50.86    1.76
   0  -2  -2   50.18    1.82
   0  -2  -2   48.61    2.88
   0  -2  -2   49.72    1.18
   0  -2   2   49.60    1.11
   0  -2   2   50.63    1.19
   0  -2  -2   49.33    2.82
   0  -2  -2   48.48    2.58
   0  -2  -2   50.74    1.34
   0  -2  -2   49.90    2.81
   0  -2  -2   52.27    1.31
   0  -2  -2   51.50    0.95
   0  -2   2   47.61    3.04
   0  -2   2   50.75    1.43
   0  -2  -2   52.36    1.83
   0  -2   2   52.03    1.27
   0  -2   2   51.44    1.30
   0  -2  -2   54.48    2.46
   0  -2  -2   50.04    1.84
   0  -2   2   50.37    2.21
   0  -2  -2   48.68    0.99
   0  -2   2   48.47    1.90
   0  -2  -2   48.14    1.64
   0  -2  -2   50.37    0.93
   0  -2   2   52.80    1.51
   0  -2  -2   50.92    1.73
   0  -2   2   52.64    1.76
   0  -2  -2   50.79    1.31
   0  -2   2   52.45    1.78
   0  -2  -2   50.83    1.20
   0  -2   2   51.05    1.08
   0  -2  -2   52.90    1.25
   0  -2   2   50.25    1.33
   0  -2   2   51.93    2.33
   0  -2   2   51.28    2.37
   0   2   3   24.01    1.92
   0   2  -3   23.89    0.66
   0   2  -3   23.63    0.77
   0   2   3   23.63    0.61
   0   2  -3   24.64    0.90
   0   2   3   20.72    1.69
   0   2  -3   23.56    1.77
   0   2   3   23.67    0.85
   0   2  -3   23.26    1.20
   0   2  -3   24.46    0.99
   0   2  -3   25.40    1.44
   0   2  -3   23.49    0.82
   0   2   3   24.74    0.69
   0   2   3   23.95    0.86
   0   2  -3   23.89    0.94
   0   2  -3   23.60    1.40
   0   2   3   24.05    0.81
   0   2  -3   24.51    1.24
   0   2  -3   23.95    1.18
   0   2   3   23.95    0.91
   0   2  -3   24.40    0.83
   0   2  -3   25.52    1.64
   0   2  -3   22.80    2.27
   0   2   3   23.70    1.19
   0   2   3   24.16    0.88
   0   2  -3   22.75    0.75
   0   2   3   24.24    0.95
   0   2  -3   24.05    1.32
   0   2   3   26.61    2.02
   0   2  -3   23.65    1.08
   0   2  -3   24.09    1.07
   0   2   3   24.13    0.65
   0   2  -3   24.59    0.90
   0   2   3   23.95    0.95
   0   2   3   24.86    1.27
   0   2  -3   21.19    1.21
   0   2   3   23.03    1.18
   0   2  -3   23.63    0.85
   0   2   3   28.21    2.14
   0   2   3   23.77    0.67
   0  -2  -3   23.40    0.68
   0  -2  -3   22.76    0.83
   0  -2   3   22.79    0.84
   0  -2   3   23.78    0.65
   0  -2   3   25.14    1.12
   0  -2   3   23.44    0.90
   0  -2  -3   24.10    0.89
   0  -2  -3   24.08    0.86
   0  -2  -3   23.18    1.23
   0  -2  -3   23.74    0.82
   0  -2  -3   25.40    0.97
   0  -2  -3   24.06    0.69
   0  -2  -3   23.82    0.68
   0  -2   3   21.36    1.36
   0  -2   3   23.92    1.37
   0  -2   3   24.38    0.83
   0  -2  -3   23.66    0.67
   0  -2   3   24.66    0.78
   0  -2  -3   25.01    1.96
   0  -2  -3   24.09    2.04
   0  -2  -3   23.85    1.19
   0  -2   3   22.68    0.81
   0  -2   3   22.51    1.14
   0  -2   3   24.81    1.25
   0  -2   3   22.97    0.93
   0  -2   3   26.30    1.34
   0  -2  -3   25.08    1.24
   0  -2   3   23.00    0.89
   0  -2  -3   25.79    1.84
   0  -2  -3   23.47    1.32
   0  -2  -3   24.40    0.96
   0  -2  -3   24.31    0.95
   0  -2  -3   22.16    1.24
   0  -2  -3   23.32    2.00
   0  -2  -3   23.72    0.91
   0  -2  -3   22.93    1.79
   0  -2   3   24.70    1.79
   0  -2   3   23.34    1.20
   0  -2   3   24.49    1.55
   0  -2   3   21.74    2.16
   0  -2  -3   24.33    0.97
   0  -2  -3   20.85    2.11
   0   2   4   11.21    0.61
   0   2   4   11.41    0.88
   0   2  -4   12.43    0.72
   0   2   4   12.42    0.94
   0   2  -4   11.03    0.57
   0   2  -4   10.63    0.60
   0   2   4   13.11    0.95
   0   2   4   10.14    1.60
   0   2  -4   11.51    0.68
   0   2   4   11.63    1.66
   0   2  -4   13.12    1.10
   0   2  -4   11.97    0.64
   0   2  -4   12.05    1.19
   0   2  -4   12.33    2.09
   0   2  -4   13.56    1.45
   0   2   4   10.98    0.62
   0   2  -4    9.44    0.77
   0   2  -4   10.85    0.57
   0   2   4   11.23    0.75
   0   2  -4   12.00    0.93
   0   2   4   12.23    1.79
   0   2   4   11.34    1.43
   0   2  -4   11.26    0.89
   0   2   4   11.79    0.52
   0   2  -4   10.57    0.98
   0   2  -4   11.91    0.61
   0   2   4   11.12    0.58
   0   2   4   12.47    0.68
   0   2   4   11.62    0.84
   0   2   4   12.26    0.78
   0   2   4   11.78    0.55
   0   2  -4   11.81    0.60
   0   2  -4   10.66    0.80
   0   2  -4   11.47    0.85
   0   2   4   11.69    0.52
   0   2  -4   12.27    0.93
   0   2   4   10.71    0.38
   0   2  -4   11.73    0.63
   0   2   4   11.92    0.38
   0   2  -4   10.98    0.91
   0  -2   4   11.81    1.12
   0  -2  -4   11.46    0.77
   0  -2  -4   10.97    0.86
   0  -2  -4   11.58    1.66
   0  -2  -4   12.22    0.78
   0  -2   4   11.55    0.91
   0  -2  -4   11.96    0.61
   0  -2   4   12.50    1.46
   0  -2   4   11.95    0.63
   0  -2   4   10.56    0.95
   0  -2   4   11.75    0.90
   0  -2   4   11.90    0.87
   0  -2  -4   11.97    0.52
   0  -2  -4   12.37    0.90
   0  -2  -4   10.61    1.71
   0  -2  -4   10.40    0.70
   0  -2  -4   13.38    1.01
   0  -2  -4   11.17    0.88
   0  -2  -4   11.62    0.64
   0  -2   4   10.96    0.87
   0  -2  -4   11.11    0.64
   0  -2  -4    8.23    1.40
   0  -2   4   12.02    0.60
   0  -2  -4    9.99    1.64
   0  -2   4   11.54    0.59
   0  -2   4   12.52    0.90
   0  -2  -4   13.24    1.04
   0  -2   4   11.21    0.60
   0  -2   4   14.17    2.14
   0  -2  -4   13.34    1.50
   0  -2  -4   12.05    0.63
   0  -2  -4   12.85    2.03
   0  -2   4   10.99    0.66
   0  -2  -4   11.93    0.54
   0  -2  -4   11.67    0.53
   0  -2   4   11.90    1.01
   0  -2   4   11.50    0.65
   0  -2  -4   12.01    0.62
   0   2   5    1.66    0.28
   0   2  -5    1.15    0.40
   0   2   5    1.36    0.38
   0   2  -5    1.05    0.22
   0   2  -5    1.39    0.30
   0   2  -5    0.67    0.34
   0   2  -5    0.69    0.31
   0   2  -5    0.81    0.21
   0   2   5    0.66    0.35
   0   2  -5    0.26    0.33
   0   2   5    0.57    0.31
   0   2  -5    0.43    0.29
   0   2   5    0.76    0.31
   0   2  -5    1.04    0.40
   0   2   5    1.97    0.77
   0   2   5    0.46    0.65
   0   2   5    0.75    0.21
   0   2  -5    0.78    0.22
   0   2  -5    1.08    0.41
   0   2  -5    1.12    0.26
   0   2  -5    1.12    0.26
   0   2  -5    0.74    0.21
   0   2  -5    0.81    0.25
   0   2   5    0.83    0.30
   0   2  -5   -0.44    0.69
   0   2   5    1.44    0.72
   0   2   5    0.99    0.24
   0   2  -5    0.86    0.28
   0   2  -5    1.16    0.36
   0   2  -5    0.76    0.76
   0   2   5    0.85    0.20
   0   2   5    1.39    0.26
   0   2   5    1.32    0.66
   0  -2  -5    1.10    0.37
   0  -2   5    0.75    0.33
   0  -2   5    0.88    0.21
   0  -2   5    0.63    0.20
   0  -2   5    1.26    0.27
   0  -2   5    1.57    0.44
   0  -2   5    1.40    0.54
   0  -2  -5    1.18    0.38
   0  -2  -5    0.31    0.57
   0  -2  -5    0.98    0.33
   0  -2   5    1.29    0.29
   0  -2  -5    0.87    0.28
   0  -2  -5    0.85    0.21
   0  -2   5    1.32    0.42
   0  -2   5    1.12    0.38
   0  -2  -5    0.87    0.70
   0  -2  -5    1.72    0.57
   0  -2  -5    0.25    0.71
   0  -2  -5    1.43    0.41
   0  -2   5    1.33    0.29
   0  -2  -5    0.81    0.21
   0  -2  -5    1.42    0.41
   0  -2  -5    0.74    0.20
   0  -2  -5    1.00    0.21
   0  -2  -5    1.10    0.21
   0  -2   5    1.14    0.26
   0  -2  -5    0.96    0.80
   0  -2   5    0.67    0.31
   0  -2   5   -0.44    0.70
   0  -2  -5    3.43    1.10
   0  -2  -5    1.07    0.22
   0  -2  -5    0.94    0.22
   0  -2  -5    1.11    0.33
   0  -2   5    0.66    0.34
   0  -2  -5    1.08    0.35
   0  -2   5    1.35    0.29
   0  -2   5    0.48    0.59
   0  -2   5    1.46    0.45
   0  -2  -5    0.79    0.19
   0  -2  -5    1.54    0.37
   0  -2  -5    0.83    0.25
   0  -2  -5    1.24    0.81
   0  -2  -5    1.46    0.93
   0   2   6    3.99    0.42
   0   2  -6    3.19    0.59
   0   2   6    3.83    1.28
   0   2   6    3.51    0.70
   0   2  -6    4.82    0.39
   0   2  -6    4.55    0.41
   0   2   6    4.38    1.18
   0   2   6    4.31    0.49
   0   2  -6    4.39    0.46
   0   2   6    4.52    0.41
   0   2  -6    3.68    0.61
   0   2  -6    3.47    0.67
   0   2  -6    3.60    1.34
   0   2  -6    3.91    0.41
   0   2  -6    4.60    0.53
   0   2  -6    4.69    0.89
   0   2  -6    3.88    0.64
   0   2   6    3.67    0.63
   0   2  -6    4.21    0.82
   0   2  -6    3.77    0.43
   0   2  -6    4.04    0.43
   0   2   6    3.08    0.59
   0   2  -6    3.82    0.45
   0   2  -6    4.28    0.89
   0   2  -6    3.80    0.74
   0   2  -6    4.25    0.74
   0   2  -6    4.45    0.43
   0   2   6    2.75    1.10
   0   2  -6    3.84    1.16
   0   2   6    3.97    0.63
   0  -2  -6    4.17    0.65
   0  -2  -6    3.68    0.55
   0  -2  -6    3.78    0.63
   0  -2   6    4.12    0.74
   0  -2   6    4.27    0.76
   0  -2   6    4.10    0.70
   0  -2  -6    3.66    0.69
   0  -2  -6    3.08    0.65
   0  -2  -6    4.92    0.41
   0  -2  -6    3.85    0.44
   0  -2  -6    3.65    0.39
   0  -2  -6    4.56    0.40
   0  -2   6    3.29    0.78
   0  -2  -6    2.84    0.92
   0  -2  -6    3.46    0.65
   0  -2  -6    4.73    1.42
   0  -2  -6    4.51    0.45
   0  -2   6    5.07    0.48
   0  -2   6    2.01    0.94
   0  -2   6    4.67    1.46
   0  -2   6    6.12    1.06
   0  -2  -6    4.09    0.39
   0  -2   6    4.28    0.48
   0  -2   6    4.46    0.41
   0  -2  -6    3.59    0.63
   0  -2  -6    3.47    1.28
   0  -2   6    3.88    0.77
   0  -2   6    4.81    0.48
   0  -2  -6    4.13    1.26
   0  -2  -6    4.69    1.25
   0  -2  -6    4.18    0.78
   0  -2  -6    4.22    0.79
   0  -2  -6    4.41    0.68
   0  -2   6    4.05    0.42
   0  -2   6    3.32    0.67
   0  -2   6    4.13    0.44
   0  -2  -6    4.37    1.39
   0  -2  -6    4.10    0.41
   0  -2   6    3.77    0.41
   0  -2  -6    6.25    1.59
   0   2  -7   17.51    1.34
   0   2  -7   16.92    1.55
   0   2  -7   19.51    1.31
   0   2   7   18.49    0.92
   0   2   7   21.79    2.40
   0   2   7   17.00    1.34
   0   2  -7   18.90    1.79
   0   2  -7   18.03    1.10
   0   2   7   17.93    1.28
   0   2   7   16.93    0.86
   0   2  -7   17.28    0.97
   0   2  -7   14.52    1.34
   0   2  -7   18.41    0.99
   0   2  -7   18.56    0.91
   0   2   7   18.46    1.01
   0   2  -7   14.30    2.66
   0   2  -7   18.92    0.99
   0   2  -7   16.72    0.90
   0   2  -7   17.00    1.37
   0   2  -7   17.48    0.79
   0   2  -7   17.56    1.35
   0   2   7   16.16    0.90
   0   2   7   17.29    2.35
   0   2   7   18.41    2.55
   0   2  -7   15.40    1.32
   0   2   7   17.05    1.26
   0   2  -7   18.60    1.18
   0   2   7   16.24    2.54
   0   2   7   15.63    1.14
   0  -2  -7   17.39    1.23
   0  -2   7   16.14    1.22
   0  -2   7   15.77    0.87
   0  -2  -7   17.88    0.96
   0  -2  -7   17.08    1.26
   0  -2  -7   17.37    0.89
   0  -2  -7   20.83    2.85
   0  -2  -7   17.59    0.95
   0  -2   7   15.72    1.25
   0  -2   7   18.17    0.93
   0  -2  -7   14.67    2.59
   0  -2  -7   15.29    2.40
   0  -2   7   16.02    1.56
   0  -2  -7   16.97    0.94
   0  -2  -7   16.52    1.24
   0  -2   7   16.03    2.47
   0  -2  -7   18.74    1.44
   0  -2  -7   15.59    2.39
   0  -2  -7   17.30    0.91
   0  -2  -7   17.82    0.87
   0  -2   7   16.79    0.94
   0  -2   7   18.23    0.97
   0  -2  -7   17.96    2.62
   0  -2  -7   16.39    1.23
   0  -2  -7   17.26    1.25
   0  -2  -7   17.11    0.93
   0  -2  -7   17.68    1.35
   0  -2  -7   19.21    2.62
   0  -2   7   19.42    1.00
   0  -2  -7   17.73    0.88
   0  -2  -7   16.89    0.88
   0  -2  -7   18.18    1.31
   0  -2  -7   17.63    2.63
   0  -2   7   16.23    1.33
   0  -2  -7   18.76    1.45
   0  -2  -7   22.77    3.01
   0   2  -8   24.16    1.51
   0   2  -8   22.52    3.51
   0   2   8   23.48    1.16
   0   2   8   19.76    1.55
   0   2   8   22.48    1.05
   0   2  -8   24.45    1.79
   0   2   8   23.16    1.24
   0   2  -8   21.83    1.03
   0   2  -8   22.49    1.71
   0   2   8   22.26    3.18
   0   2   8   24.03    1.57
   0   2  -8   22.56    1.18
   0   2  -8   20.85    1.80
   0   2   8   23.17    2.58
   0   2  -8   24.36    1.35
   0   2   8   22.49    2.60
   0  -2  -8   17.79    2.66
   0  -2  -8   22.87    1.17
   0  -2   8   24.16    3.58
   0  -2  -8   22.55    1.08
   0  -2  -8   22.41    1.73
   0  -2  -8   20.86    1.55
   0  -2  -8   21.33    1.50
   0  -2  -8   23.74    1.19
   0  -2  -8   21.35    1.08
   0  -2  -8   22.03    1.09
   0  -2  -8   22.13    2.64
   0  -2  -8   27.54    2.96
   0  -2   8   25.69    2.12
   0  -2  -8   19.09    3.08
   0  -2   8   22.58    1.18
   0  -2  -8   22.66    3.23
   0  -2  -8   21.88    1.46
   0  -2  -8   21.76    1.05
   0  -2   8   22.53    1.11
   0  -2   8   20.70    1.66
   0  -2  -8   20.17    1.58
   0  -2  -8   23.44    1.08
   0  -2   8   20.81    3.11
   0  -2  -8   19.48    1.44
   0  -2   8   23.65    1.62
   0  -2   8   23.09    1.16
   0   2  -9    4.07    1.02
   0   2  -9    2.98    1.77
   0   2   9    3.29    0.60
   0   2   9    4.40    1.03
   0   2   9    3.10    1.75
   0   2  -9    3.30    0.86
   0   2   9    3.72    0.51
   0   2   9    3.14    0.55
   0   2   9    3.29    1.39
   0   2  -9    2.55    0.64
   0   2   9    1.83    1.28
   0   2   9    2.96    0.76
   0   2  -9    4.18    0.67
   0   2  -9    2.73    0.52
   0  -2  -9    3.13    0.57
   0  -2  -9    4.01    0.92
   0  -2  -9    3.43    0.93
   0  -2  -9    2.53    0.71
   0  -2  -9    4.05    0.59
   0  -2  -9    2.75    1.48
   0  -2  -9    3.71    0.77
   0  -2  -9    3.91    0.64
   0  -2  -9    3.61    0.56
   0  -2  -9    7.27    2.11
   0  -2   9    3.67    0.87
   0  -2   9    3.58    0.59
   0  -2  -9    2.92    0.75
   0  -2  -9    4.40    1.58
   0  -2  -9    3.67    0.86
   0  -2  -9    4.57    0.66
   0  -2  -9    3.34    0.56
   0  -2  -9    2.30    1.54
   0   2 -10   11.80    0.98
   0   2  10   10.21    2.75
   0   2 -10   12.00    1.46
   0   2  10   10.88    0.97
   0   2 -10   11.29    1.12
   0   2 -10   10.83    1.62
   0   2 -10   10.34    1.65
   0   2 -10   10.44    0.75
   0   2 -10   13.70    2.91
   0   2  10   12.60    2.64
   0   2 -10   12.10    1.07
   0   2  10   12.05    0.94
   0   2  10   13.10    1.32
   0   2  10   12.04    1.69
   0  -2 -10   10.04    0.88
   0  -2  10   11.06    2.72
   0  -2 -10   10.00    1.56
   0  -2  10   10.47    0.95
   0  -2  10   12.43    0.92
   0  -2 -10   11.41    1.34
   0  -2 -10   10.82    0.87
   0  -2 -10    8.71    2.38
   0  -2 -10    9.85    2.57
   0  -2 -10   12.05    1.07
   0  -2 -10   10.60    0.91
   0  -2 -10   13.50    2.47
   0  -2 -10   12.92    1.44
   0  -2  10   13.10    1.39
   0   2 -11    8.78    1.61
   0   2 -11    8.77    1.54
   0   2  11    7.68    1.31
   0   2 -11    8.57    0.97
   0   2  11    5.99    1.27
   0   2  11    6.78    2.48
   0   2 -11    7.65    0.67
   0   2  11    7.47    0.80
   0   2  11    8.32    0.94
   0   2  11    5.21    2.48
   0   2 -11    9.85    1.07
   0   2 -11    7.88    1.01
   0  -2 -11    6.47    1.25
   0  -2 -11    9.51    2.76
   0  -2  11    8.01    0.85
   0  -2 -11    7.52    0.83
   0  -2 -11    7.84    2.43
   0  -2 -11    8.73    0.86
   0  -2  11    8.30    0.81
   0  -2 -11    6.84    1.32
   0  -2  11    7.81    1.38
   0  -2 -11    7.06    1.33
   0  -2 -11    9.47    1.46
   0  -2 -11    8.03    0.81
   0  -2  11    3.57    1.91
   0  -2 -11    7.56    0.77
   0   2 -12   48.00    2.18
   0   2 -12   45.73    5.26
   0   2 -12   44.10    2.26
   0   2  12   44.38    2.01
   0   2 -12   48.55    3.24
   0   2 -12   44.76    2.12
   0   2  12   47.21    3.02
   0   2 -12   48.04    3.33
   0   2 -12   43.54    2.31
   0   2 -12   43.77    1.65
   0   2  12   47.30    5.13
   0  -2 -12   45.44    2.94
   0  -2  12   49.29    2.98
   0  -2  12   43.68    4.92
   0  -2  12   46.82    2.01
   0  -2 -12   49.88    3.17
   0  -2 -12   44.70    2.03
   0  -2 -12   45.20    2.03
   0  -2  12   43.79    2.13
   0  -2 -12   45.49    2.11
   0  -2 -12   51.34    5.26
   0   2 -13   14.77    1.30
   0   2 -13   14.21    0.95
   0   2 -13   22.18    4.29
   0   2 -13   16.57    1.44
   0   2 -13   14.97    1.41
   0   2 -13   15.83    2.42
   0   2 -13   15.58    2.33
   0   2 -13   14.25    1.23
   0  -2  13   16.66    4.27
   0  -2 -13   16.28    1.27
   0  -2 -13   21.84    4.55
   0  -2  13   15.81    1.31
   0   3   0   -0.12    0.15
   0   3   0   -0.08    0.13
   0   3   0    0.11    0.09
   0   3   0    0.01    0.07
   0   3   0    0.31    0.51
   0   3   0    0.06    0.08
   0   3   0   -0.15    0.46
   0   3   0    0.17    0.18
   0   3   0   -0.10    0.17
   0   3   0   -0.19    0.16
   0   3   0    0.07    0.09
   0   3   0    0.05    0.10
   0   3   0   -0.60    0.53
   0   3   0    0.00    0.18
   0   3   0    0.01    0.08
   0   3   0   -0.11    0.46
   0   3   0    0.11    0.12
   0   3   0   -0.01    0.07
   0   3   0   -0.01    0.02
   0   3   0   -0.03    0.04
   0   3   0    0.01    0.14
   0   3   0   -0.07    0.08
   0  -3   0    0.41    0.55
   0  -3   0    0.09    0.09
   0  -3   0    0.19    0.64
   0  -3   0   -0.05    0.40
   0  -3   0    0.07    0.11
   0  -3   0   -0.07    0.09
   0  -3   0   -0.05    0.15
   0  -3   0   -0.10    0.18
   0  -3   0    0.27    0.18
   0  -3   0   -0.13    0.19
   0  -3   0    0.13    0.11
   0  -3   0   -0.19    0.48
   0  -3   0   -0.11    0.14
   0  -3   0   -0.02    0.50
   0   3  -1  294.34    5.96
   0   3  -1  304.21    5.54
   0   3  -1  293.06    5.91
   0   3  -1  297.64    4.75
   0   3  -1  295.99    6.40
   0   3   1  295.21    4.56
   0   3   1  296.29    4.30
   0   3   1  295.10    4.76
   0   3  -1  291.04    6.00
   0   3   1  302.59    4.50
   0   3  -1  304.42    4.69
   0   3   1  307.81    9.22
   0   3   1  297.52    4.92
   0   3   1  289.67    4.62
   0   3  -1  300.95    7.39
   0   3  -1  295.39    4.96
   0   3  -1  295.73    4.81
   0   3  -1  301.08    7.88
   0   3   1  297.66    5.93
   0   3  -1  305.25    4.64
   0   3  -1  300.67    5.79
   0   3  -1  298.82    5.66
   0   3   1  301.16    5.96
   0   3   1  302.01    4.97
   0   3   1  312.21    8.69
   0   3   1  304.92    7.88
   0   3  -1  302.89    5.67
   0   3   1  283.09    7.13
   0   3   1  302.69    8.43
   0   3   1  305.77    6.30
   0   3  -1  287.94    9.17
   0   3  -1  303.08    4.46
   0   3  -1  302.66    4.44
   0   3   1  294.18    5.66
   0   3   1  301.52    5.35
   0   3   1  301.26    5.62
   0   3  -1  300.86    4.03
   0   3  -1  297.03    4.80
   0   3  -1  309.77    8.08
   0   3  -1  291.41    4.79
   0   3   1  293.32    5.63
   0   3  -1  290.93    4.57
   0   3   1  289.63    4.80
   0   3  -1  301.69    4.03
   0  -3  -1  303.06    8.32
   0  -3  -1  301.72    8.67
   0  -3   1  307.89    7.43
   0  -3  -1  294.96    5.58
   0  -3   1  304.42    4.58
   0  -3   1  293.10    6.34
   0  -3  -1  298.32    4.99
   0  -3  -1  306.85    7.34
   0  -3  -1  282.36    6.14
   0  -3  -1  282.67    8.87
   0  -3   1  288.93    4.41
   0  -3   1  298.22    4.74
   0  -3   1  301.33    5.67
   0  -3   1  284.14    7.65
   0  -3  -1  298.41    4.57
   0  -3  -1  289.59    4.32
   0  -3   1  294.42    7.12
   0  -3  -1  306.59    7.93
   0  -3   1  287.12    5.30
   0  -3  -1  315.64    6.07
   0  -3   1  298.29    9.33
   0  -3  -1  295.07    4.89
   0  -3   1  302.96    5.52
   0  -3  -1  306.53    4.86
   0  -3  -1  296.43    5.97
   0  -3   1  295.80    4.03
   0  -3   1  313.91    8.08
   0  -3   1  296.28    5.91
   0  -3   1  298.94    4.60
   0  -3   1  291.30    4.78
   0   3   2   41.05    1.55
   0   3   2   38.46    2.43
   0   3  -2   39.04    1.87
   0   3  -2   38.05    2.58
   0   3   2   38.98    1.27
   0   3   2   39.73    0.72
   0   3  -2   39.75    1.80
   0   3  -2   38.96    1.17
   0   3   2   39.42    1.90
   0   3  -2   43.12    2.62
   0   3  -2   41.33    1.24
   0   3   2   38.54    1.11
   0   3   2   40.23    3.08
   0   3  -2   40.92    1.28
   0   3  -2   38.59    0.92
   0   3   2   40.66    1.15
   0   3   2   39.76    2.75
   0   3  -2   39.36    1.30
   0   3  -2   38.44    1.27
   0   3  -2   42.91    3.52
   0   3   2   39.00    1.83
   0   3   2   38.31    1.14
   0   3  -2   40.57    1.28
   0   3  -2   40.97    2.54
   0   3   2   39.56    1.59
   0   3   2   38.12    1.70
   0   3  -2   41.30    1.63
   0   3   2   39.79    1.17
   0   3  -2   38.65    2.03
   0   3  -2   39.61    1.18
   0   3  -2   40.84    1.86
   0   3  -2   37.66    1.25
   0   3  -2   39.92    0.95
   0   3   2   40.37    0.93
   0   3   2   37.42    2.86
   0   3   2   38.84    1.26
   0   3  -2   43.93    2.01
   0   3  -2   37.94    1.36
   0   3  -2   40.83    1.75
   0   3   2   40.68    1.61
   0   3  -2   38.59    1.29
   0   3  -2   40.87    1.76
   0   3   2   40.68    0.95
   0  -3  -2   40.08    0.72
   0  -3  -2   39.02    2.86
   0  -3   2   39.65    1.28
   0  -3  -2   42.57    1.95
   0  -3   2   38.45    1.70
   0  -3   2   37.02    2.28
   0  -3   2   38.75    1.15
   0  -3   2   40.62    1.28
   0  -3  -2   39.01    1.33
   0  -3  -2   42.47    1.92
   0  -3   2   39.96    2.59
   0  -3   2   39.20    0.94
   0  -3   2   40.16    1.20
   0  -3  -2   39.09    1.92
   0  -3   2   37.66    1.57
   0  -3  -2   39.94    2.78
   0  -3   2   37.88    1.98
   0  -3  -2   40.09    0.97
   0  -3   2   37.95    1.43
   0  -3  -2   40.90    3.18
   0  -3   2   39.94    2.55
   0  -3   2   37.10    3.19
   0  -3  -2   41.25    1.32
   0  -3  -2   40.61    3.09
   0  -3   2   40.27    1.81
   0  -3  -2   40.46    1.71
   0  -3  -2   39.88    0.93
   0  -3   2   41.84    2.48
   0  -3   2   39.77    1.68
   0  -3  -2   43.21    1.36
   0  -3  -2   40.05    1.18
   0  -3  -2   42.85    2.58
   0  -3   2   38.63    1.23
   0  -3   2   40.80    1.17
   0   3   3    1.83    0.17
   0   3  -3    0.89    0.29
   0   3  -3    0.93    0.66
   0   3   3    1.42    0.23
   0   3  -3    1.76    0.36
   0   3   3    1.69    0.32
   0   3  -3    1.61    0.24
   0   3  -3    1.64    0.32
   0   3  -3    1.87    0.26
   0   3  -3    1.57    0.73
   0   3  -3    1.38    0.90
   0   3  -3    1.15    0.27
   0   3   3    1.98    0.97
   0   3   3    0.85    0.67
   0   3  -3    1.77    0.31
   0   3  -3    1.93    0.28
   0   3   3    1.97    0.21
   0   3  -3    2.10    0.40
   0   3  -3    2.20    0.73
   0   3  -3    2.38    0.35
   0   3   3    1.73    0.51
   0   3   3    2.04    0.42
   0   3  -3    1.93    0.39
   0   3   3    1.77    0.48
   0   3   3    1.90    0.30
   0   3   3    1.28    0.32
   0   3   3    2.02    0.40
   0   3   3    2.17    0.51
   0   3   3    2.00    0.30
   0   3   3    1.07    0.73
   0   3  -3    1.89    0.51
   0   3  -3    1.81    0.33
   0   3   3    1.82    0.33
   0   3   3    1.97    0.28
   0   3  -3    1.51    0.29
   0   3  -3    1.48    0.40
   0   3   3    1.61    0.80
   0   3   3    1.95    0.35
   0   3   3    1.81    0.26
   0   3  -3    2.19    0.54
   0   3  -3    2.27    0.39
   0   3  -3    0.97    0.37
   0   3  -3    1.99    0.56
   0   3  -3    1.93    0.52
   0  -3   3    1.86    0.31
   0  -3   3    0.95    0.65
   0  -3   3    1.57    0.27
   0  -3  -3    1.51    0.27
   0  -3  -3    1.82    0.49
   0  -3  -3    3.06    1.16
   0  -3   3    2.06    0.75
   0  -3  -3    1.45    1.09
   0  -3   3    1.51    0.47
   0  -3  -3    2.18    0.32
   0  -3  -3    1.82    0.17
   0  -3  -3    2.11    0.36
   0  -3  -3    1.73    0.51
   0  -3   3    1.84    0.68
   0  -3  -3    1.97    0.48
   0  -3  -3    1.66    0.51
   0  -3  -3    1.46    0.29
   0  -3  -3    1.55    0.31
   0  -3   3    1.92    0.60
   0  -3   3    1.68    0.25
   0  -3  -3    1.97    0.32
   0  -3  -3    1.88    0.71
   0  -3  -3    0.73    0.78
   0  -3  -3    1.80    0.18
   0  -3  -3    1.79    0.82
   0  -3  -3    2.09    0.21
   0  -3  -3    1.31    0.50
   0  -3   3    2.14    0.38
   0  -3   3    1.70    0.45
   0  -3   3    1.94    0.39
   0  -3   3    1.21    0.35
   0  -3   3    1.58    0.37
   0  -3   3    0.81    0.92
   0  -3   3    2.07    0.32
   0  -3   3    2.24    0.35
   0  -3  -3    1.56    0.31
   0   3  -4   28.17    1.67
   0   3  -4   29.04    0.89
   0   3   4   29.42    1.20
   0   3  -4   28.69    0.97
   0   3  -4   28.37    1.16
   0   3  -4   31.92    1.47
   0   3  -4   28.24    1.07
   0   3   4   27.60    1.22
   0   3  -4   31.01    1.21
   0   3   4   29.27    1.61
   0   3  -4   30.11    1.01
   0   3   4   27.65    1.88
   0   3  -4   31.61    1.71
   0   3  -4   26.82    1.70
   0   3  -4   29.01    1.73
   0   3   4   30.36    2.67
   0   3  -4   29.67    3.07
   0   3   4   30.25    1.24
   0   3   4   30.15    0.87
   0   3   4   26.26    1.25
   0   3  -4   27.87    1.07
   0   3   4   33.25    2.92
   0   3   4   29.04    1.04
   0   3   4   28.60    1.59
   0   3   4   27.73    0.90
   0   3  -4   27.79    1.23
   0   3   4   34.67    2.55
   0   3  -4   29.69    1.23
   0   3   4   26.88    2.56
   0   3  -4   25.87    1.83
   0   3  -4   28.74    1.31
   0   3  -4   29.48    1.57
   0   3  -4   27.74    2.37
   0   3   4   29.95    1.25
   0   3  -4   28.76    1.82
   0   3   4   27.68    0.82
   0   3  -4   27.84    2.17
   0   3  -4   27.12    1.35
   0   3   4   28.28    1.16
   0   3   4   28.96    0.87
   0  -3  -4   30.50    3.20
   0  -3  -4   28.49    1.39
   0  -3  -4   28.21    0.85
   0  -3  -4   30.35    2.98
   0  -3  -4   28.78    1.08
   0  -3  -4   27.61    1.07
   0  -3   4   28.80    1.13
   0  -3  -4   28.53    1.20
   0  -3   4   26.09    1.89
   0  -3  -4   29.75    1.17
   0  -3   4   29.72    1.62
   0  -3   4   27.43    2.32
   0  -3  -4   26.16    1.51
   0  -3   4   27.50    1.77
   0  -3  -4   28.93    1.67
   0  -3  -4   29.62    2.53
   0  -3  -4   30.09    0.87
   0  -3  -4   33.54    2.53
   0  -3   4   30.60    1.02
   0  -3   4   27.60    1.17
   0  -3  -4   30.09    0.84
   0  -3   4   31.78    1.64
   0  -3   4   32.20    2.15
   0  -3   4   28.60    0.88
   0  -3  -4   26.95    1.33
   0  -3   4   30.68    1.30
   0  -3  -4   28.31    1.73
   0  -3  -4   29.67    1.24
   0  -3  -4   27.70    0.97
   0  -3   4   28.35    1.67
   0  -3   4   25.45    2.86
   0  -3  -4   32.54    2.89
   0  -3  -4   29.97    1.71
   0  -3  -4   31.39    2.52
   0  -3   4   29.28    1.41
   0  -3   4   29.62    1.08
   0  -3   4   29.61    1.10
   0  -3  -4   29.31    1.16
   0  -3  -4   25.70    2.45
   0   3   5    1.16    0.83
   0   3   5    2.00    1.07
   0   3  -5    1.52    0.56
   0   3   5   -1.71    0.81
   0   3   5    1.59    0.26
   0   3   5    1.53    0.25
   0   3  -5    1.96    0.60
   0   3   5    1.29    0.42
   0   3  -5    0.97    0.44
   0   3  -5    2.03    0.56
   0   3   5    1.60    0.24
   0   3   5    0.93    0.38
   0   3  -5    1.21    0.19
   0   3  -5    1.51    0.38
   0   3   5    1.06    0.31
   0   3   5    1.66    0.34
   0   3  -5    1.61    0.31
   0   3  -5    1.78    0.39
   0   3   5    0.99    0.30
   0   3  -5    2.66    1.00
   0   3  -5    1.44    0.30
   0   3   5    1.08    0.32
   0   3   5    1.43    0.39
   0   3   5    0.97    0.39
   0   3   5    1.73    0.32
   0   3  -5    1.58    1.01
   0   3   5    0.90    0.27
   0   3   5    0.70    0.70
   0   3  -5    1.47    0.52
   0   3   5    1.51    0.22
   0   3  -5    0.59    0.71
   0   3  -5    1.72    0.31
   0   3  -5    1.33    0.30
   0   3  -5    2.48    0.54
   0   3  -5    1.20    0.32
   0   3  -5    1.75    0.55
   0   3  -5    1.41    0.29
   0   3  -5    1.82    0.49
   0   3  -5    0.87    0.41
   0   3  -5    1.09    0.38
   0   3  -5    1.41    0.36
   0   3  -5    1.03    0.27
   0  -3   5    1.06    1.10
   0  -3   5    1.47    0.46
   0  -3  -5    1.50    0.25
   0  -3  -5    1.81    0.97
   0  -3  -5    1.60    0.37
   0  -3  -5    2.00    0.28
   0  -3   5    1.55    0.33
   0  -3   5    1.32    0.28
   0  -3  -5    1.45    0.31
   0  -3  -5    1.62    0.26
   0  -3   5    2.47    0.78
   0  -3  -5    1.12    0.29
   0  -3   5    1.21    0.20
   0  -3   5    1.38    0.52
   0  -3  -5    1.15    0.29
   0  -3   5    0.98    0.28
   0  -3   5    1.17    0.61
   0  -3  -5    1.34    0.44
   0  -3  -5    1.31    1.05
   0  -3   5    1.57    0.48
   0  -3   5    1.65    0.53
   0  -3  -5    1.08    0.32
   0  -3  -5    0.96    0.42
   0  -3  -5    1.70    0.54
   0  -3  -5    1.50    1.09
   0  -3  -5    0.80    0.24
   0  -3  -5    1.66    0.27
   0  -3   5    1.34    0.30
   0  -3  -5    1.34    0.37
   0  -3  -5    1.68    0.39
   0  -3  -5    1.31    0.47
   0  -3  -5    1.63    0.45
   0  -3  -5    1.49    0.88
   0  -3   5    0.80    0.21
   0  -3  -5    1.60    1.01
   0  -3   5    1.55    0.45
   0  -3   5    1.04    0.50
   0  -3   5    1.78    0.38
   0  -3   5    0.74    0.76
   0  -3   5    1.60    0.37
   0  -3  -5    2.61    1.05
   0  -3  -5    1.19    0.26
   0   3   6    0.52    0.28
   0   3  -6    0.54    0.31
   0   3  -6    0.37    0.26
   0   3  -6    0.71    0.69
   0   3  -6    0.91    0.77
   0   3  -6    0.33    0.23
   0   3   6    0.29    0.12
   0   3  -6    0.62    0.21
   0   3   6    0.30    0.19
   0   3  -6    0.15    0.26
   0   3  -6    0.77    0.45
   0   3  -6    0.37    0.34
   0   3   6    0.21    0.16
   0   3  -6    0.67    1.12
   0   3   6    0.34    0.16
   0   3  -6    0.21    0.14
   0   3  -6    0.65    0.45
   0   3   6    0.09    0.74
   0   3  -6    0.80    1.06
   0   3  -6    0.43    0.20
   0   3   6    0.88    0.85
   0   3  -6    0.20    0.34
   0   3  -6    0.02    0.14
   0   3  -6    0.25    0.21
   0   3  -6   -0.28    0.43
   0   3  -6    0.49    0.18
   0   3  -6    0.21    0.16
   0   3   6    1.04    0.41
   0   3  -6    0.47    0.25
   0   3   6   -0.14    0.31
   0   3   6    0.14    0.09
   0   3   6    0.30    0.31
   0   3  -6    0.53    0.39
   0   3   6   -0.80    0.86
   0   3   6   -1.17    0.72
   0   3  -6    0.41    0.18
   0   3   6    0.38    0.18
   0  -3  -6    0.77    0.97
   0  -3  -6    0.13    1.05
   0  -3  -6    0.71    0.61
   0  -3   6   -0.05    0.28
   0  -3  -6    0.01    0.13
   0  -3   6    1.40    1.22
   0  -3  -6    0.60    0.16
   0  -3  -6   -2.12    0.83
   0  -3  -6   -0.11    0.23
   0  -3  -6    0.20    0.16
   0  -3   6    0.25    0.16
   0  -3  -6    0.11    0.16
   0  -3   6    0.01    0.25
   0  -3  -6    0.24    0.14
   0  -3   6    0.23    0.17
   0  -3  -6    0.35    0.18
   0  -3  -6   -0.04    0.14
   0  -3  -6    0.37    0.66
   0  -3   6    0.26    0.20
   0  -3  -6   -0.49    0.97
   0  -3  -6   -1.76    0.89
   0  -3   6    0.23    0.15
   0  -3  -6    0.46    0.24
   0  -3   6    0.64    0.57
   0  -3  -6    0.52    0.25
   0  -3  -6    0.46    0.16
   0  -3   6   -0.02    0.12
   0  -3  -6    0.29    0.31
   0  -3  -6   -0.22    0.24
   0  -3  -6    0.19    0.17
   0  -3  -6    0.16    0.32
   0  -3  -6   -0.02    0.32
   0  -3  -6   -0.09    0.23
   0  -3   6   -0.45    0.65
   0  -3   6    0.67    0.42
   0   3  -7    2.10    0.44
   0   3  -7    0.67    0.47
   0   3  -7    1.56    0.42
   0   3   7   -1.10    0.84
   0   3  -7    1.23    0.53
   0   3  -7    0.75    1.21
   0   3   7    1.98    0.99
   0   3  -7    1.55    0.62
   0   3  -7    1.07    0.45
   0   3   7    2.81    1.22
   0   3   7    1.05    0.33
   0   3  -7    1.44    0.36
   0   3   7    1.78    0.59
   0   3   7    1.60    0.54
   0   3   7    1.93    0.40
   0   3   7    1.40    0.22
   0   3   7    2.18    0.57
   0  -3  -7    3.74    1.48
   0  -3   7    0.64    0.73
   0  -3  -7    1.28    0.35
   0  -3  -7    2.71    0.72
   0  -3  -7    1.98    0.51
   0  -3  -7    0.68    1.32
   0  -3  -7    0.49    0.50
   0  -3  -7    0.81    0.30
   0  -3  -7    1.59    0.31
   0  -3  -7    1.02    0.46
   0  -3   7    1.14    0.46
   0  -3  -7    1.19    0.48
   0  -3  -7   -0.17    0.86
   0  -3   7    1.91    0.43
   0  -3  -7    1.24    0.26
   0  -3  -7    0.58    1.12
   0  -3  -7    1.48    0.42
   0  -3  -7    1.52    1.25
   0  -3   7    0.21    0.92
   0  -3  -7    1.35    0.34
   0  -3  -7    0.81    0.30
   0  -3  -7    1.77    0.79
   0  -3  -7    0.42    0.42
   0  -3   7    1.02    0.29
   0  -3   7    1.39    0.35
   0   3  -8    8.44    0.72
   0   3   8    7.48    0.71
   0   3  -8    6.93    1.04
   0   3  -8    8.91    1.30
   0   3  -8    6.50    0.74
   0   3   8    7.35    0.42
   0   3   8    7.11    1.06
   0   3  -8    5.92    1.19
   0   3   8    5.40    1.85
   0   3  -8    7.86    1.38
   0   3  -8    8.03    2.45
   0   3  -8    7.27    0.68
   0   3   8    7.41    1.14
   0   3   8    7.66    1.94
   0   3   8    7.01    0.69
   0   3   8    9.70    2.15
   0   3   8    7.65    1.25
   0  -3  -8    7.20    0.72
   0  -3  -8    7.86    0.62
   0  -3   8    5.35    1.95
   0  -3  -8    7.05    0.61
   0  -3  -8    6.38    1.03
   0  -3   8    6.11    1.08
   0  -3  -8    7.24    0.62
   0  -3  -8    7.89    0.92
   0  -3  -8    7.14    0.72
   0  -3  -8    7.93    1.99
   0  -3  -8    8.06    1.38
   0  -3   8    6.47    0.65
   0  -3  -8    8.43    1.35
   0  -3   8    7.53    0.72
   0  -3  -8    7.95    2.24
   0  -3  -8    6.33    2.05
   0  -3  -8    7.83    0.71
   0  -3  -8    8.09    1.18
   0  -3  -8    4.92    1.90
   0  -3  -8    7.50    1.13
   0   3  -9    1.68    0.73
   0   3  -9    0.65    0.34
   0   3   9    0.45    0.27
   0   3  -9    0.45    0.32
   0   3   9    0.55    0.51
   0   3  -9    0.00    1.48
   0   3   9    1.12    0.62
   0   3  -9    0.70    0.29
   0   3   9    2.20    1.56
   0   3   9    1.10    1.42
   0   3  -9    0.94    0.36
   0   3  -9    0.98    0.63
   0   3  -9    1.08    0.63
   0   3   9    0.73    0.30
   0  -3  -9    0.29    0.45
   0  -3  -9    1.01    1.66
   0  -3  -9    0.77    0.31
   0  -3  -9    0.88    0.38
   0  -3  -9    1.00    0.31
   0  -3  -9    0.23    1.94
   0  -3  -9    0.66    0.47
   0  -3  -9    1.31    1.44
   0  -3   9    0.65    0.34
   0  -3   9    0.35    1.34
   0  -3   9    1.19    0.39
   0  -3  -9    0.45    0.25
   0  -3   9    0.24    0.51
   0   3  10    2.84    0.93
   0   3 -10    2.47    0.97
   0   3 -10    2.57    0.62
   0   3  10    2.76    1.99
   0   3  10    3.79    1.02
   0   3 -10    2.47    0.68
   0   3  10    1.55    1.66
   0   3 -10    3.01    0.63
   0   3 -10    3.33    0.96
   0   3  10    1.62    0.51
   0   3 -10    3.29    2.38
   0   3 -10    3.20    0.91
   0   3  10    3.37    0.65
   0   3 -10    2.30    0.43
   0  -3 -10    3.01    0.59
   0  -3 -10    4.17    2.26
   0  -3  10    3.54    0.67
   0  -3 -10    3.09    0.58
   0  -3  10    2.94    0.62
   0  -3 -10    2.09    0.84
   0  -3  10    2.50    1.83
   0  -3  10    3.10    0.88
   0  -3 -10    0.90    1.49
   0  -3 -10    2.44    1.68
   0  -3 -10    0.48    0.56
   0  -3 -10    1.90    0.49
   0   3  11    0.94    0.63
   0   3 -11    2.06    0.45
   0   3 -11    1.02    0.74
   0   3  11    1.85    0.77
   0   3 -11    1.41    0.46
   0   3  11    0.42    1.61
   0   3 -11    3.02    1.04
   0   3 -11    1.65    0.61
   0   3 -11    2.18    0.61
   0   3  11    1.97    0.49
   0  -3  11    2.10    0.52
   0  -3 -11    2.35    0.55
   0  -3  11    0.47    1.75
   0  -3  11    2.08    0.82
   0  -3 -11   -0.71    1.72
   0  -3 -11    2.25    0.49
   0  -3 -11    2.78    2.08
   0  -3 -11    1.35    0.42
   0  -3 -11    2.27    0.79
   0  -3 -11    2.51    0.90
   0  -3 -11    1.57    0.81
   0  -3  11    2.40    0.60
   0   3 -12    8.13    1.18
   0   3 -12    7.50    0.78
   0   3  12    4.46    1.61
   0   3  12    5.16    1.33
   0   3  12    5.67    0.88
   0   3 -12    7.83    1.33
   0   3  12    5.57    3.49
   0   3 -12    6.63    1.50
   0  -3 -12    6.67    1.44
   0  -3  12    7.26    1.01
   0  -3  12    5.64    0.86
   0  -3 -12    7.87    0.86
   0  -3 -12    7.59    0.86
   0  -3 -12    6.38    1.33
   0  -3 -12    7.73    2.74
   0  -3 -12    5.35    1.26
   0  -3  12    2.75    2.99
   0  -3  12    4.39    1.16
   0  -3 -12    6.47    2.39
   0  -3 -12    5.13    0.78
   0   3  13    1.63    1.06
   0   3 -13    1.10    0.52
   0   3  13    1.23    0.51
   0   3 -13    0.61    0.91
   0  -3 -13    1.49    0.50
   0  -3 -13    1.13    0.88
   0  -3  13    1.18    0.54
   0  -3 -13    0.01    0.39
   0  -3  13    1.02    0.97
   0  -3 -13   -3.78    2.28
   0   4   0   61.91    1.88
   0   4   0   64.91    2.09
   0   4   0   54.48    4.36
   0   4   0   62.57    2.52
   0   4   0   63.55    1.83
   0   4   0   61.51    2.84
   0   4   0   56.79    2.53
   0   4   0   63.84    1.72
   0   4   0   64.35    2.61
   0   4   0   66.18    1.59
   0   4   0   63.00    2.13
   0   4   0   62.14    1.67
   0   4   0   60.33    1.83
   0   4   0   59.33    1.83
   0   4   0   69.57    4.33
   0   4   0   67.74    2.88
   0   4   0   61.95    2.35
   0   4   0   58.81    3.41
   0   4   0   62.71    2.57
   0   4   0   62.87    3.92
   0  -4   0   64.04    3.40
   0  -4   0   62.07    3.74
   0  -4   0   59.83    1.82
   0  -4   0   59.45    2.55
   0  -4   0   61.68    2.81
   0  -4   0   61.61    2.09
   0  -4   0   64.08    1.58
   0  -4   0   62.54    4.66
   0  -4   0   66.21    4.21
   0  -4   0   60.60    2.28
   0  -4   0   65.40    1.66
   0  -4   0   64.62    2.58
   0   4   1    6.33    0.42
   0   4  -1    4.73    0.91
   0   4   1    4.95    0.89
   0   4   1    6.22    1.57
   0   4  -1    6.14    0.28
   0   4  -1    5.17    1.12
   0   4  -1    5.39    0.40
   0   4  -1    6.84    0.56
   0   4  -1    6.23    0.50
   0   4  -1    6.23    0.56
   0   4  -1    5.72    0.48
   0   4   1    6.40    0.58
   0   4  -1    4.92    0.81
   0   4   1    6.05    0.54
   0   4   1    7.00    0.52
   0   4  -1    5.27    1.64
   0   4  -1    7.49    1.10
   0   4  -1    6.62    1.66
   0   4   1    5.71    0.68
   0   4  -1    5.15    0.59
   0   4   1    5.95    1.65
   0   4  -1    6.34    1.53
   0   4   1    6.60    0.49
   0   4   1    4.31    0.83
   0   4   1    5.42    0.58
   0   4  -1    5.54    0.54
   0   4  -1    5.77    0.26
   0   4  -1    6.36    0.95
   0   4   1    5.16    1.29
   0   4   1    7.41    0.87
   0   4   1    5.43    1.55
   0   4  -1    6.47    0.75
   0   4   1    4.45    0.77
   0   4  -1    5.69    0.53
   0   4  -1    5.78    0.97
   0   4  -1    5.96    0.39
   0   4   1    5.78    0.51
   0   4   1    5.62    0.53
   0   4  -1    8.50    1.57
   0   4   1    5.16    0.90
   0  -4   1    5.94    1.47
   0  -4  -1    4.09    1.36
   0  -4   1    5.77    0.52
   0  -4   1    6.93    1.58
   0  -4   1    6.17    0.68
   0  -4  -1    5.43    0.95
   0  -4   1    6.44    0.57
   0  -4  -1    5.28    1.45
   0  -4  -1    6.61    0.43
   0  -4  -1    5.69    0.55
   0  -4  -1    5.95    1.03
   0  -4   1    5.40    1.59
   0  -4   1    5.27    1.22
   0  -4   1    6.09    0.69
   0  -4   1    5.64    0.92
   0  -4  -1    6.30    1.84
   0  -4  -1    6.46    1.05
   0  -4   1    6.24    0.47
   0  -4   1    5.27    1.44
   0  -4  -1    5.46    0.80
   0  -4  -1    7.30    1.46
   0  -4  -1    5.42    0.53
   0  -4  -1    5.92    0.62
   0  -4   1    6.47    0.92
   0  -4   1    6.60    1.10
   0  -4  -1    5.68    0.47
   0  -4  -1    6.53    1.51
   0  -4   1    5.66    0.56
   0   4  -2   19.19    0.99
   0   4  -2   18.65    1.33
   0   4   2   17.36    0.93
   0   4  -2   20.64    1.04
   0   4  -2   21.52    1.35
   0   4  -2   20.04    0.64
   0   4   2   20.44    2.31
   0   4  -2   19.11    1.01
   0   4  -2   19.20    0.92
   0   4  -2   17.83    1.36
   0   4  -2   19.38    1.49
   0   4  -2   21.69    3.41
   0   4   2   19.55    1.05
   0   4   2   19.89    0.70
   0   4   2   17.79    1.40
   0   4   2   22.66    2.24
   0   4  -2   23.96    2.63
   0   4  -2   18.72    1.04
   0   4  -2   17.69    0.86
   0   4  -2   20.37    1.36
   0   4   2   20.22    0.90
   0   4  -2   18.81    1.45
   0   4   2   19.92    0.87
   0   4   2   20.17    0.83
   0   4   2   17.88    0.88
   0   4   2   21.00    1.27
   0   4   2   21.92    1.42
   0   4  -2   19.30    0.93
   0   4  -2   19.37    1.67
   0   4  -2   19.27    0.63
   0   4   2   18.01    2.69
   0   4  -2   19.91    1.05
   0   4  -2   18.75    1.47
   0   4  -2   19.84    0.92
   0   4   2   21.24    1.03
   0   4   2   21.69    1.25
   0   4   2   20.33    1.57
   0   4   2   22.80    2.81
   0   4  -2   17.23    2.05
   0   4   2   19.22    1.27
   0   4  -2   22.71    2.37
   0   4  -2   18.80    0.89
   0  -4   2   18.86    1.62
   0  -4  -2   19.52    0.72
   0  -4  -2   20.89    1.54
   0  -4  -2   19.03    1.46
   0  -4   2   17.26    2.01
   0  -4  -2   19.68    2.30
   0  -4  -2   19.21    1.00
   0  -4  -2   16.67    2.63
   0  -4   2   17.41    1.95
   0  -4   2   19.52    0.99
   0  -4  -2   20.23    2.06
   0  -4   2   20.02    3.35
   0  -4  -2   19.22    0.90
   0  -4  -2   19.33    1.02
   0  -4   2   18.87    0.91
   0  -4   2   18.60    0.90
   0  -4  -2   15.38    2.46
   0  -4  -2   18.45    3.01
   0  -4   2   19.04    1.19
   0  -4   2   20.58    1.47
   0  -4   2   21.95    0.93
   0  -4  -2   17.85    1.50
   0  -4   2   17.77    1.27
   0  -4  -2   19.13    1.30
   0  -4   2   21.22    2.35
   0   4   3   11.83    1.22
   0   4  -3   11.88    0.69
   0   4  -3   11.03    0.71
   0   4   3   13.73    1.04
   0   4  -3   11.23    0.83
   0   4  -3   12.51    0.58
   0   4   3    9.63    1.38
   0   4  -3   11.97    1.09
   0   4   3   14.38    2.45
   0   4   3   13.20    0.88
   0   4  -3   11.34    0.80
   0   4   3   11.71    0.66
   0   4   3   12.27    1.14
   0   4   3   12.03    0.95
   0   4  -3   11.80    1.30
   0   4   3   11.57    0.52
   0   4  -3   12.72    1.93
   0   4  -3   11.81    1.19
   0   4  -3   12.30    1.18
   0   4  -3    9.91    1.37
   0   4   3   11.58    0.78
   0   4  -3   10.15    0.77
   0   4   3   10.99    2.24
   0   4  -3   12.13    1.22
   0   4  -3   12.32    0.80
   0   4   3   12.61    1.20
   0   4  -3   11.27    1.00
   0   4   3   11.63    0.68
   0   4  -3    7.61    2.16
   0   4   3   11.12    1.79
   0   4   3   11.65    0.68
   0   4  -3   12.51    1.18
   0   4  -3   11.77    0.56
   0   4  -3    9.84    0.76
   0   4   3    9.14    2.16
   0   4   3   10.57    0.82
   0   4  -3   10.89    1.93
   0   4  -3   11.10    0.78
   0   4  -3   11.63    0.81
   0   4   3   11.26    0.77
   0  -4   3   12.20    1.00
   0  -4   3   12.34    0.72
   0  -4  -3   12.95    0.82
   0  -4   3   11.05    0.77
   0  -4   3   11.09    0.90
   0  -4   3   12.07    2.64
   0  -4  -3   11.65    0.81
   0  -4  -3   11.06    0.68
   0  -4  -3   14.51    2.32
   0  -4   3   13.10    1.18
   0  -4   3   13.65    2.00
   0  -4   3   13.14    1.98
   0  -4  -3   13.29    2.50
   0  -4  -3   11.33    0.36
   0  -4   3   10.62    1.25
   0  -4   3   13.23    1.12
   0  -4   3   11.89    0.69
   0  -4  -3    9.55    2.16
   0  -4   3   11.28    1.78
   0  -4  -3   12.40    1.10
   0  -4   3   11.78    1.94
   0  -4  -3   10.45    2.34
   0  -4  -3   11.76    0.55
   0  -4  -3   11.74    0.38
   0  -4   3   11.84    0.72
   0  -4  -3   14.78    2.20
   0  -4  -3   11.18    0.51
   0  -4  -3   12.80    1.27
   0  -4  -3   11.79    0.54
   0  -4   3   11.57    1.06
   0  -4   3   11.22    0.73
   0  -4   3   12.69    0.57
   0  -4  -3    9.96    1.12
   0  -4  -3   11.57    0.81
   0  -4  -3   11.62    1.10
   0  -4  -3   11.05    0.75
   0  -4   3   10.49    0.73
   0  -4  -3   11.42    1.17
   0   4  -4   34.96    2.62
   0   4  -4   32.60    1.49
   0   4  -4   33.03    1.41
   0   4  -4   31.79    1.62
   0   4  -4   32.36    1.09
   0   4   4   31.61    1.11
   0   4  -4   32.54    1.88
   0   4  -4   33.93    3.83
   0   4  -4   30.24    1.22
   0   4  -4   32.47    1.30
   0   4  -4   31.88    2.86
   0   4   4   33.66    1.49
   0   4  -4   33.70    1.15
   0   4  -4   30.34    1.99
   0   4   4   33.28    1.35
   0   4   4   35.02    1.68
   0   4   4   34.16    1.95
   0   4  -4   32.84    1.53
   0   4  -4   33.69    1.08
   0   4   4   39.84    3.57
   0   4  -4   35.19    2.31
   0   4   4   39.56    2.15
   0   4  -4   33.75    2.04
   0   4  -4   29.97    2.74
   0   4   4   33.98    3.19
   0   4  -4   35.03    1.46
   0   4  -4   35.56    2.03
   0   4  -4   35.21    1.59
   0   4   4   36.45    3.58
   0   4  -4   32.27    2.08
   0   4   4   32.89    0.96
   0   4  -4   32.58    1.41
   0  -4  -4   33.26    1.36
   0  -4  -4   27.14    3.26
   0  -4   4   32.47    1.13
   0  -4   4   33.00    1.27
   0  -4  -4   33.63    0.90
   0  -4   4   34.29    1.57
   0  -4  -4   33.88    1.26
   0  -4  -4   33.06    0.90
   0  -4   4   31.35    1.34
   0  -4  -4   36.68    1.33
   0  -4   4   34.23    1.90
   0  -4   4   32.39    1.57
   0  -4  -4   34.99    1.27
   0  -4   4   33.13    1.35
   0  -4  -4   33.99    2.15
   0  -4   4   33.50    1.51
   0  -4   4   38.23    2.81
   0  -4   4   27.77    2.59
   0  -4  -4   35.76    3.64
   0  -4  -4   33.30    0.97
   0  -4  -4   32.54    1.39
   0  -4   4   34.44    1.31
   0  -4   4   31.88    1.91
   0  -4   4   31.08    2.74
   0  -4  -4   30.59    1.98
   0  -4  -4   36.77    2.93
   0  -4   4   31.42    1.90
   0  -4  -4   35.38    2.10
   0  -4   4   31.70    2.50
   0   4  -5   62.76    1.92
   0   4   5   62.64    2.13
   0   4   5   61.25    4.00
   0   4  -5   63.35    1.59
   0   4  -5   61.31    2.29
   0   4   5   69.32    4.92
   0   4  -5   62.09    3.32
   0   4  -5   63.26    3.85
   0   4  -5   64.23    2.09
   0   4  -5   62.48    5.24
   0   4  -5   64.87    2.86
   0   4  -5   60.44    2.09
   0   4  -5   61.53    1.72
   0   4   5   64.82    1.51
   0   4  -5   55.73    2.26
   0   4  -5   61.39    2.70
   0   4   5   64.20    2.03
   0   4   5   67.41    2.87
   0   4  -5   61.26    1.67
   0   4  -5   62.96    3.19
   0   4   5   58.48    4.26
   0   4   5   61.72    1.82
   0   4  -5   63.54    2.99
   0   4  -5   63.84    3.00
   0   4  -5   63.19    2.41
   0   4   5   65.27    2.82
   0   4   5   64.85    4.54
   0   4  -5   59.29    2.02
   0  -4  -5   65.74    2.98
   0  -4  -5   63.82    2.07
   0  -4   5   61.35    2.16
   0  -4   5   63.88    3.62
   0  -4   5   63.91    1.90
   0  -4  -5   59.67    4.72
   0  -4  -5   56.92    2.76
   0  -4  -5   62.31    1.89
   0  -4   5   62.80    1.97
   0  -4  -5   61.86    3.02
   0  -4   5   57.46    3.35
   0  -4  -5   63.09    1.49
   0  -4   5   66.36    4.14
   0  -4  -5   61.56    4.05
   0  -4  -5   56.02    3.91
   0  -4  -5   60.73    1.88
   0  -4  -5   60.62    4.89
   0  -4  -5   62.22    2.05
   0  -4  -5   61.83    2.00
   0  -4   5   59.95    2.39
   0  -4   5   66.63    2.82
   0  -4  -5   62.88    1.48
   0   4  -6   10.39    0.84
   0   4   6    9.53    2.45
   0   4  -6    9.71    0.70
   0   4  -6   11.85    1.16
   0   4   6    9.90    1.14
   0   4   6    9.61    0.82
   0   4   6   11.39    1.23
   0   4  -6   10.23    0.89
   0   4  -6   12.19    1.13
   0   4  -6   11.03    1.61
   0   4  -6    9.93    0.69
   0   4  -6   13.11    3.12
   0   4  -6    6.52    1.10
   0   4   6    8.63    2.08
   0   4  -6    9.69    1.56
   0   4   6   12.37    2.54
   0  -4   6    7.17    1.92
   0  -4  -6   10.44    0.77
   0  -4  -6   11.77    1.67
   0  -4   6   10.06    1.16
   0  -4  -6   10.23    1.53
   0  -4   6   10.38    1.77
   0  -4  -6    9.07    0.59
   0  -4  -6    4.59    1.84
   0  -4  -6   11.23    2.50
   0  -4   6    9.81    0.76
   0  -4  -6   11.86    2.22
   0  -4   6   10.30    0.93
   0  -4  -6    8.51    0.87
   0  -4   6    9.75    0.77
   0  -4  -6    8.61    1.28
   0  -4  -6    9.19    0.79
   0   4  -7    1.61    0.43
   0   4  -7    1.85    0.73
   0   4   7    0.62    1.22
   0   4  -7    1.91    0.67
   0   4   7    0.99    0.33
   0   4  -7    2.05    0.51
   0   4  -7    1.06    0.64
   0   4  -7    1.47    0.41
   0   4   7    2.22    1.38
   0   4  -7    1.53    0.68
   0   4   7    1.94    0.60
   0   4  -7    3.06    1.89
   0  -4  -7    1.25    0.30
   0  -4  -7    1.32    0.65
   0  -4   7    2.27    1.41
   0  -4   7    2.02    0.47
   0  -4  -7    1.29    0.38
   0  -4  -7   -0.34    1.14
   0  -4   7    2.26    0.48
   0  -4  -7    1.45    0.53
   0  -4   7    2.13    0.76
   0  -4  -7    1.50    0.40
   0   4  -8    0.84    0.56
   0   4  -8    0.37    0.22
   0   4  -8    0.16    0.48
   0   4  -8    0.40    0.29
   0   4   8    1.26    0.53
   0   4  -8    0.53    0.42
   0   4  -8    0.07    0.22
   0   4   8    0.07    1.24
   0  -4   8    0.36    0.27
   0  -4   8   -0.01    0.22
   0  -4   8    0.76    1.41
   0  -4  -8   -0.04    0.48
   0  -4  -8    0.24    0.18
   0  -4  -8    0.42    0.46
   0  -4  -8   -0.34    1.60
   0  -4  -8    1.35    1.46
   0  -4   8   -0.27    0.40
   0  -4  -8    0.72    0.35
   0  -4  -8    6.95    3.23
   0  -4  -8   -0.92    1.15
   0  -4  -8   -0.31    0.53
   0   4  -9    0.29    0.37
   0   4  -9    0.18    0.22
   0   4   9    0.14    0.24
   0   4  -9   -0.13    0.60
   0   4  -9   -2.67    1.77
   0   4   9   -0.35    1.48
   0   4  -9    0.00    0.63
   0   4   9    0.35    1.48
   0   4  -9   -0.12    0.45
   0   4   9   -0.15    0.46
   0   4  -9   -0.03    0.21
   0   4  -9    0.02    0.35
   0  -4   9    0.33    0.23
   0  -4  -9   -0.95    1.35
   0  -4   9    0.83    0.35
   0  -4  -9    0.54    1.62
   0  -4   9    1.18    1.63
   0  -4  -9   -0.06    0.20
   0  -4  -9    0.31    0.28
   0  -4  -9    0.85    0.53
   0  -4  -9    1.66    2.09
   0  -4  -9    0.51    0.29
   0  -4   9    0.81    0.56
   0  -4  -9    0.52    0.53
   0   4 -10   -0.15    0.27
   0   4 -10    1.66    0.86
   0   4 -10    0.33    0.33
   0   4 -10   -0.21    0.37
   0   4 -10    0.02    0.61
   0   4 -10    0.35    2.21
   0   4  10    3.13    2.10
   0   4  10    0.29    0.24
   0   4 -10   -0.03    0.19
   0   4 -10    0.18    0.62
   0   4  10    0.39    0.56
   0   4  10    0.57    1.85
   0  -4 -10    0.50    0.61
   0  -4 -10    0.50    0.32
   0  -4 -10   -0.23    0.26
   0  -4  10   -0.76    0.40
   0  -4 -10    1.86    2.17
   0  -4  10   -0.17    0.21
   0  -4 -10   -0.58    1.73
   0  -4 -10   -0.19    0.54
   0  -4  10   -1.37    1.66
   0  -4  10   -0.27    0.25
   0  -4 -10    0.07    0.23
   0  -4 -10    1.72    1.66
   0   4  11    3.91    1.05
   0   4 -11    2.45    1.06
   0   4 -11    3.67    1.05
   0   4  11    5.58    2.35
   0   4 -11    3.73    0.84
   0   4 -11    1.59    1.14
   0   4 -11    2.34    0.60
   0   4 -11    3.37    0.69
   0  -4 -11    3.14    1.07
   0  -4 -11    3.19    2.28
   0  -4  11    1.84    0.95
   0  -4  11    2.45    0.64
   0  -4 -11    3.77    0.72
   0  -4 -11    2.34    0.53
   0  -4 -11    0.56    2.11
   0   4 -12    4.74    1.45
   0   4  12    1.29    1.10
   0   4 -12    4.77    0.74
   0   4 -12    7.26    1.58
   0   4  12   -2.69    2.35
   0   4 -12    3.88    0.96
   0   4 -12    4.60    0.93
   0   4 -12    5.36    0.95
   0  -4  12    4.07    1.18
   0  -4 -12    3.05    0.63
   0  -4 -12    5.37    1.39
   0  -4 -12    2.77    2.63
   0  -4  12    4.58    0.86
   0  -4 -12    4.52    0.82
   0  -4 -12    1.30    0.99
   0  -4  12    4.14    2.61
   0  -4  12    3.12    0.68
   0  -4 -12    4.54    2.49
   0   5   0   -1.73    1.10
   0   5   0   -0.42    1.06
   0   5   0   -0.64    0.36
   0   5   0   -0.15    0.90
   0   5   0    0.19    0.27
   0   5   0    0.40    0.32
   0   5   0    0.06    0.16
   0   5   0    0.21    0.15
   0   5   0    0.32    0.17
   0   5   0    0.03    0.16
   0  -5   0    0.06    0.13
   0  -5   0    0.40    1.14
   0  -5   0    0.06    0.16
   0  -5   0    0.10    0.35
   0  -5   0    0.40    0.38
   0  -5   0    0.32    0.33
   0  -5   0   -0.98    0.69
   0  -5   0   -0.12    0.12
   0   5  -1   13.12    1.26
   0   5  -1   12.87    0.80
   0   5  -1   17.23    2.95
   0   5   1   15.37    1.01
   0   5  -1   13.12    0.84
   0   5   1   15.23    2.90
   0   5   1   14.92    0.72
   0   5   1   15.32    1.59
   0   5  -1   13.55    1.56
   0   5  -1   13.45    0.96
   0   5   1   14.48    1.05
   0   5   1   11.84    2.30
   0   5  -1   13.70    3.20
   0   5   1   13.79    0.83
   0   5  -1   15.45    2.62
   0   5   1   10.90    2.55
   0   5  -1   12.63    2.12
   0   5  -1   16.46    1.36
   0   5   1   12.93    0.80
   0   5  -1   13.82    1.35
   0   5  -1   13.34    0.90
   0   5  -1   14.45    1.09
   0   5   1   12.64    1.16
   0  -5   1   15.16    2.26
   0  -5   1   15.85    1.52
   0  -5   1   14.33    0.96
   0  -5   1   13.55    2.50
   0  -5  -1   14.39    0.82
   0  -5  -1   13.20    1.34
   0  -5   1   15.78    1.24
   0  -5   1   12.75    1.25
   0  -5  -1   11.90    2.58
   0  -5  -1   11.89    2.08
   0  -5  -1   14.32    1.41
   0  -5   1   12.15    2.11
   0  -5   1   13.88    1.15
   0  -5  -1   13.79    0.94
   0  -5   1   13.82    0.80
   0  -5   1   13.15    0.78
   0   5  -2    0.66    0.25
   0   5  -2    0.72    0.51
   0   5  -2   -0.38    1.16
   0   5  -2    0.52    0.32
   0   5  -2    0.43    0.22
   0   5  -2    2.51    1.37
   0   5  -2    0.52    0.23
   0   5   2    0.56    0.23
   0   5  -2    1.26    0.96
   0   5   2    0.20    0.13
   0   5   2    0.96    1.14
   0   5   2    0.49    0.33
   0   5  -2    0.73    1.29
   0   5  -2    0.40    0.46
   0   5  -2    0.58    0.23
   0   5  -2    0.56    0.40
   0   5  -2    0.57    0.42
   0   5   2    2.39    1.32
   0   5   2    0.35    0.40
   0   5   2   -1.29    0.94
   0   5   2    0.49    0.24
   0  -5   2    0.30    0.80
   0  -5   2   -1.14    1.27
   0  -5   2    0.56    0.26
   0  -5  -2   -0.10    1.15
   0  -5   2    0.09    0.21
   0  -5  -2    0.24    0.17
   0  -5   2   -0.14    0.35
   0  -5  -2    0.57    0.78
   0  -5   2    0.75    0.37
   0  -5   2    0.59    0.42
   0  -5  -2    0.06    0.19
   0  -5   2    0.09    0.37
   0  -5  -2    0.46    0.39
   0  -5  -2   -0.19    0.32
   0  -5   2   -0.08    0.18
   0  -5   2    1.29    1.15
   0  -5   2    1.33    1.21
   0  -5   2    0.17    0.16
   0   5   3   11.15    2.03
   0   5  -3   12.51    0.82
   0   5  -3   13.44    0.91
   0   5  -3   12.33    1.51
   0   5   3   12.32    0.80
   0   5   3   12.41    1.45
   0   5   3   15.72    3.18
   0   5   3   10.44    2.72
   0   5  -3   17.13    3.31
   0   5  -3   12.98    1.47
   0   5  -3   12.97    1.30
   0   5   3   13.71    0.76
   0   5   3   12.61    1.08
   0   5  -3   13.24    1.33
   0   5  -3   14.33    0.91
   0   5  -3   13.82    1.04
   0   5  -3   12.60    2.36
   0   5   3   12.75    0.98
   0   5  -3   10.76    2.05
   0   5  -3   11.97    1.18
   0  -5   3   12.57    1.26
   0  -5   3   13.44    0.86
   0  -5   3   10.96    2.05
   0  -5   3   10.76    2.18
   0  -5   3   12.63    0.80
   0  -5   3   13.55    0.93
   0  -5   3   11.41    2.11
   0  -5   3   10.65    1.23
   0  -5  -3   14.68    1.53
   0  -5   3   13.71    2.56
   0  -5  -3   14.44    1.00
   0  -5  -3   14.37    1.48
   0  -5   3   11.64    1.18
   0  -5  -3   11.53    2.05
   0  -5   3   12.85    1.14
   0  -5  -3   12.62    0.81
   0  -5   3   13.55    0.86
   0  -5  -3   10.67    2.44
   0   5  -4   16.25    1.53
   0   5  -4   17.35    1.91
   0   5   4   16.49    1.15
   0   5  -4   20.43    1.20
   0   5   4   18.46    3.25
   0   5   4   14.13    2.51
   0   5   4   18.78    1.71
   0   5   4   18.07    1.26
   0   5   4   16.28    2.90
   0   5  -4   19.01    1.65
   0   5   4   20.84    3.51
   0   5  -4   17.36    3.77
   0   5  -4   21.04    1.44
   0   5  -4   18.47    1.12
   0   5   4   18.97    0.88
   0   5   4   18.34    1.57
   0   5  -4   18.22    0.97
   0   5  -4   15.38    2.47
   0   5   4   17.37    0.98
   0   5  -4   18.31    1.94
   0  -5  -4   20.75    1.82
   0  -5   4   18.89    1.63
   0  -5  -4   16.92    0.97
   0  -5   4   21.35    3.07
   0  -5   4   18.82    1.40
   0  -5  -4   15.37    2.44
   0  -5   4   18.99    1.03
   0  -5  -4   14.83    3.07
   0  -5  -4   19.52    1.76
   0  -5   4   14.22    2.44
   0  -5   4   18.77    1.12
   0  -5  -4   19.24    1.15
   0   5  -5   35.50    2.30
   0   5  -5   29.97    5.08
   0   5  -5   37.63    2.42
   0   5  -5   36.64    1.70
   0   5   5   35.30    2.21
   0   5   5   39.01    4.16
   0   5   5   35.41    1.72
   0   5   5   33.73    3.80
   0   5  -5   36.65    1.69
   0   5   5   38.76    2.45
   0   5   5   35.88    3.75
   0   5  -5   35.90    2.92
   0  -5  -5   36.68    1.70
   0  -5  -5   34.82    1.48
   0  -5  -5   30.90    4.63
   0  -5  -5   36.24    2.47
   0  -5  -5   42.47    2.70
   0  -5   5   37.03    1.51
   0  -5   5   36.81    1.63
   0  -5   5   34.53    3.38
   0  -5   5   37.53    2.34
   0  -5  -5   45.20    3.84
   0   5  -6   14.24    2.07
   0   5   6    7.65    2.43
   0   5  -6   11.74    0.99
   0   5   6   11.27    1.62
   0   5  -6   12.25    2.67
   0   5   6   10.76    1.53
   0   5  -6   12.87    1.88
   0   5  -6   14.25    2.04
   0   5   6    8.51    2.52
   0   5   6   10.82    2.93
   0   5  -6   12.83    3.51
   0   5   6   10.80    0.98
   0  -5  -6   11.20    1.74
   0  -5  -6   11.74    0.88
   0  -5   6   11.60    0.93
   0  -5  -6   11.18    1.77
   0  -5  -6   12.86    2.66
   0  -5   6   10.50    1.55
   0  -5   6   11.22    2.56
   0  -5   6   11.83    1.05
   0  -5  -6    9.58    0.90
   0  -5  -6    6.92    2.29
   0   5   7   -0.06    0.58
   0   5  -7    0.99    0.57
   0   5   7   -0.01    1.71
   0   5  -7   -1.16    1.98
   0   5   7    1.72    0.72
   0   5   7   -1.38    1.36
   0   5  -7    0.91    0.35
   0   5   7    0.40    0.31
   0   5  -7    0.51    0.68
   0   5  -7    0.79    0.64
   0   5  -7    0.76    0.43
   0   5   7    2.01    1.59
   0  -5  -7    0.30    0.51
   0  -5  -7    1.83    1.59
   0  -5   7    0.11    1.47
   0  -5   7    0.97    0.41
   0  -5   7    0.81    0.32
   0  -5  -7    1.04    0.39
   0  -5  -7    0.72    0.30
   0  -5  -7   -0.38    0.44
   0  -5   7    0.93    0.63
   0  -5  -7   -2.88    1.70
   0   5   8   14.02    3.33
   0   5   8   13.77    1.15
   0   5  -8   14.52    1.14
   0   5  -8   16.61    1.80
   0   5  -8   15.98    3.99
   0   5   8   12.92    1.81
   0   5  -8   14.02    2.02
   0   5  -8   11.35    1.87
   0   5  -8   15.64    1.32
   0   5   8   15.46    3.25
   0  -5  -8   18.58    3.82
   0  -5  -8   17.04    1.84
   0  -5   8   14.49    1.57
   0  -5  -8   15.74    1.27
   0  -5  -8   14.86    1.10
   0  -5  -8   13.57    1.14
   0  -5  -8   12.25    3.21
   0  -5  -8   13.98    2.07
   0  -5   8   12.26    1.00
   0  -5   8   15.17    1.09
   0  -5  -8   17.25    3.78
   0  -5   8   16.38    3.25
   0   5   9    0.74    1.84
   0   5  -9   -0.46    0.24
   0   5  -9    0.08    0.27
   0   5  -9   -0.74    0.65
   0   5   9    0.45    0.30
   0   5  -9   -0.11    0.66
   0   5   9   -0.65    0.58
   0   5  -9    0.33    0.58
   0   5  -9   -1.11    2.29
   0   5   9   -2.81    1.61
   0  -5  -9    0.24    0.34
   0  -5  -9    0.09    0.31
   0  -5  -9   -1.35    1.78
   0  -5  -9   -2.46    2.03
   0  -5  -9    0.85    0.81
   0  -5  -9    0.04    0.29
   0  -5  -9   -0.57    1.94
   0  -5   9   -0.65    1.78
   0  -5   9    0.42    0.31
   0  -5   9    0.16    0.28
   0  -5   9    0.15    0.56
   0  -5  -9    0.41    0.60
   0   5 -10   -0.77    2.97
   0   5  10    0.21    2.57
   0   5  10    1.97    0.60
   0   5 -10    2.08    0.58
   0   5  10    3.01    4.47
   0   5 -10    2.86    1.17
   0   5 -10    1.16    0.86
   0   5 -10    1.29    0.98
   0   5 -10    2.66    0.71
   0   5  10    2.45    1.56
   0  -5 -10    0.88    0.91
   0  -5  10    3.07    1.02
   0  -5 -10    3.01    3.30
   0  -5 -10    2.33    0.58
   0  -5 -10   -0.09    2.78
   0  -5 -10    3.33    2.55
   0  -5 -10    1.19    0.47
   0   5 -11    0.50    0.37
   0   5 -11   -0.03    0.49
   0   5  11    1.04    2.50
   0   5 -11   -2.39    0.91
   0   5 -11    0.42    0.66
   0   5  11    0.85    0.77
   0  -5  11    2.21    1.01
   0  -5  11    1.18    0.44
   0  -5 -11    0.65    0.93
   0  -5 -11   -0.23    2.51
   0  -5 -11    1.12    0.97
   0  -5  11    1.29    0.47
   0  -5 -11    0.70    0.41
   0  -5  11    4.60    2.65
   0   6   0    6.04    1.05
   0   6   0    4.18    1.96
   0   6   0    5.92    0.62
   0   6   0    6.87    1.37
   0  -6   0    2.78    1.94
   0  -6   0    5.35    1.21
   0  -6   0    5.96    0.84
   0  -6   0    4.96    1.10
   0  -6   0    5.24    0.57
   0  -6   0    4.94    1.62
   0   6  -1   11.28    3.02
   0   6  -1    9.42    2.43
   0   6  -1    9.93    1.19
   0   6  -1   11.21    0.85
   0   6  -1    8.40    1.64
   0   6  -1    9.14    0.84
   0   6   1   11.74    2.77
   0   6   1    6.94    2.53
   0   6   1    8.71    1.55
   0   6   1    9.97    0.91
   0  -6  -1   10.12    0.91
   0  -6  -1    8.93    2.67
   0  -6   1   11.58    1.37
   0  -6   1    6.48    2.22
   0  -6  -1    7.14    1.44
   0  -6   1    6.46    1.76
   0  -6  -1    6.09    1.81
   0  -6   1    8.39    1.41
   0  -6   1    8.79    0.84
   0  -6  -1    7.89    0.70
   0  -6  -1    8.73    1.50
   0  -6   1    9.07    0.72
   0   6   2    0.85    1.68
   0   6   2    1.40    0.38
   0   6  -2    1.67    0.78
   0   6  -2    1.96    0.47
   0   6   2    2.26    1.86
   0   6  -2    0.41    1.50
   0   6   2    1.29    0.71
   0   6  -2    1.06    0.53
   0   6  -2    3.15    1.87
   0   6   2    0.92    0.49
   0   6  -2    0.91    0.30
   0   6   2    1.64    0.47
   0  -6  -2    1.73    1.47
   0  -6   2    1.31    0.36
   0  -6  -2    1.09    0.64
   0  -6  -2    1.32    0.38
   0  -6  -2    0.82    0.36
   0  -6  -2    0.38    0.59
   0  -6   2    1.82    0.51
   0  -6   2    1.67    1.74
   0  -6   2    0.58    0.56
   0  -6   2    1.60    0.64
   0  -6   2    0.20    1.13
   0  -6  -2    1.04    1.79
   0   6  -3   17.17    1.12
   0   6   3   15.70    1.77
   0   6  -3   14.53    1.55
   0   6  -3   12.83    2.00
   0   6  -3   12.99    3.42
   0   6   3   14.65    3.20
   0   6  -3   16.30    2.41
   0   6   3   15.93    1.21
   0   6   3   14.83    1.37
   0   6   3   12.06    3.07
   0   6  -3   15.25    1.04
   0   6   3   15.69    0.96
   0   6  -3   11.70    2.63
   0   6  -3   14.13    1.31
   0  -6   3   19.01    3.32
   0  -6   3   13.77    0.92
   0  -6  -3   14.26    1.72
   0  -6   3   14.79    1.12
   0  -6  -3   16.84    3.54
   0  -6   3   17.32    1.58
   0  -6   3   13.09    1.82
   0  -6   3   11.80    2.47
   0  -6  -3   15.01    0.96
   0  -6  -3   14.23    1.64
   0  -6  -3   15.71    2.66
   0  -6  -3   15.40    1.15
   0   6   4   -0.71    1.55
   0   6   4    0.85    0.63
   0   6   4    0.46    0.38
   0   6  -4    1.21    0.70
   0   6  -4    1.76    0.77
   0   6   4    0.36    0.23
   0   6  -4    0.80    0.39
   0   6  -4    3.71    2.11
   0   6   4    2.11    2.03
   0   6   4    0.80    0.38
   0  -6  -4   -0.20    0.48
   0  -6  -4   -0.56    0.51
   0  -6  -4    0.13    0.25
   0  -6  -4   -1.15    1.56
   0  -6  -4    0.24    0.27
   0  -6   4    0.83    0.36
   0  -6   4    0.22    0.26
   0  -6   4    0.57    1.61
   0  -6   4    0.13    0.52
   0  -6  -4   -1.62    1.27
   0   6   5   15.30    1.31
   0   6   5   16.83    3.84
   0   6   5   14.89    1.84
   0   6   5   11.50    2.86
   0   6  -5   11.21    3.50
   0   6  -5   13.36    1.12
   0   6  -5   14.60    2.01
   0   6   5   14.63    0.87
   0   6   5   15.37    1.22
   0   6  -5   14.70    2.20
   0  -6   5   15.75    2.92
   0  -6  -5   14.88    2.96
   0  -6  -5   19.98    2.15
   0  -6  -5   12.87    1.91
   0  -6   5   14.79    1.09
   0  -6  -5   11.50    1.06
   0  -6   5   12.91    1.54
   0  -6  -5   14.50    1.00
   0  -6   5   14.53    1.00
   0  -6  -5   16.82    3.72
   0   6  -6    5.71    0.91
   0   6   6    4.56    2.42
   0   6  -6    3.70    1.25
   0   6   6    5.44    0.94
   0   6   6    6.25    0.57
   0   6   6    4.69    1.22
   0   6  -6    2.19    2.67
   0   6   6    6.50    2.67
   0   6   6    5.41    0.91
   0   6  -6    4.84    1.24
   0  -6   6    3.84    2.00
   0  -6  -6    4.94    1.22
   0  -6  -6    4.55    1.26
   0  -6  -6    6.00    0.89
   0  -6   6    7.26    0.94
   0  -6   6    7.77    1.43
   0  -6  -6    3.09    2.58
   0  -6   6    6.78    0.75
   0   6   7   19.87    3.77
   0   6  -7   18.20    2.60
   0   6  -7   21.91    1.54
   0   6  -7   24.23    2.39
   0   6   7   11.30    3.18
   0   6   7   19.43    1.98
   0   6   7   19.09    0.98
   0   6   7   18.88    1.43
   0   6  -7   13.50    4.17
   0   6   7   20.31    1.50
   0  -6  -7   19.24    2.11
   0  -6   7   20.55    1.28
   0  -6   7   13.74    3.03
   0  -6   7   21.33    2.06
   0  -6  -7   18.42    1.33
   0  -6  -7   24.11    4.73
   0  -6  -7   19.10    2.03
   0  -6   7   19.66    1.32
   0  -6  -7   24.04    1.67
   0  -6  -7   13.70    3.65
   0   6   8   12.82    1.80
   0   6  -8   17.59    2.48
   0   6  -8   16.61    1.42
   0   6   8   14.65    3.61
   0   6   8   13.06    5.63
   0   6   8   15.89    1.86
   0   6  -8   19.92    5.27
   0   6  -8   14.62    2.43
   0  -6  -8   14.95    3.83
   0  -6   8   15.74    1.18
   0  -6   8   13.83    2.94
   0  -6  -8   12.37    2.05
   0   6   9    2.52    0.95
   0   6   9    1.47    0.50
   0   6  -9    4.76    3.41
   0   6   9    3.48    2.70
   0   6  -9    0.20    0.39
   0   6   9    5.42    3.17
   0   6  -9    2.29    0.97
   0   6  -9    1.59    1.14
   0  -6  -9    3.31    3.00
   0  -6   9    2.38    1.97
   0  -6  -9    4.35    1.32
   0  -6   9    2.61    0.62
   0  -6  -9    1.06    0.39
   0  -6  -9    3.75    2.99
   0  -6   9    1.64    0.88
   0  -6  -9    1.24    0.45
   0  -6  -9    1.06    0.78
   0  -6   9    1.88    0.52
   0   7   0   -2.16    1.95
   0   7   0   -0.14    0.22
   0   7   0   -1.91    1.74
   0   7   0    0.74    0.55
   0   7   0    0.23    0.67
   0   7   0    0.57    0.28
   0  -7   0    0.65    0.30
   0  -7   0    1.11    0.65
   0  -7   0    0.88    0.59
   0  -7   0   -0.11    2.08
   0   7   1    9.93    1.80
   0   7   1    4.07    2.43
   0   7  -1   11.39    2.86
   0   7  -1    9.99    0.91
   0   7   1    9.28    0.84
   0   7   1    8.82    3.10
   0   7  -1    5.94    2.84
   0   7  -1   11.19    1.98
   0   7  -1    9.05    1.46
   0   7  -1   10.27    0.98
   0   7   1    8.87    1.36
   0   7   1   10.75    1.04
   0  -7   1    6.71    2.97
   0  -7  -1    9.78    0.98
   0  -7  -1   10.04    3.22
   0  -7   1    9.77    1.65
   0  -7  -1    9.25    1.64
   0  -7   1    9.17    1.55
   0  -7  -1   10.95    1.77
   0  -7   1   10.33    1.00
   0   7   2    0.79    0.35
   0   7  -2   -1.32    0.68
   0   7   2   -0.91    2.04
   0   7  -2   -0.23    0.25
   0   7   2    1.83    2.02
   0   7  -2   -3.92    1.66
   0   7   2    0.37    0.21
   0   7   2    0.89    0.48
   0   7  -2   -2.17    2.01
   0   7   2   -0.84    0.70
   0  -7   2   -0.63    0.61
   0  -7  -2    0.27    2.05
   0  -7  -2   -0.34    0.61
   0  -7   2    0.31    0.59
   0  -7  -2    0.95    0.39
   0  -7   2    0.33    0.32
   0  -7   2   -2.94    1.99
   0  -7  -2    1.70    0.81
   0   7  -3    2.97    1.35
   0   7   3    2.07    0.47
   0   7   3    3.26    1.11
   0   7   3    2.72    0.66
   0   7   3    1.16    1.94
   0   7   3    5.39    3.00
   0   7  -3   -1.81    2.36
   0   7   3    2.57    0.80
   0  -7  -3    2.82    0.95
   0  -7  -3    1.57    2.22
   0  -7   3    0.07    0.78
   0  -7  -3    1.45    0.42
   0  -7   3    0.96    0.54
   0  -7  -3    1.57    0.78
   0   7  -4    1.78    2.28
   0   7   4    1.55    0.42
   0   7   4    1.20    0.69
   0   7   4    2.42    1.13
   0   7  -4    2.17    1.05
   0   7   4    2.00    0.54
   0   7   4    3.95    2.34
   0   7   4    2.12    2.45
   0  -7   4    3.80    0.71
   0  -7  -4    2.36    0.88
   0  -7   4    3.33    0.91
   0  -7  -4    7.11    2.84
   0  -7  -4    2.78    0.59
   0  -7  -4    3.18    1.01
   0   7  -5    3.94    3.17
   0   7   5    1.51    0.41
   0   7   5    2.44    1.07
   0   7  -5    3.05    1.10
   0   7   5   10.56    3.36
   0   7   5    3.85    2.31
   0   7   5    2.06    0.61
   0   7   5    0.59    0.57
   0  -7  -5    2.01    0.60
   0  -7  -5    1.04    0.77
   0  -7   5    3.05    1.10
   0  -7   5    2.71    0.62
   0  -7  -5    0.80    0.98
   0  -7  -5   -2.94    2.27
   0   7  -6    0.80    3.04
   0   7   6    0.03    0.15
   0   7   6   -0.23    0.27
   0   7   6   -1.87    2.25
   0   7  -6    1.14    0.98
   0   7   6    0.02    0.36
   0  -7  -6    0.18    0.36
   0  -7   6   -0.23    0.29
   0  -7   6   -0.04    0.62
   0  -7  -6    1.60    3.07
   0  -7  -6   -3.98    2.40
   0  -7  -6   -1.33    0.71
   0  -7  -6   -0.22    0.31
   0   7   7   14.36    1.25
   0   7  -7   13.44    4.43
   0   7   7   12.43    2.37
   0   7  -7   12.01    2.25
   0   7   7   13.88    1.39
   0   7   7   14.19    3.92
   0  -7  -7   12.72    1.28
   0  -7  -7   19.02    4.91
   0  -7  -7   13.82    2.36
   0  -7  -7   12.90    3.49
   0  -7   7    8.30    1.62
   0  -7   7   11.24    1.18
   0  -7  -7   15.78    2.02
   0   8   0   -0.98    2.55
   0   8   0    4.19    1.37
   0   8   0    2.10    0.59
   0   8   0    1.01    1.01
   0   8   0    5.77    3.17
   0   8   0    2.13    0.61
   0  -8   0    3.10    4.20
   0  -8   0    2.34    0.61
   0  -8   0    2.40    1.01
   0  -8   0    3.22    1.92
   0   8   1    5.22    1.48
   0   8   1    8.99    3.36
   0   8   1    4.85    3.20
   0   8  -1    4.35    1.36
   0   8   1    7.10    1.06
   0   8  -1    9.45    3.80
   0   8   1    5.91    1.13
   0   8   1    7.30    1.96
   0  -8   1    6.71    1.58
   0  -8   1    7.32    1.07
   0  -8  -1    4.72    0.91
   0  -8  -1   10.69    3.48
   0  -8  -1    5.31    1.56
   0  -8  -1    9.36    1.60
   0   8   2    0.86    0.87
   0   8  -2    0.46    1.20
   0   8   2    2.01    2.88
   0   8   2    1.24    0.35
   0   8   2    0.75    0.66
   0   8  -2    1.60    3.53
   0   8   2    2.41    3.01
   0   8   2    0.76    0.44
   0  -8  -2    0.82    0.95
   0  -8   2    0.97    0.53
   0  -8  -2    1.20    0.63
   0  -8  -2    1.35    0.95
   0  -8  -2    2.67    3.00
   0  -8   2   -0.10    0.77
   0   8   3   11.36    1.84
   0   8   3   11.41    0.99
   0   8   3   12.92    1.83
   1   0 -14   -1.29    0.88
   1   0 -14   -0.17    0.33
   1   0 -14    0.66    0.18
  -1   0  14    0.39    0.80
  -1   0  14    0.43    0.41
   1   0 -13   -0.65    0.51
   1   0 -13    0.51    0.42
   1   0 -13    0.36    0.30
  -1   0  13   -0.27    0.30
  -1   0  13    0.43    2.28
   1   0 -13    0.70    0.65
  -1   0  13   -1.20    0.62
   1   0 -13    1.02    2.61
   1   0 -13    0.12    0.44
   1   0 -13    0.03    0.13
  -1   0  12    0.68    2.19
  -1   0  12    1.52    0.75
   1   0 -12    2.49    0.86
   1   0 -12    1.60    0.45
   1   0 -12    1.66    0.49
   1   0 -12    1.46    0.49
   1   0 -12   -1.66    1.76
  -1   0  12    3.12    0.70
  -1   0  12    2.72    0.59
   1   0 -12    2.07    0.33
   1   0 -12    0.85    0.71
   1   0 -12    1.83    0.51
  -1   0  11   -0.19    0.38
   1   0 -11    1.67    1.43
  -1   0  11    0.15    0.25
   1   0 -11   -0.08    0.12
  -1   0  11    0.04    0.22
   1   0 -11    0.27    0.21
   1   0 -11    0.12    0.24
   1   0 -11   -0.27    0.39
  -1   0  11   -0.40    1.35
   1   0 -11   -0.06    0.55
   1   0 -11    0.19    0.21
  -1   0  10   41.69    4.08
  -1   0  10   42.27    3.59
   1   0 -10   46.57    1.90
   1   0 -10   38.53    2.55
   1   0 -10   43.50    1.84
   1   0 -10   46.94    2.74
   1   0 -10   45.45    1.76
   1   0 -10   46.22    4.21
  -1   0  10   45.32    1.91
   1   0 -10   45.93    1.30
  -1   0  10   47.12    2.20
   1   0 -10   44.01    1.87
   1   0  -9    0.10    0.29
  -1   0   9    0.10    0.20
   1   0  -9    0.34    0.38
   1   0  -9   -0.50    0.95
   1   0  -9    0.06    0.08
  -1   0   9    0.42    0.32
   1   0  -9    0.02    0.16
   1   0  -9   -0.28    0.79
  -1   0   9    0.03    0.13
   1   0  -9    0.19    0.17
  -1   0   9   -0.22    0.26
   1   0  -9    0.01    0.28
  -1   0   9   -0.37    0.90
   1   0  -9    0.06    0.18
   1   0  -9   -0.25    0.33
   1   0  -9    0.26    0.19
  -1   0   9   -0.80    0.84
   1   0  -9    0.70    0.95
  -1   0   8   55.87    2.14
  -1   0   8   51.72    2.08
  -1   0   8   53.50    3.40
  -1   0   8   51.25    1.35
   1   0  -8   46.36    2.41
  -1   0   8   53.08    1.71
  -1   0   8   55.14    2.33
   1   0  -8   52.73    2.46
   1   0  -8   48.77    1.73
   1   0  -8   52.10    1.94
   1   0  -8   51.57    1.77
   1   0  -8   50.95    2.52
  -1   0   8   51.31    1.92
  -1   0   8   49.69    3.48
   1   0  -8   51.63    1.78
   1   0  -8   50.34    3.29
  -1   0   8   51.97    1.81
   1   0  -8   59.41    4.03
   1   0  -8   46.17    3.17
  -1   0   8   49.77    1.73
   1   0  -8   51.28    1.31
   1   0  -8   54.92    1.87
   1   0  -8   52.43    2.07
   1   0  -8   44.35    2.45
   1   0  -8   52.80    2.07
  -1   0   8   45.74    3.72
   1   0  -8   52.21    1.76
  -1   0   8   49.56    2.34
   1   0  -8   50.82    3.10
   1   0  -7    0.14    0.08
   1   0  -7    0.48    0.46
   1   0  -7   -0.59    0.78
  -1   0   7   -0.56    0.25
  -1   0   7   -0.35    0.48
   1   0  -7   -0.79    0.50
  -1   0   7    0.41    0.67
   1   0  -7   -0.47    0.23
   1   0  -7    0.43    0.44
   1   0  -7    0.58    0.58
  -1   0   7   -0.16    0.21
  -1   0   7   -0.11    0.70
  -1   0   7    0.01    0.07
   1   0  -7   -0.28    0.17
   1   0  -7   -0.15    0.10
  -1   0   7   -0.05    0.07
   1   0  -7   -0.07    0.10
  -1   0   7   -0.72    0.37
   1   0  -7    0.03    0.23
   1   0  -7    0.07    0.07
   1   0  -7   -0.10    0.10
  -1   0   7    0.05    0.10
   1   0  -7    0.09    0.12
   1   0  -7    0.13    0.16
   1   0  -7   -0.03    0.14
  -1   0   7   -0.12    0.16
  -1   0   7   -0.10    0.16
  -1   0   7    0.27    0.14
   1   0  -7    0.13    0.74
   1   0  -7   -0.28    0.15
  -1   0   7   -0.05    0.06
   1   0  -7    0.20    0.58
  -1   0   7    0.11    0.15
  -1   0   7   -0.05    0.12
  -1   0   7    0.20    0.29
  -1   0   7   -0.21    0.09
   1   0  -7   -0.02    0.09
  -1   0   7    0.13    0.07
   1   0  -7   -0.20    0.22
   1   0  -7    0.01    0.31
   1   0  -7    0.25    0.16
   1   0  -7   -0.01    0.11
  -1   0   6    0.79    0.17
   1   0  -6    0.57    0.33
  -1   0   6    0.96    0.28
   1   0  -6    1.15    0.33
   1   0  -6    0.66    0.20
  -1   0   6    0.83    0.15
   1   0  -6    0.90    0.17
  -1   0   6    1.14    0.48
  -1   0   6    0.95    0.34
  -1   0   6    0.61    0.19
   1   0  -6    1.08    0.48
   1   0  -6    0.81    0.20
   1   0  -6    0.88    0.16
   1   0  -6    0.86    0.29
   1   0  -6    1.16    0.65
   1   0  -6    1.48    0.68
   1   0  -6    0.38    0.54
  -1   0   6    0.86    0.22
   1   0  -6    0.79    0.23
  -1   0   6    2.33    0.80
  -1   0   6    1.15    0.79
  -1   0   6    0.74    0.24
  -1   0   6    0.71    0.26
  -1   0   6    0.83    0.18
   1   0  -6    1.16    0.26
   1   0  -6    1.33    0.46
  -1   0   6    0.69    0.20
   1   0  -6    0.88    0.62
   1   0  -6    1.00    0.27
  -1   0   6    1.10    0.36
   1   0  -6   -0.18    0.46
   1   0  -6    0.71    0.26
  -1   0   6    0.89    0.26
  -1   0   6    0.68    0.22
  -1   0   6    0.77    0.33
   1   0  -6    0.66    0.29
  -1   0   6    1.57    0.64
   1   0  -6    0.87    0.22
   1   0  -6    0.60    0.30
   1   0  -6    0.78    0.14
   1   0  -6    1.05    0.33
   1   0  -6    1.14    0.28
   1   0  -5    0.57    0.44
   1   0  -5    0.04    0.08
   1   0  -5    0.03    0.08
   1   0  -5    0.17    0.13
   1   0  -5   -0.05    0.08
   1   0  -5    0.02    0.13
   1   0  -5    0.03    0.11
   1   0  -5    0.01    0.17
   1   0  -5   -0.04    0.09
  -1   0   5    0.15    0.12
  -1   0   5    0.11    0.14
   1   0  -5    0.03    0.08
   1   0  -5   -0.67    0.25
  -1   0   5   -0.12    0.14
   1   0  -5    0.06    0.07
  -1   0   5    0.15    0.28
  -1   0   5    0.01    0.09
   1   0  -5    0.08    0.15
  -1   0   5   -0.25    0.12
   1   0  -5    0.08    0.10
   1   0  -5    0.02    0.05
   1   0  -5    0.00    0.07
  -1   0   5    0.01    0.05
  -1   0   5    0.01    0.09
   1   0  -5    0.19    0.33
  -1   0   5   -0.09    0.06
   1   0  -5    0.00    0.07
  -1   0   5   -0.64    0.37
   1   0  -5   -0.13    0.14
  -1   0   5   -0.14    0.09
  -1   0   5    0.07    0.33
  -1   0   5   -0.05    0.09
   1   0  -5   -0.02    0.04
  -1   0   5    0.00    0.06
   1   0  -5    0.08    0.12
  -1   0   5    0.00    0.05
  -1   0   5    0.00    0.21
   1   0  -5   -0.05    0.45
   1   0  -5   -0.10    0.04
  -1   0   5   -0.09    0.06
  -1   0   5   -0.49    0.44
   1   0  -5    0.02    0.46
  -1   0   4   84.23    2.93
   1   0  -4   84.91    2.36
  -1   0   4   85.85    2.36
   1   0  -4   84.97    1.39
  -1   0   4   83.57    1.76
  -1   0   4   83.37    1.77
  -1   0   4   83.89    2.36
   1   0  -4   82.55    1.88
   1   0  -4   82.45    2.24
  -1   0   4   82.53    2.26
   1   0  -4   84.52    3.41
   1   0  -4   84.32    1.78
  -1   0   4   85.52    1.39
   1   0  -4   85.17    1.53
  -1   0   4   82.96    1.53
   1   0  -4   85.83    1.42
  -1   0   4   81.54    1.71
   1   0  -4   84.37    1.78
   1   0  -4   84.79    1.77
   1   0  -4   83.31    2.08
   1   0  -4   84.30    1.90
  -1   0   4   84.66    1.92
   1   0  -4   84.59    3.15
   1   0  -4   83.43    1.72
  -1   0   4   84.31    1.93
   1   0  -4   81.72    2.36
  -1   0   4   80.96    1.79
   1   0  -4   80.39    2.81
  -1   0   4   85.03    1.51
   1   0  -4   80.41    3.33
   1   0  -4   83.18    2.34
  -1   0   4   86.42    2.36
   1   0  -4   89.41    2.43
  -1   0   4   86.08    2.12
   1   0  -4   84.80    1.79
  -1   0   4   84.06    1.93
  -1   0   4   89.76    3.57
   1   0  -4   85.99    1.78
   1   0  -4   84.40    1.82
   1   0  -3   -0.05    0.21
   1   0  -3   -0.10    0.09
   1   0  -3   -0.02    0.04
  -1   0   3    0.03    0.08
  -1   0   3   -0.02    0.08
   1   0  -3    0.09    0.08
   1   0  -3    0.28    0.21
  -1   0   3   -0.06    0.06
  -1   0   3   -0.13    0.23
   1   0  -3    0.13    0.10
  -1   0   3   -0.03    0.04
  -1   0   3   -0.04    0.07
   1   0  -3   -0.05    0.10
  -1   0   3    0.28    0.21
   1   0  -3   -0.39    0.32
  -1   0   3   -0.03    0.10
  -1   0   3    0.06    0.08
   1   0  -3    0.05    0.08
   1   0  -3    0.03    0.07
  -1   0   3    0.02    0.10
  -1   0   3    0.08    0.13
   1   0  -3   -0.04    0.08
  -1   0   3    0.05    0.07
   1   0  -3   -0.03    0.07
   1   0  -3    0.11    0.23
  -1   0   3    0.05    0.21
  -1   0   3    0.16    0.12
  -1   0   3    0.11    0.11
   1   0  -3   -0.02    0.06
   1   0  -3   -0.04    0.07
   1   0  -3   -0.03    0.04
   1   0  -3    0.02    0.10
   1   0  -3    0.00    0.05
  -1   0   2   73.02    2.34
   1   0  -2   72.68    2.37
  -1   0   2   74.54    1.24
   1   0  -2   74.24    1.21
  -1   0   2   72.98    1.51
   1   0  -2   74.70    1.35
   1   0  -2   74.56    1.66
  -1   0   2   74.39    1.31
  -1   0   2   71.35    1.33
   1   0  -2   74.49    1.52
  -1   0   2   75.87    1.34
   1   0  -2   74.50    1.35
   1   0  -2   76.69    1.26
   1   0  -2   76.87    1.35
  -1   0   2   73.41    2.35
   1   0  -2   75.15    1.67
   1   0  -2   76.17    1.88
   1   0  -2   74.86    1.16
  -1   0   2   73.47    1.60
   1   0  -2   74.05    1.24
   1   0  -2   75.08    2.35
  -1   0   2   72.46    1.83
  -1   0   2   77.54    1.70
   1   0  -2   74.02    1.49
  -1   0   2   72.22    1.24
   1   0  -2   74.60    1.35
   1   0  -2   74.76    1.61
   1   0  -2   72.60    1.30
  -1   0   2   76.15    1.70
  -1   0   2   74.04    2.42
   1   0  -2   76.04    2.38
   1   0  -2   76.33    1.71
   1   0  -2   74.71    1.76
  -1   0   2   72.41    1.35
  -1   0   2   72.93    1.15
  -1   0   2   73.83    1.66
  -1   0   2   75.40    1.73
   1   0  -1   -0.01    0.03
   1   0  -1   -0.03    0.05
   1   0  -1    0.10    0.04
  -1   0   1    0.00    0.04
   1   0  -1   -0.02    0.03
  -1   0   1    0.04    0.06
  -1   0   1   -0.03    0.04
  -1   0   1    0.09    0.12
   1   0  -1   -0.02    0.03
  -1   0   1    0.05    0.04
  -1   0   1    0.00    0.06
   1   0  -1   -0.06    0.10
   1   0  -1    0.09    0.12
   1   0  -1    0.02    0.06
  -1   0   1    0.00    0.04
  -1   0   1   -0.02    0.09
  -1   0   1    0.01    0.03
   1   0  -1    0.00    0.04
  -1   0   1   -0.08    0.09
  -1   0   1    0.05    0.05
  -1   0   1    0.00    0.03
   1   0  -1    0.00    0.05
  -1   0   1   -0.03    0.05
  -1   0   1    0.01    0.02
  -1   0   1    0.09    0.06
   1   0  -1    0.04    0.06
   1   0  -1    0.11    0.12
  -1   0   0  104.58    1.72
   1   0   0  107.48    2.43
   1   0   0  103.84    1.63
  -1   0   0  101.22    1.46
   1   0   0  106.72    2.11
   1   0   0   95.16    1.61
  -1   0   0  110.72    2.25
  -1   0   0   93.24    1.58
  -1   0   0  106.08    1.69
  -1   0   0  107.46    1.51
  -1   0   0  102.00    1.67
  -1   0  -1    0.04    0.04
   1   0   1    0.02    0.04
  -1   0  -1    0.02    0.07
  -1   0  -1   -0.03    0.04
   1   0   1    0.02    0.02
  -1   0  -1    0.01    0.03
  -1   0  -1    0.04    0.16
   1   0   1    0.07    0.14
  -1   0  -1    0.02    0.02
   1   0   1   -0.05    0.04
  -1   0  -1    0.00    0.05
  -1   0  -1   -0.01    0.03
  -1   0  -1   -0.10    0.11
   1   0   1    0.04    0.04
   1   0   1    0.02    0.04
  -1   0  -1    0.02    0.02
   1   0   1    0.01    0.06
   1   0   1    0.06    0.05
  -1   0  -1   -0.04    0.04
   1   0   1   -0.02    0.03
   1   0   1   -0.09    0.14
  -1   0  -1    0.00    0.03
   1   0   1   -0.02    0.02
  -1   0  -1    0.01    0.05
  -1   0  -1    0.07    0.08
  -1   0  -1   -0.02    0.06
   1   0   1    0.31    0.08
  -1   0  -1    0.06    0.07
  -1   0  -1    0.17    0.16
   1   0   1   -0.05    0.03
  -1   0  -1   -0.02    0.04
  -1   0  -1    0.13    0.17
  -1   0  -1    0.01    0.03
  -1   0  -1    0.02    0.04
  -1   0  -1   -0.05    0.08
   1   0   1    0.04    0.09
  -1   0  -1    0.01    0.04
   1   0   1   -0.01    0.02
  -1   0  -1    0.03    0.04
   1   0   1    0.18    0.10
   1   0   2   23.31    0.63
   1   0   2   23.53    0.62
  -1   0  -2   22.42    0.61
  -1   0  -2   22.54    0.95
   1   0   2   23.10    1.24
  -1   0  -2   22.41    1.03
  -1   0  -2   22.70    0.92
  -1   0  -2   22.45    0.57
   1   0   2   20.91    0.92
   1   0   2   22.66    0.60
  -1   0  -2   22.96    1.55
  -1   0  -2   21.90    1.19
  -1   0  -2   23.75    1.22
   1   0   2   22.87    0.93
  -1   0  -2   22.81    0.70
   1   0   2   23.01    0.60
  -1   0  -2   21.89    1.39
   1   0   2   22.11    0.86
  -1   0  -2   22.15    0.89
  -1   0  -2   21.84    0.72
   1   0   2   22.74    0.58
  -1   0  -2   22.85    0.67
  -1   0  -2   21.50    0.90
   1   0   2   22.32    0.50
   1   0   2   21.30    0.51
   1   0   2   21.90    1.54
   1   0   2   23.33    0.96
  -1   0  -2   22.43    0.85
  -1   0  -2   21.98    0.59
   1   0   2   22.62    0.45
  -1   0  -2   21.72    0.55
  -1   0  -2   22.80    0.67
   1   0   2   22.76    0.67
   1   0   2   22.49    0.92
   1   0   2   23.11    0.67
   1   0   2   21.28    0.69
  -1   0  -2   22.34    0.67
   1   0   2   22.60    0.67
   1   0   2   24.22    1.23
  -1   0  -2   22.42    0.52
  -1   0  -2   21.78    0.61
  -1   0  -3    0.04    0.07
  -1   0  -3   -0.05    0.04
   1   0   3   -0.83    0.32
   1   0   3   -0.03    0.04
  -1   0  -3    0.05    0.12
   1   0   3   -0.10    0.06
  -1   0  -3    0.07    0.06
  -1   0  -3   -0.15    0.11
  -1   0  -3    0.20    0.28
   1   0   3    0.13    0.15
   1   0   3    0.00    0.06
   1   0   3   -0.03    0.03
  -1   0  -3    0.08    0.09
  -1   0  -3    0.15    0.20
   1   0   3   -0.05    0.22
  -1   0  -3    0.11    0.12
  -1   0  -3   -0.04    0.36
   1   0   3   -0.03    0.09
  -1   0  -3   -0.03    0.07
  -1   0  -3   -0.02    0.12
   1   0   3   -0.08    0.10
  -1   0  -3    0.01    0.05
   1   0   3    0.07    0.08
  -1   0  -3    0.00    0.09
   1   0   3   -0.12    0.09
   1   0   3   -0.08    0.18
  -1   0  -3    0.17    0.15
  -1   0  -3    0.05    0.22
   1   0   3    0.36    0.28
   1   0   3    0.02    0.06
  -1   0  -3    0.02    0.09
  -1   0  -3   -0.02    0.07
   1   0   3    0.01    0.06
   1   0   3   -0.05    0.07
  -1   0  -3    0.13    0.06
  -1   0  -3   -0.18    0.30
  -1   0  -3    0.16    0.09
  -1   0  -3    0.15    0.13
   1   0   3   -0.04    0.08
  -1   0  -3    0.39    0.33
   1   0   3    0.00    0.08
  -1   0  -3   -0.04    0.07
  -1   0  -3    0.00    0.06
  -1   0  -3    0.20    0.10
  -1   0  -4    0.48    0.15
  -1   0  -4    0.50    0.20
   1   0   4    0.29    0.27
  -1   0  -4   -0.04    0.38
   1   0   4    0.71    0.12
   1   0   4    0.40    0.12
  -1   0  -4    0.46    0.13
   1   0   4    0.81    0.17
  -1   0  -4    0.58    0.13
   1   0   4    0.41    0.16
   1   0   4    0.65    0.27
   1   0   4    0.52    0.52
  -1   0  -4    0.60    0.11
  -1   0  -4    0.15    0.18
  -1   0  -4    0.38    0.30
   1   0   4    0.50    0.09
  -1   0  -4    0.55    0.26
  -1   0  -4    0.81    0.14
  -1   0  -4    0.42    0.23
   1   0   4    0.78    0.19
  -1   0  -4    0.00    0.34
  -1   0  -4    0.78    0.18
  -1   0  -4    0.63    0.18
  -1   0  -4    0.51    0.35
   1   0   4    0.39    0.15
  -1   0  -4    0.92    0.17
   1   0   4    0.29    0.19
  -1   0  -4    0.83    0.30
  -1   0  -4    0.54    0.17
   1   0   4    0.41    0.50
  -1   0  -4    0.84    0.21
   1   0   4    1.69    0.53
  -1   0  -4    0.56    0.16
   1   0   4    0.22    0.27
  -1   0  -4    0.07    0.55
   1   0   4    0.67    0.19
  -1   0  -4    0.62    0.46
  -1   0  -4    0.77    0.20
  -1   0  -4    0.56    0.18
  -1   0  -4    0.61    0.28
   1   0   4    0.91    0.16
   1   0   4    0.46    0.19
   1   0   4    0.73    0.19
  -1   0  -4    0.35    0.21
  -1   0  -5    0.19    0.19
   1   0   5   -0.22    0.08
  -1   0  -5   -0.01    0.06
  -1   0  -5    0.35    0.22
  -1   0  -5   -0.02    0.43
  -1   0  -5   -0.15    0.15
   1   0   5   -0.43    0.27
  -1   0  -5   -0.12    0.05
   1   0   5    0.07    0.06
  -1   0  -5    0.02    0.08
  -1   0  -5    0.11    0.18
   1   0   5   -0.83    0.60
   1   0   5   -0.21    0.15
  -1   0  -5    0.08    0.21
   1   0   5    0.08    0.15
  -1   0  -5    0.02    0.09
   1   0   5    0.46    0.45
   1   0   5    0.13    0.11
  -1   0  -5   -0.65    0.31
  -1   0  -5    0.01    0.08
   1   0   5    0.08    0.08
  -1   0  -5    0.09    0.11
   1   0   5   -0.05    0.11
  -1   0  -5    0.20    0.18
   1   0   5    0.00    0.19
  -1   0  -5    0.54    0.53
  -1   0  -5    0.03    0.05
   1   0   5   -0.05    0.07
  -1   0  -5   -0.12    0.36
  -1   0  -5    0.07    0.10
  -1   0  -5    0.11    0.11
   1   0   5    0.08    0.06
  -1   0  -5    0.10    0.09
  -1   0  -5    0.05    0.13
  -1   0  -5   -0.05    0.06
  -1   0  -5   -0.03    0.07
  -1   0  -5   -0.18    0.33
  -1   0  -5   -0.31    0.44
   1   0   5    0.07    0.18
   1   0   5   -0.10    0.10
   1   0   5    0.11    0.12
   1   0   6   78.31    2.72
   1   0   6   78.13    2.47
  -1   0  -6   76.22    2.06
  -1   0  -6   82.29    2.03
  -1   0  -6   77.22    2.06
  -1   0  -6   77.91    4.36
  -1   0  -6   78.26    2.45
  -1   0  -6   80.64    2.75
  -1   0  -6   76.95    4.00
   1   0   6   84.14    2.08
   1   0   6   76.93    1.83
   1   0   6   78.73    1.54
  -1   0  -6   80.24    2.75
   1   0   6   80.97    2.87
  -1   0  -6   78.41    2.67
  -1   0  -6   78.08    1.95
   1   0   6   77.13    4.40
   1   0   6   81.06    4.10
  -1   0  -6   78.76    2.83
  -1   0  -6   77.33    1.81
  -1   0  -6   81.63    2.90
   1   0   6   79.19    1.99
  -1   0  -6   79.38    1.56
   1   0   6   82.42    2.04
   1   0   6   78.53    2.07
  -1   0  -6   81.75    2.00
   1   0   6   81.59    1.92
  -1   0  -6   79.87    2.09
  -1   0  -6   79.70    1.63
   1   0   6   80.49    2.11
  -1   0  -6   78.54    2.55
   1   0   6   77.94    2.70
  -1   0  -6   77.21    3.14
   1   0   6   74.27    3.12
  -1   0  -6   76.65    3.16
  -1   0  -6   80.34    1.47
   1   0   6   79.25    1.47
  -1   0  -6   75.19    1.92
  -1   0  -6   77.14    3.90
  -1   0  -6   80.18    1.86
   1   0   7    0.70    0.35
   1   0   7    0.11    0.11
  -1   0  -7    0.82    0.72
  -1   0  -7   -0.66    0.73
   1   0   7   -0.11    0.16
  -1   0  -7    0.24    0.26
   1   0   7   -0.03    0.20
  -1   0  -7    0.01    0.10
   1   0   7    0.00    0.12
  -1   0  -7    0.33    0.20
   1   0   7    0.81    0.70
  -1   0  -7   -0.38    0.25
  -1   0  -7    0.61    0.55
  -1   0  -7   -0.02    0.08
  -1   0  -7    0.01    0.10
   1   0   7   -0.08    0.06
   1   0   7   -0.23    0.12
   1   0   7    0.06    0.11
  -1   0  -7   -0.13    0.10
  -1   0  -7   -0.21    0.10
  -1   0  -7    0.11    0.07
  -1   0  -7    0.34    0.51
  -1   0  -7    0.77    0.41
   1   0   7    1.64    1.21
  -1   0  -7    0.24    0.18
  -1   0  -7    0.08    0.22
  -1   0  -7    0.10    0.08
  -1   0  -7    0.08    0.06
  -1   0  -7   -0.40    0.20
   1   0   7    0.35    0.22
   1   0   7    0.24    0.15
  -1   0  -7    0.55    0.70
  -1   0  -7    0.22    0.18
   1   0   7   -0.31    0.49
  -1   0  -7   -0.26    0.53
   1   0   7   -0.27    0.11
   1   0   7    0.06    0.07
  -1   0  -7   -0.18    0.21
  -1   0  -7    0.17    0.13
  -1   0  -7    0.24    0.18
  -1   0  -7   -0.02    0.18
   1   0   8  100.40    3.60
  -1   0  -8   97.67    5.56
  -1   0  -8   92.12    4.94
  -1   0  -8   92.13    2.28
  -1   0  -8   97.90    1.91
  -1   0  -8   88.88    3.05
   1   0   8   93.98    5.22
   1   0   8   97.74    3.25
  -1   0  -8   94.86    3.66
   1   0   8   99.12    4.20
  -1   0  -8   95.71    2.25
  -1   0  -8   98.84    2.45
  -1   0  -8   97.23    4.16
   1   0   8   99.57    2.72
  -1   0  -8   97.07    2.68
   1   0   8   95.52    2.55
  -1   0  -8   96.14    1.97
   1   0   8   93.62    3.37
  -1   0  -8   94.51    3.17
  -1   0  -8   97.48    5.25
  -1   0  -8   99.20    1.80
   1   0   8   96.16    2.38
  -1   0  -8   93.29    3.81
  -1   0  -8   96.73    2.55
   1   0   8   99.52    1.91
  -1   0  -8  103.58    3.52
   1   0   8  100.00    2.53
  -1   0  -8   97.27    2.53
  -1   0  -8   87.34    2.12
   1   0   8   88.12    5.48
  -1   0  -8   94.84    3.50
  -1   0  -8   86.42    4.06
  -1   0  -8   98.50    2.70
   1   0   8   97.18    2.58
  -1   0  -9    0.09    0.14
  -1   0  -9   -0.57    0.31
  -1   0  -9   -0.81    0.91
   1   0   9    0.02    0.15
   1   0   9   -0.28    1.49
   1   0   9   -0.23    0.49
   1   0   9    0.62    0.39
  -1   0  -9   -1.17    1.16
   1   0   9   -0.03    0.12
  -1   0  -9   -0.19    0.33
  -1   0  -9    0.40    0.38
  -1   0  -9    0.14    0.18
  -1   0  -9    0.03    1.03
   1   0   9    1.20    1.01
  -1   0  -9   -0.20    0.12
  -1   0  -9   -0.05    0.29
  -1   0  -9   -0.05    0.08
   1   0   9    0.20    0.18
   1   0   9   -0.34    0.27
  -1   0  -9   -0.02    0.13
  -1   0  -9    0.10    0.08
  -1   0 -10   19.29    0.69
  -1   0 -10   19.36    1.19
  -1   0 -10   20.97    1.71
   1   0  10   23.53    3.74
   1   0  10   19.34    1.10
  -1   0 -10   19.89    1.80
  -1   0 -10   20.79    3.62
  -1   0 -10   19.80    1.23
  -1   0 -10   18.08    3.21
   1   0  10   17.73    1.56
   1   0  10   18.90    1.20
   1   0  11    0.67    1.40
   1   0  11   -0.35    0.17
   1   0  11   -1.01    0.35
  -1   0 -11   -0.17    0.17
  -1   0 -11   -0.02    0.50
  -1   0 -11   -0.74    0.40
  -1   0 -11   -0.25    0.19
  -1   0 -11   -1.88    1.28
   1   0  11    0.59    0.32
  -1   0 -11   -0.04    0.24
  -1   0 -12    0.72    0.31
   1   0  12    0.03    0.29
   1   0  12   -1.88    2.08
  -1   0 -12    0.46    2.05
   1   0  12    0.06    0.27
   1   0  12    0.13    0.59
  -1   0 -12    0.83    0.38
  -1   0 -12    1.95    0.76
  -1   0 -12    0.02    0.52
  -1   0 -12   -0.22    0.23
  -1   0 -13    0.66    0.63
   1   0  13   -0.39    1.92
   1   0  13    0.65    0.39
   1   0  13    0.76    0.79
  -1   0 -13   -0.89    0.28
   1   0  13   -0.34    0.31
  -1   0 -13    1.89    2.31
  -1   0 -13    0.17    0.28
  -1   0 -13    0.11    0.32
   1   1 -13    0.45    0.17
  -1   1  13   -0.44    2.68
  -1   1  13   -0.06    0.59
   1   1 -13    1.18    0.45
   1   1 -13    0.32    0.35
  -1   1  13    0.38    0.32
   1   1 -13    1.52    0.87
   1   1 -13    0.97    0.39
   1   1 -13    0.23    0.38
   1   1 -13    0.76    2.30
  -1   1  13    0.48    0.42
   1   1 -13    0.18    0.74
  -1  -1  13    0.38    0.35
   1  -1 -13   -0.03    0.34
   1  -1 -13    0.69    0.63
  -1  -1  13    1.61    2.58
   1  -1 -13   -5.16    2.29
   1  -1 -13    0.45    0.79
  -1  -1  13    0.69    0.71
   1  -1 -13    0.43    0.28
  -1  -1  13   -0.28    0.25
   1  -1 -13   -0.16    0.29
   1   1 -12    0.33    0.23
   1   1 -12    0.13    0.27
  -1   1  12    6.62    2.71
   1   1 -12    1.27    0.80
   1   1 -12    0.12    0.36
  -1   1  12    0.08    0.23
  -1   1  12    0.21    0.55
  -1   1  12    0.59    0.34
   1   1 -12    0.42    1.67
   1   1 -12    0.27    0.31
   1   1 -12    0.32    0.60
   1   1 -12    0.20    0.18
  -1  -1  12    0.27    0.27
   1  -1 -12    0.16    0.26
   1  -1 -12   -1.77    1.61
   1  -1 -12    0.62    0.63
   1  -1 -12   -0.97    0.51
  -1  -1  12   -0.05    0.27
   1  -1 -12    0.07    0.24
   1  -1 -12    0.46    0.32
   1  -1 -12   -0.30    0.43
  -1  -1  12    0.53    0.57
   1  -1 -12    0.02    0.23
   1   1 -11    2.30    0.57
  -1   1  11    1.62    0.74
  -1   1  11   -0.62    1.45
  -1   1  11    2.91    0.87
   1   1 -11    1.93    0.46
   1   1 -11    2.15    0.84
   1   1 -11    2.14    0.39
   1   1 -11    1.46    0.50
   1   1 -11    2.17    1.86
  -1   1  11    2.69    0.55
  -1   1  11    1.84    1.68
   1   1 -11    0.58    0.76
   1   1 -11    1.98    0.55
  -1   1  11    1.76    0.49
   1  -1 -11    1.53    0.45
   1  -1 -11    2.46    0.94
   1  -1 -11    2.38    0.82
  -1  -1  11    2.29    0.51
  -1  -1  11    3.49    1.75
   1  -1 -11    2.99    0.62
   1  -1 -11    1.99    0.57
   1  -1 -11    3.05    0.59
  -1  -1  11    1.68    0.70
   1  -1 -11    4.85    2.11
  -1  -1  11    1.99    0.50
  -1   1  10   -0.21    0.18
  -1   1  10    0.03    0.38
  -1   1  10   -0.04    0.13
  -1   1  10   -0.62    1.06
  -1   1  10   -0.28    0.37
   1   1 -10    0.35    0.43
   1   1 -10    0.01    0.21
  -1   1  10   -0.40    0.95
   1   1 -10    0.19    0.16
   1   1 -10   -0.17    0.20
   1   1 -10   -0.52    0.40
   1   1 -10    0.21    0.23
   1   1 -10    0.22    0.28
   1   1 -10    0.10    1.31
   1  -1 -10   -0.10    0.18
   1  -1 -10   -1.45    1.12
   1  -1 -10   -0.02    0.48
   1  -1 -10   -0.20    0.14
   1  -1 -10    0.32    0.25
  -1  -1  10    0.47    0.29
  -1  -1  10    0.18    0.17
  -1  -1  10   -1.14    1.26
  -1  -1  10   -0.21    0.29
   1  -1 -10    0.13    0.43
   1  -1 -10   -0.11    0.08
  -1   1   9    0.17    0.31
  -1   1   9    0.00    0.30
   1   1  -9   -0.21    0.88
   1   1  -9    0.04    0.19
   1   1  -9   -0.16    0.12
   1   1  -9    0.52    0.35
  -1   1   9   -0.40    0.84
  -1   1   9    0.45    0.22
   1   1  -9    0.11    0.14
  -1   1   9   -0.15    1.06
  -1   1   9    0.63    0.49
   1   1  -9    0.18    0.18
   1   1  -9   -0.09    0.30
   1   1  -9    0.35    0.31
   1   1  -9   -0.11    0.15
   1   1  -9    1.18    1.11
  -1   1   9   -0.06    0.15
  -1   1   9    0.24    0.23
   1  -1  -9    0.09    0.35
  -1  -1   9    0.24    0.29
   1  -1  -9   -0.11    0.17
   1  -1  -9   -0.47    0.43
   1  -1  -9   -0.30    0.34
   1  -1  -9   -0.24    0.30
   1  -1  -9    0.09    1.04
   1  -1  -9    0.27    0.85
   1  -1  -9   -0.02    0.15
   1  -1  -9    0.25    0.16
   1  -1  -9    0.11    0.21
  -1  -1   9    1.20    0.99
  -1  -1   9    0.48    0.20
   1  -1  -9    0.25    0.19
   1  -1  -9    0.37    0.27
   1  -1  -9    0.24    0.10
  -1  -1   9    0.52    0.33
  -1  -1   9   -0.04    0.80
  -1  -1   9    0.25    0.18
   1  -1  -9   -1.03    1.17
   1  -1  -9    1.39    1.00
  -1   1   8    1.51    0.36
   1   1  -8    1.87    0.49
  -1   1   8    1.02    0.37
  -1   1   8    1.41    0.52
   1   1  -8    1.43    0.29
  -1   1   8    0.99    0.28
   1   1  -8   -0.15    0.85
  -1   1   8    1.28    0.27
  -1   1   8    1.36    0.24
   1   1  -8    1.31    0.53
   1   1  -8    1.58    0.48
   1   1  -8    1.68    0.37
   1   1  -8    1.20    0.50
   1   1  -8    1.04    0.40
  -1   1   8    2.13    0.93
   1   1  -8    1.37    0.22
  -1   1   8    1.83    0.42
   1   1  -8    1.97    0.44
  -1   1   8    0.57    0.84
  -1   1   8    0.82    1.06
  -1   1   8    1.10    0.42
  -1   1   8    0.36    0.44
   1   1  -8    1.11    0.34
   1   1  -8    1.10    0.85
   1  -1  -8    1.06    0.78
   1  -1  -8    2.28    0.59
   1  -1  -8    2.00    0.39
  -1  -1   8    1.19    0.38
  -1  -1   8    1.53    0.39
   1  -1  -8    0.84    0.29
  -1  -1   8   -1.69    1.12
   1  -1  -8    0.85    0.42
  -1  -1   8    0.52    0.42
   1  -1  -8    1.74    0.43
  -1  -1   8    1.29    0.32
   1  -1  -8    1.48    0.35
   1  -1  -8    1.29    0.86
   1  -1  -8    0.68    0.74
   1  -1  -8    1.63    0.55
   1  -1  -8    1.46    1.01
   1  -1  -8    1.20    0.95
   1  -1  -8    0.43    0.33
   1  -1  -8    2.45    0.51
   1  -1  -8    1.45    1.14
   1  -1  -8    1.72    0.19
   1  -1  -8    1.35    0.34
  -1  -1   8    1.32    0.90
  -1  -1   8    1.45    0.80
   1  -1  -8    1.31    0.28
   1  -1  -8    1.27    0.26
  -1  -1   8    1.25    0.49
   1   1  -7  110.03    2.31
  -1   1   7  110.21    3.44
   1   1  -7  107.40    2.49
   1   1  -7  107.78    2.13
   1   1  -7  113.86    3.87
  -1   1   7  113.10    2.58
   1   1  -7  109.51    2.05
   1   1  -7  107.21    2.81
   1   1  -7  104.83    3.19
  -1   1   7  108.76    3.31
   1   1  -7  106.92    2.55
  -1   1   7  102.37    5.28
   1   1  -7  109.95    2.68
   1   1  -7  107.87    2.89
  -1   1   7  109.79    2.24
  -1   1   7  111.46    3.23
  -1   1   7  106.19    4.30
  -1   1   7  114.55    2.57
  -1   1   7  105.49    2.41
   1   1  -7  104.96    3.47
  -1   1   7  104.31    2.49
   1   1  -7  106.78    2.76
  -1   1   7  111.08    2.72
   1   1  -7  117.39    5.24
  -1   1   7  106.23    1.94
  -1   1   7  108.78    2.47
   1   1  -7  105.73    4.35
   1   1  -7  106.78    3.56
   1   1  -7  113.92    3.02
   1   1  -7  105.26    2.53
  -1   1   7  113.67    1.98
  -1   1   7  112.90    3.50
  -1   1   7  106.85    4.94
   1   1  -7  103.21    4.95
   1   1  -7  112.74    2.65
   1   1  -7  107.59    3.37
   1  -1  -7  107.91    2.60
  -1  -1   7  106.29    2.35
  -1  -1   7  105.95    3.17
   1  -1  -7  110.01    2.54
  -1  -1   7  117.32    3.13
   1  -1  -7  107.14    2.56
   1  -1  -7  111.38    3.20
   1  -1  -7  111.00    3.35
  -1  -1   7  113.98    2.91
   1  -1  -7  110.74    5.21
   1  -1  -7  113.39    4.29
   1  -1  -7  112.78    5.34
   1  -1  -7  107.66    1.88
  -1  -1   7  111.77    2.65
   1  -1  -7  105.63    2.21
  -1  -1   7  105.24    2.67
   1  -1  -7  106.03    3.40
   1  -1  -7  107.00    2.75
   1  -1  -7  109.65    4.34
   1  -1  -7  111.09    2.64
  -1  -1   7  111.00    3.07
   1  -1  -7  109.90    2.49
  -1  -1   7  111.27    2.29
  -1  -1   7  113.92    4.49
  -1  -1   7  112.61    5.19
  -1  -1   7  109.42    2.50
  -1  -1   7  107.16    2.55
   1  -1  -7  109.28    2.49
   1  -1  -7  104.65    3.46
   1  -1  -7  104.94    3.31
   1  -1  -7  110.06    2.92
   1  -1  -7  110.98    2.35
  -1  -1   7  114.95    3.48
   1  -1  -7  110.03    4.54
  -1  -1   7  110.38    3.68
  -1  -1   7  112.50    5.39
  -1   1   6   14.56    0.72
   1   1  -6   14.92    0.78
  -1   1   6   13.39    2.03
  -1   1   6   14.28    0.74
   1   1  -6   15.37    0.93
   1   1  -6   14.51    0.93
  -1   1   6   14.44    0.72
  -1   1   6   16.20    0.70
   1   1  -6   13.90    0.75
   1   1  -6   15.18    1.27
   1   1  -6   15.52    0.66
   1   1  -6   15.24    1.17
   1   1  -6   16.89    1.65
  -1   1   6   15.77    1.08
  -1   1   6   16.57    1.19
   1   1  -6   15.66    0.89
  -1   1   6   14.50    0.52
   1   1  -6   16.49    1.21
   1   1  -6   14.15    0.86
   1   1  -6   15.58    1.06
  -1   1   6   15.88    1.07
   1   1  -6   15.21    1.09
   1   1  -6   15.54    0.77
   1   1  -6   14.79    0.61
   1   1  -6   15.81    0.71
   1   1  -6   12.76    1.90
  -1   1   6   14.94    0.78
   1   1  -6   15.37    0.81
  -1   1   6   15.09    0.53
  -1   1   6   16.07    1.81
  -1   1   6   16.51    1.65
  -1   1   6   15.88    1.12
   1   1  -6   17.88    1.92
   1   1  -6   15.39    0.98
  -1   1   6   14.57    0.76
   1  -1  -6   14.03    0.88
   1  -1  -6   14.98    0.80
   1  -1  -6   16.55    2.31
   1  -1  -6   15.36    0.67
  -1  -1   6   14.67    0.90
   1  -1  -6   15.37    0.79
  -1  -1   6   16.33    0.84
   1  -1  -6   14.60    0.73
   1  -1  -6   17.14    1.13
   1  -1  -6   15.52    0.77
   1  -1  -6   15.54    1.73
  -1  -1   6   14.34    1.48
   1  -1  -6   15.37    1.14
   1  -1  -6   14.37    2.08
   1  -1  -6   11.36    1.74
  -1  -1   6   15.08    1.05
  -1  -1   6   13.47    1.95
   1  -1  -6   13.13    0.99
  -1  -1   6   14.71    0.70
   1  -1  -6   15.31    0.51
   1  -1  -6   15.05    0.75
   1  -1  -6   14.47    1.57
   1  -1  -6   15.17    0.71
  -1  -1   6   14.81    0.76
  -1  -1   6   15.64    1.17
   1  -1  -6   14.29    1.00
  -1  -1   6   16.63    1.03
  -1  -1   6   16.46    1.89
  -1  -1   6   16.47    1.15
  -1  -1   6   14.89    0.78
   1  -1  -6   14.37    1.54
   1  -1  -6   15.07    0.75
   1  -1  -6   15.39    1.05
   1  -1  -6   14.43    0.78
  -1  -1   6   14.40    1.20
  -1  -1   6   13.62    0.80
   1  -1  -6   13.52    1.03
  -1   1   5   76.38    1.79
   1   1  -5   73.43    1.76
   1   1  -5   77.86    2.35
   1   1  -5   75.04    2.38
  -1   1   5   74.56    1.37
   1   1  -5   73.56    1.78
   1   1  -5   75.37    1.57
  -1   1   5   74.80    1.89
   1   1  -5   75.84    1.82
   1   1  -5   76.72    2.71
  -1   1   5   74.95    1.63
   1   1  -5   79.88    2.01
  -1   1   5   72.94    3.53
   1   1  -5   76.32    2.11
   1   1  -5   71.72    3.47
  -1   1   5   72.89    3.57
   1   1  -5   71.26    3.11
  -1   1   5   75.51    1.72
  -1   1   5   74.49    1.36
   1   1  -5   72.93    1.60
  -1   1   5   72.58    2.22
  -1   1   5   78.57    2.50
   1   1  -5   73.23    2.04
   1   1  -5   71.04    2.13
   1   1  -5   74.38    2.42
  -1   1   5   73.23    2.29
  -1   1   5   75.03    1.75
  -1   1   5   74.30    3.79
   1   1  -5   76.10    1.68
   1   1  -5   72.77    2.46
   1   1  -5   74.65    1.76
  -1   1   5   77.25    1.78
   1   1  -5   77.60    2.22
  -1   1   5   73.29    1.66
  -1   1   5   74.00    1.79
   1   1  -5   73.15    3.60
  -1   1   5   74.88    3.20
   1  -1  -5   75.47    3.25
  -1  -1   5   73.62    1.68
  -1  -1   5   75.53    3.61
   1  -1  -5   78.14    2.29
   1  -1  -5   74.88    1.68
  -1  -1   5   73.63    2.42
   1  -1  -5   70.45    1.74
   1  -1  -5   73.73    1.83
   1  -1  -5   75.43    3.71
   1  -1  -5   75.81    2.00
  -1  -1   5   76.07    2.30
   1  -1  -5   73.33    2.34
  -1  -1   5   74.63    1.78
   1  -1  -5   77.77    1.72
   1  -1  -5   72.18    3.61
  -1  -1   5   75.69    2.62
   1  -1  -5   74.13    1.75
   1  -1  -5   76.10    1.84
   1  -1  -5   76.35    2.29
  -1  -1   5   75.67    1.77
  -1  -1   5   75.40    3.14
  -1  -1   5   76.87    2.26
   1  -1  -5   79.63    2.48
  -1  -1   5   73.30    3.62
  -1  -1   5   72.14    1.89
   1  -1  -5   74.83    2.27
   1  -1  -5   72.84    3.10
   1  -1  -5   73.39    1.89
   1  -1  -5   75.88    1.70
   1  -1  -5   77.07    2.92
  -1  -1   5   75.72    1.83
   1  -1  -5   75.01    3.56
  -1  -1   5   73.46    2.37
   1  -1  -5   75.53    1.64
  -1  -1   5   74.30    2.03
   1  -1  -5   74.53    2.36
   1  -1  -5   78.69    1.38
   1  -1  -5   70.96    1.71
  -1   1   4    4.11    0.49
  -1   1   4    3.61    0.30
   1   1  -4    3.59    0.86
  -1   1   4    3.47    0.31
  -1   1   4    3.15    0.33
  -1   1   4    2.95    0.76
   1   1  -4    3.62    0.52
  -1   1   4    3.40    0.94
   1   1  -4    3.16    0.30
  -1   1   4    3.31    0.22
   1   1  -4    3.55    0.28
   1   1  -4    3.17    0.29
   1   1  -4    3.71    0.55
  -1   1   4    2.31    0.76
  -1   1   4    3.50    0.41
  -1   1   4    3.33    0.33
  -1   1   4    3.27    0.53
   1   1  -4    3.84    0.56
   1   1  -4    3.36    0.32
   1   1  -4    3.28    0.53
  -1   1   4    3.65    0.33
  -1   1   4    3.33    0.35
   1   1  -4    3.82    0.68
  -1   1   4    3.60    0.53
   1   1  -4    3.25    0.30
   1   1  -4    3.47    0.56
   1   1  -4    2.17    0.78
  -1   1   4    3.14    0.31
  -1   1   4    3.71    0.22
   1   1  -4    4.30    0.97
  -1   1   4    3.31    0.27
  -1   1   4    2.82    0.61
   1   1  -4    3.05    0.34
   1   1  -4    3.53    0.32
   1   1  -4    3.79    0.43
   1   1  -4    3.43    0.52
  -1   1   4    3.65    0.77
  -1   1   4    3.45    0.31
   1  -1  -4    2.92    0.70
  -1  -1   4    2.35    0.44
   1  -1  -4    3.90    0.30
  -1  -1   4    3.36    0.58
   1  -1  -4    3.97    0.35
  -1  -1   4    3.55    0.88
  -1  -1   4    3.35    0.37
  -1  -1   4    3.71    0.59
   1  -1  -4    1.93    0.63
   1  -1  -4    2.76    0.28
   1  -1  -4    2.24    0.72
   1  -1  -4    4.32    1.08
   1  -1  -4    3.55    0.33
  -1  -1   4    3.38    0.48
  -1  -1   4    3.28    0.35
   1  -1  -4    3.72    0.57
   1  -1  -4    3.51    0.32
   1  -1  -4    3.23    0.49
  -1  -1   4    4.21    0.67
   1  -1  -4    2.67    0.47
   1  -1  -4    2.90    0.29
   1  -1  -4    3.02    0.49
   1  -1  -4    3.32    0.37
   1  -1  -4    3.53    0.42
  -1  -1   4    3.75    0.33
   1  -1  -4    3.54    0.54
   1  -1  -4    2.95    0.34
   1  -1  -4    3.04    0.32
   1  -1  -4    3.51    0.31
   1  -1  -4    3.74    0.73
   1  -1  -4    3.40    0.86
  -1  -1   4    3.29    0.30
  -1  -1   4    2.62    0.43
   1  -1  -4    3.40    0.22
  -1  -1   4    3.55    0.29
  -1  -1   4    3.33    0.71
   1  -1  -4    3.23    0.54
   1  -1  -4    3.42    0.28
  -1  -1   4    3.47    0.32
  -1  -1   4    3.48    0.31
   1  -1  -4    3.48    0.29
   1   1  -3   54.57    2.63
  -1   1   3   54.08    1.30
   1   1  -3   54.15    1.37
  -1   1   3   53.48    1.22
  -1   1   3   51.08    1.63
  -1   1   3   54.19    1.39
   1   1  -3   54.23    1.22
   1   1  -3   52.62    1.17
  -1   1   3   52.25    1.05
  -1   1   3   54.28    2.47
   1   1  -3   54.50    1.24
  -1   1   3   53.57    1.25
   1   1  -3   53.77    1.24
   1   1  -3   56.15    1.25
  -1   1   3   53.77    1.70
   1   1  -3   53.31    1.66
  -1   1   3   54.21    1.29
   1   1  -3   52.53    2.32
   1   1  -3   54.67    1.21
  -1   1   3   55.75    1.35
  -1   1   3   55.82    1.95
  -1   1   3   54.74    1.02
   1   1  -3   56.25    1.70
   1   1  -3   52.77    1.63
  -1   1   3   54.24    1.25
   1   1  -3   54.69    1.63
   1   1  -3   55.71    1.68
   1   1  -3   53.47    1.58
   1   1  -3   54.21    1.48
  -1   1   3   54.73    1.02
  -1   1   3   52.75    2.54
   1   1  -3   52.97    2.26
   1   1  -3   57.22    1.89
  -1   1   3   53.31    2.48
   1  -1  -3   51.94    1.38
   1  -1  -3   55.19    1.64
   1  -1  -3   53.01    1.19
   1  -1  -3   50.78    1.63
   1  -1  -3   55.47    1.32
  -1  -1   3   53.81    1.64
  -1  -1   3   53.20    1.21
  -1  -1   3   52.78    1.45
  -1  -1   3   55.59    2.29
  -1  -1   3   51.08    1.23
   1  -1  -3   53.22    1.62
  -1  -1   3   52.80    1.82
   1  -1  -3   58.63    2.51
  -1  -1   3   52.50    2.36
  -1  -1   3   51.84    1.34
  -1  -1   3   52.82    1.62
  -1  -1   3   55.66    1.20
   1  -1  -3   55.43    1.27
  -1  -1   3   55.53    1.68
   1  -1  -3   57.96    1.78
  -1  -1   3   53.20    1.23
   1  -1  -3   54.22    1.35
   1  -1  -3   52.81    1.40
   1  -1  -3   51.73    1.28
   1  -1  -3   53.43    1.23
   1  -1  -3   52.76    2.56
   1  -1  -3   53.35    1.08
  -1  -1   3   53.56    1.64
   1  -1  -3   52.60    1.21
  -1  -1   3   55.32    1.23
   1  -1  -3   54.40    1.27
  -1  -1   3   52.78    2.51
   1  -1  -3   55.47    2.07
   1  -1  -3   55.02    2.59
  -1  -1   3   52.92    1.59
   1  -1  -3   55.88    1.05
   1  -1  -3   54.72    1.08
   1   1  -2   14.03    0.48
   1   1  -2   13.44    0.35
  -1   1   2   14.06    0.53
   1   1  -2   13.04    0.50
  -1   1   2   13.83    0.73
  -1   1   2   13.83    1.17
   1   1  -2   14.00    0.74
   1   1  -2   12.94    0.70
  -1   1   2   14.16    0.44
   1   1  -2   13.06    0.48
  -1   1   2   13.47    0.66
  -1   1   2   14.15    0.52
  -1   1   2   12.67    1.12
  -1   1   2   13.76    0.46
  -1   1   2   13.64    0.62
  -1   1   2   13.92    0.75
   1   1  -2   14.01    1.08
   1   1  -2   14.47    0.70
  -1   1   2   13.37    0.58
  -1   1   2   13.90    0.35
   1   1  -2   13.80    0.97
   1   1  -2   13.40    0.65
  -1   1   2   13.41    0.47
  -1   1   2   13.64    1.15
  -1   1   2   13.39    0.51
   1   1  -2   13.52    0.56
   1   1  -2   13.68    0.72
   1   1  -2   13.70    0.46
  -1   1   2   13.10    0.70
   1   1  -2   14.04    1.23
   1   1  -2   13.76    0.71
  -1   1   2   13.30    0.58
  -1   1   2   13.51    0.43
   1   1  -2   13.01    0.70
  -1   1   2   13.45    0.51
   1   1  -2   13.39    0.79
  -1   1   2   13.99    0.96
   1   1  -2   13.69    0.51
   1  -1  -2   13.08    0.47
  -1  -1   2   14.31    0.50
   1  -1  -2   14.11    0.36
  -1  -1   2   12.00    1.16
  -1  -1   2   13.72    0.72
   1  -1  -2   13.72    0.47
   1  -1  -2   13.62    0.60
   1  -1  -2   13.46    0.72
   1  -1  -2   13.82    0.39
  -1  -1   2   12.67    0.95
  -1  -1   2   13.95    0.57
  -1  -1   2   14.12    0.75
  -1  -1   2   13.36    0.46
  -1  -1   2   14.14    0.48
  -1  -1   2   14.80    1.07
  -1  -1   2   14.62    0.75
  -1  -1   2   13.54    0.52
  -1  -1   2   14.45    0.72
   1  -1  -2   14.08    0.36
   1  -1  -2   14.14    0.57
   1  -1  -2   14.84    0.70
   1  -1  -2   13.87    0.52
   1  -1  -2   14.46    1.18
  -1  -1   2   13.91    0.36
   1  -1  -2   14.06    0.44
  -1  -1   2   13.56    0.50
   1  -1  -2   14.84    0.50
  -1  -1   2   13.75    0.72
   1  -1  -2   13.48    0.50
  -1  -1   2   14.47    0.78
   1  -1  -2   14.34    0.72
   1  -1  -2   11.56    1.06
   1  -1  -2   13.74    0.60
   1  -1  -2   13.56    1.10
   1  -1  -2   13.84    0.98
  -1  -1   2   13.45    0.66
  -1  -1   2   13.42    0.35
  -1  -1   2   14.21    0.66
   1  -1  -2   13.34    0.51
  -1  -1   2   14.35    0.81
   1  -1  -2   13.69    0.75
   1   1  -1    8.17    0.66
   1   1  -1    6.69    0.45
  -1   1   1    6.61    0.43
  -1   1   1    5.98    0.26
  -1   1   1    6.55    0.32
   1   1  -1    6.57    0.34
  -1   1   1    6.66    0.32
   1   1  -1    6.32    0.52
  -1   1   1    6.68    0.88
   1   1  -1    7.51    0.52
   1   1  -1    6.35    0.32
  -1   1   1    6.51    0.30
   1   1  -1    6.23    0.45
  -1   1   1    6.82    0.43
   1   1  -1    6.77    0.84
  -1   1   1    6.70    0.46
   1   1  -1    6.44    0.30
   1   1  -1    6.49    0.26
  -1   1   1    5.23    0.80
  -1   1   1    6.30    0.68
   1   1  -1    6.30    0.44
   1   1  -1    6.35    0.27
   1   1  -1    6.25    0.24
  -1   1   1    6.50    0.33
   1   1  -1    6.56    0.37
   1   1  -1    6.52    0.31
  -1   1   1    6.34    0.39
  -1   1   1    6.34    0.42
   1   1  -1    6.62    0.49
   1   1  -1    6.79    0.74
  -1   1   1    6.39    0.71
   1   1  -1    5.91    0.42
  -1  -1   1    6.41    0.28
   1  -1  -1    6.16    0.31
   1  -1  -1    6.09    0.41
   1  -1  -1    6.51    0.27
   1  -1  -1    6.91    0.72
  -1  -1   1    6.34    0.44
  -1  -1   1    6.69    0.34
   1  -1  -1    6.62    0.43
   1  -1  -1    6.45    0.30
   1  -1  -1    6.81    0.33
  -1  -1   1    6.10    0.51
   1  -1  -1    6.61    0.46
   1  -1  -1    6.36    0.31
  -1  -1   1    6.20    0.43
  -1  -1   1    6.28    0.27
   1  -1  -1    6.42    0.90
  -1  -1   1    6.74    0.45
   1  -1  -1    7.03    0.40
  -1  -1   1    5.63    0.41
  -1  -1   1    5.68    0.35
  -1  -1   1    6.20    0.64
   1  -1  -1    6.56    0.29
  -1  -1   1    6.49    0.24
  -1  -1   1    5.78    0.47
   1  -1  -1    6.26    0.42
   1  -1  -1    6.88    0.47
   1  -1  -1    5.93    0.41
  -1  -1   1    6.85    0.61
   1  -1  -1    6.06    0.32
  -1  -1   1    6.58    0.31
  -1  -1   1    6.75    0.83
  -1  -1   1    6.03    0.71
  -1  -1   1    6.11    0.48
  -1  -1   1    6.35    0.25
  -1  -1   1    6.74    0.33
   1  -1  -1    5.60    0.67
  -1  -1   1    6.36    0.30
   1  -1  -1    6.40    0.74
  -1   1   0   46.45    0.99
   1   1   0   48.18    1.86
  -1   1   0   50.78    1.33
   1   1   0   48.71    1.99
  -1   1   0   49.61    1.11
   1   1   0   50.58    0.75
   1   1   0   48.58    0.98
  -1   1   0   47.34    0.86
   1   1   0   48.75    0.76
  -1   1   0   49.08    1.37
   1   1   0   48.93    1.39
   1   1   0   45.37    1.28
   1   1   0   49.32    0.93
   1   1   0   49.26    1.19
  -1   1   0   50.09    1.03
   1   1   0   47.66    0.98
  -1   1   0   47.11    0.99
   1   1   0   49.73    0.95
  -1   1   0   48.94    1.25
  -1   1   0   46.61    1.08
   1   1   0   49.40    1.28
  -1   1   0   47.97    0.97
   1   1   0   48.52    2.00
  -1   1   0   48.26    0.98
   1   1   0   46.90    0.88
   1   1   0   47.53    1.14
  -1   1   0   49.43    0.99
  -1   1   0   45.52    1.30
  -1   1   0   50.66    0.95
  -1   1   0   42.29    1.79
  -1   1   0   49.61    2.12
  -1   1   0   46.90    1.59
  -1   1   0   49.72    0.81
  -1   1   0   48.82    1.86
   1   1   0   48.39    1.24
   1   1   0   49.02    2.16
  -1   1   0   48.53    0.80
  -1  -1   0   51.81    2.02
   1  -1   0   48.21    1.91
  -1  -1   0   48.51    1.99
   1  -1   0   47.88    0.98
  -1  -1   0   44.99    1.09
  -1  -1   0   47.35    2.14
   1  -1   0   49.45    0.95
  -1  -1   0   48.98    1.31
   1  -1   0   44.25    2.00
   1  -1   0   46.82    0.98
   1  -1   0   48.98    1.34
   1  -1   0   49.81    0.99
   1  -1   0   48.68    0.80
  -1  -1   0   48.01    1.17
  -1  -1   0   46.37    0.96
  -1  -1   0   47.09    1.39
   1  -1   0   50.96    1.04
   1  -1   0   47.49    1.09
   1  -1   0   47.93    1.23
  -1  -1   0   48.79    1.16
  -1  -1   0   50.84    0.95
   1  -1   0   48.88    1.36
  -1  -1   0   49.07    0.94
  -1  -1   0   49.01    1.87
  -1  -1   0   49.58    1.29
   1  -1   0   48.88    0.86
  -1  -1   0   49.91    0.74
  -1  -1   0   46.48    0.87
   1  -1   0   49.18    1.32
  -1  -1   0   48.91    1.23
  -1  -1   0   48.25    0.93
   1  -1   0   48.81    1.88
  -1  -1   0   49.58    0.78
  -1  -1   0   48.96    1.02
   1  -1   0   48.94    0.98
   1  -1   0   47.91    1.62
   1  -1   0   49.39    1.11
  -1  -1   0   47.80    0.98
  -1   1  -1   12.52    0.44
  -1   1  -1   12.93    0.68
  -1   1  -1   12.17    0.60
  -1   1  -1   12.90    0.98
  -1   1  -1   12.36    0.42
  -1   1  -1   12.99    0.43
   1   1   1   11.83    0.41
   1   1   1   11.93    0.45
  -1   1  -1   13.29    0.42
  -1   1  -1   12.74    0.58
   1   1   1   12.90    0.37
   1   1   1   12.82    0.44
   1   1   1   13.09    0.68
   1   1   1   11.58    1.01
  -1   1  -1   12.93    0.41
   1   1   1   13.03    0.61
  -1   1  -1   12.15    0.42
   1   1   1   12.44    0.68
  -1   1  -1   12.47    0.61
  -1   1  -1   12.37    0.63
   1   1   1   12.45    0.41
  -1   1  -1   11.89    0.58
   1   1   1   12.49    0.52
  -1   1  -1   12.61    0.45
   1   1   1   12.53    0.34
   1   1   1   12.86    0.71
   1   1   1   13.02    0.33
  -1   1  -1   13.34    0.93
  -1   1  -1   13.38    0.45
  -1   1  -1   11.97    0.58
  -1   1  -1   13.69    0.48
  -1   1  -1   13.07    0.69
  -1   1  -1   14.22    1.27
  -1   1  -1   12.84    0.49
   1   1   1   12.75    0.48
   1   1   1   12.47    0.31
   1   1   1   10.87    1.00
  -1   1  -1   12.73    0.74
   1   1   1   11.33    1.06
   1   1   1   12.13    0.60
   1  -1   1   12.87    0.41
   1  -1   1   12.46    0.45
   1  -1   1   12.44    0.42
   1  -1   1   12.72    0.57
  -1  -1  -1   13.25    0.51
  -1  -1  -1   12.52    1.04
  -1  -1  -1   12.20    1.07
  -1  -1  -1   12.74    0.46
   1  -1   1   12.60    0.44
   1  -1   1   12.45    0.46
   1  -1   1   12.37    0.40
  -1  -1  -1   12.53    0.34
   1  -1   1   12.91    0.59
   1  -1   1   12.51    0.92
   1  -1   1   12.64    0.61
   1  -1   1   12.73    0.69
  -1  -1  -1   12.77    0.34
   1  -1   1   13.35    0.71
  -1  -1  -1   13.41    1.20
  -1  -1  -1   13.41    0.34
  -1  -1  -1   12.31    0.69
  -1  -1  -1   12.50    0.70
   1  -1   1   15.41    1.06
  -1  -1  -1   12.69    0.71
   1  -1   1   12.38    0.49
  -1  -1  -1   12.67    0.44
  -1  -1  -1   13.53    1.01
  -1  -1  -1   12.88    0.48
   1  -1   1   12.14    0.62
   1  -1   1   13.30    0.74
  -1  -1  -1   13.14    0.35
  -1  -1  -1   12.26    0.46
   1  -1   1   12.65    0.41
   1  -1   1   12.31    1.16
  -1  -1  -1   12.90    0.60
  -1  -1  -1   12.76    0.61
  -1  -1  -1   12.27    0.60
  -1  -1  -1   12.68    0.67
   1  -1   1   11.84    0.65
  -1  -1  -1   12.60    1.12
  -1  -1  -1   13.74    0.44
   1  -1   1   12.53    0.43
   1   1   2  457.83    6.68
   1   1   2  452.19    6.93
  -1   1  -2  450.89    6.17
   1   1   2  454.17    6.76
  -1   1  -2  463.94    6.40
  -1   1  -2  448.10    9.35
   1   1   2  454.44    6.89
  -1   1  -2  464.22    7.27
  -1   1  -2  462.34    7.02
   1   1   2  451.91    8.76
  -1   1  -2  449.76    6.63
  -1   1  -2  452.80    6.81
   1   1   2  455.61    6.70
  -1   1  -2  452.65    7.56
   1   1   2  459.09    8.26
  -1   1  -2  462.64    8.39
  -1   1  -2  449.35    6.26
  -1   1  -2  449.37    6.74
   1   1   2  456.84    7.77
  -1   1  -2  441.71    6.10
   1   1   2  454.78    7.60
  -1   1  -2  449.48    6.88
  -1   1  -2  458.23    6.64
  -1   1  -2  443.75    6.25
   1   1   2  464.13    6.49
   1   1   2  457.50    8.75
   1   1   2  454.05    8.56
  -1   1  -2  448.81    5.86
   1   1   2  455.96    6.65
  -1   1  -2  454.45    7.03
  -1   1  -2  452.96    6.93
   1  -1   2  454.85    7.21
   1  -1   2  452.25    6.64
   1  -1   2  450.14    9.44
  -1  -1  -2  452.87    7.64
  -1  -1  -2  448.02    8.85
  -1  -1  -2  445.07    6.70
   1  -1   2  469.33    8.36
  -1  -1  -2  462.04    8.61
  -1  -1  -2  451.75    6.77
   1  -1   2  457.36    6.30
   1  -1   2  460.29    6.21
   1  -1   2  458.14    7.60
   1  -1   2  457.09    6.95
  -1  -1  -2  461.41    8.88
   1  -1   2  452.92    6.60
  -1  -1  -2  467.92    6.33
   1  -1   2  458.83    6.29
   1  -1   2  464.19    7.03
  -1  -1  -2  466.68    6.53
   1  -1   2  440.77    6.23
  -1  -1  -2  453.70    6.46
  -1  -1  -2  446.94    8.21
   1  -1   2  449.36    6.13
  -1  -1  -2  454.86    7.60
   1  -1   2  452.72    6.76
   1  -1   2  453.63    5.82
  -1  -1  -2  438.13    6.59
  -1  -1  -2  439.55    6.93
  -1  -1  -2  471.70    6.97
  -1  -1  -2  457.88    5.99
  -1  -1  -2  449.11    8.71
  -1  -1  -2  452.82    6.67
   1  -1   2  439.02    6.94
  -1   1  -3   39.32    2.53
  -1   1  -3   40.64    1.36
   1   1   3   42.40    2.22
  -1   1  -3   42.36    1.50
   1   1   3   42.73    1.04
  -1   1  -3   41.63    1.67
   1   1   3   42.21    1.00
  -1   1  -3   40.35    0.84
  -1   1  -3   40.64    1.59
  -1   1  -3   42.71    1.63
   1   1   3   41.60    1.35
  -1   1  -3   39.61    1.03
   1   1   3   42.00    1.07
  -1   1  -3   41.92    0.85
  -1   1  -3   41.09    1.00
   1   1   3   42.39    2.08
  -1   1  -3   39.73    1.43
  -1   1  -3   41.61    1.63
  -1   1  -3   39.94    1.05
   1   1   3   41.56    1.37
  -1   1  -3   42.06    1.45
  -1   1  -3   40.01    1.14
  -1   1  -3   41.33    1.09
  -1   1  -3   40.80    0.93
   1   1   3   41.11    1.44
  -1   1  -3   42.38    1.28
   1   1   3   39.58    2.22
   1   1   3   42.25    2.13
  -1   1  -3   40.93    1.06
   1   1   3   40.75    1.00
   1   1   3   42.78    1.47
  -1   1  -3   42.01    1.17
  -1   1  -3   41.37    1.03
  -1   1  -3   38.88    1.35
   1   1   3   41.27    1.35
   1   1   3   43.09    1.07
  -1   1  -3   41.25    1.22
  -1  -1  -3   42.53    1.12
  -1  -1  -3   40.21    2.06
  -1  -1  -3   37.79    2.13
  -1  -1  -3   42.69    1.48
   1  -1   3   41.87    1.18
   1  -1   3   40.91    0.82
  -1  -1  -3   40.86    1.45
  -1  -1  -3   42.79    1.03
   1  -1   3   38.59    1.57
   1  -1   3   40.38    1.13
  -1  -1  -3   40.00    2.31
   1  -1   3   41.21    1.07
   1  -1   3   40.02    1.43
  -1  -1  -3   40.97    2.52
  -1  -1  -3   40.93    1.33
   1  -1   3   40.62    1.03
  -1  -1  -3   41.32    1.01
   1  -1   3   40.19    1.32
   1  -1   3   40.46    2.59
  -1  -1  -3   40.99    1.47
   1  -1   3   39.59    1.55
  -1  -1  -3   39.75    1.52
   1  -1   3   41.31    1.68
  -1  -1  -3   45.99    1.47
   1  -1   3   40.88    1.45
  -1  -1  -3   43.33    2.35
   1  -1   3   41.37    0.85
  -1  -1  -3   40.58    1.35
  -1  -1  -3   38.95    1.12
   1  -1   3   40.42    1.06
   1  -1   3   42.25    2.19
  -1  -1  -3   41.21    1.07
  -1  -1  -3   42.21    2.00
  -1  -1  -3   40.92    0.98
  -1  -1  -3   39.55    1.52
   1  -1   3   39.32    0.97
  -1  -1  -3   39.85    1.10
  -1  -1  -3   41.77    2.35
  -1  -1  -3   41.20    2.33
  -1  -1  -3   38.42    1.03
  -1   1  -4   25.63    1.33
   1   1   4   26.09    1.28
  -1   1  -4   25.70    0.63
   1   1   4   25.57    0.82
   1   1   4   25.76    0.85
  -1   1  -4   24.40    1.16
  -1   1  -4   25.48    0.76
  -1   1  -4   24.98    0.88
  -1   1  -4   24.24    1.07
  -1   1  -4   25.45    1.27
   1   1   4   24.59    1.91
  -1   1  -4   24.74    1.24
  -1   1  -4   26.33    1.15
   1   1   4   25.75    0.84
  -1   1  -4   25.56    1.38
  -1   1  -4   25.26    0.98
   1   1   4   24.68    1.78
   1   1   4   24.93    0.88
  -1   1  -4   24.96    0.96
   1   1   4   23.65    1.13
   1   1   4   25.36    1.11
  -1   1  -4   25.52    1.14
  -1   1  -4   24.89    0.73
  -1   1  -4   26.15    1.38
   1   1   4   27.53    1.85
   1   1   4   26.43    1.89
   1   1   4   25.67    1.19
  -1   1  -4   24.52    0.81
  -1   1  -4   25.43    1.38
  -1   1  -4   23.51    1.84
   1   1   4   24.35    0.85
   1   1   4   25.30    1.19
  -1   1  -4   25.82    0.87
  -1   1  -4   24.87    0.88
  -1   1  -4   24.37    2.20
  -1   1  -4   24.67    0.88
  -1   1  -4   24.66    1.09
  -1   1  -4   25.25    0.71
  -1   1  -4   25.40    0.81
  -1   1  -4   26.20    1.02
  -1  -1  -4   22.55    1.69
  -1  -1  -4   25.48    1.25
  -1  -1  -4   25.59    0.85
  -1  -1  -4   25.70    0.85
  -1  -1  -4   26.17    1.16
   1  -1   4   25.76    1.34
   1  -1   4   24.75    1.17
  -1  -1  -4   24.26    0.86
  -1  -1  -4   27.03    2.05
  -1  -1  -4   25.18    1.10
   1  -1   4   25.96    0.90
  -1  -1  -4   24.97    0.81
  -1  -1  -4   26.53    0.86
   1  -1   4   24.75    1.34
  -1  -1  -4   25.11    0.88
   1  -1   4   24.11    1.32
  -1  -1  -4   26.58    2.25
  -1  -1  -4   24.16    0.84
   1  -1   4   25.42    0.63
  -1  -1  -4   24.89    0.87
  -1  -1  -4   24.64    1.78
  -1  -1  -4   23.91    1.79
   1  -1   4   24.11    0.87
  -1  -1  -4   19.85    1.81
  -1  -1  -4   26.45    1.25
  -1  -1  -4   26.44    1.22
  -1  -1  -4   24.82    1.31
   1  -1   4   25.44    0.73
   1  -1   4   25.32    1.95
  -1  -1  -4   25.85    1.20
  -1  -1  -4   24.48    1.15
  -1  -1  -4   25.05    1.24
   1  -1   4   25.62    0.96
   1  -1   4   25.35    0.81
  -1  -1  -4   27.44    0.86
   1  -1   4   23.96    1.11
  -1  -1  -4   21.88    1.85
   1  -1   4   24.14    1.10
   1  -1   4   23.65    0.81
   1  -1   4   25.32    2.26
   1  -1   4   26.24    1.29
  -1  -1  -4   23.97    1.82
  -1  -1  -4   25.29    1.22
   1   1   5    5.48    0.44
   1   1   5    4.96    0.55
   1   1   5    5.14    0.73
  -1   1  -5    5.29    0.31
   1   1   5    7.20    0.75
  -1   1  -5    6.36    0.71
  -1   1  -5    4.95    0.49
  -1   1  -5    4.78    0.78
  -1   1  -5    5.91    0.35
   1   1   5    4.70    1.12
   1   1   5    5.39    0.44
   1   1   5    7.26    0.69
  -1   1  -5    6.23    0.69
  -1   1  -5    5.57    0.38
  -1   1  -5    5.84    0.29
  -1   1  -5    6.18    0.54
  -1   1  -5    4.87    0.47
  -1   1  -5    5.09    0.39
  -1   1  -5    6.31    0.91
   1   1   5    5.46    0.75
   1   1   5    5.42    0.44
  -1   1  -5    5.82    0.40
  -1   1  -5    4.67    0.74
  -1   1  -5    4.98    0.44
   1   1   5    6.68    1.25
   1   1   5    6.23    0.43
  -1   1  -5    4.61    1.31
  -1   1  -5    6.11    0.46
  -1   1  -5    6.38    0.50
  -1   1  -5    5.48    0.61
   1   1   5    4.76    1.20
   1   1   5    6.11    0.84
  -1   1  -5    5.00    1.15
  -1   1  -5    5.15    0.54
  -1   1  -5    6.59    0.71
   1   1   5    5.44    1.24
  -1   1  -5    6.12    0.72
  -1   1  -5    5.24    0.44
  -1   1  -5    5.71    0.82
   1   1   5    5.80    0.44
   1   1   5    5.51    0.40
   1  -1   5    4.86    0.73
   1  -1   5    6.51    0.64
   1  -1   5    5.07    0.71
  -1  -1  -5    6.52    1.27
  -1  -1  -5    5.96    0.44
  -1  -1  -5    5.48    0.62
  -1  -1  -5    5.23    0.76
  -1  -1  -5    4.55    0.70
  -1  -1  -5    5.94    0.45
   1  -1   5    5.06    0.79
   1  -1   5    6.05    0.56
   1  -1   5    5.12    0.39
  -1  -1  -5    5.87    0.46
   1  -1   5    5.64    0.60
  -1  -1  -5    6.77    0.74
  -1  -1  -5    5.62    0.45
  -1  -1  -5    6.15    0.44
  -1  -1  -5    5.34    0.40
   1  -1   5    5.85    0.50
  -1  -1  -5    5.08    1.12
  -1  -1  -5    5.38    1.20
   1  -1   5    5.03    0.77
  -1  -1  -5    6.44    1.31
  -1  -1  -5    6.09    0.56
   1  -1   5    5.41    0.28
   1  -1   5    5.60    0.39
   1  -1   5    6.58    0.49
  -1  -1  -5    6.10    0.42
  -1  -1  -5    6.20    0.44
  -1  -1  -5    5.34    0.61
  -1  -1  -5    5.41    0.42
  -1  -1  -5    6.46    1.45
  -1  -1  -5    6.28    0.64
  -1  -1  -5    6.89    0.69
   1  -1   5    5.80    0.37
   1  -1   5    5.18    0.77
  -1  -1  -5    6.49    1.11
  -1  -1  -5    5.22    0.42
  -1  -1  -5    5.55    0.59
   1  -1   5    5.43    0.39
  -1  -1  -5    5.93    0.63
  -1  -1  -5    4.29    1.06
   1  -1   5    6.95    1.33
  -1  -1  -5    5.69    1.19
   1  -1   5    5.49    1.40
   1  -1   5    5.68    0.46
  -1   1  -6  104.17    1.93
  -1   1  -6  107.11    3.08
   1   1   6  109.37    2.45
  -1   1  -6  108.11    2.47
   1   1   6  111.65    2.48
   1   1   6  109.55    2.22
  -1   1  -6  107.70    2.76
  -1   1  -6  106.22    3.01
   1   1   6  108.19    3.22
  -1   1  -6  103.16    2.49
  -1   1  -6  109.87    2.66
  -1   1  -6  104.90    3.36
  -1   1  -6  106.21    3.31
  -1   1  -6  109.09    2.17
  -1   1  -6  106.57    2.86
  -1   1  -6  109.53    3.37
   1   1   6  108.31    3.32
   1   1   6  107.15    2.85
   1   1   6  107.02    2.38
  -1   1  -6  106.86    3.96
  -1   1  -6  104.87    2.25
   1   1   6  105.76    4.78
  -1   1  -6  107.81    3.01
  -1   1  -6  110.56    2.98
  -1   1  -6  113.78    3.47
   1   1   6  110.33    3.56
  -1   1  -6  111.87    3.62
   1   1   6  107.56    2.61
   1   1   6  106.15    4.23
  -1   1  -6  104.88    2.26
  -1   1  -6  107.21    2.27
  -1   1  -6   97.27    5.10
   1   1   6  114.37    4.45
  -1  -1  -6  105.17    2.42
  -1  -1  -6  108.51    3.47
  -1  -1  -6  105.47    2.46
   1  -1   6  105.90    5.41
   1  -1   6  107.45    2.46
  -1  -1  -6  102.14    2.33
  -1  -1  -6  108.60    2.85
  -1  -1  -6   98.91    2.55
   1  -1   6  112.97    2.61
   1  -1   6  109.99    3.16
   1  -1   6  104.24    3.34
   1  -1   6  111.35    2.50
  -1  -1  -6  110.33    3.17
  -1  -1  -6  104.63    3.16
   1  -1   6  110.47    3.54
  -1  -1  -6  103.05    3.62
   1  -1   6  107.52    3.33
  -1  -1  -6  115.49    5.47
  -1  -1  -6  103.22    4.63
  -1  -1  -6  102.23    4.71
   1  -1   6  109.18    2.97
  -1  -1  -6  103.39    4.24
  -1  -1  -6  109.53    4.50
   1  -1   6   99.84    4.72
  -1  -1  -6  105.25    2.24
  -1  -1  -6  109.90    2.25
   1  -1   6  104.37    3.24
   1  -1   6  107.68    2.27
   1  -1   6  110.15    2.12
   1  -1   6  107.82    2.22
  -1  -1  -6  107.28    2.40
  -1  -1  -6  108.16    3.09
  -1  -1  -6  105.12    3.25
  -1  -1  -6  111.15    3.34
  -1  -1  -6  111.29    4.72
  -1  -1  -6  108.38    2.39
  -1  -1  -6  108.24    2.29
  -1  -1  -6   95.95    4.12
  -1  -1  -6  104.78    4.62
  -1  -1  -6  108.62    3.03
   1  -1   6  114.85    2.94
  -1  -1  -6  106.26    3.05
  -1   1  -7   20.63    0.83
  -1   1  -7   19.22    1.08
   1   1   7   17.95    1.29
  -1   1  -7   19.94    0.88
  -1   1  -7   18.95    1.32
  -1   1  -7   15.98    2.34
   1   1   7   21.88    2.04
   1   1   7   18.47    0.94
  -1   1  -7   19.51    0.98
  -1   1  -7   19.12    1.50
   1   1   7   21.34    1.44
  -1   1  -7   19.21    1.05
  -1   1  -7   19.09    1.55
   1   1   7   20.34    2.01
  -1   1  -7   20.08    0.59
  -1   1  -7   23.36    1.55
  -1   1  -7   18.98    0.95
  -1   1  -7   18.48    1.09
  -1   1  -7   20.10    0.93
  -1   1  -7   19.75    1.47
  -1   1  -7   18.56    0.98
  -1   1  -7   17.77    0.97
  -1   1  -7   18.24    1.56
  -1   1  -7   20.18    1.34
  -1   1  -7   19.04    1.40
   1   1   7   19.91    0.84
  -1   1  -7   19.58    1.54
  -1   1  -7   21.52    1.27
   1   1   7   17.08    1.08
   1   1   7   21.43    2.30
  -1   1  -7   18.76    0.61
   1   1   7   18.63    0.90
   1   1   7   16.47    1.49
   1   1   7   20.54    1.02
  -1   1  -7   21.87    2.63
   1   1   7   18.35    1.17
  -1  -1  -7   18.42    1.41
  -1  -1  -7   18.76    0.95
  -1  -1  -7   18.47    0.92
   1  -1   7   20.30    0.91
  -1  -1  -7   18.81    1.15
  -1  -1  -7   23.95    2.24
  -1  -1  -7   19.10    2.03
  -1  -1  -7   20.52    2.23
  -1  -1  -7   18.64    0.95
   1  -1   7   20.34    1.60
  -1  -1  -7   20.50    1.41
  -1  -1  -7   19.78    0.95
  -1  -1  -7   18.20    2.15
  -1  -1  -7   20.84    0.87
  -1  -1  -7   20.06    2.24
  -1  -1  -7   18.87    1.35
   1  -1   7   18.51    1.04
  -1  -1  -7   18.82    1.38
  -1  -1  -7   19.41    0.94
   1  -1   7   19.20    1.51
  -1  -1  -7   21.47    1.45
   1  -1   7   19.31    1.43
   1  -1   7   20.19    1.02
  -1  -1  -7   18.76    0.98
   1  -1   7   20.83    2.31
   1  -1   7   20.29    0.94
  -1  -1  -7   20.48    1.02
  -1  -1  -7   17.76    1.45
  -1  -1  -7   20.64    1.32
   1  -1   7   20.00    0.79
  -1  -1  -7   19.64    1.43
   1  -1   7   21.45    1.50
  -1  -1  -7   20.72    0.90
  -1  -1  -7   17.52    2.40
  -1  -1  -7   19.71    1.33
  -1  -1  -7   22.94    2.62
   1  -1   7   19.36    1.31
   1  -1   7   18.52    2.81
   1  -1   7   19.86    1.16
  -1  -1  -7   18.10    1.91
   1  -1   7   18.34    0.97
  -1  -1  -7   17.65    0.97
  -1   1  -8   70.50    2.32
   1   1   8   74.42    2.88
  -1   1  -8   75.11    2.40
  -1   1  -8   70.55    2.74
  -1   1  -8   70.87    1.98
  -1   1  -8   72.75    3.03
  -1   1  -8   74.38    3.30
   1   1   8   68.22    3.91
   1   1   8   67.95    2.13
   1   1   8   78.27    2.62
  -1   1  -8   75.94    1.94
   1   1   8   71.72    2.12
   1   1   8   71.05    3.03
   1   1   8   75.10    3.81
  -1   1  -8   72.61    2.20
  -1   1  -8   79.65    2.64
   1   1   8   70.48    4.55
  -1   1  -8   74.41    1.79
   1   1   8   75.54    1.85
  -1   1  -8   77.29    5.00
   1   1   8   75.50    2.07
  -1   1  -8   68.97    3.00
   1   1   8   73.46    2.21
   1   1   8   74.72    3.03
  -1  -1  -8   76.75    1.95
  -1  -1  -8   72.46    2.75
   1  -1   8   78.00    2.05
   1  -1   8   67.83    2.99
  -1  -1  -8   74.63    4.94
  -1  -1  -8   74.63    2.19
  -1  -1  -8   70.34    3.00
  -1  -1  -8   70.40    2.47
   1  -1   8   72.32    2.21
  -1  -1  -8   70.63    1.96
   1  -1   8   75.27    3.25
   1  -1   8   75.68    4.74
  -1  -1  -8   77.29    3.04
  -1  -1  -8   80.60    4.19
  -1  -1  -8   72.62    2.90
   1  -1   8   76.23    3.15
  -1  -1  -8   75.10    3.98
  -1  -1  -8   73.35    2.75
  -1  -1  -8   70.73    2.71
  -1  -1  -8   66.77    4.29
   1  -1   8   73.86    2.80
   1  -1   8   63.90    4.98
  -1  -1  -8   74.40    2.22
   1  -1   8   76.07    2.10
  -1  -1  -8   76.99    2.13
  -1  -1  -8   72.43    2.16
  -1  -1  -8   71.15    2.98
  -1  -1  -8   75.27    2.15
  -1  -1  -8   69.71    1.83
  -1  -1  -8   65.32    4.26
  -1  -1  -8   71.67    4.44
   1  -1   8   72.79    2.20
  -1  -1  -8   81.37    3.10
   1   1   9   15.71    2.80
   1   1   9   15.81    1.03
  -1   1  -9   16.15    1.11
  -1   1  -9   15.59    0.76
  -1   1  -9   13.88    1.36
   1   1   9   13.85    1.32
  -1   1  -9   14.09    0.97
   1   1   9   13.98    1.17
  -1   1  -9   18.55    1.58
  -1   1  -9   16.90    2.81
   1   1   9   16.42    0.97
  -1   1  -9   16.95    1.55
   1   1   9   15.98    2.40
  -1   1  -9   16.21    1.10
  -1   1  -9   17.29    2.95
  -1   1  -9   13.74    1.53
  -1  -1  -9   15.50    1.02
   1  -1   9   17.93    1.64
  -1  -1  -9   15.47    1.43
  -1  -1  -9   16.50    2.96
  -1  -1  -9   15.18    2.89
  -1  -1  -9   16.79    1.01
   1  -1   9   16.25    0.94
  -1  -1  -9   11.79    2.33
   1  -1   9   15.15    1.02
   1  -1   9   15.75    1.51
  -1  -1  -9   15.47    1.33
   1  -1   9   15.84    1.05
  -1  -1  -9   15.35    1.49
  -1  -1  -9   14.77    1.01
   1  -1   9   13.09    2.49
   1  -1   9   15.43    1.36
  -1  -1  -9   15.01    1.40
   1  -1   9   16.03    3.07
  -1  -1  -9   10.26    2.90
  -1  -1  -9   16.86    1.56
  -1  -1  -9   14.71    1.46
  -1  -1  -9   17.24    1.04
  -1   1 -10   11.30    1.60
  -1   1 -10   13.74    1.03
  -1   1 -10    9.59    2.52
   1   1  10   13.05    1.42
  -1   1 -10   14.82    1.08
  -1   1 -10   15.18    0.77
   1   1  10   14.56    0.98
   1   1  10   14.21    1.06
  -1   1 -10   15.47    1.59
   1   1  10   11.64    2.37
  -1   1 -10   13.05    1.85
   1   1  10   15.66    3.12
  -1   1 -10   15.95    1.19
   1   1  10   13.08    1.24
  -1  -1 -10   13.08    2.65
  -1  -1 -10   11.79    2.81
   1  -1  10   13.68    1.34
  -1  -1 -10   13.72    1.45
  -1  -1 -10   15.35    2.97
   1  -1  10   13.34    1.03
  -1  -1 -10   15.47    1.02
   1  -1  10   14.94    0.97
  -1  -1 -10   11.68    1.59
  -1  -1 -10   15.73    1.42
  -1  -1 -10   12.73    1.78
  -1  -1 -10   13.86    1.05
  -1  -1 -10   16.70    1.58
   1  -1  10   16.61    3.03
  -1  -1 -10   13.98    1.02
  -1  -1 -10   14.18    1.03
   1   1  11    2.06    0.51
  -1   1 -11    2.45    0.62
  -1   1 -11    2.96    0.42
  -1   1 -11    3.33    0.95
   1   1  11    2.09    0.87
  -1   1 -11    4.60    2.06
  -1   1 -11    2.05    0.48
  -1   1 -11    3.86    1.09
   1   1  11    2.05    0.49
   1   1  11    4.37    2.01
  -1   1 -11    2.30    0.59
  -1   1 -11    2.73    0.59
  -1  -1 -11    2.65    0.59
   1  -1  11    2.56    0.54
  -1  -1 -11    2.11    0.89
  -1  -1 -11    2.64    0.58
   1  -1  11    2.15    0.80
  -1  -1 -11    2.63    0.86
  -1  -1 -11    2.94    1.72
  -1  -1 -11    3.07    0.62
   1  -1  11    1.00    1.42
  -1  -1 -11    2.14    0.82
   1  -1  11    2.43    0.55
  -1  -1 -11    2.32    0.53
  -1   1 -12    1.79    1.94
  -1   1 -12    2.20    0.93
  -1   1 -12    5.36    0.87
  -1   1 -12    5.16    0.79
  -1   1 -12    3.38    0.70
  -1   1 -12    5.27    0.92
   1   1  12    3.84    0.76
   1   1  12    5.50    1.23
   1   1  12    5.30    0.79
  -1   1 -12    4.63    0.44
   1   1  12    2.37    2.28
  -1   1 -12    4.47    1.22
   1  -1  12    2.93    2.31
  -1  -1 -12    4.24    1.03
  -1  -1 -12    5.02    0.84
  -1  -1 -12    5.53    0.85
  -1  -1 -12    4.44    0.70
  -1  -1 -12    5.73    1.34
   1  -1  12    3.70    0.74
  -1  -1 -12    5.69    2.56
   1  -1  12    5.06    1.11
  -1  -1 -12    4.44    0.76
   1  -1  12    4.64    0.73
  -1  -1 -12    4.22    1.17
  -1   1 -13    3.20    0.66
   1   1  13    1.79    2.84
  -1   1 -13    2.10    1.12
  -1   1 -13    3.74    0.76
   1   1  13    3.00    0.67
   1   1  13    1.90    0.67
  -1   1 -13    5.42    2.78
  -1   1 -13    1.91    0.33
  -1   1 -13    2.52    1.06
  -1   1 -13    2.11    0.66
   1   1  13    2.24    0.97
  -1   1 -13    2.40    0.63
   1  -1  13    1.81    0.55
  -1  -1 -13    2.73    0.70
   1  -1  13    0.59    2.49
  -1  -1 -13    1.72    0.82
  -1  -1 -13    2.09    0.62
  -1  -1 -13    2.37    1.09
  -1  -1 -13    2.78    1.01
  -1  -1 -13    1.87    0.58
  -1  -1 -13    2.55    0.58
  -1  -1 -13    0.19    2.59
   1  -1  13    2.79    0.98
   1  -1  13    2.21    0.60
   1   2 -13   24.75    2.54
   1   2 -13   25.61    4.87
   1   2 -13   22.28    2.45
   1   2 -13   25.06    1.77
  -1   2  13   23.34    2.37
   1   2 -13   21.72    1.55
   1   2 -13   23.08    1.75
   1   2 -13   22.79    1.22
   1   2 -13   25.14    1.65
  -1   2  13   24.40    1.59
  -1  -2  13   22.61    4.21
  -1  -2  13   23.67    1.62
   1  -2 -13   26.86    2.58
   1  -2 -13   24.15    1.59
   1  -2 -13   27.20    4.92
  -1  -2  13   21.99    2.19
   1  -2 -13   24.77    1.63
  -1  -2  13   21.23    1.45
   1   2 -12    3.30    2.17
   1   2 -12    5.21    0.58
  -1   2  12    5.17    0.84
  -1   2  12    4.92    1.30
   1   2 -12    5.12    1.36
   1   2 -12    5.18    0.92
  -1   2  12    4.13    2.37
  -1   2  12    6.38    1.43
   1   2 -12    6.72    0.97
   1   2 -12    5.12    0.83
   1   2 -12    6.78    1.42
   1   2 -12    4.06    0.88
   1  -2 -12    5.28    0.87
   1  -2 -12    5.61    0.85
   1  -2 -12    2.95    2.28
  -1  -2  12    5.43    0.83
  -1  -2  12    4.43    2.00
   1  -2 -12    5.78    0.89
   1  -2 -12    6.67    2.82
   1  -2 -12    5.28    1.23
  -1  -2  12    4.60    0.78
   1  -2 -12    3.64    1.06
  -1  -2  12    5.59    1.32
   1  -2 -12    5.81    1.33
   1   2 -11    3.98    0.58
   1   2 -11    3.82    0.86
   1   2 -11    4.29    0.83
   1   2 -11    3.67    0.69
   1   2 -11    2.26    0.80
  -1   2  11    4.31    1.90
   1   2 -11    2.67    1.99
   1   2 -11    3.15    0.64
  -1   2  11    2.91    0.96
  -1   2  11    4.37    0.98
  -1   2  11    3.58    0.66
   1  -2 -11    3.42    2.16
   1  -2 -11    3.16    0.67
  -1  -2  11    8.60    2.73
   1  -2 -11    4.14    0.68
   1  -2 -11    0.82    0.75
   1  -2 -11    4.73    0.78
  -1  -2  11    3.83    0.67
  -1  -2  11    3.75    0.67
  -1  -2  11    2.53    0.89
   1  -2 -11    2.81    0.95
   1  -2 -11    6.22    2.47
   1  -2 -11    2.60    0.86
   1   2 -10   52.73    2.09
  -1   2  10   54.91    2.70
   1   2 -10   54.54    2.31
   1   2 -10   52.15    4.90
  -1   2  10   54.23    2.95
   1   2 -10   54.97    3.05
  -1   2  10   54.01    4.57
   1   2 -10   53.33    2.84
   1   2 -10   56.65    2.57
   1   2 -10   52.48    1.78
  -1   2  10   54.23    2.04
   1   2 -10   51.13    3.13
   1  -2 -10   56.47    2.12
   1  -2 -10   44.96    4.33
   1  -2 -10   55.44    3.07
   1  -2 -10   53.19    2.10
   1  -2 -10   52.45    2.73
  -1  -2  10   48.54    4.57
   1  -2 -10   52.93    2.31
  -1  -2  10   51.40    2.08
   1  -2 -10   54.96    1.97
  -1  -2  10   53.09    1.97
  -1  -2  10   56.36    2.88
   1  -2 -10   50.59    3.32
  -1   2   9    3.11    0.89
   1   2  -9    4.43    1.69
   1   2  -9    3.15    0.68
   1   2  -9    2.89    0.70
   1   2  -9    3.43    0.58
  -1   2   9    2.11    0.70
  -1   2   9    4.26    1.44
  -1   2   9    3.04    0.54
   1   2  -9    2.11    0.37
  -1   2   9    3.74    0.52
   1   2  -9    3.85    0.89
   1   2  -9    3.29    0.85
   1   2  -9    3.50    0.97
   1  -2  -9    4.27    1.01
   1  -2  -9    3.48    1.59
   1  -2  -9    2.85    0.76
  -1  -2   9    3.48    0.87
  -1  -2   9    3.06    1.60
   1  -2  -9    2.55    0.52
   1  -2  -9    2.92    0.67
  -1  -2   9    4.12    0.64
   1  -2  -9    3.05    0.51
  -1  -2   9    3.22    0.58
   1  -2  -9    3.26    0.53
   1  -2  -9   -0.54    1.26
   1  -2  -9    2.98    0.48
   1  -2  -9    2.81    0.54
   1   2  -8    6.80    1.16
   1   2  -8    4.42    1.95
   1   2  -8    4.75    0.96
   1   2  -8    3.56    0.77
   1   2  -8    6.19    1.03
   1   2  -8    4.68    0.63
  -1   2   8    5.89    0.99
  -1   2   8    5.83    0.55
  -1   2   8    4.90    0.88
  -1   2   8    6.55    0.39
  -1   2   8    4.60    1.44
   1   2  -8    6.09    1.75
  -1   2   8    5.97    1.09
  -1   2   8    6.39    0.56
   1   2  -8    5.95    0.55
  -1   2   8    5.17    1.55
   1   2  -8    6.13    1.02
  -1   2   8    5.82    0.60
   1   2  -8    6.13    0.82
  -1   2   8    6.49    0.60
   1  -2  -8    6.47    1.60
  -1  -2   8    5.17    0.91
  -1  -2   8    7.75    1.85
   1  -2  -8    5.55    0.59
   1  -2  -8    5.52    0.81
   1  -2  -8    5.87    0.98
   1  -2  -8    5.34    0.86
   1  -2  -8    5.66    0.73
  -1  -2   8    7.48    0.74
   1  -2  -8    6.03    0.55
  -1  -2   8    8.41    1.51
   1  -2  -8    6.20    0.59
   1  -2  -8    5.76    1.68
  -1  -2   8    5.96    0.62
   1  -2  -8    5.39    1.09
   1  -2  -8    7.04    1.01
   1  -2  -8    5.50    0.51
  -1  -2   8    7.56    2.38
  -1  -2   8    5.40    1.09
  -1  -2   8    6.07    0.60
  -1   2   7   13.83    1.15
   1   2  -7   14.35    1.92
   1   2  -7   14.73    1.15
   1   2  -7   14.34    0.86
  -1   2   7   12.87    0.72
   1   2  -7   12.54    2.31
   1   2  -7   13.07    0.94
  -1   2   7   14.86    2.21
   1   2  -7   13.69    1.24
  -1   2   7   13.60    1.24
  -1   2   7   14.09    1.74
   1   2  -7   13.12    0.88
  -1   2   7   13.82    2.29
   1   2  -7   14.13    1.19
   1   2  -7   15.31    0.83
  -1   2   7   14.03    0.79
   1   2  -7   14.75    0.74
   1   2  -7   13.39    1.23
  -1   2   7   14.45    0.82
  -1   2   7   13.37    0.49
  -1   2   7   14.35    2.23
   1   2  -7   13.22    0.94
  -1   2   7   14.32    0.56
   1   2  -7   13.17    2.25
  -1   2   7   11.35    1.04
   1   2  -7   13.02    0.81
   1   2  -7   14.75    1.41
  -1   2   7   13.32    0.83
  -1   2   7   14.20    0.81
  -1   2   7   14.16    0.83
   1   2  -7   13.69    0.82
  -1   2   7   14.92    0.99
   1   2  -7   14.04    1.35
   1   2  -7   13.08    1.02
  -1   2   7   13.40    1.09
   1  -2  -7   14.78    2.18
  -1  -2   7   13.17    1.13
   1  -2  -7   10.46    1.83
  -1  -2   7   12.21    1.16
   1  -2  -7   13.89    0.79
  -1  -2   7   14.46    0.84
  -1  -2   7   14.38    0.83
   1  -2  -7   11.20    1.05
  -1  -2   7   14.53    0.84
   1  -2  -7   14.97    0.89
   1  -2  -7   13.24    1.17
   1  -2  -7   13.39    1.17
  -1  -2   7   13.24    0.83
   1  -2  -7   13.49    0.48
   1  -2  -7   13.80    0.74
   1  -2  -7   14.44    1.32
   1  -2  -7   12.01    1.13
   1  -2  -7   13.71    0.85
  -1  -2   7   13.74    1.18
  -1  -2   7   14.20    0.95
   1  -2  -7   19.43    2.89
  -1  -2   7   15.53    2.49
   1  -2  -7   12.81    0.98
   1  -2  -7   15.32    0.84
   1  -2  -7   14.19    0.74
   1  -2  -7   14.20    1.10
   1  -2  -7   10.75    2.05
  -1  -2   7   11.22    2.23
  -1  -2   7   13.96    1.69
   1  -2  -7   11.04    1.94
   1  -2  -7   13.82    0.79
   1  -2  -7   13.69    0.85
   1  -2  -7   13.78    0.82
   1  -2  -7   15.53    2.35
   1  -2  -7   13.50    1.04
  -1  -2   7   13.03    1.21
   1  -2  -7   15.78    1.09
  -1   2   6    0.94    0.39
   1   2  -6    1.96    0.51
   1   2  -6    1.46    0.94
   1   2  -6    1.99    0.52
   1   2  -6    1.45    0.28
   1   2  -6    2.02    0.60
  -1   2   6    1.57    0.87
  -1   2   6    1.13    0.38
  -1   2   6    0.88    0.84
  -1   2   6    1.22    0.29
   1   2  -6    1.91    0.49
   1   2  -6    1.78    0.50
  -1   2   6    1.12    0.39
   1   2  -6    0.61    0.32
   1   2  -6    1.46    0.31
  -1   2   6    1.35    0.33
  -1   2   6    1.21    0.27
  -1   2   6    1.59    0.31
   1   2  -6    1.65    0.39
   1   2  -6    1.81    0.36
  -1   2   6    1.32    0.20
  -1   2   6    2.47    0.81
  -1   2   6    1.77    0.41
   1   2  -6    1.27    0.26
  -1   2   6    1.25    0.43
  -1   2   6    1.24    0.97
   1   2  -6    1.30    0.27
  -1   2   6    1.18    0.26
  -1   2   6    1.52    0.28
   1   2  -6    1.05    0.37
   1   2  -6    1.70    0.34
   1   2  -6    1.99    0.53
  -1   2   6    1.16    0.29
   1   2  -6    0.64    0.75
   1   2  -6    0.88    0.89
  -1   2   6    1.44    0.17
  -1  -2   6    1.98    0.51
   1  -2  -6    1.72    0.36
  -1  -2   6    1.13    0.28
   1  -2  -6    1.41    0.26
   1  -2  -6    1.23    0.24
   1  -2  -6    1.46    0.32
   1  -2  -6    1.11    0.24
   1  -2  -6    1.26    0.30
   1  -2  -6    0.28    0.73
   1  -2  -6    2.05    0.43
   1  -2  -6    1.10    0.42
   1  -2  -6    1.29    0.28
   1  -2  -6    1.87    0.84
   1  -2  -6    1.67    0.33
  -1  -2   6    1.70    0.54
  -1  -2   6    1.42    0.48
   1  -2  -6    1.34    0.29
  -1  -2   6    1.48    0.27
   1  -2  -6    0.48    0.26
   1  -2  -6    1.11    0.36
   1  -2  -6    1.03    0.40
   1  -2  -6    0.33    0.81
  -1  -2   6    1.73    0.73
   1  -2  -6    2.35    0.95
   1  -2  -6    1.07    0.76
  -1  -2   6    2.25    0.51
  -1  -2   6    1.28    0.35
   1  -2  -6    0.86    0.33
   1  -2  -6    1.40    0.39
   1  -2  -6    1.43    0.20
  -1  -2   6    0.54    0.96
   1  -2  -6    0.64    0.78
  -1  -2   6    1.01    0.39
  -1  -2   6    1.83    0.88
  -1  -2   6    1.79    0.35
   1  -2  -6    2.18    0.62
  -1  -2   6    1.75    0.33
   1  -2  -6    1.95    0.50
  -1   2   5  341.71    5.25
   1   2  -5  331.00    5.45
   1   2  -5  351.60    6.55
   1   2  -5  361.21    6.69
   1   2  -5  345.26    5.94
   1   2  -5  358.29    6.97
   1   2  -5  353.61    5.50
   1   2  -5  340.60    6.60
   1   2  -5  336.81    5.29
   1   2  -5  346.76    5.41
  -1   2   5  350.27    9.13
  -1   2   5  345.43    4.80
   1   2  -5  350.28    5.45
  -1   2   5  357.42    8.11
  -1   2   5  360.70    4.90
  -1   2   5  338.40    5.47
  -1   2   5  341.91    5.53
  -1   2   5  347.58    5.36
  -1   2   5  364.58    5.65
   1   2  -5  348.75    8.14
  -1   2   5  342.39    5.50
  -1   2   5  351.47    6.82
   1   2  -5  338.26    6.61
   1   2  -5  346.56    5.38
   1   2  -5  344.92    8.60
   1   2  -5  341.88    5.81
   1   2  -5  350.40    5.45
   1   2  -5  345.68    7.16
   1   2  -5  353.21    9.97
  -1   2   5  341.92    6.20
  -1   2   5  341.39    8.82
  -1   2   5  348.44    5.94
  -1   2   5  354.40    9.30
   1   2  -5  342.61    6.40
  -1   2   5  352.19    6.62
   1   2  -5  339.70    6.47
   1  -2  -5  335.52    5.45
   1  -2  -5  345.26    8.41
   1  -2  -5  353.89    4.88
   1  -2  -5  353.80    6.27
  -1  -2   5  342.44    5.74
   1  -2  -5  340.30    5.48
   1  -2  -5  341.07    9.13
  -1  -2   5  336.85    6.45
  -1  -2   5  332.75    6.52
   1  -2  -5  347.28    5.07
  -1  -2   5  346.42    6.51
   1  -2  -5  335.45    6.48
   1  -2  -5  337.63    5.56
   1  -2  -5  335.63    9.04
  -1  -2   5  352.09    5.38
  -1  -2   5  354.63    5.91
   1  -2  -5  340.49    5.80
   1  -2  -5  343.36    5.55
   1  -2  -5  350.13    6.90
   1  -2  -5  343.57    9.16
  -1  -2   5  336.02    5.35
  -1  -2   5  333.58    9.49
  -1  -2   5  343.90    5.52
   1  -2  -5  344.42    6.13
   1  -2  -5  354.21    5.61
   1  -2  -5  345.30    5.31
   1  -2  -5  347.04    6.36
   1  -2  -5  346.20    5.44
  -1  -2   5  334.73    6.71
  -1  -2   5  345.29    6.62
   1  -2  -5  347.10    5.26
   1  -2  -5  348.79    5.04
  -1  -2   5  357.68    7.96
   1  -2  -5  344.55    5.85
  -1  -2   5  345.17    7.07
  -1  -2   5  347.82    5.47
   1  -2  -5  356.76    9.14
   1   2  -4    2.90    0.32
   1   2  -4    2.30    0.97
  -1   2   4    2.84    0.23
   1   2  -4    2.90    0.29
  -1   2   4    3.36    0.39
   1   2  -4    2.77    0.48
  -1   2   4    2.82    0.39
  -1   2   4    1.89    0.77
  -1   2   4    3.92    0.67
   1   2  -4    3.13    0.34
  -1   2   4    2.58    0.26
  -1   2   4    3.36    0.35
   1   2  -4    2.74    0.46
  -1   2   4    2.41    0.44
   1   2  -4    2.70    0.41
  -1   2   4    2.56    0.30
   1   2  -4    2.05    0.40
  -1   2   4    2.60    0.23
  -1   2   4    2.97    0.57
  -1   2   4    2.39    0.35
  -1   2   4    2.05    0.39
  -1   2   4    2.30    0.89
   1   2  -4    2.32    0.44
   1   2  -4    2.33    0.31
  -1   2   4    2.75    0.39
   1   2  -4    3.76    0.67
  -1   2   4    1.82    0.71
   1   2  -4    2.49    0.47
  -1   2   4    3.13    0.92
   1   2  -4    3.54    0.84
   1   2  -4    3.43    0.52
   1   2  -4    1.92    0.38
  -1   2   4    2.30    0.49
   1   2  -4    2.80    0.57
   1   2  -4    3.28    0.32
   1   2  -4    2.77    0.30
   1   2  -4    3.11    0.80
   1   2  -4    3.13    0.64
   1   2  -4    2.92    0.33
  -1  -2   4    3.22    0.64
  -1  -2   4    3.05    0.53
  -1  -2   4    3.66    0.85
   1  -2  -4    2.94    0.28
   1  -2  -4    1.05    0.74
   1  -2  -4    2.70    0.31
   1  -2  -4    2.62    0.37
   1  -2  -4    2.85    0.84
   1  -2  -4    2.84    0.23
   1  -2  -4    2.41    0.31
   1  -2  -4    3.10    0.24
   1  -2  -4    2.79    0.46
  -1  -2   4    3.32    0.50
   1  -2  -4    2.71    0.38
  -1  -2   4    3.67    1.16
  -1  -2   4    2.66    0.29
   1  -2  -4    3.11    0.42
   1  -2  -4    3.22    0.45
   1  -2  -4    2.63    0.31
  -1  -2   4    2.81    0.82
  -1  -2   4    3.37    0.38
   1  -2  -4    2.26    0.34
  -1  -2   4    2.33    0.53
   1  -2  -4    3.83    0.95
   1  -2  -4    3.23    0.62
   1  -2  -4    3.29    0.54
  -1  -2   4    2.97    0.61
   1  -2  -4    3.02    0.25
   1  -2  -4    2.02    0.43
  -1  -2   4    3.51    0.60
  -1  -2   4    3.20    0.60
   1  -2  -4    2.33    0.36
  -1  -2   4    2.81    0.52
   1  -2  -4    3.52    0.61
  -1  -2   4    2.52    0.29
  -1  -2   4    2.83    0.33
   1  -2  -4    2.71    0.93
   1  -2  -4    2.46    0.49
  -1  -2   4    2.60    0.52
   1  -2  -4    3.33    1.05
  -1  -2   4    3.38    0.36
  -1   2   3   63.21    2.13
  -1   2   3   61.67    2.11
  -1   2   3   59.89    1.50
   1   2  -3   59.92    1.53
   1   2  -3   59.54    1.49
   1   2  -3   58.52    2.17
  -1   2   3   58.21    1.54
   1   2  -3   60.13    1.82
  -1   2   3   59.63    1.27
  -1   2   3   63.12    1.29
   1   2  -3   60.58    1.80
   1   2  -3   59.15    1.43
  -1   2   3   62.44    2.97
   1   2  -3   64.84    2.27
   1   2  -3   59.74    2.04
   1   2  -3   60.87    1.34
  -1   2   3   61.82    1.67
  -1   2   3   65.98    3.37
  -1   2   3   60.35    1.69
  -1   2   3   59.59    3.11
   1   2  -3   59.69    1.35
   1   2  -3   61.56    1.99
  -1   2   3   60.56    1.47
   1   2  -3   58.83    3.46
  -1   2   3   61.09    1.74
   1   2  -3   57.32    2.78
   1   2  -3   62.20    2.74
  -1   2   3   60.48    1.50
  -1   2   3   61.43    1.89
  -1   2   3   60.00    2.95
  -1   2   3   63.15    2.04
  -1   2   3   59.43    1.26
   1   2  -3   57.72    1.35
   1   2  -3   57.19    1.97
   1   2  -3   61.11    1.83
   1   2  -3   60.76    1.17
   1   2  -3   61.16    1.62
   1   2  -3   57.10    2.15
  -1  -2   3   63.04    2.05
  -1  -2   3   55.76    2.70
   1  -2  -3   61.47    1.71
   1  -2  -3   58.92    1.97
  -1  -2   3   61.79    1.81
  -1  -2   3   60.93    1.54
   1  -2  -3   59.46    1.48
   1  -2  -3   61.45    1.07
  -1  -2   3   61.71    2.24
   1  -2  -3   60.01    1.34
   1  -2  -3   61.33    1.50
   1  -2  -3   59.91    2.14
   1  -2  -3   59.72    1.30
   1  -2  -3   60.99    1.32
  -1  -2   3   62.39    1.40
  -1  -2   3   60.13    1.77
   1  -2  -3   64.30    3.29
   1  -2  -3   59.30    3.50
   1  -2  -3   59.56    1.06
   1  -2  -3   59.51    2.03
  -1  -2   3   59.33    2.04
  -1  -2   3   59.40    2.67
  -1  -2   3   59.53    2.17
   1  -2  -3   63.44    1.57
  -1  -2   3   62.57    1.61
  -1  -2   3   61.17    1.49
   1  -2  -3   59.07    1.33
  -1  -2   3   59.78    1.99
  -1  -2   3   60.42    1.18
  -1  -2   3   62.89    2.22
  -1  -2   3   59.28    1.33
   1  -2  -3   61.82    3.14
  -1  -2   3   60.19    2.32
  -1  -2   3   61.73    3.53
   1  -2  -3   62.37    1.78
  -1  -2   3   61.44    1.21
   1  -2  -3   61.14    2.24
   1  -2  -3   58.49    2.98
   1  -2  -3   58.04    1.53
  -1   2   2    3.44    0.42
  -1   2   2    3.38    0.28
  -1   2   2    3.90    0.15
  -1   2   2    4.32    0.97
  -1   2   2    3.40    0.53
   1   2  -2    4.76    1.11
  -1   2   2    3.77    0.33
  -1   2   2    3.52    0.34
  -1   2   2    3.29    0.87
   1   2  -2    3.60    0.55
  -1   2   2    4.27    0.44
  -1   2   2    4.38    0.34
   1   2  -2    3.83    0.64
   1   2  -2    4.20    0.33
   1   2  -2    3.71    0.37
   1   2  -2    3.57    0.36
   1   2  -2    4.07    0.28
   1   2  -2    4.10    0.48
  -1   2   2    4.84    0.39
   1   2  -2    3.42    0.24
  -1   2   2    3.37    0.87
  -1   2   2    4.05    0.24
   1   2  -2    4.01    0.63
  -1   2   2    4.25    0.51
   1   2  -2    4.24    0.51
   1   2  -2    4.12    0.45
   1   2  -2    3.74    0.32
   1   2  -2    3.87    0.35
  -1   2   2    4.53    0.95
   1   2  -2    3.60    0.33
  -1   2   2    3.55    0.21
   1   2  -2    3.99    0.26
  -1   2   2    3.88    0.28
   1   2  -2    3.83    0.83
   1   2  -2    5.10    0.84
  -1   2   2    3.67    0.54
   1  -2  -2    3.17    0.92
   1  -2  -2    3.52    0.53
  -1  -2   2    5.35    0.88
  -1  -2   2    3.74    0.28
   1  -2  -2    3.71    0.35
   1  -2  -2    2.37    0.72
  -1  -2   2    2.77    0.53
  -1  -2   2    3.36    0.54
   1  -2  -2    2.71    0.44
   1  -2  -2    3.91    0.22
   1  -2  -2    4.51    0.66
  -1  -2   2    3.45    0.78
  -1  -2   2    3.99    0.60
  -1  -2   2    3.95    0.31
  -1  -2   2    4.40    0.39
  -1  -2   2    4.97    0.37
   1  -2  -2    3.91    0.32
   1  -2  -2    3.57    0.61
  -1  -2   2    3.55    0.34
   1  -2  -2    3.92    0.31
   1  -2  -2    4.15    0.15
   1  -2  -2    3.72    0.35
  -1  -2   2    4.12    1.12
   1  -2  -2    3.97    0.44
   1  -2  -2    3.90    0.15
  -1  -2   2    3.92    0.28
   1  -2  -2    3.70    0.33
   1  -2  -2    3.96    0.22
  -1  -2   2    4.01    0.45
   1  -2  -2    3.64    0.24
  -1  -2   2    3.64    0.25
  -1  -2   2    3.19    0.56
   1  -2  -2    3.52    0.32
  -1  -2   2    5.00    0.53
   1  -2  -2    4.03    0.27
  -1  -2   2    4.27    0.76
   1  -2  -2    3.96    0.88
   1  -2  -2    3.08    0.52
  -1  -2   2    3.59    0.33
   1  -2  -2    4.10    1.02
   1   2  -1    5.01    0.50
  -1   2   1    5.49    0.38
   1   2  -1    4.97    0.36
   1   2  -1    4.97    0.49
   1   2  -1    4.98    0.23
   1   2  -1    5.14    0.36
  -1   2   1    5.65    1.11
  -1   2   1    5.36    0.35
   1   2  -1    5.13    0.53
   1   2  -1    4.58    0.33
  -1   2   1    4.75    0.24
  -1   2   1    5.07    0.19
  -1   2   1    4.64    0.53
   1   2  -1    5.10    0.29
   1   2  -1    5.11    0.34
   1   2  -1    4.12    0.62
   1   2  -1    5.52    0.55
  -1   2   1    3.82    0.79
  -1   2   1    4.53    0.49
  -1   2   1    4.89    0.50
   1   2  -1    4.77    0.93
  -1   2   1    5.00    0.27
   1   2  -1    4.97    0.36
  -1   2   1    5.52    0.50
   1   2  -1    3.98    0.68
   1   2  -1    3.35    0.98
  -1   2   1    6.07    1.04
  -1   2   1    4.78    0.35
   1   2  -1    5.06    0.54
   1   2  -1    4.96    0.32
  -1   2   1    4.60    0.54
  -1   2   1    5.11    0.36
  -1   2   1    3.93    0.84
   1   2  -1    4.38    0.88
  -1   2   1    4.57    0.34
   1   2  -1    4.78    0.33
   1   2  -1    4.95    0.22
   1  -2  -1    5.25    0.39
   1  -2  -1    3.23    0.77
  -1  -2   1    5.81    0.54
   1  -2  -1    5.09    0.35
   1  -2  -1    6.84    1.19
   1  -2  -1    4.80    0.47
   1  -2  -1    4.64    0.94
   1  -2  -1    5.24    0.36
   1  -2  -1    5.04    0.37
  -1  -2   1    5.27    0.54
   1  -2  -1    5.38    1.16
   1  -2  -1    5.14    0.20
  -1  -2   1    5.06    0.29
  -1  -2   1    5.37    0.35
   1  -2  -1    4.59    0.27
   1  -2  -1    4.96    0.92
   1  -2  -1    4.46    0.52
  -1  -2   1    5.96    1.33
  -1  -2   1    5.11    0.48
  -1  -2   1    5.13    0.37
   1  -2  -1    5.06    0.49
  -1  -2   1    4.53    0.87
   1  -2  -1    5.19    0.55
  -1  -2   1    4.63    0.69
  -1  -2   1    4.88    0.32
  -1  -2   1    5.22    0.52
   1  -2  -1    5.82    0.54
   1  -2  -1    5.27    0.37
  -1  -2   1    4.87    0.31
  -1  -2   1    5.61    0.80
  -1  -2   1    2.79    0.73
  -1  -2   1    4.86    0.52
   1  -2  -1    5.00    0.24
  -1  -2   1    4.82    0.22
   1  -2  -1    4.93    0.33
  -1  -2   1    5.04    0.37
  -1  -2   1    5.35    0.37
   1  -2  -1    5.51    0.56
  -1   2   0   18.82    0.67
  -1   2   0   18.07    0.70
   1   2   0   19.77    1.58
   1   2   0   17.98    0.53
  -1   2   0   16.50    1.48
  -1   2   0   17.26    0.71
   1   2   0   19.24    1.17
   1   2   0   17.12    0.63
  -1   2   0   18.63    0.48
  -1   2   0   17.19    0.67
  -1   2   0   17.85    1.12
   1   2   0   19.86    1.84
  -1   2   0   16.62    0.94
   1   2   0   18.35    0.68
   1   2   0   16.78    0.87
  -1   2   0   16.90    1.72
   1   2   0   18.33    0.41
  -1   2   0   19.93    1.12
  -1   2   0   18.69    0.73
   1   2   0   18.15    0.32
  -1   2   0   17.74    0.52
   1   2   0   18.35    0.70
  -1   2   0   16.81    0.66
   1   2   0   18.27    1.65
  -1   2   0   17.90    1.35
   1   2   0   18.51    0.98
  -1   2   0   18.29    0.84
   1   2   0   17.74    0.60
  -1   2   0   17.53    0.98
  -1   2   0   18.03    0.67
   1   2   0   17.78    1.08
   1   2   0   17.69    0.85
   1   2   0   18.98    1.01
  -1   2   0   17.17    1.44
   1  -2   0   18.72    1.01
   1  -2   0   20.08    1.55
  -1  -2   0   18.28    0.65
  -1  -2   0   18.57    0.58
   1  -2   0   17.64    1.34
  -1  -2   0   17.28    1.09
  -1  -2   0   16.99    0.39
   1  -2   0   19.65    1.48
  -1  -2   0   16.43    0.93
   1  -2   0   17.20    0.68
   1  -2   0   18.46    0.67
   1  -2   0   18.24    1.56
   1  -2   0   17.79    0.72
  -1  -2   0   18.17    0.32
  -1  -2   0   17.11    0.88
   1  -2   0   18.25    0.47
  -1  -2   0   17.27    0.52
   1  -2   0   18.50    0.66
   1  -2   0   16.98    0.89
   1  -2   0   17.56    0.83
  -1  -2   0   19.21    1.12
  -1  -2   0   20.24    1.60
  -1  -2   0   16.44    0.78
  -1  -2   0   17.75    0.68
   1  -2   0   17.66    0.67
   1  -2   0   17.57    1.72
   1  -2   0   17.41    0.96
  -1  -2   0   18.34    0.67
  -1  -2   0   15.54    1.48
  -1  -2   0   19.77    1.86
   1  -2   0   17.40    0.69
   1  -2   0   18.04    0.66
  -1  -2   0   17.14    0.97
  -1  -2   0   17.61    0.88
   1  -2   0   18.56    0.98
  -1  -2   0   18.50    0.65
   1  -2   0   17.44    0.51
  -1   2  -1   41.99    1.03
  -1   2  -1   40.23    2.22
  -1   2  -1   41.30    1.62
   1   2   1   40.13    2.53
  -1   2  -1   42.99    1.40
  -1   2  -1   44.18    1.57
   1   2   1   42.02    0.79
  -1   2  -1   41.34    1.45
  -1   2  -1   41.57    1.14
   1   2   1   42.43    1.80
  -1   2  -1   42.06    1.75
  -1   2  -1   40.11    1.08
  -1   2  -1   44.15    1.12
   1   2   1   43.01    0.93
   1   2   1   41.94    1.62
  -1   2  -1   39.69    2.19
   1   2   1   45.49    1.14
   1   2   1   44.10    1.01
  -1   2  -1   42.37    1.07
  -1   2  -1   44.00    1.22
   1   2   1   44.39    1.39
   1   2   1   43.62    1.02
   1   2   1   42.34    1.31
  -1   2  -1   45.22    2.16
  -1   2  -1   41.96    0.90
  -1   2  -1   41.08    1.32
  -1   2  -1   44.17    1.23
   1   2   1   39.33    2.59
   1   2   1   41.58    2.43
   1   2   1   43.56    0.92
   1   2   1   43.04    0.66
   1   2   1   44.46    1.57
   1   2   1   42.11    1.69
   1   2   1   42.13    1.25
  -1   2  -1   44.17    2.85
  -1   2  -1   42.76    1.11
   1  -2   1   43.13    1.93
  -1  -2  -1   43.18    1.01
  -1  -2  -1   43.70    1.73
   1  -2   1   43.08    1.21
  -1  -2  -1   43.78    1.58
  -1  -2  -1   43.31    0.82
  -1  -2  -1   42.38    1.31
   1  -2   1   46.12    2.30
   1  -2   1   43.34    2.29
  -1  -2  -1   42.33    0.66
  -1  -2  -1   43.51    0.93
   1  -2   1   42.54    1.15
   1  -2   1   42.94    1.09
  -1  -2  -1   43.05    2.49
   1  -2   1   41.22    1.33
   1  -2   1   40.89    1.51
  -1  -2  -1   43.76    1.50
  -1  -2  -1   42.44    0.67
   1  -2   1   39.74    2.69
  -1  -2  -1   47.42    2.71
  -1  -2  -1   43.94    1.03
  -1  -2  -1   42.51    1.37
   1  -2   1   42.69    1.02
  -1  -2  -1   40.45    1.78
   1  -2   1   42.11    0.90
  -1  -2  -1   41.86    2.31
  -1  -2  -1   44.28    1.13
   1  -2   1   42.86    1.11
   1  -2   1   39.96    1.19
   1  -2   1   41.10    1.35
   1  -2   1   43.86    2.13
   1  -2   1   41.68    1.72
   1  -2   1   44.41    1.25
  -1  -2  -1   45.19    1.66
  -1  -2  -1   41.76    2.71
  -1  -2  -1   43.04    1.18
   1  -2   1   38.97    1.61
   1  -2   1   43.33    1.63
   1  -2   1   43.19    1.10
  -1  -2  -1   43.08    0.81
   1   2   2   45.61    2.01
  -1   2  -2   47.09    1.33
   1   2   2   46.07    2.84
   1   2   2   48.82    2.63
  -1   2  -2   49.68    1.38
   1   2   2   50.45    2.96
  -1   2  -2   53.07    3.31
  -1   2  -2   50.36    1.87
   1   2   2   48.47    1.01
  -1   2  -2   48.55    1.74
   1   2   2   46.48    1.21
  -1   2  -2   48.30    1.98
   1   2   2   48.40    0.90
  -1   2  -2   50.18    2.60
  -1   2  -2   49.49    1.28
  -1   2  -2   46.90    1.13
  -1   2  -2   46.95    1.30
   1   2   2   47.49    1.81
  -1   2  -2   47.97    2.32
   1   2   2   47.49    1.81
  -1   2  -2   47.00    1.27
  -1   2  -2   49.78    1.24
  -1   2  -2   46.37    1.62
  -1   2  -2   49.86    1.24
   1   2   2   49.16    1.67
  -1   2  -2   45.19    1.78
   1   2   2   48.83    1.30
   1   2   2   49.27    1.17
   1   2   2   49.42    1.07
   1   2   2   46.13    1.10
  -1   2  -2   47.86    1.19
  -1   2  -2   47.85    2.06
  -1   2  -2   49.13    1.72
   1   2   2   47.14    1.48
  -1   2  -2   49.75    1.71
   1   2   2   48.94    1.33
   1   2   2   43.40    1.63
   1   2   2   48.21    2.78
   1  -2   2   47.43    1.46
   1  -2   2   48.29    1.33
  -1  -2  -2   45.95    1.29
  -1  -2  -2   47.25    2.59
  -1  -2  -2   47.73    1.50
  -1  -2  -2   47.60    0.90
   1  -2   2   49.53    1.90
  -1  -2  -2   46.76    2.10
  -1  -2  -2   49.13    1.25
   1  -2   2   50.00    1.97
   1  -2   2   47.57    1.21
   1  -2   2   49.97    1.69
   1  -2   2   47.12    1.18
   1  -2   2   49.74    1.22
  -1  -2  -2   46.98    1.07
  -1  -2  -2   47.94    2.93
  -1  -2  -2   45.65    2.69
  -1  -2  -2   46.05    1.15
  -1  -2  -2   50.47    2.98
   1  -2   2   46.78    1.21
   1  -2   2   50.02    1.70
   1  -2   2   47.76    1.08
  -1  -2  -2   46.13    1.63
   1  -2   2   46.45    2.01
   1  -2   2   47.07    1.23
   1  -2   2   48.18    3.12
   1  -2   2   45.77    2.41
  -1  -2  -2   47.97    1.85
   1  -2   2   48.80    1.13
  -1  -2  -2   52.43    1.88
   1  -2   2   50.30    2.33
  -1  -2  -2   48.34    0.90
  -1  -2  -2   48.25    1.72
  -1  -2  -2   48.53    1.13
   1  -2   2   48.47    1.65
   1  -2   2   49.33    1.30
  -1  -2  -2   47.48    1.15
   1  -2   2   47.91    1.81
   1   2   3    0.02    0.08
  -1   2  -3    0.13    0.17
  -1   2  -3    0.07    0.11
  -1   2  -3    0.06    0.29
  -1   2  -3    0.06    0.16
   1   2   3    0.13    0.07
   1   2   3    0.11    0.12
  -1   2  -3    0.07    0.09
   1   2   3    0.07    0.17
  -1   2  -3    0.19    0.09
   1   2   3    0.14    0.09
   1   2   3    0.01    0.09
   1   2   3   -0.07    0.11
  -1   2  -3    0.01    0.15
   1   2   3   -0.63    0.39
  -1   2  -3    0.28    0.11
   1   2   3   -0.05    0.07
   1   2   3   -0.04    0.10
  -1   2  -3    0.17    0.14
   1   2   3   -0.07    0.44
  -1   2  -3    0.16    0.13
   1   2   3    0.07    0.06
  -1   2  -3    0.13    0.10
   1   2   3    0.07    0.07
  -1   2  -3    0.06    0.07
  -1   2  -3    0.06    0.11
  -1   2  -3    0.14    0.11
  -1   2  -3    0.39    0.22
  -1   2  -3    0.11    0.44
  -1   2  -3    0.10    0.17
  -1   2  -3    0.22    0.20
   1   2   3   -0.60    0.48
   1   2   3   -0.09    0.37
  -1   2  -3    0.57    0.33
  -1   2  -3    0.31    0.15
   1   2   3    0.00    0.37
   1   2   3    0.38    0.17
   1   2   3    0.37    0.22
   1   2   3    0.23    0.12
  -1   2  -3    0.45    0.59
  -1   2  -3   -0.03    0.07
   1   2   3   -0.13    0.15
  -1   2  -3    0.24    0.18
  -1   2  -3    0.20    0.18
   1  -2   3    0.07    0.16
   1  -2   3    0.30    0.12
  -1  -2  -3    0.17    0.18
  -1  -2  -3    0.14    0.10
   1  -2   3    0.24    0.14
  -1  -2  -3    0.11    0.10
  -1  -2  -3    0.09    0.48
   1  -2   3    0.08    0.10
   1  -2   3    0.25    0.19
  -1  -2  -3    0.39    0.14
   1  -2   3    0.22    0.19
  -1  -2  -3    0.20    0.09
   1  -2   3    0.00    0.10
  -1  -2  -3    0.03    0.08
  -1  -2  -3   -0.10    0.32
   1  -2   3    0.08    0.08
  -1  -2  -3   -0.05    0.14
  -1  -2  -3    0.19    0.54
   1  -2   3    0.46    0.29
  -1  -2  -3   -0.07    0.30
   1  -2   3    0.02    0.08
  -1  -2  -3    0.15    0.08
   1  -2   3    0.07    0.10
  -1  -2  -3    0.30    0.14
  -1  -2  -3    0.08    0.19
  -1  -2  -3   -1.00    0.36
  -1  -2  -3    0.05    0.14
  -1  -2  -3    0.70    0.57
   1  -2   3   -0.35    0.31
   1  -2   3    0.13    0.09
  -1  -2  -3    0.23    0.14
   1  -2   3    0.54    0.42
  -1  -2  -3    0.05    0.08
  -1  -2  -3    0.19    0.10
  -1  -2  -3    0.03    0.15
   1  -2   3   -0.11    0.13
   1  -2   3    1.06    0.64
  -1  -2  -3    0.25    0.19
   1  -2   3    0.11    0.17
  -1  -2  -3   -0.49    0.44
   1  -2   3    0.44    0.27
  -1   2  -4   19.72    1.12
   1   2   4   21.03    2.01
  -1   2  -4   19.10    1.17
  -1   2  -4   22.27    2.06
  -1   2  -4   20.79    0.82
  -1   2  -4   18.75    1.34
  -1   2  -4   20.11    0.77
  -1   2  -4   19.64    1.21
   1   2   4   22.16    1.77
   1   2   4   19.29    1.14
  -1   2  -4   19.81    1.16
   1   2   4   20.35    0.72
   1   2   4   19.95    1.02
  -1   2  -4   17.13    2.12
  -1   2  -4   18.58    1.35
  -1   2  -4   19.20    0.78
   1   2   4   19.59    0.77
  -1   2  -4   20.81    0.87
  -1   2  -4   19.20    0.92
  -1   2  -4   19.20    0.89
   1   2   4   18.28    1.94
   1   2   4   19.49    1.10
   1   2   4   19.18    0.75
  -1   2  -4   18.29    0.78
  -1   2  -4   21.04    1.35
  -1   2  -4   19.99    0.62
   1   2   4   19.99    0.82
   1   2   4   19.14    1.84
  -1   2  -4   18.64    1.22
   1   2   4   17.33    1.12
  -1   2  -4   19.52    0.83
   1   2   4   19.21    0.86
  -1   2  -4   18.59    1.13
   1   2   4   18.17    1.14
  -1   2  -4   21.83    1.29
   1   2   4   18.62    0.79
  -1   2  -4   20.66    1.13
  -1   2  -4   19.61    0.82
  -1   2  -4   20.26    0.77
   1   2   4   20.52    1.20
   1  -2   4   20.60    1.88
   1  -2   4   19.61    1.12
  -1  -2  -4   20.98    1.31
   1  -2   4   19.18    1.16
  -1  -2  -4   18.29    1.70
   1  -2   4   20.02    2.28
   1  -2   4   19.28    1.41
   1  -2   4   20.07    0.90
  -1  -2  -4   19.30    0.82
  -1  -2  -4   19.64    1.01
  -1  -2  -4   18.84    1.11
  -1  -2  -4   19.00    1.20
   1  -2   4   18.92    1.13
  -1  -2  -4   20.94    1.03
   1  -2   4   19.02    0.79
  -1  -2  -4   19.68    0.77
  -1  -2  -4   19.76    1.09
  -1  -2  -4   19.87    0.91
  -1  -2  -4   19.63    2.07
  -1  -2  -4   19.95    0.78
  -1  -2  -4   19.92    1.96
  -1  -2  -4   20.59    1.76
   1  -2   4   18.11    1.22
  -1  -2  -4   19.34    0.77
  -1  -2  -4   22.71    2.19
   1  -2   4   19.42    1.23
  -1  -2  -4   19.86    0.71
   1  -2   4   18.59    0.81
   1  -2   4   19.54    1.13
   1  -2   4   19.32    1.31
  -1  -2  -4   20.41    0.88
  -1  -2  -4   20.03    1.87
  -1  -2  -4   20.13    0.76
   1  -2   4   20.47    0.79
   1  -2   4   19.75    0.72
  -1  -2  -4   22.30    2.21
   1  -2   4   19.79    0.61
  -1  -2  -4   20.27    1.17
   1  -2   4   19.81    0.79
  -1  -2  -4   17.25    1.14
  -1  -2  -4   19.25    1.07
   1  -2   4   18.99    0.85
  -1  -2  -4   20.37    0.71
  -1  -2  -4   19.96    0.80
  -1   2  -5    0.29    0.14
  -1   2  -5    0.54    0.19
  -1   2  -5    0.46    0.33
  -1   2  -5    0.11    0.62
   1   2   5    0.49    0.26
  -1   2  -5    1.16    0.50
   1   2   5    0.66    0.19
   1   2   5    0.81    0.34
  -1   2  -5    0.36    0.27
   1   2   5    0.37    0.16
   1   2   5    0.50    0.26
  -1   2  -5    0.90    0.87
   1   2   5    0.49    0.67
  -1   2  -5    0.52    0.28
  -1   2  -5    0.74    0.31
   1   2   5    0.21    0.15
  -1   2  -5    0.26    0.25
  -1   2  -5    1.32    0.44
  -1   2  -5    0.60    0.17
   1   2   5    0.55    0.29
  -1   2  -5    0.43    0.16
  -1   2  -5    0.53    0.12
  -1   2  -5    0.51    0.17
  -1   2  -5    0.37    0.17
   1   2   5    0.33    0.15
  -1   2  -5    1.09    0.35
  -1   2  -5    0.33    0.19
  -1   2  -5    0.67    0.20
   1   2   5    0.83    0.65
  -1   2  -5    0.26    0.27
  -1   2  -5    0.22    0.18
   1   2   5   -0.60    0.52
  -1   2  -5    0.61    0.21
   1   2   5    0.63    0.19
  -1   2  -5    0.33    0.44
  -1   2  -5    0.62    0.20
   1  -2   5    0.58    0.20
  -1  -2  -5   -0.11    0.41
   1  -2   5    0.80    0.29
   1  -2   5    0.41    0.15
  -1  -2  -5   -0.27    0.23
   1  -2   5   -0.65    0.41
   1  -2   5    0.53    0.18
  -1  -2  -5    0.56    0.17
  -1  -2  -5    0.26    0.20
   1  -2   5    0.27    0.90
   1  -2   5    0.70    0.22
   1  -2   5   -0.09    0.22
  -1  -2  -5    0.41    0.17
   1  -2   5    0.29    0.16
  -1  -2  -5    0.32    0.14
  -1  -2  -5    0.20    0.26
  -1  -2  -5    0.29    0.17
  -1  -2  -5    0.55    0.83
  -1  -2  -5    0.59    0.19
   1  -2   5   -0.16    0.15
   1  -2   5    0.11    0.44
   1  -2   5    0.67    0.34
   1  -2   5    0.34    0.14
  -1  -2  -5    1.00    0.88
  -1  -2  -5    1.10    0.65
  -1  -2  -5    0.26    0.19
   1  -2   5    0.23    0.14
  -1  -2  -5    0.52    0.17
  -1  -2  -5    2.21    0.91
  -1  -2  -5    0.49    0.16
  -1  -2  -5   -1.68    0.59
  -1  -2  -5    0.07    0.21
  -1  -2  -5    0.60    0.24
  -1  -2  -5    0.29    0.15
  -1  -2  -5    0.42    0.26
   1  -2   5    0.89    0.39
   1  -2   5    0.21    0.32
  -1  -2  -5    0.19    0.12
  -1  -2  -5    0.52    0.23
  -1  -2  -5    0.55    0.30
  -1  -2  -5    0.44    0.16
   1  -2   5    0.31    0.25
  -1  -2  -5    0.82    0.75
  -1   2  -6   20.66    0.87
  -1   2  -6   24.41    1.48
  -1   2  -6   19.71    0.98
   1   2   6   19.98    1.54
  -1   2  -6   21.56    0.99
  -1   2  -6   21.61    2.36
  -1   2  -6   19.14    1.48
  -1   2  -6   21.07    1.31
  -1   2  -6   21.20    1.41
  -1   2  -6   20.78    1.48
  -1   2  -6   20.61    1.55
  -1   2  -6   18.71    1.49
   1   2   6   23.45    2.33
   1   2   6   20.59    0.95
  -1   2  -6   20.94    1.59
  -1   2  -6   19.83    0.81
   1   2   6   21.73    0.95
  -1   2  -6   19.84    1.27
   1   2   6   20.24    1.06
  -1   2  -6   19.61    1.04
  -1   2  -6   21.71    1.00
   1   2   6   22.80    1.00
  -1   2  -6   20.38    1.20
  -1   2  -6   19.58    0.86
  -1   2  -6   21.62    1.33
   1   2   6   20.99    1.32
  -1   2  -6   20.50    0.95
   1   2   6   17.67    2.12
   1   2   6   20.71    1.00
   1   2   6   23.05    1.40
  -1   2  -6   21.22    3.21
  -1   2  -6   21.53    0.95
   1   2   6   20.71    1.34
  -1   2  -6   20.45    1.09
   1   2   6   22.32    2.30
  -1   2  -6   20.32    1.39
   1   2   6   19.45    2.24
  -1   2  -6   21.01    1.42
   1   2   6   21.36    1.40
   1  -2   6   24.63    1.40
  -1  -2  -6   21.05    1.28
   1  -2   6   20.41    0.98
  -1  -2  -6   21.43    1.03
  -1  -2  -6   21.24    0.93
  -1  -2  -6   21.14    1.41
  -1  -2  -6   20.69    0.96
  -1  -2  -6   20.17    0.95
  -1  -2  -6   21.97    1.54
   1  -2   6   21.02    1.07
  -1  -2  -6   22.25    2.52
  -1  -2  -6   19.87    2.22
   1  -2   6   18.13    3.20
  -1  -2  -6   20.60    0.88
   1  -2   6   21.12    1.30
  -1  -2  -6   19.76    0.91
  -1  -2  -6   22.63    1.37
   1  -2   6   20.24    0.81
  -1  -2  -6   21.10    1.53
  -1  -2  -6   20.66    1.38
   1  -2   6   21.39    0.99
  -1  -2  -6   20.46    2.25
  -1  -2  -6   18.62    2.16
  -1  -2  -6   18.12    2.76
  -1  -2  -6   20.35    0.93
  -1  -2  -6   22.30    1.49
  -1  -2  -6   20.91    0.95
  -1  -2  -6   21.59    1.46
  -1  -2  -6   24.76    2.62
  -1  -2  -6   21.05    1.06
  -1  -2  -6   20.16    1.03
   1  -2   6   19.73    1.49
  -1  -2  -6   23.14    2.41
   1  -2   6   21.25    0.93
   1  -2   6   22.06    1.36
  -1  -2  -6   20.16    1.30
  -1  -2  -6   21.10    1.34
   1  -2   6   19.67    1.71
   1  -2   6   21.09    0.89
   1  -2   6   17.49    2.44
  -1  -2  -6   22.68    2.31
   1  -2   6   20.87    1.36
   1  -2   6   21.80    1.45
  -1   2  -7    0.43    0.40
   1   2   7    1.96    1.04
   1   2   7    1.12    0.30
   1   2   7    1.44    0.51
  -1   2  -7    1.53    0.48
   1   2   7    0.82    0.88
   1   2   7    1.06    0.43
  -1   2  -7    1.55    0.38
  -1   2  -7    1.65    0.45
  -1   2  -7    0.69    0.38
  -1   2  -7    1.43    0.29
  -1   2  -7    1.30    0.50
  -1   2  -7    1.33    0.44
   1   2   7    0.93    0.27
  -1   2  -7    1.64    0.35
   1   2   7    2.15    0.54
  -1   2  -7    1.64    0.31
   1   2   7    2.32    1.21
   1   2   7    2.10    0.90
  -1   2  -7    1.09    0.28
   1   2   7    1.91    0.39
  -1   2  -7    1.65    0.68
  -1   2  -7    0.78    0.26
  -1   2  -7    1.38    0.48
  -1   2  -7    2.94    1.34
   1  -2   7    0.99    0.27
  -1  -2  -7    1.51    0.31
  -1  -2  -7    1.29    0.53
   1  -2   7    0.79    0.44
  -1  -2  -7    1.12    0.27
  -1  -2  -7    1.54    0.46
  -1  -2  -7    1.16    0.46
  -1  -2  -7    2.82    1.29
  -1  -2  -7    2.08    0.55
  -1  -2  -7    0.59    1.11
  -1  -2  -7    1.57    0.33
  -1  -2  -7    1.05    0.45
  -1  -2  -7    1.37    0.32
   1  -2   7    1.14    0.42
  -1  -2  -7    1.25    1.02
  -1  -2  -7    1.79    0.39
  -1  -2  -7    1.07    0.46
   1  -2   7    1.51    0.36
   1  -2   7    2.13    0.64
   1  -2   7    1.53    0.95
  -1  -2  -7    1.87    0.56
  -1  -2  -7    2.07    0.53
   1  -2   7    1.36    0.30
   1  -2   7    1.01    0.56
  -1  -2  -7    0.72    0.40
  -1  -2  -7    0.67    0.73
  -1  -2  -7    1.61    0.32
  -1  -2  -7    1.91    0.94
  -1  -2  -7    1.40    0.33
  -1  -2  -7    1.35    0.32
  -1  -2  -7    2.94    1.19
  -1  -2  -7    1.72    0.49
  -1  -2  -7    2.45    1.12
   1  -2   7    0.91    0.28
  -1  -2  -7    1.64    0.35
   1  -2   7    1.04    1.42
  -1   2  -8    1.25    0.63
  -1   2  -8    2.59    0.74
  -1   2  -8    1.81    0.40
   1   2   8    2.62    0.43
  -1   2  -8    1.58    1.34
   1   2   8    1.03    0.48
   1   2   8    1.62    1.06
  -1   2  -8    1.53    0.46
  -1   2  -8    2.09    0.37
   1   2   8    1.95    1.25
  -1   2  -8    2.14    0.77
   1   2   8    2.27    0.65
  -1   2  -8    1.72    0.46
   1   2   8    1.39    1.03
   1   2   8    2.12    0.42
   1   2   8    2.20    0.47
  -1  -2  -8    2.27    0.42
  -1  -2  -8    2.52    1.39
  -1  -2  -8    0.13    1.33
  -1  -2  -8    1.73    1.18
  -1  -2  -8    1.95    0.41
   1  -2   8    2.49    0.68
  -1  -2  -8    1.93    0.56
   1  -2   8    1.91    0.39
  -1  -2  -8    2.15    0.69
  -1  -2  -8    1.85    1.19
  -1  -2  -8    1.99    0.40
  -1  -2  -8    0.76    1.18
  -1  -2  -8    2.19    0.42
   1  -2   8    2.70    0.68
  -1  -2  -8    2.68    0.64
  -1  -2  -8    2.24    0.45
   1  -2   8    1.67    0.37
  -1  -2  -8    2.01    0.64
  -1  -2  -8    2.52    0.75
  -1  -2  -8    1.82    0.61
   1  -2   8    2.09    0.45
  -1  -2  -8    2.42    0.45
   1  -2   8    0.52    0.83
  -1  -2  -8    1.79    1.21
  -1  -2  -8    1.78    0.37
  -1  -2  -8    2.57    1.14
   1  -2   8    3.60    1.77
  -1  -2  -8    1.43    0.55
  -1  -2  -8    1.68    0.52
   1  -2   8    1.80    0.64
  -1   2  -9   25.09    2.13
  -1   2  -9   23.52    1.44
  -1   2  -9   25.02    1.27
   1   2   9   22.52    1.76
   1   2   9   20.92    1.58
   1   2   9   18.20    2.86
  -1   2  -9   23.33    3.76
   1   2   9   22.82    1.12
   1   2   9   24.38    1.33
  -1   2  -9   23.09    1.59
  -1   2  -9   24.73    1.99
   1   2   9   29.48    3.48
   1   2   9   22.29    1.19
   1   2   9   24.32    2.77
  -1  -2  -9   22.99    1.83
  -1  -2  -9   20.35    3.09
   1  -2   9   23.52    1.18
  -1  -2  -9   20.54    3.32
  -1  -2  -9   23.50    1.22
  -1  -2  -9   22.63    1.17
  -1  -2  -9   23.16    1.77
   1  -2   9   21.85    3.39
   1  -2   9   24.57    1.32
  -1  -2  -9   21.84    1.75
   1  -2   9   23.07    1.74
  -1  -2  -9   22.60    1.75
  -1  -2  -9   22.57    3.72
  -1  -2  -9   22.60    1.21
  -1  -2  -9   24.53    1.27
  -1  -2  -9   19.45    2.92
  -1  -2  -9   23.02    1.22
  -1  -2  -9   24.34    1.83
  -1   2 -10    0.28    0.16
  -1   2 -10    0.10    0.24
   1   2  10    0.18    0.49
   1   2  10    0.33    0.27
   1   2  10   -0.42    0.40
  -1   2 -10    0.81    0.38
  -1   2 -10    0.50    0.33
  -1   2 -10    0.68    0.61
  -1   2 -10    0.17    0.42
   1   2  10   -0.24    1.45
  -1   2 -10   -2.16    1.64
   1   2  10   -0.70    1.27
  -1   2 -10    0.22    0.57
   1   2  10    0.19    0.27
   1  -2  10    0.05    0.27
  -1  -2 -10   -0.38    0.52
  -1  -2 -10    0.63    1.22
  -1  -2 -10    0.13    1.31
  -1  -2 -10    0.11    0.18
   1  -2  10    0.54    0.58
  -1  -2 -10   -1.30    0.44
   1  -2  10    0.17    0.20
   1  -2  10   -0.66    1.21
  -1  -2 -10   -0.15    0.39
  -1  -2 -10   -0.08    0.16
  -1  -2 -10    0.17    0.26
   1  -2  10   -0.15    0.35
  -1  -2 -10   -0.28    0.18
  -1  -2 -10   -0.11    0.42
  -1   2 -11    0.57    0.58
  -1   2 -11    1.51    0.37
   1   2  11    1.09    0.43
  -1   2 -11    1.25    0.44
   1   2  11    0.71    1.73
  -1   2 -11    0.88    0.66
  -1   2 -11    1.28    0.54
   1   2  11    0.24    0.65
  -1   2 -11    1.01    0.44
   1   2  11    0.87    0.40
  -1  -2 -11    0.51    0.28
   1  -2  11    0.61    0.58
  -1  -2 -11    1.16    0.39
  -1  -2 -11    1.32    0.42
  -1  -2 -11    1.00    0.67
   1  -2  11    3.61    1.99
  -1  -2 -11    1.41    0.45
  -1  -2 -11    0.76    0.72
  -1  -2 -11    2.87    2.00
  -1  -2 -11    1.07    0.67
  -1  -2 -11    2.42    1.88
   1  -2  11    1.53    0.42
   1  -2  11    0.85    0.35
  -1   2 -12    7.98    0.86
  -1   2 -12    8.06    1.15
   1   2  12    6.77    1.36
  -1   2 -12    6.57    1.29
  -1   2 -12    8.92    0.73
  -1   2 -12    6.42    1.01
   1   2  12    8.47    0.88
  -1   2 -12    7.04    1.47
   1   2  12    9.02    1.00
   1   2  12   10.70    3.13
   1  -2  12    3.42    2.63
  -1  -2 -12    7.88    1.44
  -1  -2 -12    6.64    1.44
  -1  -2 -12    7.34    0.95
  -1  -2 -12    8.90    0.90
  -1  -2 -12    8.07    0.88
  -1  -2 -12   15.46    3.37
   1  -2  12    9.14    1.01
   1  -2  12    8.59    0.87
   1  -2  12    6.59    1.28
  -1   2 -13   -1.56    0.79
  -1   2 -13    1.79    0.39
  -1   2 -13    1.85    0.52
  -1   2 -13    1.52    1.00
   1   2  13    3.02    1.19
  -1   2 -13    0.15    0.38
   1   2  13    1.47    0.64
  -1   2 -13    0.81    0.49
   1   2  13    1.57    0.54
   1   2  13   -1.84    2.22
  -1   2 -13    1.26    0.46
  -1   2 -13    5.38    2.75
   1  -2  13    2.64    0.91
   1  -2  13    1.40    0.51
  -1  -2 -13    0.45    0.41
  -1  -2 -13    2.28    2.60
  -1  -2 -13    0.80    0.78
   1  -2  13    1.79    2.11
  -1  -2 -13    1.65    0.53
  -1  -2 -13    2.16    0.53
   1  -2  13    2.24    0.57
  -1  -2 -13    1.97    0.88
   1   3 -13    1.39    2.38
  -1   3  13    1.22    0.83
   1   3 -13    0.61    0.38
   1   3 -13    1.68    0.55
  -1   3  13    0.70    0.39
   1   3 -13    0.56    0.56
   1   3 -13    0.65    0.83
   1   3 -13   -0.07    0.44
   1   3 -13    0.06    0.34
  -1  -3  13    1.24    0.53
   1  -3 -13    0.97    0.42
   1  -3 -13    0.59    0.39
  -1  -3  13   -0.65    2.24
   1  -3 -13    1.61    0.83
  -1  -3  13    0.51    0.34
  -1  -3  13    0.48    0.72
   1  -3 -13    1.93    3.00
   1   3 -12    1.12    0.65
  -1   3  12    1.08    0.78
  -1   3  12    0.82    0.80
  -1   3  12    2.92    2.10
   1   3 -12    0.64    0.34
  -1   3  12    0.33    0.33
   1   3 -12    0.94    0.48
   1   3 -12    1.62    1.09
   1   3 -12    0.19    0.71
   1   3 -12    0.40    0.39
   1  -3 -12    0.08    0.63
  -1  -3  12    0.23    0.41
   1  -3 -12    0.98    1.97
  -1  -3  12    0.85    0.38
   1  -3 -12    2.75    2.35
  -1  -3  12   -3.60    2.23
   1  -3 -12    0.83    0.35
   1  -3 -12    0.91    0.39
   1  -3 -12    0.39    0.57
   1  -3 -12    0.53    0.75
  -1  -3  12    1.80    0.88
   1  -3 -12    0.35    0.28
   1   3 -11    0.26    0.29
  -1   3  11    0.57    0.57
   1   3 -11   -0.30    0.37
   1   3 -11    0.48    0.59
   1   3 -11    0.05    0.29
  -1   3  11   -0.03    0.24
   1   3 -11    0.31    0.79
  -1   3  11   -0.77    0.46
   1   3 -11    0.18    0.23
  -1   3  11    2.48    1.96
   1  -3 -11   -0.30    1.71
  -1  -3  11    0.11    0.25
   1  -3 -11    1.15    0.40
   1  -3 -11    0.38    0.24
  -1  -3  11    0.37    0.31
   1  -3 -11    0.49    0.63
  -1  -3  11    1.43    1.86
   1  -3 -11    0.88    0.61
  -1  -3  11   -0.09    0.50
   1  -3 -11   -0.11    0.29
   1  -3 -11   -0.09    1.70
   1  -3 -11   -0.73    0.55
   1   3 -10   10.20    1.75
  -1   3  10    4.74    2.18
   1   3 -10    6.66    1.32
   1   3 -10    6.84    0.70
   1   3 -10    7.31    1.32
   1   3 -10    8.03    2.67
   1   3 -10    6.38    1.30
  -1   3  10    5.83    0.82
   1   3 -10    6.01    0.91
  -1   3  10    5.34    1.24
  -1   3  10    6.34    1.21
   1   3 -10    7.70    0.81
   1  -3 -10    7.92    0.84
   1  -3 -10    5.31    1.97
   1  -3 -10    8.80    1.50
   1  -3 -10    6.34    0.75
   1  -3 -10    7.17    0.78
   1  -3 -10    9.55    2.61
  -1  -3  10    6.69    2.18
  -1  -3  10    6.30    0.72
  -1  -3  10    7.09    1.26
   1  -3 -10    6.11    1.38
  -1  -3  10    8.74    0.86
   1  -3 -10    3.75    2.24
   1   3  -9    5.38    0.88
  -1   3   9    5.66    2.13
   1   3  -9    4.20    1.03
  -1   3   9    4.82    0.73
   1   3  -9    4.49    1.04
   1   3  -9    4.14    1.03
  -1   3   9    3.61    1.63
   1   3  -9    4.26    1.69
   1   3  -9    4.43    1.11
  -1   3   9    4.31    1.00
   1   3  -9    4.83    2.14
  -1   3   9    3.38    0.58
  -1   3   9    2.10    0.84
   1   3  -9    4.38    0.71
   1  -3  -9    4.99    0.66
   1  -3  -9    4.52    0.75
   1  -3  -9    4.60    0.90
   1  -3  -9    7.37    2.33
  -1  -3   9    4.55    0.67
  -1  -3   9    5.80    1.99
   1  -3  -9    3.70    0.60
   1  -3  -9    9.32    2.74
  -1  -3   9    3.72    0.90
   1  -3  -9    4.47    1.07
  -1  -3   9    3.82    0.62
   1  -3  -9    5.45    1.21
   1  -3  -9    4.26    1.62
   1   3  -8    0.62    0.56
   1   3  -8    0.48    0.26
  -1   3   8    0.22    0.35
  -1   3   8    0.15    0.98
  -1   3   8    0.68    0.29
   1   3  -8    1.23    0.53
  -1   3   8    1.66    0.40
  -1   3   8    0.85    0.48
   1   3  -8    0.51    0.32
   1   3  -8    2.09    0.66
  -1   3   8    0.78    1.24
   1   3  -8    2.52    1.42
  -1   3   8    0.57    0.30
   1   3  -8    1.06    0.31
  -1   3   8    0.95    0.59
   1   3  -8    0.96    0.56
   1  -3  -8    0.42    0.25
   1  -3  -8    2.29    1.53
   1  -3  -8    0.77    0.59
   1  -3  -8    0.37    0.23
   1  -3  -8    0.80    0.27
  -1  -3   8    1.89    1.27
   1  -3  -8    1.07    0.49
   1  -3  -8    0.82    0.51
  -1  -3   8    0.75    0.31
   1  -3  -8    1.81    1.38
   1  -3  -8   -0.88    0.97
   1  -3  -8    0.61    0.25
   1  -3  -8    0.64    0.47
  -1  -3   8    0.31    0.44
  -1  -3   8    1.59    0.40
   1  -3  -8    0.78    0.30
   1  -3  -8    1.25    0.61
   1  -3  -8    0.13    0.41
   1   3  -7   29.41    1.86
  -1   3   7   28.97    1.93
   1   3  -7   27.20    1.77
   1   3  -7   27.96    2.13
   1   3  -7   26.30    4.15
   1   3  -7   28.65    3.42
  -1   3   7   28.38    3.15
   1   3  -7   31.80    1.54
   1   3  -7   29.17    1.27
  -1   3   7   27.92    3.06
   1   3  -7   29.73    2.02
  -1   3   7   29.04    1.14
  -1   3   7   25.31    1.72
   1   3  -7   30.04    1.32
  -1   3   7   31.30    0.97
  -1   3   7   29.16    1.34
   1   3  -7   30.82    2.16
  -1   3   7   29.49    1.36
  -1   3   7   29.74    1.68
  -1   3   7   26.35    2.58
  -1   3   7   33.18    1.45
  -1   3   7   31.27    1.61
   1  -3  -7   29.30    1.32
  -1  -3   7   27.96    2.39
   1  -3  -7   29.31    1.48
   1  -3  -7   30.04    1.36
  -1  -3   7   21.17    3.36
   1  -3  -7   29.66    1.37
  -1  -3   7   27.87    1.27
   1  -3  -7   28.44    1.04
  -1  -3   7   30.87    3.12
  -1  -3   7   29.85    1.31
   1  -3  -7   27.89    1.71
  -1  -3   7   26.91    1.83
   1  -3  -7   30.74    2.04
   1  -3  -7   28.07    3.06
   1  -3  -7   32.00    3.38
   1  -3  -7   26.70    2.94
   1  -3  -7   28.96    2.98
   1  -3  -7   29.56    1.65
   1  -3  -7   29.20    1.18
   1  -3  -7   32.03    3.68
   1  -3  -7   26.97    1.10
   1  -3  -7   29.13    2.01
  -1  -3   7   32.00    2.05
  -1  -3   7   30.27    1.45
   1  -3  -7   29.93    1.70
   1  -3  -7   30.63    0.83
   1  -3  -7   29.59    1.74
   1   3  -6   24.13    1.79
  -1   3   6   23.51    2.65
  -1   3   6   26.01    1.43
  -1   3   6   26.96    1.20
   1   3  -6   21.97    1.03
   1   3  -6   23.05    1.01
   1   3  -6   22.06    1.22
  -1   3   6   18.27    2.68
   1   3  -6   26.78    1.69
   1   3  -6   22.05    1.58
   1   3  -6   25.52    1.30
   1   3  -6   23.58    1.82
   1   3  -6   24.44    1.55
   1   3  -6   21.45    1.27
  -1   3   6   23.45    1.56
  -1   3   6   23.08    0.94
  -1   3   6   24.62    0.85
  -1   3   6   25.73    2.73
   1   3  -6   22.45    1.09
  -1   3   6   25.43    1.46
   1   3  -6   28.18    2.66
  -1   3   6   23.68    1.65
   1   3  -6   23.10    1.12
   1   3  -6   23.93    1.06
  -1   3   6   26.03    1.28
   1   3  -6   24.41    1.50
   1   3  -6   22.70    1.03
  -1   3   6   23.42    1.10
  -1   3   6   25.42    1.19
  -1   3   6   23.68    2.38
   1   3  -6   25.06    2.38
   1   3  -6   23.87    1.56
   1   3  -6   21.37    3.28
   1  -3  -6   24.21    0.79
   1  -3  -6   24.34    0.84
   1  -3  -6   24.22    1.37
   1  -3  -6   23.22    1.15
  -1  -3   6   26.66    2.24
   1  -3  -6   23.79    1.51
   1  -3  -6   22.52    2.55
   1  -3  -6   22.54    1.11
  -1  -3   6   21.38    1.52
   1  -3  -6   21.08    1.60
   1  -3  -6   23.22    1.12
  -1  -3   6   22.85    1.14
  -1  -3   6   24.00    1.36
  -1  -3   6   22.54    1.24
  -1  -3   6   24.34    1.10
  -1  -3   6   21.39    1.66
  -1  -3   6   23.33    1.14
   1  -3  -6   24.25    1.08
   1  -3  -6   24.16    1.19
   1  -3  -6   22.78    1.13
  -1  -3   6   21.68    1.63
   1  -3  -6   23.24    2.65
   1  -3  -6   22.45    2.60
  -1  -3   6   24.41    1.12
   1  -3  -6   22.76    0.93
   1  -3  -6   23.08    0.82
  -1  -3   6   22.34    3.29
  -1  -3   6   24.44    2.51
   1  -3  -6   29.53    3.20
   1  -3  -6   21.68    1.09
  -1  -3   6   23.65    1.61
   1  -3  -6   22.37    1.15
   1  -3  -6   23.74    1.71
   1  -3  -6   25.30    2.70
   1  -3  -6   24.48    1.76
   1   3  -5   65.58    4.67
  -1   3   5   63.07    2.10
  -1   3   5   64.95    1.51
   1   3  -5   66.96    2.58
   1   3  -5   61.73    2.20
  -1   3   5   64.01    2.64
   1   3  -5   63.21    2.29
  -1   3   5   63.85    2.55
  -1   3   5   63.98    1.82
   1   3  -5   60.97    2.77
   1   3  -5   65.86    3.56
   1   3  -5   63.33    1.31
  -1   3   5   65.78    4.15
   1   3  -5   61.64    1.76
  -1   3   5   65.43    3.89
  -1   3   5   64.00    1.94
   1   3  -5   63.57    2.03
  -1   3   5   65.19    1.89
   1   3  -5   65.28    1.94
   1   3  -5   64.07    2.83
  -1   3   5   59.98    3.95
  -1   3   5   68.92    2.43
   1   3  -5   62.48    2.54
  -1   3   5   64.98    1.55
   1   3  -5   70.60    2.82
  -1   3   5   65.12    1.91
   1   3  -5   66.32    1.69
  -1   3   5   63.98    3.75
  -1   3   5   66.93    2.12
  -1   3   5   63.35    1.44
   1   3  -5   62.35    1.83
  -1  -3   5   67.55    2.17
   1  -3  -5   63.47    1.36
  -1  -3   5   65.56    1.32
   1  -3  -5   63.80    1.49
   1  -3  -5   60.65    4.00
  -1  -3   5   63.13    2.68
   1  -3  -5   63.66    1.79
  -1  -3   5   65.18    1.68
   1  -3  -5   61.50    3.83
  -1  -3   5   59.72    2.66
  -1  -3   5   64.31    2.61
   1  -3  -5   64.46    1.86
   1  -3  -5   57.87    3.70
  -1  -3   5   67.29    1.80
  -1  -3   5   68.95    3.79
   1  -3  -5   64.23    1.54
   1  -3  -5   63.14    2.21
  -1  -3   5   68.26    1.89
  -1  -3   5   63.18    1.98
   1  -3  -5   58.56    3.88
   1  -3  -5   64.24    1.94
   1  -3  -5   67.81    2.86
   1  -3  -5   60.33    2.05
   1  -3  -5   63.28    2.74
  -1  -3   5   60.96    2.27
   1  -3  -5   65.00    1.36
   1  -3  -5   62.26    2.57
   1  -3  -5   67.64    1.83
   1  -3  -5   64.59    2.46
   1  -3  -5   63.57    1.92
   1  -3  -5   60.41    2.43
   1  -3  -5   63.54    1.85
  -1  -3   5   66.17    1.81
   1  -3  -5   68.26    4.66
   1  -3  -5   63.47    1.60
  -1  -3   5   64.25    2.57
  -1  -3   5   62.59    2.49
   1  -3  -5   62.20    1.86
  -1  -3   5   62.76    1.35
   1  -3  -5   66.52    2.00
  -1  -3   5   64.51    1.93
  -1  -3   5   69.39    3.52
  -1  -3   5   64.30    2.59
   1   3  -4    2.94    0.27
   1   3  -4    2.75    0.52
  -1   3   4    2.71    0.46
  -1   3   4    2.51    0.29
   1   3  -4    2.68    0.68
   1   3  -4    2.39    0.36
   1   3  -4    1.91    0.30
  -1   3   4    2.16    0.19
  -1   3   4    1.51    0.23
   1   3  -4    2.84    0.67
  -1   3   4    2.16    0.47
   1   3  -4    2.23    0.42
  -1   3   4    2.11    0.36
   1   3  -4    2.60    0.34
   1   3  -4    2.37    0.39
   1   3  -4    5.39    1.67
  -1   3   4    1.99    0.90
  -1   3   4    2.31    0.44
   1   3  -4    2.13    0.33
   1   3  -4    2.91    0.72
  -1   3   4    2.28    0.98
   1   3  -4    2.01    0.52
  -1   3   4    3.88    1.30
   1   3  -4    2.57    0.64
  -1   3   4    2.22    0.42
  -1   3   4    2.60    0.28
  -1   3   4    3.76    1.19
  -1   3   4    2.14    0.53
   1   3  -4    1.75    0.41
   1   3  -4    2.49    0.42
   1   3  -4    1.67    0.44
   1   3  -4    2.58    0.90
   1   3  -4    2.25    0.46
  -1   3   4    2.35    0.34
   1   3  -4    2.25    0.36
   1   3  -4    2.91    0.99
  -1   3   4    2.31    0.35
   1   3  -4    2.23    0.71
  -1   3   4    2.06    0.52
  -1   3   4    2.58    0.57
  -1  -3   4    3.49    0.70
  -1  -3   4    1.66    0.42
   1  -3  -4    2.32    0.33
   1  -3  -4    2.06    0.35
   1  -3  -4    2.35    0.25
   1  -3  -4    2.43    0.28
   1  -3  -4    2.36    0.34
   1  -3  -4    2.28    1.12
   1  -3  -4    2.40    0.55
   1  -3  -4    3.03    0.64
  -1  -3   4    1.50    0.49
  -1  -3   4    2.07    0.35
   1  -3  -4    4.28    1.22
  -1  -3   4    2.15    0.29
   1  -3  -4    2.45    0.66
   1  -3  -4    1.21    0.93
   1  -3  -4    2.30    0.39
  -1  -3   4    3.47    0.52
  -1  -3   4    2.79    1.02
  -1  -3   4    2.60    0.68
  -1  -3   4    2.51    0.77
  -1  -3   4    2.79    0.48
   1  -3  -4    2.54    0.20
   1  -3  -4    2.69    0.45
   1  -3  -4    2.15    0.35
   1  -3  -4    2.24    0.45
  -1  -3   4    2.62    0.44
   1  -3  -4    2.12    0.54
  -1  -3   4    1.62    0.40
  -1  -3   4    3.82    1.44
  -1  -3   4    2.67    0.26
   1  -3  -4    2.37    0.20
   1  -3  -4    1.88    1.02
   1  -3  -4    2.66    0.64
   1  -3  -4    1.72    0.37
   1  -3  -4    1.83    0.26
  -1  -3   4    2.49    0.95
   1  -3  -4    0.50    0.65
  -1  -3   4    1.88    0.49
   1  -3  -4    2.19    0.44
  -1  -3   4    1.97    0.38
   1   3  -3    3.81    0.64
  -1   3   3    4.62    0.43
  -1   3   3    4.10    0.65
  -1   3   3    4.06    1.21
   1   3  -3    3.43    0.66
  -1   3   3    4.07    0.36
   1   3  -3    4.30    0.49
   1   3  -3    4.14    1.03
   1   3  -3    4.48    0.38
  -1   3   3    3.92    0.35
   1   3  -3    4.62    0.34
   1   3  -3    4.12    0.43
   1   3  -3    4.27    0.44
   1   3  -3    4.74    0.51
  -1   3   3    3.96    1.03
   1   3  -3    1.75    1.00
   1   3  -3    4.37    0.65
   1   3  -3    5.32    0.87
   1   3  -3    4.13    0.32
   1   3  -3    4.86    1.04
   1   3  -3    3.79    0.82
  -1   3   3    4.78    0.48
   1   3  -3    4.37    0.35
  -1   3   3    4.48    0.74
   1   3  -3    4.39    0.44
   1   3  -3    5.37    1.21
  -1   3   3    3.40    1.19
  -1   3   3    4.51    0.41
  -1   3   3    4.42    0.72
  -1   3   3    4.36    0.22
  -1   3   3    5.01    0.34
   1   3  -3    2.85    0.57
  -1   3   3    4.21    0.62
  -1   3   3    4.49    0.29
   1   3  -3    4.85    0.42
  -1   3   3    3.97    1.13
   1   3  -3    3.89    0.41
   1   3  -3    6.34    0.90
  -1   3   3    5.01    0.76
   1  -3  -3    5.15    0.41
   1  -3  -3    5.08    0.44
  -1  -3   3    4.76    0.38
  -1  -3   3    4.48    0.36
  -1  -3   3    3.81    0.77
   1  -3  -3    3.98    1.24
   1  -3  -3    4.92    0.57
  -1  -3   3    4.40    0.42
  -1  -3   3    5.13    0.79
  -1  -3   3    6.15    0.96
  -1  -3   3    4.95    1.52
   1  -3  -3    4.52    0.46
  -1  -3   3    4.30    1.10
   1  -3  -3    4.42    0.45
   1  -3  -3    3.87    1.07
  -1  -3   3    4.59    0.41
  -1  -3   3    4.93    1.04
   1  -3  -3    4.06    0.33
  -1  -3   3    4.33    0.44
   1  -3  -3    4.40    0.44
  -1  -3   3    4.68    0.67
  -1  -3   3    4.26    0.44
   1  -3  -3    4.72    0.71
   1  -3  -3    4.81    0.79
   1  -3  -3    4.59    0.22
   1  -3  -3    3.41    0.66
   1  -3  -3    3.67    0.65
   1  -3  -3    5.64    0.36
   1  -3  -3    3.38    0.68
   1  -3  -3    4.52    1.40
  -1  -3   3    4.39    1.05
  -1  -3   3    3.86    0.68
   1  -3  -3    4.22    0.22
   1  -3  -3    4.91    0.31
   1  -3  -3    5.23    1.15
  -1  -3   3    6.07    0.93
   1  -3  -3    7.47    1.65
   1   3  -2    3.02    0.23
   1   3  -2    2.63    0.74
   1   3  -2    2.32    0.54
  -1   3   2    2.53    0.35
  -1   3   2    4.06    1.02
   1   3  -2    2.00    0.42
   1   3  -2    2.10    0.34
   1   3  -2    3.28    0.67
   1   3  -2    2.63    0.30
   1   3  -2    2.03    0.32
  -1   3   2    2.56    0.19
   1   3  -2    2.08    1.14
  -1   3   2    1.95    0.99
   1   3  -2    3.53    0.75
  -1   3   2    2.77    1.24
  -1   3   2    2.44    0.17
   1   3  -2    3.70    1.10
  -1   3   2    2.71    0.31
  -1   3   2    2.34    0.32
   1   3  -2    2.95    0.30
  -1   3   2    2.31    0.86
  -1   3   2    2.69    0.53
   1   3  -2    2.97    0.88
   1   3  -2    3.37    0.61
  -1   3   2    3.45    0.57
   1   3  -2    2.13    0.47
  -1   3   2    2.57    0.27
  -1   3   2    1.98    0.50
  -1   3   2    3.31    0.61
   1   3  -2    2.78    0.22
  -1   3   2    2.56    0.37
   1   3  -2    2.57    0.38
   1   3  -2    2.39    0.37
   1   3  -2    2.94    0.33
  -1   3   2    2.87    0.64
   1   3  -2    2.67    0.37
   1  -3  -2    2.25    0.34
  -1  -3   2    2.46    0.36
  -1  -3   2    2.55    0.39
   1  -3  -2    3.23    0.51
   1  -3  -2    2.92    0.54
  -1  -3   2    2.64    0.53
  -1  -3   2    3.75    1.06
  -1  -3   2    1.84    0.49
   1  -3  -2    2.50    0.18
  -1  -3   2    2.71    0.77
   1  -3  -2    2.36    1.04
   1  -3  -2    2.56    0.67
   1  -3  -2    4.01    1.07
  -1  -3   2    3.57    0.64
   1  -3  -2    4.43    1.17
   1  -3  -2    2.13    0.48
   1  -3  -2    3.22    0.34
  -1  -3   2    1.60    0.41
   1  -3  -2    2.81    0.33
  -1  -3   2    2.99    0.29
  -1  -3   2    2.74    0.58
   1  -3  -2    2.85    0.27
   1  -3  -2    3.12    0.22
  -1  -3   2    3.72    1.26
  -1  -3   2    2.96    0.31
   1  -3  -2    3.01    0.64
   1  -3  -2    2.15    0.91
   1  -3  -2    2.52    0.94
   1  -3  -2    2.09    0.51
  -1  -3   2    1.10    0.75
  -1  -3   2    2.28    0.39
   1  -3  -2    2.89    0.31
  -1  -3   2    2.26    0.59
  -1   3   1   60.65    3.57
   1   3  -1   61.42    2.13
   1   3  -1   60.68    3.27
   1   3  -1   59.58    2.09
  -1   3   1   59.73    1.60
  -1   3   1   58.57    1.38
   1   3  -1   57.99    2.74
   1   3  -1   59.64    1.01
   1   3  -1   60.42    1.51
  -1   3   1   60.11    2.05
  -1   3   1   59.72    1.08
  -1   3   1   56.99    2.10
   1   3  -1   58.99    3.45
  -1   3   1   59.35    1.60
  -1   3   1   59.77    1.14
   1   3  -1   60.42    1.05
   1   3  -1   61.81    1.59
  -1   3   1   60.52    2.39
   1   3  -1   60.00    1.59
  -1   3   1   61.56    2.22
  -1   3   1   59.19    3.19
   1   3  -1   63.56    4.14
  -1   3   1   60.93    1.57
   1   3  -1   61.15    1.27
  -1   3   1   62.39    3.90
   1   3  -1   56.38    2.18
  -1   3   1   58.34    1.52
  -1   3   1   60.65    1.48
   1   3  -1   61.52    1.34
   1   3  -1   61.24    1.56
   1   3  -1   61.16    1.62
   1   3  -1   60.39    2.51
  -1   3   1   60.03    1.69
   1   3  -1   60.63    1.38
  -1   3   1   55.50    3.04
   1   3  -1   60.89    2.16
   1   3  -1   59.48    2.18
  -1   3   1   59.37    2.24
   1  -3  -1   59.43    2.34
  -1  -3   1   62.58    1.62
   1  -3  -1   58.51    1.65
  -1  -3   1   62.39    1.36
  -1  -3   1   57.20    2.07
   1  -3  -1   62.92    3.89
  -1  -3   1   59.05    1.45
   1  -3  -1   59.62    2.23
  -1  -3   1   63.61    3.54
  -1  -3   1   63.27    2.04
   1  -3  -1   60.35    1.07
   1  -3  -1   64.17    2.35
  -1  -3   1   60.01    1.62
  -1  -3   1   61.04    2.66
   1  -3  -1   62.12    1.38
   1  -3  -1   62.31    1.65
  -1  -3   1   60.53    2.15
   1  -3  -1   57.96    1.52
   1  -3  -1   64.97    2.31
   1  -3  -1   62.19    2.06
   1  -3  -1   59.75    1.15
   1  -3  -1   58.82    3.53
  -1  -3   1   62.73    2.26
   1  -3  -1   62.61    1.67
   1  -3  -1   61.40    3.54
   1  -3  -1   62.69    3.22
   1  -3  -1   62.11    3.25
  -1  -3   1   59.93    3.26
   1  -3  -1   59.91    1.49
  -1  -3   1   59.00    1.54
  -1  -3   1   56.34    1.53
  -1  -3   1   55.24    2.38
  -1  -3   1   61.26    2.18
  -1  -3   1   59.36    3.94
   1   3   0   48.17    1.76
  -1   3   0   43.41    1.89
  -1   3   0   47.15    1.98
   1   3   0   49.14    1.28
  -1   3   0   47.19    1.42
  -1   3   0   46.21    1.10
  -1   3   0   46.29    2.65
   1   3   0   46.87    1.71
  -1   3   0   44.20    1.36
  -1   3   0   47.35    3.40
  -1   3   0   46.99    1.69
  -1   3   0   47.01    1.32
  -1   3   0   48.01    1.23
  -1   3   0   48.53    1.28
  -1   3   0   46.36    1.42
   1   3   0   45.42    1.23
   1   3   0   42.89    1.32
   1   3   0   43.33    3.37
  -1   3   0   48.81    3.09
   1   3   0   44.50    2.93
  -1   3   0   48.01    1.79
   1   3   0   46.46    3.10
  -1   3   0   46.69    1.95
   1   3   0   45.61    2.35
  -1   3   0   47.67    0.93
   1   3   0   46.75    1.94
   1   3   0   45.48    1.31
  -1   3   0   47.91    1.49
   1   3   0   44.87    1.14
   1   3   0   47.88    1.41
  -1   3   0   46.24    2.11
   1   3   0   49.09    2.21
   1   3   0   46.03    1.92
  -1   3   0   45.27    2.73
  -1   3   0   44.30    1.35
   1   3   0   47.26    1.80
   1  -3   0   46.29    0.90
  -1  -3   0   51.16    2.01
  -1  -3   0   45.67    3.07
  -1  -3   0   46.30    1.35
  -1  -3   0   44.34    2.89
   1  -3   0   46.33    1.08
  -1  -3   0   44.21    1.24
   1  -3   0   45.24    1.37
  -1  -3   0   44.54    3.39
  -1  -3   0   46.02    1.37
   1  -3   0   48.25    1.32
   1  -3   0   47.93    1.86
   1  -3   0   47.00    1.67
  -1  -3   0   44.77    1.37
  -1  -3   0   45.15    1.75
  -1  -3   0   47.64    1.74
   1  -3   0   47.59    1.18
  -1  -3   0   47.32    2.29
  -1  -3   0   48.20    1.98
  -1  -3   0   46.88    2.14
   1  -3   0   48.38    1.40
   1  -3   0   45.79    1.43
   1  -3   0   50.44    2.83
   1  -3   0   45.92    2.94
   1  -3   0   46.66    2.97
  -1  -3   0   45.60    1.79
   1  -3   0   44.18    2.61
   1  -3   0   46.74    2.11
  -1  -3   0   48.35    2.84
   1  -3   0   46.95    1.97
  -1  -3   0   47.03    1.13
   1  -3   0   51.62    3.61
  -1   3  -1   32.65    1.61
   1   3   1   33.85    2.75
  -1   3  -1   32.50    1.12
   1   3   1   32.92    1.66
   1   3   1   33.87    2.64
  -1   3  -1   32.30    2.45
  -1   3  -1   31.68    1.36
   1   3   1   30.85    1.09
   1   3   1   32.26    0.96
   1   3   1   30.46    0.91
  -1   3  -1   31.81    1.19
  -1   3  -1   36.27    2.49
  -1   3  -1   32.38    1.06
  -1   3  -1   30.67    2.90
   1   3   1   32.35    1.18
  -1   3  -1   32.23    1.11
   1   3   1   29.56    0.99
   1   3   1   27.04    2.65
   1   3   1   33.78    1.37
   1   3   1   29.61    1.54
   1   3   1   30.15    1.35
   1   3   1   31.67    1.35
  -1   3  -1   31.96    0.80
  -1   3  -1   31.67    1.65
  -1   3  -1   30.78    1.41
  -1   3  -1   32.73    1.59
   1   3   1   30.73    1.72
   1   3   1   31.73    0.97
  -1   3  -1   32.35    0.99
  -1   3  -1   32.29    1.16
  -1   3  -1   27.86    2.24
   1   3   1   32.49    1.50
  -1   3  -1   34.12    1.72
  -1   3  -1   33.57    1.83
  -1   3  -1   32.53    1.51
   1   3   1   31.11    1.06
  -1   3  -1   32.10    1.11
  -1   3  -1   30.23    1.13
  -1   3  -1   31.17    1.05
   1   3   1   29.06    1.88
  -1  -3  -1   31.05    1.58
   1  -3   1   31.91    1.42
   1  -3   1   32.93    1.78
   1  -3   1   32.95    0.98
  -1  -3  -1   31.57    1.96
   1  -3   1   32.51    1.34
   1  -3   1   33.18    1.13
   1  -3   1   31.84    1.60
  -1  -3  -1   32.26    1.12
  -1  -3  -1   32.45    1.50
   1  -3   1   33.23    2.90
   1  -3   1   33.72    1.10
   1  -3   1   32.64    0.79
   1  -3   1   30.67    1.07
   1  -3   1   29.18    2.28
  -1  -3  -1   31.96    0.97
  -1  -3  -1   32.84    2.45
   1  -3   1   31.27    2.31
  -1  -3  -1   31.64    2.72
  -1  -3  -1   30.42    1.33
   1  -3   1   33.11    1.07
  -1  -3  -1   34.47    2.94
  -1  -3  -1   33.56    2.67
  -1  -3  -1   32.95    1.78
   1  -3   1   33.26    2.15
  -1  -3  -1   32.89    1.67
   1  -3   1   30.16    2.19
  -1  -3  -1   31.83    0.92
  -1  -3  -1   32.17    1.16
   1  -3   1   31.21    1.29
  -1   3  -2    8.40    0.57
  -1   3  -2    8.00    0.82
  -1   3  -2    8.41    0.83
   1   3   2    9.70    1.90
   1   3   2    8.15    1.61
  -1   3  -2    8.54    0.43
   1   3   2   10.28    0.95
  -1   3  -2    8.65    0.88
   1   3   2    9.23    0.49
  -1   3  -2    7.82    0.58
  -1   3  -2    8.48    0.62
  -1   3  -2    8.18    0.54
   1   3   2    9.36    0.87
  -1   3  -2    8.67    0.55
   1   3   2    8.48    0.89
  -1   3  -2    8.41    0.60
   1   3   2    8.39    0.66
   1   3   2    8.60    0.50
  -1   3  -2    8.96    0.81
  -1   3  -2    8.67    0.54
  -1   3  -2    8.62    0.71
  -1   3  -2    7.80    0.61
   1   3   2    9.51    0.74
  -1   3  -2   10.75    1.61
  -1   3  -2    6.94    0.84
  -1   3  -2    8.51    0.43
   1   3   2    8.06    0.47
  -1   3  -2    7.91    0.62
   1   3   2    8.22    0.68
   1   3   2    8.08    1.23
  -1   3  -2    6.70    1.32
   1   3   2    8.24    0.46
   1   3   2    8.88    0.57
  -1   3  -2    9.16    1.44
  -1   3  -2    8.11    0.76
   1  -3   2    9.97    1.17
   1  -3   2    9.08    0.54
   1  -3   2    8.23    1.42
   1  -3   2    9.31    0.72
   1  -3   2    8.54    0.57
  -1  -3  -2    8.63    0.48
  -1  -3  -2    7.90    0.46
  -1  -3  -2    8.48    0.89
   1  -3   2    7.83    0.74
  -1  -3  -2    9.08    0.70
  -1  -3  -2    8.78    0.37
   1  -3   2    8.12    1.91
  -1  -3  -2    8.64    0.26
  -1  -3  -2    7.24    1.50
   1  -3   2    8.86    0.63
  -1  -3  -2    8.70    1.72
   1  -3   2    9.13    1.41
  -1  -3  -2    9.36    0.60
  -1  -3  -2    8.51    0.26
  -1  -3  -2    8.80    0.61
   1  -3   2    8.85    0.86
  -1  -3  -2    8.76    0.38
  -1  -3  -2   11.51    2.16
  -1  -3  -2    8.28    1.29
   1  -3   2    8.25    0.94
   1  -3   2    8.06    0.52
   1  -3   2    8.82    0.43
  -1  -3  -2    9.33    0.83
  -1  -3  -2    8.75    0.84
   1  -3   2    8.53    0.63
   1  -3   2   10.34    1.63
   1  -3   2    8.13    0.53
  -1   3  -3    0.12    0.23
  -1   3  -3    0.13    0.18
   1   3   3    0.08    0.20
  -1   3  -3   -0.01    0.16
  -1   3  -3    0.86    0.51
  -1   3  -3   -0.10    0.09
  -1   3  -3   -0.36    0.19
   1   3   3   -0.19    0.21
   1   3   3   -0.17    0.07
   1   3   3   -1.11    0.53
  -1   3  -3   -0.06    0.11
   1   3   3   -0.64    0.62
   1   3   3    0.02    0.07
   1   3   3    0.34    0.16
   1   3   3   -0.70    0.44
   1   3   3    0.25    0.11
  -1   3  -3   -0.69    0.69
  -1   3  -3   -0.53    0.73
   1   3   3   -0.11    0.08
  -1   3  -3    0.02    0.48
   1   3   3    0.02    0.18
  -1   3  -3    0.00    0.14
  -1   3  -3   -0.10    0.07
  -1   3  -3    0.06    0.08
  -1   3  -3   -0.16    0.08
   1   3   3    1.23    0.88
  -1   3  -3   -0.25    0.10
  -1   3  -3   -0.38    0.15
   1   3   3   -0.05    0.11
   1   3   3    0.10    0.14
  -1   3  -3   -0.26    0.14
  -1   3  -3   -0.01    0.26
  -1   3  -3    0.04    0.08
  -1   3  -3    0.17    0.16
   1   3   3   -0.27    0.52
   1   3   3   -0.15    0.20
   1   3   3   -0.13    0.07
  -1   3  -3    0.07    0.11
   1   3   3    0.15    0.24
  -1   3  -3   -0.13    0.07
  -1  -3  -3    0.16    0.25
   1  -3   3    0.27    0.22
  -1  -3  -3    0.05    0.08
   1  -3   3   -0.29    0.52
   1  -3   3   -0.18    0.11
   1  -3   3    0.05    0.10
  -1  -3  -3   -1.13    0.61
  -1  -3  -3   -0.02    0.07
   1  -3   3    0.18    0.16
   1  -3   3   -0.21    0.39
   1  -3   3   -1.36    0.82
   1  -3   3    1.17    0.64
   1  -3   3    0.06    0.09
   1  -3   3   -0.04    0.08
   1  -3   3    0.03    0.14
  -1  -3  -3    0.07    0.05
   1  -3   3   -0.02    0.09
  -1  -3  -3    0.11    0.17
  -1  -3  -3   -0.70    0.49
  -1  -3  -3   -0.09    0.13
  -1  -3  -3   -0.06    0.07
  -1  -3  -3   -0.02    0.68
  -1  -3  -3    0.14    0.14
   1  -3   3   -0.46    0.21
  -1  -3  -3    0.19    0.12
   1  -3   3   -0.27    0.40
   1  -3   3   -0.10    0.13
   1  -3   3    0.05    0.10
  -1  -3  -3   -0.32    0.17
  -1  -3  -3    0.23    0.65
  -1  -3  -3    0.22    0.12
  -1  -3  -3   -0.08    0.08
   1  -3   3   -0.13    0.12
  -1  -3  -3   -0.44    0.45
  -1  -3  -3    0.08    0.06
   1  -3   3   -0.02    0.22
  -1  -3  -3    0.25    0.21
  -1  -3  -3    0.08    0.41
  -1  -3  -3   -0.13    0.06
  -1  -3  -3    0.77    0.39
  -1   3  -4   37.19    2.14
   1   3   4   32.64    1.20
   1   3   4   32.27    1.30
  -1   3  -4   33.08    1.78
  -1   3  -4   34.41    1.12
  -1   3  -4   28.92    3.15
   1   3   4   32.18    1.45
  -1   3  -4   32.83    1.86
   1   3   4   36.74    1.80
  -1   3  -4   33.56    1.29
   1   3   4   28.19    2.77
  -1   3  -4   33.30    1.26
  -1   3  -4   33.01    1.35
  -1   3  -4   32.32    1.84
  -1   3  -4   30.75    1.70
   1   3   4   31.49    1.18
   1   3   4   35.07    3.00
   1   3   4   35.27    2.85
  -1   3  -4   34.08    1.70
   1   3   4   33.84    1.17
  -1   3  -4   33.06    1.01
   1   3   4   34.45    1.09
   1   3   4   32.84    0.87
  -1   3  -4   31.52    1.51
  -1   3  -4   32.77    1.21
   1   3   4   35.12    1.07
  -1   3  -4   33.59    1.09
  -1   3  -4   33.60    1.17
  -1   3  -4   31.12    2.05
   1   3   4   32.44    2.33
   1   3   4   32.73    0.90
  -1   3  -4   31.19    1.52
  -1   3  -4   32.23    1.26
   1   3   4   33.30    1.81
  -1   3  -4   33.78    2.23
  -1   3  -4   32.56    1.86
  -1   3  -4   30.71    1.26
  -1  -3  -4   30.09    1.61
   1  -3   4   33.16    1.18
   1  -3   4   33.99    2.62
  -1  -3  -4   33.45    1.28
  -1  -3  -4   34.22    1.22
   1  -3   4   33.58    1.58
   1  -3   4   33.11    1.20
  -1  -3  -4   34.88    3.19
  -1  -3  -4   33.99    2.84
  -1  -3  -4   31.86    1.29
  -1  -3  -4   33.90    0.92
   1  -3   4   33.15    1.26
  -1  -3  -4   34.74    1.13
  -1  -3  -4   31.74    1.75
  -1  -3  -4   37.08    3.15
  -1  -3  -4   31.34    1.67
  -1  -3  -4   33.14    1.44
  -1  -3  -4   33.19    0.90
   1  -3   4   33.15    1.24
   1  -3   4   33.48    1.22
  -1  -3  -4   30.40    2.94
   1  -3   4   32.42    1.09
  -1  -3  -4   33.27    1.04
  -1  -3  -4   34.55    2.48
   1  -3   4   31.58    2.19
   1  -3   4   28.29    1.86
  -1  -3  -4   33.69    1.25
  -1  -3  -4   36.42    2.52
   1  -3   4   32.40    1.16
   1  -3   4   32.01    1.87
   1  -3   4   32.60    1.67
  -1  -3  -4   32.65    1.22
   1  -3   4   33.18    1.77
   1  -3   4   35.00    1.74
  -1  -3  -4   31.88    1.11
   1  -3   4   31.73    0.98
   1  -3   4   27.94    3.00
   1  -3   4   32.63    2.00
  -1  -3  -4   32.54    1.86
  -1  -3  -4   31.92    1.85
  -1   3  -5    6.30    0.92
  -1   3  -5    6.62    0.76
   1   3   5    7.64    0.58
   1   3   5    7.63    0.80
  -1   3  -5    6.93    0.79
   1   3   5    6.37    0.50
  -1   3  -5    7.82    1.31
  -1   3  -5    6.98    0.54
  -1   3  -5    6.26    0.53
  -1   3  -5    7.89    0.57
   1   3   5    4.65    1.43
  -1   3  -5    7.39    2.22
   1   3   5    6.84    1.39
   1   3   5    6.91    0.49
   1   3   5    7.06    0.84
  -1   3  -5    7.69    0.66
   1   3   5    5.94    1.60
  -1   3  -5    6.07    0.49
  -1   3  -5    7.11    0.58
   1   3   5    7.18    0.34
  -1   3  -5    7.51    1.17
   1   3   5    6.45    0.97
  -1   3  -5    5.52    1.45
  -1   3  -5    6.92    0.63
  -1   3  -5    6.17    0.93
   1   3   5    6.51    1.71
  -1   3  -5    6.71    1.07
  -1   3  -5    5.39    0.85
  -1   3  -5    6.96    0.57
  -1   3  -5    9.59    0.98
   1   3   5    5.91    0.93
  -1   3  -5    7.50    0.44
   1   3   5    7.45    0.63
  -1   3  -5    7.01    0.60
  -1   3  -5    7.30    1.20
   1   3   5    6.57    0.33
   1  -3   5    5.23    0.92
  -1  -3  -5    7.01    1.74
  -1  -3  -5    7.50    0.93
   1  -3   5    6.31    0.95
  -1  -3  -5    7.40    0.64
  -1  -3  -5    5.74    1.00
  -1  -3  -5    6.87    0.44
   1  -3   5    7.74    0.59
  -1  -3  -5    5.01    1.46
  -1  -3  -5    4.33    1.39
  -1  -3  -5    8.21    1.92
  -1  -3  -5    6.82    0.73
  -1  -3  -5    7.59    0.57
   1  -3   5    5.77    1.12
  -1  -3  -5    7.53    0.85
  -1  -3  -5    6.85    1.51
   1  -3   5    6.89    0.56
   1  -3   5    7.61    0.82
  -1  -3  -5    8.05    1.21
   1  -3   5    6.92    0.54
   1  -3   5    5.80    1.76
  -1  -3  -5    6.34    0.59
  -1  -3  -5    7.75    0.52
  -1  -3  -5    7.44    0.65
  -1  -3  -5    8.02    0.69
  -1  -3  -5    7.60    1.69
   1  -3   5    7.10    1.60
  -1  -3  -5    5.18    0.84
  -1  -3  -5    7.01    0.44
  -1  -3  -5    6.32    0.58
   1  -3   5    5.83    0.56
  -1  -3  -5    6.87    0.73
   1  -3   5    7.29    1.12
  -1  -3  -5    7.17    0.67
   1  -3   5    7.03    1.07
  -1  -3  -5    6.89    1.86
  -1  -3  -5    6.53    0.48
   1  -3   5    6.65    0.41
  -1  -3  -5    6.86    0.52
   1  -3   5    7.30    0.57
  -1   3  -6   22.96    1.11
   1   3   6   23.16    1.56
  -1   3  -6   20.33    3.36
  -1   3  -6   20.53    1.51
   1   3   6   21.95    1.51
   1   3   6   23.18    0.98
  -1   3  -6   23.79    1.87
   1   3   6   24.48    2.75
  -1   3  -6   22.28    1.05
  -1   3  -6   21.93    0.73
   1   3   6   24.73    2.69
  -1   3  -6   20.76    1.47
  -1   3  -6   23.58    1.54
   1   3   6   19.97    2.36
  -1   3  -6   20.65    1.17
   1   3   6   25.25    1.20
   1   3   6   21.94    1.38
  -1   3  -6   19.59    1.64
  -1   3  -6   22.85    1.57
  -1   3  -6   21.41    1.05
   1   3   6   23.76    2.71
  -1   3  -6   22.38    1.02
   1   3   6   21.56    0.97
  -1   3  -6   22.53    1.71
  -1  -3  -6   19.83    2.28
  -1  -3  -6   21.86    0.89
  -1  -3  -6   22.94    0.93
  -1  -3  -6   21.98    2.34
  -1  -3  -6   26.16    1.81
  -1  -3  -6   22.08    1.63
  -1  -3  -6   21.24    0.99
  -1  -3  -6   22.05    1.76
  -1  -3  -6   19.75    1.31
   1  -3   6   24.44    3.69
   1  -3   6   22.96    1.51
  -1  -3  -6   21.12    0.94
   1  -3   6   20.62    1.69
  -1  -3  -6   22.90    1.14
  -1  -3  -6   23.08    1.54
  -1  -3  -6   21.09    1.27
  -1  -3  -6   22.16    1.37
  -1  -3  -6   19.50    1.65
   1  -3   6   21.24    0.94
  -1  -3  -6   26.01    3.03
  -1  -3  -6   23.69    0.98
  -1  -3  -6   20.35    3.28
  -1  -3  -6   26.69    2.98
   1  -3   6   21.53    1.02
  -1  -3  -6   21.89    1.09
   1  -3   6   22.81    1.05
  -1  -3  -6   14.78    2.69
  -1  -3  -6   21.73    3.56
   1  -3   6   21.19    1.07
  -1  -3  -6   22.12    1.02
  -1  -3  -6   21.76    1.60
   1  -3   6   19.58    1.58
   1  -3   6   22.93    1.52
  -1  -3  -6   20.44    1.00
  -1  -3  -6   22.67    1.21
  -1  -3  -6   22.01    1.31
   1  -3   6   18.47    2.67
  -1  -3  -6   20.46    3.09
  -1   3  -7    0.37    0.20
  -1   3  -7    0.73    0.32
   1   3   7    0.59    0.40
   1   3   7   -0.27    0.27
   1   3   7   -1.26    0.90
   1   3   7    0.48    0.23
  -1   3  -7    1.29    0.67
   1   3   7    0.30    0.20
   1   3   7   -0.48    0.30
  -1   3  -7    0.67    1.40
   1   3   7    0.56    0.83
   1   3   7    1.17    1.04
  -1   3  -7    0.27    0.50
  -1   3  -7    0.24    0.26
  -1   3  -7   -0.14    0.26
  -1   3  -7   -0.05    0.15
  -1  -3  -7    0.04    0.17
  -1  -3  -7    0.19    0.18
  -1  -3  -7    0.01    0.11
   1  -3   7    0.18    0.19
   1  -3   7   -0.01    0.31
   1  -3   7    0.09    0.20
   1  -3   7    0.44    0.21
  -1  -3  -7   -0.32    0.31
   1  -3   7   -1.23    0.84
  -1  -3  -7   -0.45    1.07
   1  -3   7    0.51    0.37
  -1  -3  -7    0.20    0.16
  -1  -3  -7    0.11    0.35
  -1  -3  -7    0.52    1.21
  -1  -3  -7    0.33    0.18
  -1  -3  -7    0.20    0.34
  -1  -3  -7    0.03    0.16
  -1  -3  -7   -1.40    1.09
  -1  -3  -7    0.35    0.17
  -1  -3  -7    0.56    1.31
  -1  -3  -7    0.13    0.26
  -1  -3  -7    0.25    0.35
  -1  -3  -7    0.32    0.33
  -1  -3  -7    0.99    0.92
  -1  -3  -7   -1.29    1.02
  -1  -3  -7    0.18    0.18
  -1  -3  -7    0.11    0.26
  -1  -3  -7   -0.01    0.25
  -1   3  -8   14.80    0.97
   1   3   8   12.92    1.33
  -1   3  -8   12.83    1.53
   1   3   8   13.08    2.45
  -1   3  -8   13.01    2.11
   1   3   8    9.96    2.23
   1   3   8   16.06    2.79
  -1   3  -8   16.71    3.31
  -1   3  -8   12.62    0.88
  -1   3  -8   15.22    1.45
   1   3   8   15.68    1.40
   1   3   8   11.89    1.23
  -1   3  -8   14.25    1.33
   1   3   8   12.08    0.89
   1   3   8   13.89    0.93
  -1   3  -8   12.27    1.20
   1  -3   8   13.93    0.92
   1  -3   8   14.11    1.35
  -1  -3  -8   12.38    0.82
  -1  -3  -8   12.64    0.82
  -1  -3  -8   13.18    0.88
   1  -3   8   14.93    0.98
   1  -3   8   15.45    1.45
   1  -3   8   14.57    1.54
  -1  -3  -8   13.60    1.28
  -1  -3  -8   13.14    1.24
  -1  -3  -8   12.61    2.79
  -1  -3  -8   13.38    0.84
  -1  -3  -8   14.46    0.97
  -1  -3  -8   13.36    2.78
  -1  -3  -8   12.10    1.38
  -1  -3  -8   15.96    1.51
  -1  -3  -8   14.36    2.59
  -1  -3  -8   12.98    1.28
  -1  -3  -8   13.91    0.98
  -1  -3  -8   13.76    1.42
  -1  -3  -8   20.50    3.24
   1   3   9    3.48    1.55
  -1   3  -9    5.52    2.08
  -1   3  -9    3.37    0.56
  -1   3  -9    3.65    1.06
  -1   3  -9    4.11    0.97
   1   3   9    3.81    0.91
  -1   3  -9    3.08    0.58
  -1   3  -9    2.34    0.79
   1   3   9   -0.06    1.17
   1   3   9    3.63    0.58
  -1   3  -9    3.91    0.74
   1   3   9    2.72    1.55
   1   3   9    2.81    0.79
  -1   3  -9    4.23    1.09
  -1  -3  -9   -0.68    1.30
  -1  -3  -9    3.97    0.60
   1  -3   9    2.64    0.58
  -1  -3  -9    2.50    0.84
  -1  -3  -9    2.61    0.75
  -1  -3  -9    2.61    0.49
   1  -3   9    3.54    0.63
  -1  -3  -9    2.64    0.53
  -1  -3  -9    2.32    0.49
   1  -3   9    3.81    0.66
  -1  -3  -9    3.39    0.83
  -1  -3  -9    4.32    1.60
   1  -3   9    3.06    0.90
   1  -3   9    3.04    0.88
   1  -3   9    2.14    1.48
  -1  -3  -9    0.81    2.01
  -1  -3  -9    4.56    1.04
  -1  -3  -9    5.04    2.26
  -1   3 -10    6.24    0.96
  -1   3 -10    6.18    0.86
   1   3  10    6.21    0.84
  -1   3 -10    5.93    1.13
  -1   3 -10    5.76    1.22
  -1   3 -10    6.62    1.48
   1   3  10    4.79    2.28
  -1   3 -10    3.29    2.57
   1   3  10    6.38    0.87
  -1   3 -10    5.79    0.65
   1   3  10    6.76    1.33
  -1   3 -10    6.46    1.45
   1   3  10    9.65    2.71
   1   3  10    7.60    1.36
  -1  -3 -10    6.28    2.14
  -1  -3 -10    8.52    2.49
  -1  -3 -10    7.17    0.77
   1  -3  10    5.44    1.17
  -1  -3 -10    8.87    2.67
  -1  -3 -10    6.01    0.70
  -1  -3 -10    8.01    0.80
   1  -3  10    5.73    0.85
   1  -3  10    6.52    0.76
  -1  -3 -10    8.06    1.46
  -1  -3 -10    5.28    1.21
   1  -3  10    3.78    2.30
   1   3  11   -0.91    1.53
   1   3  11    0.44    0.33
  -1   3 -11    0.16    0.51
  -1   3 -11   -0.24    0.32
  -1   3 -11    0.02    0.29
  -1   3 -11    0.05    2.51
  -1   3 -11    0.55    0.36
  -1   3 -11    1.09    0.76
  -1   3 -11   -0.14    0.70
   1   3  11   -0.63    0.49
  -1   3 -11    0.28    0.20
   1   3  11   -0.17    0.57
   1  -3  11   -0.77    1.85
  -1  -3 -11   -0.05    0.59
   1  -3  11    0.08    0.55
  -1  -3 -11    0.03    0.26
   1  -3  11    0.15    0.27
   1  -3  11   -0.33    0.21
  -1  -3 -11    0.28    0.25
  -1  -3 -11   -1.61    1.69
  -1  -3 -11    1.05    0.71
  -1  -3 -11   -0.25    0.20
  -1  -3 -11    0.35    1.89
  -1  -3 -11    0.69    0.58
  -1   3 -12    2.12    0.61
   1   3  12    1.84    0.59
  -1   3 -12    3.66    1.12
   1   3  12    0.04    0.79
  -1   3 -12    0.43    0.26
  -1   3 -12    0.55    0.60
  -1   3 -12    1.98    0.60
  -1   3 -12    1.90    0.92
  -1  -3 -12    0.14    0.72
   1  -3  12   -0.06    0.66
  -1  -3 -12    1.15    0.48
   1  -3  12    1.42    0.49
  -1  -3 -12    1.48    2.28
   1  -3  12    4.38    2.77
  -1  -3 -12    0.86    0.85
  -1  -3 -12    1.47    0.44
  -1  -3 -12    0.74    0.39
   1  -3  12    1.33    0.46
   1   4 -12   10.50    1.03
  -1   4  12   12.05    3.43
   1   4 -12    9.43    1.72
   1   4 -12    8.35    1.70
   1   4 -12    9.18    1.36
   1   4 -12    9.19    1.97
  -1   4  12    9.89    1.64
   1   4 -12   11.15    1.14
   1  -4 -12   10.36    1.08
  -1  -4  12   10.29    3.54
   1  -4 -12    7.78    3.37
  -1  -4  12    8.14    1.09
   1  -4 -12   12.35    2.16
  -1  -4  12    9.89    1.03
   1  -4 -12   10.57    1.87
  -1  -4  12    7.73    1.52
   1  -4 -12    8.74    1.18
   1  -4 -12    7.67    3.07
   1   4 -11   -0.77    0.30
   1   4 -11   -0.95    0.81
   1   4 -11   -0.14    0.43
  -1   4  11    2.63    2.24
  -1   4  11    0.98    0.59
   1   4 -11   -0.22    0.21
   1   4 -11   -0.55    0.44
   1   4 -11   -1.70    0.80
  -1  -4  11    0.68    2.17
   1  -4 -11    0.38    1.99
  -1  -4  11   -0.26    0.26
   1  -4 -11    0.49    0.32
   1  -4 -11    0.70    2.20
   1  -4 -11    0.61    0.72
   1  -4 -11    0.23    0.31
  -1  -4  11   -0.27    0.54
  -1  -4  11   -0.20    0.25
   1  -4 -11    1.21    0.65
   1   4 -10    7.60    0.82
   1   4 -10    6.93    1.43
   1   4 -10    7.63    0.82
  -1   4  10    7.74    1.37
  -1   4  10    4.54    2.42
   1   4 -10    8.27    1.16
  -1   4  10    7.05    0.95
  -1   4  10    9.92    2.98
   1   4 -10    6.51    2.89
   1   4 -10    7.68    1.40
   1   4 -10    6.70    1.56
   1   4 -10    6.82    1.41
   1  -4 -10    6.13    2.64
  -1  -4  10    6.62    0.90
  -1  -4  10    4.45    2.31
   1  -4 -10    5.73    1.37
   1  -4 -10    7.14    1.49
  -1  -4  10    8.11    1.44
   1  -4 -10    7.77    0.84
   1  -4 -10    4.06    2.12
   1  -4 -10    7.61    1.04
   1  -4 -10    8.18    0.90
  -1  -4  10    8.76    0.87
   1  -4 -10    4.52    2.42
   1   4  -9    3.56    0.92
   1   4  -9    5.19    0.76
   1   4  -9    3.78    0.67
   1   4  -9    4.10    0.82
  -1   4   9    7.63    2.44
   1   4  -9    5.70    1.27
   1   4  -9    2.13    2.30
   1   4  -9    4.78    1.13
  -1   4   9    3.43    0.94
  -1   4   9    3.57    1.99
  -1   4   9    3.49    0.64
   1   4  -9    2.69    1.12
  -1  -4   9    3.29    0.95
  -1  -4   9    3.80    0.64
   1  -4  -9    4.28    0.74
   1  -4  -9    5.31    2.24
  -1  -4   9    4.11    2.08
   1  -4  -9    3.08    0.58
  -1  -4   9    3.93    0.66
   1  -4  -9    4.81    1.90
   1  -4  -9    4.73    1.14
   1  -4  -9    3.72    1.14
   1   4  -8    4.91    0.98
   1   4  -8    8.35    2.62
   1   4  -8    7.82    0.77
  -1   4   8    7.12    1.11
   1   4  -8    7.29    0.84
   1   4  -8    7.51    1.28
   1   4  -8    6.85    1.32
  -1   4   8    9.77    2.83
   1   4  -8    7.64    0.75
   1   4  -8    8.30    1.61
  -1   4   8   10.44    2.66
  -1   4   8   10.32    1.57
  -1  -4   8    9.28    1.52
   1  -4  -8    8.05    2.41
   1  -4  -8    9.00    1.57
  -1  -4   8    8.67    0.80
  -1  -4   8    9.34    0.82
  -1  -4   8    6.13    1.80
   1  -4  -8    7.69    0.79
   1  -4  -8    7.42    1.40
  -1   4   7    3.85    0.84
   1   4  -7    4.32    0.68
   1   4  -7    5.52    1.21
   1   4  -7    4.30    0.90
  -1   4   7    4.62    1.83
  -1   4   7    4.47    1.65
  -1   4   7    5.21    0.77
   1   4  -7    4.50    0.74
   1   4  -7    1.40    1.46
   1   4  -7    3.61    0.80
   1   4  -7    4.63    1.04
   1   4  -7    4.54    0.61
   1  -4  -7    4.45    0.46
   1  -4  -7    6.46    2.58
  -1  -4   7    5.51    0.60
   1  -4  -7    5.11    1.64
   1  -4  -7    4.26    1.70
   1  -4  -7    4.03    0.62
  -1  -4   7    2.97    1.44
   1  -4  -7    4.09    0.75
   1   4  -6   62.09    3.23
  -1   4   6   60.31    4.34
   1   4  -6   58.47    2.18
  -1   4   6   58.14    4.69
   1   4  -6   55.77    1.99
  -1   4   6   60.04    2.12
   1   4  -6   56.38    1.70
  -1   4   6   59.21    2.80
  -1   4   6   58.91    2.59
   1   4  -6   60.09    1.79
   1   4  -6   55.77    2.98
   1   4  -6   56.77    2.40
   1   4  -6   57.85    5.18
   1   4  -6   55.87    2.73
   1   4  -6   57.63    2.49
  -1   4   6   59.32    4.55
   1  -4  -6   51.73    4.77
   1  -4  -6   55.96    2.72
  -1  -4   6   55.89    2.21
   1  -4  -6   59.25    2.05
   1  -4  -6   60.09    3.02
  -1  -4   6   54.76    3.57
   1  -4  -6   64.81    4.47
  -1  -4   6   52.41    2.72
   1  -4  -6   57.03    1.59
  -1  -4   6   53.15    2.65
   1  -4  -6   55.64    1.92
  -1  -4   6   54.87    2.04
   1  -4  -6   54.99    4.58
  -1  -4   6   57.19    1.94
  -1  -4   6   59.01    1.87
   1  -4  -6   56.69    2.24
  -1  -4   6   54.20    3.90
   1  -4  -6   56.32    2.99
   1   4  -5    0.77    0.27
   1   4  -5    0.63    0.25
  -1   4   5    1.31    1.10
   1   4  -5   -0.23    1.02
   1   4  -5    0.94    0.29
   1   4  -5    0.51    0.31
   1   4  -5    0.70    0.46
   1   4  -5    0.54    0.22
  -1   4   5    0.88    0.45
  -1   4   5    1.68    1.15
   1   4  -5    0.73    0.46
   1   4  -5    1.18    0.34
  -1   4   5    0.62    1.22
  -1   4   5    0.85    1.17
  -1   4   5    0.84    0.27
   1   4  -5    0.97    0.21
   1   4  -5    0.91    0.46
  -1   4   5    1.36    0.54
   1   4  -5    0.77    0.24
   1   4  -5    0.77    0.53
   1   4  -5    1.05    1.19
   1   4  -5    0.77    0.36
   1   4  -5    2.21    0.86
   1   4  -5    1.14    0.43
   1   4  -5    0.01    0.33
   1   4  -5    2.24    1.19
  -1   4   5    0.63    0.27
   1   4  -5    0.73    0.27
  -1  -4   5    0.85    0.54
  -1  -4   5    1.14    0.90
  -1  -4   5    0.73    0.36
  -1  -4   5    1.22    0.44
   1  -4  -5    2.03    1.32
   1  -4  -5    1.48    1.06
  -1  -4   5    0.90    0.32
   1  -4  -5    1.07    0.35
   1  -4  -5    0.19    1.02
  -1  -4   5    0.76    0.26
  -1  -4   5    0.88    0.30
   1  -4  -5    0.98    0.21
   1  -4  -5    1.50    0.57
   1  -4  -5    0.51    0.23
   1  -4  -5    1.49    1.35
  -1  -4   5    1.20    0.87
   1  -4  -5    0.67    0.41
  -1  -4   5    2.11    0.99
   1  -4  -5    0.68    0.26
  -1  -4   5    1.24    0.27
   1  -4  -5    1.12    0.54
  -1  -4   5    0.92    0.49
  -1  -4   5    0.80    0.24
   1  -4  -5    1.17    0.37
   1   4  -4    0.76    0.47
   1   4  -4    1.11    1.01
   1   4  -4    0.59    0.24
   1   4  -4    0.55    0.19
  -1   4   4    0.62    0.23
  -1   4   4    1.74    1.06
   1   4  -4    0.98    0.38
  -1   4   4    0.61    0.14
   1   4  -4    0.66    0.32
  -1   4   4    0.87    0.78
   1   4  -4    0.95    0.22
   1   4  -4    0.40    0.31
   1   4  -4    0.55    0.33
  -1   4   4   -0.17    0.73
  -1   4   4    0.41    0.32
   1   4  -4    0.32    0.20
   1   4  -4   -0.04    1.02
  -1   4   4    1.49    0.50
  -1   4   4    2.61    1.21
   1   4  -4    0.20    0.31
   1   4  -4    0.65    0.23
  -1   4   4    0.47    0.21
   1   4  -4   -0.69    1.20
   1   4  -4    0.76    0.62
   1   4  -4    0.70    0.21
   1   4  -4    0.55    0.78
  -1   4   4    0.64    0.24
   1   4  -4    0.72    0.23
   1   4  -4    0.64    0.41
   1   4  -4    0.68    0.24
   1  -4  -4    0.83    0.17
  -1  -4   4    0.53    0.25
   1  -4  -4    0.51    0.23
  -1  -4   4    0.95    0.81
  -1  -4   4    0.97    0.25
  -1  -4   4    0.37    0.20
  -1  -4   4    0.88    0.30
   1  -4  -4    0.69    1.06
   1  -4  -4    0.71    0.20
  -1  -4   4    1.13    0.46
   1  -4  -4   -0.07    0.27
  -1  -4   4    1.96    0.95
   1  -4  -4    0.81    0.25
  -1  -4   4    0.48    0.19
  -1  -4   4   -0.07    0.72
  -1  -4   4    0.84    0.46
  -1  -4   4    1.17    0.42
   1  -4  -4    0.85    0.41
   1  -4  -4    0.94    0.30
   1  -4  -4    0.82    0.18
  -1  -4   4    0.69    0.33
   1  -4  -4    0.56    0.23
  -1  -4   4    0.75    0.22
  -1  -4   4    0.38    0.37
   1  -4  -4    0.50    0.85
   1  -4  -4    0.67    0.12
  -1   4   3    2.03    0.52
  -1   4   3    0.89    0.89
   1   4  -3    1.72    0.31
   1   4  -3    1.21    0.92
   1   4  -3    1.59    0.35
  -1   4   3    1.82    0.56
   1   4  -3    1.69    0.24
   1   4  -3    2.22    0.58
   1   4  -3    2.00    0.42
  -1   4   3    2.11    0.58
   1   4  -3    1.61    0.30
  -1   4   3    1.58    0.51
  -1   4   3    1.85    0.52
   1   4  -3    1.65    0.63
   1   4  -3    0.81    1.06
  -1   4   3    1.97    0.35
   1   4  -3    2.93    0.72
   1   4  -3    2.24    0.43
  -1   4   3    1.79    1.02
   1   4  -3    0.90    0.44
  -1   4   3    1.90    0.33
   1   4  -3    1.27    0.51
  -1   4   3    1.77    0.32
   1   4  -3    1.62    0.25
   1   4  -3    2.26    0.83
  -1   4   3    1.97    0.18
   1   4  -3    1.91    0.43
  -1   4   3    2.22    0.30
  -1   4   3    1.84    0.39
  -1   4   3   -0.27    1.02
   1   4  -3    1.44    0.29
   1   4  -3   -0.73    0.95
   1   4  -3    1.42    0.36
   1   4  -3    1.98    0.49
   1   4  -3    2.72    0.77
  -1   4   3    1.55    0.38
  -1   4   3    1.75    0.35
  -1   4   3    2.69    1.16
  -1   4   3    1.73    0.18
   1   4  -3    1.93    0.41
   1  -4  -3    1.88    0.37
  -1  -4   3    1.65    0.53
  -1  -4   3    0.26    1.05
  -1  -4   3    1.18    0.53
  -1  -4   3    1.91    0.38
   1  -4  -3    1.49    0.94
   1  -4  -3    1.55    0.34
   1  -4  -3    2.16    0.32
  -1  -4   3    2.05    0.39
   1  -4  -3    1.63    0.60
   1  -4  -3    1.38    0.20
  -1  -4   3    0.80    0.37
   1  -4  -3    2.20    0.31
   1  -4  -3    1.94    0.40
  -1  -4   3    2.68    0.95
  -1  -4   3    2.17    1.05
  -1  -4   3    1.08    0.45
  -1  -4   3    1.50    1.07
  -1  -4   3    2.03    0.57
  -1  -4   3    1.74    0.36
  -1  -4   3    2.03    0.58
   1  -4  -3    1.44    0.53
   1  -4  -3    1.82    0.37
   1  -4  -3    2.77    1.20
   1  -4  -3    1.74    0.94
   1  -4  -3    1.74    0.54
  -1  -4   3    1.99    0.34
   1  -4  -3    1.60    0.53
   1  -4  -3    1.81    0.18
  -1  -4   3    1.88    0.33
   1  -4  -3   -0.80    0.77
   1  -4  -3    1.86    0.33
  -1  -4   3    1.35    0.33
   1  -4  -3    1.99    0.19
   1   4  -2    1.12    0.52
  -1   4   2    1.66    1.16
   1   4  -2    1.47    0.48
   1   4  -2    1.49    0.29
  -1   4   2    1.63    0.57
   1   4  -2    1.29    1.01
   1   4  -2    2.15    0.44
   1   4  -2    2.21    0.34
  -1   4   2    1.80    0.25
  -1   4   2    2.55    0.43
  -1   4   2    0.73    0.81
  -1   4   2    2.99    1.25
   1   4  -2    1.75    0.49
   1   4  -2    1.61    0.61
   1   4  -2    2.63    1.41
   1   4  -2    1.65    0.33
  -1   4   2    1.43    0.36
  -1   4   2    2.35    0.56
   1   4  -2    1.94    0.55
   1   4  -2    1.66    0.41
  -1   4   2    2.73    0.62
  -1   4   2    2.37    0.41
  -1   4   2    1.81    0.18
   1   4  -2    2.96    1.02
   1   4  -2    1.84    0.58
   1   4  -2    2.14    0.40
  -1   4   2    3.18    0.69
   1   4  -2    2.41    0.41
   1   4  -2    2.29    1.08
  -1   4   2    1.69    0.88
   1   4  -2    1.58    0.20
   1   4  -2    1.69    0.39
   1   4  -2    1.24    0.30
  -1   4   2    2.28    0.33
   1   4  -2    1.57    0.21
  -1   4   2    2.38    0.62
  -1   4   2    1.73    0.15
  -1   4   2    1.75    0.34
  -1   4   2    2.05    0.50
   1   4  -2    1.72    0.55
   1   4  -2    1.30    0.44
   1   4  -2    1.14    0.29
  -1   4   2    1.72    0.32
  -1   4   2    2.18    0.39
  -1  -4   2    1.45    0.30
   1  -4  -2    0.86    1.17
  -1  -4   2    1.37    0.29
   1  -4  -2    2.41    1.22
   1  -4  -2    1.99    0.19
  -1  -4   2    3.46    0.79
   1  -4  -2    1.76    0.35
   1  -4  -2    2.26    0.44
   1  -4  -2    1.26    0.47
   1  -4  -2    2.26    0.73
  -1  -4   2    1.38    0.49
  -1  -4   2    2.54    1.65
   1  -4  -2    1.76    0.25
  -1  -4   2    1.85    0.69
   1  -4  -2    1.67    0.55
   1  -4  -2    1.92    0.37
   1  -4  -2    2.08    0.52
  -1  -4   2    0.84    0.85
   1  -4  -2    1.66    0.15
  -1  -4   2    1.94    0.32
  -1  -4   2    1.59    0.47
   1  -4  -2    0.10    1.18
  -1  -4   2    2.02    0.42
   1  -4  -2    2.09    0.34
  -1  -4   2    2.99    0.90
  -1  -4   2    0.63    0.35
  -1  -4   2    1.74    0.34
  -1  -4   2   -0.77    0.87
   1  -4  -2    2.14    0.96
  -1  -4   2    0.99    0.81
   1  -4  -2    2.61    1.09
  -1  -4   2    1.00    0.40
   1   4  -1   20.97    2.54
   1   4  -1   20.57    0.45
  -1   4   1   22.19    1.02
   1   4  -1   21.46    0.57
  -1   4   1   23.82    1.44
  -1   4   1   23.21    1.39
   1   4  -1   21.34    1.08
  -1   4   1   20.17    1.47
  -1   4   1   22.39    3.36
  -1   4   1   21.31    0.98
  -1   4   1   22.10    1.67
   1   4  -1   21.30    1.01
  -1   4   1   20.93    0.89
  -1   4   1   20.71    2.24
  -1   4   1   23.05    2.28
   1   4  -1   21.03    0.61
  -1   4   1   20.80    1.00
   1   4  -1   20.73    0.86
   1   4  -1   23.12    2.16
   1   4  -1   21.08    0.94
   1   4  -1   22.84    1.56
   1   4  -1   19.79    1.64
   1   4  -1   20.84    1.50
  -1   4   1   21.21    0.50
   1   4  -1   20.47    1.01
   1   4  -1   22.08    1.40
   1   4  -1   20.63    1.46
  -1   4   1   20.09    0.93
   1   4  -1   21.48    1.01
  -1   4   1   20.85    0.99
  -1   4   1   19.91    1.45
   1   4  -1   20.97    1.41
  -1   4   1   21.31    0.70
  -1   4   1   19.47    2.87
   1   4  -1   21.48    3.33
   1   4  -1   19.40    1.44
  -1   4   1   20.43    1.28
  -1   4   1   22.53    1.11
  -1   4   1   19.89    1.59
  -1   4   1   20.64    1.16
  -1   4   1   21.61    0.70
   1   4  -1   22.65    0.92
   1   4  -1   20.06    1.00
   1   4  -1   21.73    0.96
   1   4  -1   22.50    2.44
   1   4  -1   21.58    1.37
  -1  -4   1   19.13    0.95
   1  -4  -1   22.26    1.07
   1  -4  -1   21.37    0.67
   1  -4  -1   21.04    0.49
   1  -4  -1   22.58    3.36
   1  -4  -1   22.81    0.73
   1  -4  -1   22.34    1.56
   1  -4  -1   21.86    2.51
  -1  -4   1   23.33    2.32
   1  -4  -1   21.38    0.97
  -1  -4   1   21.09    1.33
  -1  -4   1   21.83    1.36
  -1  -4   1   19.09    2.27
  -1  -4   1   19.79    1.38
   1  -4  -1   24.42    2.34
   1  -4  -1   21.10    1.46
   1  -4  -1   22.04    1.00
  -1  -4   1   21.05    0.83
  -1  -4   1   21.70    3.30
  -1  -4   1   21.16    1.65
  -1  -4   1   21.91    1.88
   1  -4  -1   22.66    2.52
   1  -4  -1   19.49    1.59
  -1  -4   1   21.52    2.53
  -1  -4   1   21.68    1.53
  -1  -4   1   22.39    1.05
   1  -4  -1   20.75    1.03
  -1  -4   1   20.50    0.93
  -1   4   0    1.71    0.44
   1   4   0    2.01    0.35
   1   4   0    1.80    0.30
  -1   4   0    1.10    0.53
  -1   4   0    1.88    0.18
   1   4   0    1.10    0.97
   1   4   0    2.63    0.44
   1   4   0    3.15    0.46
   1   4   0    2.97    1.55
  -1   4   0    2.77    1.16
  -1   4   0    2.35    0.42
   1   4   0    1.80    0.47
   1   4   0    3.16    1.42
  -1   4   0    1.54    0.47
   1   4   0    2.12    0.42
   1   4   0    1.89    0.51
   1   4   0    2.14    0.47
  -1   4   0    2.15    0.32
   1   4   0    1.05    0.77
  -1   4   0    2.49    0.28
   1   4   0    2.74    0.67
   1   4   0    3.20    0.80
   1   4   0    3.41    0.70
   1   4   0    1.98    0.50
  -1   4   0    2.22    0.41
  -1   4   0    1.65    0.32
  -1   4   0    1.95    0.38
  -1   4   0    0.58    1.13
  -1   4   0    1.87    0.36
   1   4   0    3.24    0.83
   1   4   0    1.64    0.32
  -1   4   0    2.19    0.58
  -1   4   0    2.05    0.58
  -1   4   0    1.68    0.45
   1   4   0    2.30    0.58
  -1   4   0    1.10    0.24
  -1   4   0    1.66    0.33
  -1   4   0    2.00    0.41
   1   4   0    2.03    0.34
  -1   4   0    2.29    1.07
   1  -4   0    1.94    0.37
   1  -4   0    2.28    0.26
  -1  -4   0    0.06    0.85
  -1  -4   0    0.19    1.12
   1  -4   0    1.55    0.97
   1  -4   0    2.33    0.72
  -1  -4   0    1.16    0.50
   1  -4   0    2.06    0.42
   1  -4   0    1.76    0.49
   1  -4   0    2.40    1.33
   1  -4   0    2.16    0.57
  -1  -4   0    0.67    0.90
  -1  -4   0    2.01    0.74
  -1  -4   0    1.76    1.12
  -1  -4   0    2.07    0.52
   1  -4   0    2.05    1.13
  -1  -4   0    1.48    0.33
   1  -4   0    3.56    1.24
  -1  -4   0    2.28    0.33
   1  -4   0    2.60    0.61
   1  -4   0    1.68    0.34
   1  -4   0    2.65    0.42
  -1  -4   0    1.24    0.46
   1  -4   0    2.29    0.17
   1  -4   0    0.94    0.85
  -1  -4   0    2.85    0.40
   1  -4   0    2.05    0.28
  -1  -4   0    2.30    0.50
  -1  -4   0    2.36    0.71
  -1  -4   0    2.20    0.48
  -1   4  -1   61.29    2.70
   1   4   1   63.68    1.60
  -1   4  -1   63.82    1.97
   1   4   1   60.68    3.23
   1   4   1   65.17    2.93
  -1   4  -1   65.18    2.50
   1   4   1   60.69    2.61
  -1   4  -1   68.51    1.84
   1   4   1   66.40    4.76
  -1   4  -1   60.87    2.58
  -1   4  -1   60.97    2.65
  -1   4  -1   65.02    2.24
   1   4   1   61.96    4.23
   1   4   1   63.72    1.65
   1   4   1   58.65    2.54
  -1   4  -1   61.99    4.68
   1   4   1   62.98    1.82
   1   4   1   65.21    1.97
  -1   4  -1   63.38    1.91
  -1   4  -1   62.69    2.39
  -1   4  -1   62.57    1.61
  -1   4  -1   59.24    3.81
  -1   4  -1   65.71    1.94
   1   4   1   61.47    1.84
   1   4   1   66.39    2.23
  -1   4  -1   61.65    1.26
   1   4   1   65.73    4.28
  -1   4  -1   65.22    1.66
  -1   4  -1   65.60    1.26
  -1   4  -1   64.82    2.60
   1   4   1   66.36    1.63
   1   4   1   65.97    2.52
  -1   4  -1   70.25    4.20
  -1   4  -1   64.57    1.71
   1   4   1   66.03    2.33
  -1   4  -1   65.60    1.80
  -1   4  -1   64.71    2.97
  -1   4  -1   60.33    1.83
  -1   4  -1   62.42    1.85
  -1   4  -1   56.31    3.58
   1  -4   1   66.26    3.68
   1  -4   1   63.96    2.79
  -1  -4  -1   63.76    3.99
  -1  -4  -1   65.60    1.60
  -1  -4  -1   65.56    2.73
  -1  -4  -1   68.42    3.35
   1  -4   1   67.48    2.98
  -1  -4  -1   63.17    2.19
  -1  -4  -1   63.70    4.30
   1  -4   1   66.44    1.66
   1  -4   1   62.36    1.25
   1  -4   1   63.91    1.75
  -1  -4  -1   64.21    4.63
   1  -4   1   61.41    1.58
   1  -4   1   63.46    3.51
   1  -4   1   64.18    2.21
   1  -4   1   60.94    1.81
   1  -4   1   64.93    4.59
  -1  -4  -1   66.05    2.73
   1  -4   1   61.92    3.88
   1  -4   1   65.43    2.67
   1  -4   1   64.40    2.17
  -1  -4  -1   62.85    1.60
  -1  -4  -1   59.60    2.38
  -1  -4  -1   63.41    4.22
  -1  -4  -1   61.78    1.90
  -1  -4  -1   66.35    1.93
   1  -4   1   61.51    1.85
   1  -4   1   59.81    4.63
  -1  -4  -1   61.18    2.82
   1   4   2  116.90    2.72
   1   4   2  116.32    2.32
  -1   4  -2  118.51    3.42
  -1   4  -2  119.99    3.61
  -1   4  -2  120.80    2.74
  -1   4  -2  117.82    5.21
  -1   4  -2  117.69    2.83
  -1   4  -2  113.85    2.79
   1   4   2  119.74    2.40
   1   4   2  116.18    2.59
  -1   4  -2  116.94    2.11
  -1   4  -2  110.45    5.62
  -1   4  -2  120.32    6.78
   1   4   2  113.07    2.36
  -1   4  -2  116.06    2.13
   1   4   2  124.65    3.28
  -1   4  -2  118.48    2.83
  -1   4  -2  120.04    3.96
  -1   4  -2  116.17    2.92
  -1   4  -2  118.72    2.74
   1   4   2  117.97    4.03
  -1   4  -2  119.43    2.67
   1   4   2  121.41    4.59
   1   4   2  115.15    6.24
  -1   4  -2  114.25    2.72
  -1   4  -2  117.82    3.32
  -1   4  -2  120.26    2.68
   1   4   2  119.19    5.97
  -1   4  -2  113.48    3.85
   1   4   2  113.59    3.79
   1   4   2  112.68    3.69
  -1   4  -2  119.36    3.77
   1   4   2  121.22    2.93
  -1   4  -2  120.62    2.62
  -1   4  -2  126.54    5.50
  -1   4  -2  121.19    4.27
   1   4   2  119.97    2.51
   1   4   2  118.38    3.04
   1   4   2  126.89    6.32
   1   4   2  118.42    3.17
   1   4   2  117.70    3.39
  -1  -4  -2  114.21    6.05
   1  -4   2  119.17    6.04
   1  -4   2  120.42    3.94
   1  -4   2  118.09    5.02
  -1  -4  -2  116.57    2.36
  -1  -4  -2  113.24    3.04
   1  -4   2  117.28    3.34
  -1  -4  -2  115.07    3.53
  -1  -4  -2  108.39    2.79
  -1  -4  -2  114.01    5.84
   1  -4   2  120.49    3.33
  -1  -4  -2  122.36    3.86
   1  -4   2  117.21    2.63
   1  -4   2  117.58    5.25
   1  -4   2  117.71    2.72
  -1  -4  -2  113.89    5.45
  -1  -4  -2  117.82    2.76
  -1  -4  -2  115.12    6.42
  -1  -4  -2  114.98    4.06
   1  -4   2  118.19    2.59
   1  -4   2  113.62    4.09
  -1  -4  -2  125.13    3.98
   1  -4   2  120.39    2.73
   1  -4   2  119.06    2.12
  -1  -4  -2  122.73    4.70
   1  -4   2  107.59    6.36
   1  -4   2  124.40    3.79
  -1  -4  -2  120.71    2.43
   1  -4   2  114.61    2.51
   1  -4   2  127.39    5.29
   1   4   3   35.01    3.49
  -1   4  -3   39.98    1.44
   1   4   3   35.74    1.59
   1   4   3   34.73    1.16
   1   4   3   37.80    3.63
   1   4   3   37.45    1.61
   1   4   3   37.30    1.41
  -1   4  -3   35.62    1.54
  -1   4  -3   36.82    3.47
  -1   4  -3   38.80    1.49
  -1   4  -3   37.95    1.10
   1   4   3   35.98    1.23
   1   4   3   38.13    1.15
  -1   4  -3   35.55    2.13
   1   4   3   38.01    2.05
  -1   4  -3   38.56    4.03
   1   4   3   35.28    1.75
  -1   4  -3   36.98    1.96
   1   4   3   37.75    1.59
  -1   4  -3   36.69    1.35
  -1   4  -3   33.77    1.94
   1   4   3   38.07    1.54
  -1   4  -3   32.82    2.86
  -1   4  -3   38.88    1.12
  -1   4  -3   38.18    1.97
  -1   4  -3   38.73    1.58
  -1   4  -3   39.28    1.59
  -1   4  -3   36.84    1.36
   1   4   3   38.19    1.13
  -1   4  -3   38.24    2.87
   1   4   3   36.00    2.68
  -1   4  -3   39.38    2.41
  -1   4  -3   38.49    1.50
   1   4   3   38.81    2.19
  -1   4  -3   34.97    1.64
   1   4   3   38.10    1.20
  -1   4  -3   37.84    2.08
  -1   4  -3   38.13    1.56
   1   4   3   36.65    2.15
   1   4   3   42.13    3.66
  -1  -4  -3   35.30    3.52
   1  -4   3   39.89    2.85
  -1  -4  -3   36.95    3.21
  -1  -4  -3   38.84    2.12
   1  -4   3   34.17    1.83
   1  -4   3   38.67    2.04
  -1  -4  -3   36.52    1.31
  -1  -4  -3   37.19    1.23
  -1  -4  -3   34.57    1.90
  -1  -4  -3   36.47    0.93
   1  -4   3   37.03    1.53
  -1  -4  -3   34.40    1.93
  -1  -4  -3   35.37    2.66
   1  -4   3   39.64    1.38
  -1  -4  -3   37.05    0.70
   1  -4   3   34.02    2.21
   1  -4   3   35.86    1.33
  -1  -4  -3   38.50    3.96
   1  -4   3   36.34    1.39
  -1  -4  -3   34.86    2.12
   1  -4   3   35.86    1.09
   1  -4   3   39.96    3.04
  -1  -4  -3   37.33    0.91
  -1  -4  -3   35.80    3.41
   1  -4   3   33.51    4.00
  -1  -4  -3   38.06    1.17
   1  -4   3   39.64    2.96
  -1  -4  -3   35.31    1.57
   1  -4   3   34.71    2.48
  -1  -4  -3   36.63    1.42
  -1  -4  -3   36.26    2.21
   1  -4   3   35.93    1.53
   1  -4   3   38.11    1.68
   1  -4   3   36.78    1.28
  -1  -4  -3   36.20    1.37
  -1   4  -4   10.59    0.89
  -1   4  -4   11.98    0.98
  -1   4  -4   11.36    0.82
  -1   4  -4   10.40    1.81
   1   4   4   12.09    2.36
   1   4   4   12.08    0.58
  -1   4  -4   11.71    0.89
   1   4   4   10.50    0.60
  -1   4  -4   10.09    0.88
  -1   4  -4    9.18    1.34
   1   4   4    7.37    1.80
   1   4   4   11.50    0.84
   1   4   4   11.46    1.83
  -1   4  -4   11.43    0.75
   1   4   4   11.12    0.92
   1   4   4   11.13    1.21
  -1   4  -4   11.18    0.64
  -1   4  -4   11.28    0.66
  -1   4  -4   11.73    0.76
  -1   4  -4   13.79    3.13
  -1   4  -4   11.79    1.21
   1   4   4   11.67    0.93
  -1   4  -4   11.56    0.81
   1   4   4    8.19    2.03
  -1   4  -4   11.46    0.64
   1   4   4   10.15    1.07
  -1   4  -4    9.26    1.64
  -1   4  -4    9.95    1.43
  -1   4  -4   11.68    0.94
   1   4   4   12.83    0.71
   1   4   4   10.69    0.83
  -1   4  -4   10.54    1.25
  -1   4  -4   10.56    1.08
  -1   4  -4    8.66    1.73
  -1   4  -4   13.04    1.49
   1   4   4   12.22    0.65
   1  -4   4    9.88    1.66
   1  -4   4   12.38    0.93
   1  -4   4    8.62    1.74
  -1  -4  -4   14.97    2.18
  -1  -4  -4   11.32    0.70
  -1  -4  -4   11.59    0.47
   1  -4   4   13.12    1.20
  -1  -4  -4   10.11    0.66
   1  -4   4   10.21    0.81
  -1  -4  -4   11.11    0.68
   1  -4   4   10.33    1.63
  -1  -4  -4    8.85    2.18
   1  -4   4   11.55    0.77
  -1  -4  -4   11.36    1.25
   1  -4   4    8.91    1.01
  -1  -4  -4   11.95    1.26
  -1  -4  -4   10.91    2.43
  -1  -4  -4   10.56    0.60
   1  -4   4   10.59    0.72
  -1  -4  -4   10.84    0.79
  -1  -4  -4    8.35    1.66
   1  -4   4   10.88    0.62
  -1  -4  -4   11.54    1.20
   1  -4   4   10.29    1.87
  -1  -4  -4    8.79    0.82
   1  -4   4   11.91    0.95
   1  -4   4   10.92    0.67
   1  -4   4   10.75    0.75
  -1   4  -5    7.09    0.95
   1   4   5    7.66    2.04
  -1   4  -5    6.97    0.51
   1   4   5    6.81    1.63
  -1   4  -5    6.86    0.68
  -1   4  -5    8.53    1.60
   1   4   5    7.38    1.19
   1   4   5    7.38    0.81
  -1   4  -5    7.65    0.57
  -1   4  -5    7.55    0.69
   1   4   5    7.25    0.71
   1   4   5    7.88    0.55
   1   4   5    6.70    1.87
  -1   4  -5    5.11    1.87
  -1   4  -5    7.36    1.21
  -1   4  -5    4.94    0.95
   1   4   5    7.48    2.06
  -1   4  -5    7.52    1.22
  -1   4  -5    5.51    0.63
   1   4   5    6.60    0.55
  -1   4  -5    7.93    1.35
   1   4   5    9.42    1.27
  -1  -4  -5    7.23    0.45
  -1  -4  -5    6.84    1.52
  -1  -4  -5    5.75    1.14
  -1  -4  -5    6.31    0.66
  -1  -4  -5    6.86    2.10
   1  -4   5    5.78    1.70
  -1  -4  -5    7.29    0.67
  -1  -4  -5    5.80    1.54
  -1  -4  -5    7.71    1.20
   1  -4   5    6.87    0.53
   1  -4   5    8.18    0.74
  -1  -4  -5    7.54    0.75
   1  -4   5    7.98    1.45
   1  -4   5    8.36    0.85
   1  -4   5    6.39    0.60
  -1  -4  -5    8.68    2.15
  -1  -4  -5    7.57    0.80
  -1  -4  -5    5.57    1.09
  -1  -4  -5    7.48    0.59
  -1  -4  -5    6.47    0.56
  -1  -4  -5    4.48    1.87
   1  -4   5    6.53    0.62
  -1  -4  -5    7.13    0.52
   1  -4   5    7.72    1.17
  -1   4  -6    5.99    1.14
  -1   4  -6    5.04    0.77
  -1   4  -6    4.72    1.08
   1   4   6    3.48    1.62
   1   4   6    4.80    0.70
   1   4   6    5.49    1.03
  -1   4  -6    4.89    0.88
  -1   4  -6    4.57    0.84
  -1   4  -6    5.33    1.11
  -1   4  -6    5.27    2.12
  -1   4  -6    5.88    0.56
   1   4   6    4.72    0.54
   1   4   6    6.30    2.01
  -1   4  -6    4.87    0.52
   1   4   6    5.05    1.67
   1   4   6    4.54    0.52
   1   4   6    6.38    1.13
   1   4   6    5.88    1.87
  -1   4  -6    5.06    0.60
   1   4   6    3.75    0.81
  -1  -4  -6    4.24    0.74
  -1  -4  -6    6.53    0.57
  -1  -4  -6    4.37    0.48
  -1  -4  -6    5.24    1.07
  -1  -4  -6    5.16    1.13
   1  -4   6    3.71    0.60
  -1  -4  -6    5.00    0.42
  -1  -4  -6    4.78    0.46
  -1  -4  -6    5.07    1.59
  -1  -4  -6    9.71    1.82
  -1  -4  -6    2.05    1.42
  -1  -4  -6    9.68    2.50
   1  -4   6    5.27    0.93
  -1  -4  -6    5.11    0.71
   1  -4   6    5.33    0.60
   1  -4   6    4.33    0.95
  -1  -4  -6    5.43    0.76
   1  -4   6    6.08    1.70
   1  -4   6    4.38    0.49
  -1  -4  -6    4.87    0.75
   1   4   7  113.87    3.15
  -1   4  -7  109.40    3.83
  -1   4  -7  114.65    4.12
  -1   4  -7  110.20    3.04
  -1   4  -7  107.19    2.76
   1   4   7  105.74    6.33
  -1   4  -7  108.57    3.22
  -1   4  -7  108.10    4.65
  -1   4  -7  110.08    4.42
   1   4   7  103.67    3.85
  -1   4  -7  105.40    7.59
   1   4   7   98.85    6.35
  -1  -4  -7  103.02    4.15
  -1  -4  -7  116.29    6.00
   1  -4   7  110.68    3.98
  -1  -4  -7  123.18    7.33
  -1  -4  -7  109.15    2.80
  -1  -4  -7  109.06    4.23
   1  -4   7  109.10    2.87
  -1  -4  -7  108.28    2.99
   1  -4   7  108.66    3.82
   1  -4   7  109.16    2.80
  -1  -4  -7  115.13    3.31
  -1  -4  -7  121.92    7.39
  -1   4  -8    1.40    0.49
   1   4   8    1.10    1.54
  -1   4  -8    1.89    0.47
   1   4   8    1.53    0.68
  -1   4  -8    2.55    0.82
   1   4   8   -0.12    1.44
  -1   4  -8    2.12    0.69
  -1   4  -8    1.86    0.47
   1   4   8    2.60    1.66
  -1   4  -8    2.45    0.94
   1   4   8    2.86    0.81
  -1   4  -8    1.85    0.84
   1   4   8    1.35    0.39
  -1   4  -8    5.80    2.62
  -1  -4  -8    1.61    0.80
  -1  -4  -8   -0.19    1.69
  -1  -4  -8    2.55    0.84
  -1  -4  -8    4.77    2.31
   1  -4   8    2.12    0.47
  -1  -4  -8    2.25    0.79
   1  -4   8    2.52    0.49
  -1  -4  -8    1.85    0.45
   1  -4   8    2.33    0.67
  -1  -4  -8    0.99    1.43
   1  -4   8    2.56    0.76
   1  -4   8    3.22    1.49
  -1  -4  -8    3.76    1.98
  -1  -4  -8    1.69    0.46
   1  -4   8    1.71    0.42
  -1  -4  -8    2.86    0.60
   1   4   9   31.04    4.37
   1   4   9   40.01    4.42
  -1   4  -9   34.54    2.41
  -1   4  -9   39.23    2.92
  -1   4  -9   36.40    5.55
   1   4   9   36.14    1.73
  -1   4  -9   36.31    1.95
   1   4   9   39.41    2.51
  -1   4  -9   34.26    2.70
  -1   4  -9   32.44    1.62
  -1   4  -9   38.36    2.47
  -1   4  -9   35.53    1.67
  -1  -4  -9   35.84    1.67
  -1  -4  -9   42.09    4.86
  -1  -4  -9   31.06    4.68
  -1  -4  -9   37.60    4.09
   1  -4   9   38.68    2.50
  -1  -4  -9   36.79    1.83
   1  -4   9   38.12    4.27
  -1  -4  -9   39.30    2.75
  -1  -4  -9   34.03    1.68
   1  -4   9   35.75    1.65
  -1  -4  -9   34.72    2.55
   1  -4   9   37.85    1.77
  -1   4 -10    1.29    0.48
  -1   4 -10    2.38    0.56
   1   4  10    0.72    0.67
  -1   4 -10    1.96    0.76
   1   4  10    1.08    1.95
  -1   4 -10    1.83    0.55
   1   4  10    1.17    1.99
  -1   4 -10    2.97    1.07
  -1   4 -10   -0.12    0.69
  -1   4 -10    1.47    0.89
   1   4  10    1.36    0.46
  -1   4 -10    3.07    2.71
  -1  -4 -10    3.36    1.00
  -1  -4 -10    0.73    0.37
   1  -4  10    1.69    0.45
   1  -4  10    1.39    0.77
  -1  -4 -10    2.77    2.01
  -1  -4 -10    1.11    0.71
   1  -4  10    3.67    2.20
  -1  -4 -10    0.87    2.40
  -1  -4 -10    3.54    1.80
  -1  -4 -10    1.33    0.46
   1  -4  10    1.22    0.40
  -1  -4 -10    2.59    0.55
  -1   4 -11   -0.39    0.80
  -1   4 -11    0.31    0.86
  -1   4 -11    0.05    0.46
  -1   4 -11    6.25    3.65
  -1   4 -11    1.24    0.96
   1   4  11    0.26    2.09
   1   4  11    0.84    0.79
  -1   4 -11    0.59    0.47
   1  -4  11    2.03    0.54
  -1  -4 -11    0.15    2.10
  -1  -4 -11   -0.21    2.08
   1  -4  11    3.38    2.10
  -1  -4 -11    1.95    0.84
  -1  -4 -11    0.98    0.92
   1  -4  11    1.75    0.85
  -1  -4 -11    1.32    0.47
  -1  -4 -11    1.67    0.49
   1  -4  11    1.29    0.49
  -1   4 -12   -0.88    0.78
  -1   4 -12    2.53    0.91
  -1   4 -12    1.84    0.48
  -1   4 -12    0.63    0.43
   1  -4  12    1.91    0.91
  -1  -4 -12    1.70    1.04
  -1  -4 -12    1.51    0.51
  -1  -4 -12    1.19    0.82
   1  -4  12    1.87    0.96
   1  -4  12    1.45    0.49
  -1  -4 -12    3.04    2.81
   1  -4  12    6.62    3.37
  -1   5  11   -1.07    0.67
  -1   5  11   -3.70    2.41
   1   5 -11   -0.73    0.91
   1   5 -11   -0.26    0.78
   1   5 -11    0.03    0.42
   1   5 -11   -0.20    0.28
   1  -5 -11    0.05    0.82
   1  -5 -11    0.11    0.78
   1  -5 -11    0.52    2.65
   1  -5 -11    2.93    2.71
   1  -5 -11    0.22    0.35
  -1  -5  11    1.29    2.38
   1  -5 -11    0.38    0.34
  -1  -5  11    0.23    0.39
  -1  -5  11    0.36    0.84
  -1  -5  11    0.06    0.33
   1   5 -10    3.14    1.17
  -1   5  10   -3.10    2.25
   1   5 -10    2.93    1.03
   1   5 -10    1.38    0.78
  -1   5  10    2.48    0.66
  -1   5  10    4.12    1.04
   1   5 -10    1.95    0.56
  -1   5  10    3.13    2.16
   1   5 -10    3.04    0.73
   1   5 -10    3.77    3.18
   1  -5 -10    1.83    0.96
   1  -5 -10    1.83    0.57
   1  -5 -10    2.12    0.92
   1  -5 -10    3.41    3.02
  -1  -5  10    1.80    2.31
  -1  -5  10    1.92    0.52
  -1  -5  10    2.12    0.52
   1  -5 -10   -0.30    2.85
   1  -5 -10    2.71    2.07
   1  -5 -10    2.12    0.57
  -1  -5  10    3.34    1.10
   1  -5 -10    2.64    0.58
   1   5  -9    6.96    3.10
  -1   5   9    8.35    0.94
   1   5  -9    6.99    1.03
   1   5  -9    6.19    1.45
   1   5  -9    6.28    1.03
   1   5  -9   11.01    1.92
  -1   5   9    7.54    2.76
  -1   5   9    5.30    1.22
   1   5  -9    6.98    1.48
  -1   5   9    6.59    2.47
  -1  -5   9    5.84    0.86
   1  -5  -9    7.09    2.63
   1  -5  -9    7.46    1.03
  -1  -5   9    8.11    1.56
   1  -5  -9    9.03    2.93
   1  -5  -9    7.16    1.55
   1  -5  -9    6.96    1.48
   1  -5  -9    6.53    0.94
  -1  -5   9    7.67    0.81
   1  -5  -9    9.17    2.98
  -1  -5   9    9.15    2.52
  -1   5   8   -2.86    1.43
   1   5  -8   -0.05    0.27
  -1   5   8    0.10    0.25
  -1   5   8   -0.79    1.67
   1   5  -8   -0.94    0.56
   1   5  -8   -2.69    1.91
   1   5  -8   -0.01    0.53
   1   5  -8    0.32    0.27
   1   5  -8    0.34    0.56
   1  -5  -8    0.71    0.59
   1  -5  -8    1.87    1.96
   1  -5  -8   -0.31    0.47
  -1  -5   8    0.22    0.24
   1  -5  -8    0.11    1.63
  -1  -5   8   -0.04    0.48
  -1  -5   8    0.10    0.26
  -1  -5   8    0.93    1.62
   1  -5  -8   -0.20    0.23
   1  -5  -8    0.06    0.23
   1   5  -7    0.34    0.32
  -1   5   7   -0.05    1.33
  -1   5   7    0.67    0.39
   1   5  -7    3.34    2.10
   1   5  -7    1.44    0.77
   1   5  -7    0.57    0.36
   1   5  -7    0.10    0.55
  -1   5   7    0.19    0.40
   1   5  -7   -0.23    0.57
  -1   5   7    0.94    1.72
  -1  -5   7    0.72    0.25
   1  -5  -7   -0.06    1.46
   1  -5  -7   -0.87    1.64
   1  -5  -7   -0.22    0.46
  -1  -5   7    0.32    0.25
  -1  -5   7    2.01    1.26
  -1  -5   7   -0.20    0.46
   1  -5  -7   -0.26    0.40
   1  -5  -7    0.28    0.27
   1  -5  -7    0.11    0.21
   1   5  -6   62.48    2.27
   1   5  -6   58.86    3.51
   1   5  -6   61.65    3.15
   1   5  -6   64.24    6.21
  -1   5   6   62.65    3.03
   1   5  -6   56.11    3.69
  -1   5   6   57.99    2.30
  -1   5   6   49.08    4.65
  -1   5   6   50.39    5.07
   1   5  -6   59.87    2.66
  -1   5   6   56.73    2.99
  -1   5   6   58.03    4.99
   1  -5  -6   57.30    3.16
   1  -5  -6   49.56    4.37
  -1  -5   6   57.77    1.97
  -1  -5   6   54.63    2.06
   1  -5  -6   55.52    2.17
  -1  -5   6   52.22    4.04
   1  -5  -6   57.71    5.46
  -1  -5   6   53.81    2.88
   1  -5  -6   55.76    3.27
   1  -5  -6   55.58    2.03
   1   5  -5   14.38    1.20
  -1   5   5   13.98    3.09
   1   5  -5   13.66    1.57
  -1   5   5   16.76    1.61
   1   5  -5   17.32    1.84
  -1   5   5   16.10    3.01
   1   5  -5   14.86    1.07
  -1   5   5   14.58    1.10
  -1   5   5   14.94    3.02
  -1   5   5   14.79    1.48
  -1  -5   5   19.96    2.92
  -1  -5   5   15.10    1.31
   1  -5  -5   12.59    2.49
   1  -5  -5   16.91    1.71
   1  -5  -5   16.07    3.16
  -1  -5   5   15.06    2.38
   1  -5  -5   15.96    1.66
  -1  -5   5   14.51    1.47
  -1  -5   5   16.28    1.06
   1  -5  -5   15.56    1.10
   1  -5  -5   13.76    0.97
  -1  -5   5   15.30    0.92
  -1   5   4   59.21    4.82
   1   5  -4   60.62    5.60
   1   5  -4   50.09    2.66
  -1   5   4   56.58    4.89
   1   5  -4   55.19    2.04
  -1   5   4   56.86    2.79
  -1   5   4   57.20    2.17
  -1   5   4   51.60    4.36
  -1   5   4   59.58    3.02
   1   5  -4   55.40    1.94
   1   5  -4   59.37    3.33
   1   5  -4   62.59    4.04
   1   5  -4   58.72    2.95
   1   5  -4   55.84    4.38
   1   5  -4   57.41    1.77
   1   5  -4   52.56    2.53
  -1  -5   4   59.88    5.00
   1  -5  -4   64.76    5.42
   1  -5  -4   57.20    3.06
   1  -5  -4   62.44    4.35
   1  -5  -4   55.25    2.96
  -1  -5   4   60.04    2.95
  -1  -5   4   58.39    2.95
   1  -5  -4   56.78    1.91
  -1  -5   4   66.20    4.53
  -1  -5   4   59.06    2.05
  -1  -5   4   58.52    2.53
  -1  -5   4   57.50    1.78
  -1  -5   4   53.98    3.76
   1  -5  -4   57.55    2.10
   1   5  -3    0.76    1.37
   1   5  -3   -0.44    0.86
   1   5  -3    0.24    0.55
   1   5  -3    1.11    0.34
   1   5  -3    0.93    0.27
   1   5  -3    0.45    0.28
   1   5  -3    0.59    0.22
   1   5  -3    1.92    1.48
  -1   5   3    1.94    1.51
  -1   5   3    0.88    1.07
   1   5  -3   -0.39    1.16
   1   5  -3    0.94    0.53
  -1   5   3    1.50    0.67
  -1   5   3    0.83    0.45
   1   5  -3    1.12    0.44
   1   5  -3   -0.40    0.38
   1   5  -3    0.15    0.23
  -1   5   3    1.07    1.11
  -1   5   3    0.78    0.28
   1   5  -3    0.35    0.42
   1  -5  -3    0.53    0.47
  -1  -5   3    0.66    1.26
  -1  -5   3    1.47    0.92
  -1  -5   3   -0.84    1.03
   1  -5  -3    0.57    0.29
  -1  -5   3    0.58    0.46
   1  -5  -3    0.48    0.42
  -1  -5   3    0.38    0.37
  -1  -5   3    0.83    0.32
   1  -5  -3    1.91    1.33
   1  -5  -3    1.02    1.03
  -1  -5   3   -0.61    1.17
  -1  -5   3    1.15    0.58
   1  -5  -3    0.76    0.28
  -1  -5   3    0.58    0.26
  -1  -5   3   -0.18    0.39
  -1  -5   3    1.38    0.31
  -1  -5   3    1.11    0.32
  -1   5   2   13.96    0.87
   1   5  -2   15.60    0.94
   1   5  -2   17.93    2.67
   1   5  -2   13.00    0.81
  -1   5   2   16.28    3.01
  -1   5   2   12.65    2.50
  -1   5   2   14.91    0.84
   1   5  -2   15.26    1.48
  -1   5   2   12.59    1.16
   1   5  -2   14.06    0.89
   1   5  -2   13.47    1.55
   1   5  -2   14.55    1.02
   1   5  -2   13.82    1.27
  -1   5   2   13.67    1.29
   1   5  -2   13.28    1.52
   1   5  -2   14.73    1.35
   1   5  -2    9.47    2.48
  -1   5   2   14.34    2.39
   1   5  -2   14.26    3.06
  -1   5   2   14.48    3.08
  -1   5   2   14.89    1.59
   1   5  -2   12.11    2.17
   1   5  -2   14.50    0.89
  -1   5   2   14.49    1.01
  -1  -5   2   12.75    1.94
  -1  -5   2   13.47    2.52
   1  -5  -2   15.74    1.50
  -1  -5   2   12.98    0.75
  -1  -5   2   13.87    1.29
  -1  -5   2   12.64    1.35
   1  -5  -2   15.25    1.47
  -1  -5   2   15.00    1.36
   1  -5  -2   14.25    2.85
  -1  -5   2   13.91    1.38
   1  -5  -2   14.22    0.88
   1  -5  -2   13.24    0.93
   1  -5  -2   14.38    2.33
  -1  -5   2   15.05    0.96
  -1  -5   2   11.95    2.44
  -1  -5   2   12.83    0.84
  -1  -5   2   12.89    0.87
  -1  -5   2   13.63    2.47
   1   5  -1    0.20    0.37
   1   5  -1    0.40    1.29
  -1   5   1    0.60    0.36
   1   5  -1    0.65    0.27
  -1   5   1    0.24    0.17
  -1   5   1    1.12    1.28
   1   5  -1    0.41    0.20
   1   5  -1   -0.10    0.37
  -1   5   1    0.48    0.49
  -1   5   1    0.20    0.20
   1   5  -1    0.80    0.40
   1   5  -1    0.83    0.99
   1   5  -1    0.16    0.19
   1   5  -1    0.61    0.21
  -1   5   1    0.43    0.27
  -1   5   1   -1.66    1.04
   1   5  -1    0.79    0.27
   1   5  -1    0.70    1.08
  -1   5   1    1.10    1.32
   1   5  -1    0.45    0.32
   1  -5  -1    0.69    0.57
  -1  -5   1    0.01    0.72
   1  -5  -1    0.71    0.44
  -1  -5   1    0.50    0.37
  -1  -5   1    0.46    0.41
  -1  -5   1    0.36    0.23
  -1  -5   1    0.19    0.39
  -1  -5   1    0.19    0.18
   1  -5  -1    0.28    0.97
   1  -5  -1    2.17    1.42
   1  -5  -1    0.26    0.20
   1  -5  -1    0.24    0.25
  -1  -5   1    0.77    0.21
  -1  -5   1    0.69    1.15
  -1   5   0    0.03    0.11
   1   5   0    0.15    0.93
  -1   5   0   -0.13    1.22
  -1   5   0   -0.65    1.02
  -1   5   0    1.66    1.41
  -1   5   0   -0.24    0.34
  -1   5   0   -0.05    0.17
  -1   5   0   -0.25    0.16
   1   5   0   -0.03    0.14
  -1   5   0    0.14    0.21
   1   5   0   -0.52    0.26
  -1   5   0   -0.07    0.14
   1   5   0    0.26    0.17
   1   5   0    1.04    1.09
   1   5   0    0.20    0.37
  -1   5   0    0.47    0.44
   1   5   0    0.89    1.00
   1   5   0    0.08    0.14
   1   5   0    0.04    0.22
   1   5   0    0.19    0.17
  -1   5   0    0.29    0.15
  -1   5   0    0.53    0.32
   1  -5   0   -0.87    1.03
   1  -5   0   -0.15    0.30
  -1  -5   0   -0.36    0.30
  -1  -5   0   -1.01    0.63
   1  -5   0   -0.35    0.25
  -1  -5   0   -0.55    0.25
   1  -5   0   -0.62    0.31
  -1  -5   0   -0.74    1.04
  -1  -5   0   -0.23    0.27
   1  -5   0    0.08    0.15
   1  -5   0   -0.10    0.15
   1  -5   0   -1.34    1.01
  -1  -5   0    0.00    0.14
  -1  -5   0    0.08    0.12
   1  -5   0   -1.10    0.74
  -1  -5   0   -0.06    0.14
   1   5   1    0.42    0.24
   1   5   1    1.74    1.13
   1   5   1    0.70    0.24
   1   5   1    0.77    0.47
   1   5   1    0.70    0.38
   1   5   1    0.93    0.26
  -1   5  -1    0.03    0.28
  -1   5  -1    2.26    1.37
  -1   5  -1   -0.18    0.33
  -1   5  -1    1.04    0.31
  -1   5  -1    0.52    0.22
   1   5   1    0.62    0.23
   1   5   1    0.03    0.96
   1   5   1    0.66    0.36
  -1   5  -1    0.96    1.10
  -1   5  -1    0.39    0.27
   1   5   1    0.57    1.06
  -1   5  -1    0.90    0.29
  -1   5  -1    1.01    0.43
  -1   5  -1    0.84    0.45
  -1   5  -1    0.46    0.21
  -1   5  -1    1.45    1.30
   1  -5   1    0.37    0.36
  -1  -5  -1    0.29    0.36
   1  -5   1    0.18    0.19
   1  -5   1    1.36    1.19
  -1  -5  -1    0.47    0.21
  -1  -5  -1    0.53    0.27
  -1  -5  -1    0.59    1.22
   1  -5   1    1.24    0.34
   1  -5   1    1.84    0.62
  -1  -5  -1    0.25    0.82
   1  -5   1   -0.43    0.99
   1  -5   1    0.70    0.40
   1  -5   1    0.18    0.89
  -1  -5  -1    0.28    0.37
   1   5   2    8.90    0.88
   1   5   2    6.75    2.11
   1   5   2    9.32    0.65
  -1   5  -2    8.51    0.69
   1   5   2   10.60    0.86
  -1   5  -2   11.52    3.02
   1   5   2    9.56    0.97
  -1   5  -2    8.57    1.18
  -1   5  -2    9.98    0.77
  -1   5  -2    7.46    1.92
  -1   5  -2   10.57    0.88
   1   5   2   10.84    1.34
   1   5   2    9.15    0.59
  -1   5  -2    6.08    2.01
  -1   5  -2    9.48    1.56
  -1   5  -2   10.92    0.75
   1   5   2    9.72    0.96
  -1   5  -2    9.72    1.10
   1   5   2   12.29    3.11
  -1   5  -2    6.96    1.20
   1   5   2    8.46    2.08
  -1   5  -2    8.65    1.14
   1  -5   2    9.16    0.76
  -1  -5  -2   10.72    0.84
   1  -5   2    8.66    0.68
   1  -5   2    8.74    0.96
  -1  -5  -2    9.75    0.65
  -1  -5  -2    6.31    2.25
   1  -5   2    7.09    1.80
   1  -5   2    9.51    2.12
   1  -5   2    8.73    1.03
   1  -5   2    8.99    0.66
  -1  -5  -2   10.74    1.85
   1  -5   2   10.78    2.25
   1  -5   2    9.37    0.74
  -1  -5  -2   10.06    1.48
   1  -5   2    7.31    1.16
   1  -5   2    8.85    0.94
   1  -5   2    7.90    1.79
  -1  -5  -2    9.86    1.45
  -1   5  -3    0.57    0.41
  -1   5  -3    0.20    0.34
  -1   5  -3   -0.51    0.33
  -1   5  -3    0.17    0.14
   1   5   3    0.45    0.26
  -1   5  -3    0.39    0.20
  -1   5  -3    0.11    0.47
  -1   5  -3   -0.60    1.25
   1   5   3   -0.66    0.29
   1   5   3   -0.10    0.12
  -1   5  -3   -0.30    0.15
   1   5   3    0.13    0.14
   1   5   3   -1.88    1.04
  -1   5  -3    0.05    0.28
   1   5   3    0.46    1.19
  -1   5  -3    0.62    1.21
   1  -5   3    0.29    0.36
   1  -5   3    0.34    0.24
  -1  -5  -3   -0.25    0.12
   1  -5   3    0.31    0.34
   1  -5   3    0.65    1.09
   1  -5   3   -0.10    0.13
  -1  -5  -3    0.49    0.32
  -1  -5  -3    0.04    0.14
   1  -5   3    0.38    1.44
   1  -5   3    0.18    0.19
   1  -5   3   -0.41    0.33
   1  -5   3    0.23    0.90
  -1  -5  -3    0.05    0.89
  -1  -5  -3   -0.31    0.32
  -1  -5  -3    1.70    1.37
   1  -5   3    0.14    0.19
  -1   5  -4   25.30    4.85
   1   5   4   24.66    2.02
  -1   5  -4   24.49    1.91
  -1   5  -4   24.72    1.88
  -1   5  -4   23.58    1.13
  -1   5  -4   28.10    2.88
  -1   5  -4   24.57    1.30
  -1   5  -4   26.52    1.41
   1   5   4   19.95    3.62
  -1   5  -4   23.31    2.18
   1   5   4   24.63    1.69
   1   5   4   28.34    4.93
   1   5   4   25.52    1.21
   1   5   4   22.39    1.63
  -1  -5  -4   24.10    2.33
   1  -5   4   25.05    1.85
   1  -5   4   24.79    2.82
   1  -5   4   23.12    1.18
   1  -5   4   23.34    1.50
  -1  -5  -4   24.76    1.12
   1  -5   4   25.60    1.25
  -1  -5  -4   24.35    4.58
   1  -5   4   25.28    1.28
   1  -5   4   27.20    2.98
  -1  -5  -4   25.20    1.33
   1  -5   4   26.34    1.70
  -1  -5  -4   25.23    2.67
  -1  -5  -4   24.08    1.91
  -1   5  -5    2.66    0.54
  -1   5  -5    2.11    0.50
  -1   5  -5    3.10    2.16
   1   5   5    3.34    0.88
   1   5   5    4.47    1.86
   1   5   5    2.13    1.38
  -1   5  -5    2.35    0.85
   1   5   5    1.26    0.45
   1   5   5    2.80    0.40
   1   5   5    2.34    0.52
  -1   5  -5    1.66    0.87
  -1   5  -5    1.92    0.61
  -1  -5  -5    0.78    1.53
  -1  -5  -5    2.81    0.90
  -1  -5  -5    1.76    1.41
  -1  -5  -5    1.91    1.61
   1  -5   5    2.64    0.50
   1  -5   5    1.61    0.47
   1  -5   5    2.56    0.42
  -1  -5  -5    2.81    0.49
  -1  -5  -5    2.55    0.58
   1  -5   5    1.66    0.72
   1  -5   5    3.21    1.39
   1  -5   5    4.06    1.60
   1   5   6    4.66    1.01
  -1   5  -6    5.95    0.87
   1   5   6    6.33    1.28
  -1   5  -6    4.73    2.69
   1   5   6    5.80    0.84
  -1   5  -6    6.60    1.30
   1   5   6    5.15    0.44
  -1   5  -6    4.56    1.02
   1   5   6    4.94    2.25
  -1   5  -6    4.21    0.68
  -1   5  -6    5.12    1.33
   1   5   6    5.83    0.84
   1   5   6    8.71    2.52
   1   5   6    4.48    1.77
   1  -5   6    4.63    1.02
   1  -5   6    5.68    0.64
   1  -5   6    5.32    0.76
  -1  -5  -6    5.71    0.61
   1  -5   6    5.37    0.94
   1  -5   6    8.20    2.20
  -1  -5  -6    6.32    0.95
  -1  -5  -6    4.90    1.16
  -1  -5  -6    3.07    2.16
  -1  -5  -6    3.29    1.67
  -1  -5  -6    4.08    1.02
  -1  -5  -6    7.37    2.68
  -1  -5  -6    4.43    0.68
   1  -5   6    5.82    0.57
   1   5   7   -0.60    1.65
   1   5   7    1.64    0.58
   1   5   7   -0.28    1.69
   1   5   7    2.71    1.46
  -1   5  -7    0.45    0.31
   1   5   7    0.37    0.64
  -1   5  -7    0.38    0.32
  -1   5  -7    1.16    0.76
  -1   5  -7    0.72    0.60
  -1   5  -7    0.04    0.40
  -1   5  -7    0.30    1.90
   1   5   7    0.29    0.31
  -1  -5  -7    0.44    1.71
   1  -5   7    3.41    1.69
   1  -5   7    1.49    0.68
  -1  -5  -7    1.34    0.41
  -1  -5  -7    4.57    2.33
  -1  -5  -7    1.08    0.60
   1  -5   7    0.80    0.33
  -1  -5  -7    0.54    1.53
   1  -5   7    0.97    0.37
  -1  -5  -7    0.77    0.31
  -1  -5  -7    1.08    0.44
  -1  -5  -7    1.29    0.74
  -1   5  -8    0.21    0.32
   1   5   8   -0.13    1.26
  -1   5  -8   -0.47    0.49
   1   5   8   -0.12    0.47
  -1   5  -8   -0.38    0.64
   1   5   8   -0.39    1.67
  -1   5  -8   -0.22    0.20
  -1   5  -8    0.13    0.64
   1   5   8    0.36    0.26
  -1   5  -8   -1.15    2.21
  -1  -5  -8   -4.89    2.12
  -1  -5  -8    0.07    0.60
  -1  -5  -8   -0.69    0.60
  -1  -5  -8   -0.59    2.05
  -1  -5  -8   -1.29    1.85
  -1  -5  -8   -0.24    0.24
  -1  -5  -8   -0.50    0.51
   1  -5   8   -0.44    0.48
   1  -5   8   -0.22    0.20
  -1  -5  -8   -0.51    0.30
  -1  -5  -8    1.26    2.31
   1  -5   8   -0.96    1.54
  -1  -5  -8   -0.33    0.23
  -1   5  -9    2.98    1.08
  -1   5  -9    0.79    0.65
  -1   5  -9    1.67    0.58
   1   5   9    5.51    2.33
  -1   5  -9    1.44    0.47
   1   5   9    2.69    0.90
  -1   5  -9    2.74    3.03
  -1   5  -9    1.26    0.85
   1   5   9   -0.95    2.07
   1   5   9    0.83    0.42
   1  -5   9    1.81    0.78
   1  -5   9    1.77    0.51
   1  -5   9    1.90    1.83
  -1  -5  -9    1.19    0.91
  -1  -5  -9    1.62    2.24
  -1  -5  -9    1.85    0.47
  -1  -5  -9    0.17    2.09
  -1  -5  -9    2.56    0.89
  -1  -5  -9    1.17    0.43
   1  -5   9    1.99    0.54
  -1   5 -10    1.35    0.84
   1   5  10    0.12    0.35
  -1   5 -10    0.49    0.87
   1   5  10   -2.50    2.32
  -1   5 -10    0.48    0.33
  -1   5 -10    4.84    3.37
  -1   5 -10    1.29    0.55
  -1   5 -10    0.83    0.59
   1  -5  10    1.70    2.24
  -1  -5 -10    0.33    0.72
  -1  -5 -10   -0.74    1.18
   1  -5  10    1.38    0.48
  -1  -5 -10    7.24    3.35
  -1  -5 -10   -3.19    4.44
  -1  -5 -10    1.00    0.40
   1  -5  10    0.95    0.79
  -1  -5 -10    1.57    0.51
   1  -5  10    1.40    0.50
   1   6  -9    4.41    1.62
  -1   6   9   -0.58    2.03
  -1   6   9    2.92    0.98
   1   6  -9    2.75    3.44
  -1   6   9    3.98    3.06
   1   6  -9    2.51    1.02
  -1   6   9    3.29    0.73
   1   6  -9    4.22    0.89
   1  -6  -9    7.19    3.55
  -1  -6   9    4.12    1.16
   1  -6  -9    3.65    0.75
   1  -6  -9    1.85    1.00
  -1  -6   9    3.46    0.70
  -1  -6   9    5.89    2.70
  -1  -6   9    3.48    0.70
   1  -6  -9    3.79    1.13
   1  -6  -9    2.19    2.83
   1  -6  -9    2.01    0.54
  -1   6   8    2.03    0.67
   1   6  -8    1.13    0.89
  -1   6   8    0.74    0.74
   1   6  -8    0.83    1.03
   1   6  -8    2.44    0.72
  -1   6   8    2.71    2.84
   1   6  -8    0.49    2.69
  -1   6   8   -2.24    1.92
  -1  -6   8    0.11    2.04
   1  -6  -8    3.26    0.69
  -1  -6   8    1.05    0.41
   1  -6  -8    0.94    0.98
  -1  -6   8    1.62    0.53
   1  -6  -8    2.19    2.06
   1  -6  -8    2.82    2.64
   1  -6  -8    1.27    0.54
   1  -6  -8    2.57    1.27
  -1  -6   8    2.65    1.05
   1   6  -7    8.95    1.19
   1   6  -7   13.25    3.91
   1   6  -7    9.33    1.77
  -1   6   7    8.41    1.15
  -1   6   7    2.70    2.35
   1   6  -7    7.79    1.64
   1  -6  -7    7.25    0.84
   1  -6  -7    6.15    2.67
   1  -6  -7    8.82    1.77
   1  -6  -7    4.60    1.13
   1  -6  -7    6.95    0.98
   1  -6  -7    4.59    2.70
  -1  -6   7   10.87    2.64
  -1  -6   7    7.09    0.82
  -1  -6   7    8.93    0.85
  -1  -6   7    7.86    1.50
   1   6  -6   49.92    2.23
  -1   6   6   55.17    5.19
   1   6  -6   52.44    7.36
  -1   6   6   48.58    2.26
  -1   6   6   46.35    5.25
  -1   6   6   52.67    3.02
   1   6  -6   48.14    3.46
   1   6  -6   45.68    3.14
  -1  -6   6   46.66    4.46
   1  -6  -6   50.40    2.02
  -1  -6   6   50.67    2.12
   1  -6  -6   48.09    3.15
  -1  -6   6   47.97    2.95
   1  -6  -6   45.67    2.10
  -1  -6   6   46.69    1.88
   1  -6  -6   46.76    4.70
   1  -6  -6   48.96    3.23
   1  -6  -6   53.85    6.08
  -1   6   5   23.28    4.18
  -1   6   5   23.96    2.05
  -1   6   5   27.77    1.81
   1   6  -5   18.58    4.01
  -1   6   5   27.43    4.50
   1   6  -5   27.86    2.28
  -1   6   5   26.74    1.22
   1   6  -5   24.02    2.44
  -1   6   5   26.70    1.63
  -1   6   5   25.74    2.25
  -1   6   5   23.30    3.96
   1   6  -5   27.19    1.55
   1  -6  -5   27.06    1.57
   1  -6  -5   27.36    1.44
   1  -6  -5   23.61    2.18
   1  -6  -5   23.54    2.24
   1  -6  -5   19.43    4.06
   1  -6  -5   30.44    4.17
  -1  -6   5   25.34    2.09
  -1  -6   5   27.86    1.54
   1   6  -4    1.50    0.44
  -1   6   4    2.02    0.43
  -1   6   4    1.64    0.82
  -1   6   4   -0.64    1.87
  -1   6   4    3.02    1.79
   1   6  -4    0.82    0.68
  -1   6   4    1.89    0.66
   1   6  -4    1.67    0.96
  -1   6   4    1.89    1.93
   1   6  -4   -0.05    2.04
  -1   6   4    0.98    0.58
  -1   6   4    0.73    0.42
   1  -6  -4    0.81    0.35
  -1  -6   4   -0.30    1.62
   1  -6  -4    2.22    1.98
  -1  -6   4    1.81    1.37
  -1  -6   4    1.57    0.44
  -1  -6   4    1.64    0.65
   1  -6  -4    1.92    0.46
   1  -6  -4    0.48    0.47
   1  -6  -4    1.48    1.56
  -1  -6   4    2.10    0.43
  -1  -6   4    1.47    0.65
   1  -6  -4    1.06    0.75
   1   6  -3    0.03    0.80
   1   6  -3   -2.18    1.69
  -1   6   3    3.77    1.83
  -1   6   3    0.53    0.69
   1   6  -3    1.58    0.41
   1   6  -3    1.64    0.45
  -1   6   3    1.47    0.37
  -1   6   3   -2.93    1.53
   1   6  -3    1.77    0.71
   1   6  -3    1.18    0.35
  -1   6   3    1.08    0.39
   1   6  -3    2.45    0.85
  -1   6   3    0.93    0.46
   1   6  -3    1.62    1.36
  -1  -6   3    0.77    0.37
   1  -6  -3    0.57    1.45
   1  -6  -3    1.47    0.78
   1  -6  -3    1.20    0.41
  -1  -6   3    0.48    1.59
   1  -6  -3   -0.32    1.54
  -1  -6   3    1.34    1.15
   1  -6  -3    0.57    0.32
  -1  -6   3    1.38    0.34
   1  -6  -3    1.24    0.76
  -1  -6   3    2.09    0.82
  -1  -6   3    1.35    0.68
   1   6  -2    7.32    0.73
  -1   6   2    8.01    0.84
   1   6  -2    9.15    2.31
   1   6  -2    7.05    2.48
   1   6  -2    8.81    0.79
   1   6  -2    7.80    0.75
  -1   6   2    8.28    1.60
  -1   6   2    7.17    1.16
   1   6  -2    7.33    1.43
   1   6  -2   10.65    1.71
  -1   6   2    6.91    0.65
  -1   6   2   10.39    3.04
  -1   6   2    8.95    2.50
   1   6  -2    7.48    1.21
   1  -6  -2    5.29    0.78
  -1  -6   2    9.84    2.59
   1  -6  -2    4.56    1.07
   1  -6  -2   10.64    2.81
   1  -6  -2    7.72    2.03
  -1  -6   2    6.42    0.70
  -1  -6   2    9.03    0.70
   1  -6  -2    7.75    0.72
  -1  -6   2    8.23    1.34
  -1  -6   2    5.10    1.14
  -1  -6   2    9.76    2.00
   1  -6  -2    6.48    1.30
  -1   6   1    0.57    0.31
   1   6  -1    0.37    1.53
  -1   6   1    1.24    1.48
   1   6  -1   -1.39    1.31
   1   6  -1    0.09    0.21
  -1   6   1    0.37    0.55
  -1   6   1    0.34    0.21
  -1   6   1    0.85    0.43
   1   6  -1    0.78    0.58
  -1   6   1    0.19    1.44
   1   6  -1    0.08    0.35
   1   6  -1    0.34    0.25
  -1  -6   1    1.18    0.63
   1  -6  -1    0.29    1.15
  -1  -6   1    1.68    1.61
  -1  -6   1   -1.09    0.94
  -1  -6   1    0.35    0.27
   1  -6  -1    0.54    0.26
   1  -6  -1    0.60    0.51
   1  -6  -1   -0.66    1.49
   1  -6  -1    0.96    0.62
  -1  -6   1    1.06    0.68
  -1  -6   1    0.14    0.20
   1  -6  -1    0.56    0.32
  -1   6   0    0.18    0.20
   1   6   0    0.77    0.57
   1   6   0    0.29    0.44
   1   6   0    1.01    1.45
  -1   6   0    0.09    1.56
   1   6   0    0.47    0.25
  -1   6   0    0.66    0.31
   1   6   0    0.60    0.35
  -1   6   0    0.52    0.45
  -1   6   0    0.43    0.57
   1   6   0    4.65    2.96
  -1   6   0    3.42    1.76
  -1  -6   0    0.43    0.25
  -1  -6   0    0.98    0.56
  -1  -6   0   -0.28    0.71
  -1  -6   0    1.20    2.72
   1  -6   0    0.43    0.28
   1  -6   0    0.22    0.56
  -1  -6   0    0.42    0.25
   1  -6   0    0.60    0.57
   1  -6   0    0.88    0.38
   1  -6   0    0.04    1.57
   1  -6   0    0.94    1.22
  -1  -6   0   -1.11    1.23
  -1   6  -1    4.08    0.66
   1   6   1    3.64    0.83
   1   6   1    2.60    1.74
   1   6   1    3.85    1.07
   1   6   1    3.78    0.58
   1   6   1    2.59    0.52
  -1   6  -1    2.60    2.12
  -1   6  -1    3.28    0.93
  -1   6  -1    4.01    1.14
  -1   6  -1    3.66    0.63
  -1   6  -1    3.58    1.72
   1   6   1    3.60    2.25
   1  -6   1    3.09    0.59
  -1  -6  -1    3.36    1.81
   1  -6   1    1.21    1.30
   1  -6   1    2.87    0.52
  -1  -6  -1    2.97    1.38
   1  -6   1    3.36    0.85
   1  -6   1    3.25    1.84
  -1  -6  -1    4.17    0.50
   1  -6   1    2.13    0.79
  -1  -6  -1    3.32    0.64
  -1  -6  -1    2.77    0.96
  -1  -6  -1    4.24    1.01
  -1   6  -2    3.48    0.59
  -1   6  -2    2.99    0.54
  -1   6  -2    3.87    2.13
   1   6   2    3.57    0.66
   1   6   2    4.95    2.05
   1   6   2    2.96    1.66
  -1   6  -2    2.35    0.72
  -1   6  -2    3.84    1.09
   1   6   2    3.22    0.53
   1   6   2    3.87    0.92
  -1   6  -2    1.46    1.50
   1   6   2    1.54    0.71
  -1  -6  -2    3.51    1.72
   1  -6   2    4.54    0.98
  -1  -6  -2    4.34    1.04
  -1  -6  -2    2.47    0.51
   1  -6   2    2.98    0.53
   1  -6   2    3.14    0.87
   1  -6   2    4.18    1.95
  -1  -6  -2    2.02    0.74
   1  -6   2    1.72    1.50
   1  -6   2    3.10    0.61
  -1   6  -3    1.49    1.47
   1   6   3    2.60    0.55
   1   6   3    3.25    0.95
  -1   6  -3    2.36    0.49
   1   6   3    3.00    1.64
   1   6   3    2.79    0.64
   1   6   3    2.58    1.96
  -1   6  -3    1.35    0.93
   1   6   3    2.03    0.39
  -1   6  -3    0.95    2.23
  -1  -6  -3    2.88    0.96
  -1  -6  -3    2.74    0.95
   1  -6   3    1.58    0.69
  -1  -6  -3    0.12    1.69
  -1  -6  -3    2.41    0.54
   1  -6   3    2.12    0.52
  -1   6  -4   12.12    1.99
   1   6   4    9.48    1.66
   1   6   4    4.56    2.23
  -1   6  -4    8.89    1.67
   1   6   4    9.66    0.97
   1   6   4    9.04    1.08
  -1   6  -4   11.14    3.56
  -1   6  -4   10.26    1.04
   1   6   4    9.54    0.72
  -1   6  -4    6.79    2.57
   1   6   4    5.77    2.45
  -1   6  -4    8.55    1.32
  -1  -6  -4   11.52    1.91
  -1  -6  -4   10.68    0.98
  -1  -6  -4    3.95    2.01
  -1  -6  -4    8.90    3.19
   1  -6   4    9.23    0.81
   1  -6   4    9.34    0.88
   1  -6   4    9.60    1.49
  -1  -6  -4    8.55    1.59
  -1  -6  -4    9.12    1.01
   1  -6   4    9.82    2.51
   1   6   5    1.78    0.52
   1   6   5    2.22    0.39
  -1   6  -5    2.31    2.22
   1   6   5    3.89    2.29
   1   6   5    1.38    1.86
   1   6   5    2.69    0.67
  -1   6  -5    1.54    0.83
   1   6   5    4.20    1.25
   1  -6   5    2.43    1.75
  -1  -6  -5    4.07    1.12
  -1  -6  -5    0.99    0.75
  -1  -6  -5    1.77    0.52
  -1  -6  -5    3.27    2.19
   1  -6   5    2.31    0.52
  -1  -6  -5    4.25    2.43
  -1  -6  -5    1.92    0.54
   1  -6   5    2.10    0.74
   1  -6   5    2.48    0.55
   1   6   6    0.12    0.24
  -1   6  -6    0.25    0.34
  -1   6  -6   -0.43    1.86
   1   6   6   -0.58    1.75
   1   6   6   -1.27    1.83
   1   6   6   -0.52    0.24
  -1   6  -6    0.93    0.80
   1   6   6   -0.13    0.15
   1   6   6   -0.39    0.65
  -1   6  -6   -0.55    0.46
  -1  -6  -6   -1.39    1.95
  -1  -6  -6   -0.67    2.00
   1  -6   6    0.25    0.24
  -1  -6  -6    0.11    0.58
   1  -6   6    0.15    0.23
  -1  -6  -6    0.62    0.32
   1  -6   6    0.15    0.43
  -1  -6  -6    0.18    0.27
  -1  -6  -6    0.53    0.61
   1  -6   6   -0.20    1.48
   1   6   7   -0.47    0.70
  -1   6  -7    0.81    0.86
   1   6   7    0.46    0.29
  -1   6  -7   -0.22    0.65
  -1   6  -7    0.11    0.40
   1   6   7   -2.57    2.13
   1   6   7    0.04    0.17
   1   6   7   -2.43    1.88
  -1   6  -7    2.94    2.91
   1   6   7    0.56    0.37
  -1  -6  -7    1.24    2.53
   1  -6   7   -0.14    0.19
  -1  -6  -7    1.11    2.58
  -1  -6  -7    0.61    0.37
  -1  -6  -7    0.65    0.59
   1  -6   7    2.14    0.80
   1  -6   7    3.05    1.88
  -1  -6  -7    0.46    0.35
   1  -6   7    0.89    0.38
  -1  -6  -7    0.02    0.70
   1   6   8    6.83    0.57
   1   6   8    5.33    0.87
   1   6   8    4.35    3.47
  -1   6  -8    5.66    0.99
   1   6   8    7.76    1.51
  -1   6  -8    3.73    1.25
   1  -6   8    3.43    1.02
  -1  -6  -8    6.60    1.54
  -1  -6  -8    7.19    1.14
  -1  -6  -8    5.11    3.18
   1  -6   8    6.00    0.87
   1  -6   8    5.48    1.85
  -1  -6  -8    3.36    3.58
  -1  -6  -8    4.96    1.34
   1  -6   8    5.55    2.46
  -1  -6  -8    5.66    1.18
   1   6   9    0.29    0.16
   1   6   9   -0.63    2.70
   1   6   9    0.15    0.32
  -1   6  -9   -0.01    0.91
  -1   6  -9   -1.69    0.80
   1   6   9   -0.21    0.33
  -1   6  -9   -0.22    0.40
  -1   6  -9   -0.53    3.19
  -1  -6  -9   -0.29    0.38
  -1  -6  -9    0.34    2.83
   1  -6   9   -1.16    2.41
  -1  -6  -9   -3.06    3.07
  -1  -6  -9   -0.40    0.76
   1  -6   9    0.11    0.67
  -1  -6  -9   -0.40    0.26
   1  -6   9   -0.24    0.30
  -1  -6  -9   -2.04    0.71
   1  -6   9   -0.46    0.23
  -1   7   7   -0.07    0.19
  -1   7   7    0.53    0.47
   1   7  -7   -2.34    3.12
   1   7  -7   -0.89    0.95
  -1   7   7   -0.16    2.90
  -1   7   7   -0.16    0.46
   1  -7  -7   -0.64    3.89
   1  -7  -7    0.00    0.29
   1  -7  -7    0.39    0.77
  -1  -7   7   -0.36    0.33
  -1  -7   7   -0.72    0.73
   1  -7  -7   -0.12    0.93
  -1   7   6    1.84    2.21
  -1   7   6    0.71    0.45
  -1   7   6    0.66    0.38
   1   7  -6   -1.62    2.72
   1   7  -6   -0.42    0.81
  -1   7   6    0.31    0.21
   1  -7  -6    0.22    0.69
  -1  -7   6    0.35    0.34
   1  -7  -6   -4.42    2.21
  -1  -7   6   -0.03    0.61
   1  -7  -6    0.50    0.32
   1  -7  -6    0.62    0.74
   1   7  -5    0.06    0.90
  -1   7   5    0.04    0.30
   1   7  -5   -1.79    2.75
  -1   7   5   -1.56    2.30
  -1   7   5    0.39    0.46
  -1   7   5   -1.24    0.72
  -1   7   5   -0.45    1.95
  -1   7   5    0.21    0.22
  -1  -7   5   -0.18    0.67
   1  -7  -5    0.27    0.33
  -1  -7   5    0.16    0.39
   1  -7  -5    2.04    1.01
   1  -7  -5    1.43    2.75
   1  -7  -5    0.04    0.56
  -1   7   4    0.78    0.40
  -1   7   4    1.06    0.60
   1   7  -4    0.70    0.64
  -1   7   4    3.47    2.35
   1   7  -4    1.97    2.25
  -1   7   4    0.64    0.85
  -1   7   4    0.35    0.25
  -1   7   4    1.07    2.57
  -1  -7   4    0.30    0.65
  -1  -7   4    0.77    0.38
   1  -7  -4    2.39    2.22
   1  -7  -4   -0.02    0.65
   1  -7  -4    0.64    0.37
   1  -7  -4   -0.30    0.56
   1   7  -3   -1.87    2.11
   1   7  -3    1.74    0.92
  -1   7   3    2.75    0.62
  -1   7   3    1.83    0.96
  -1   7   3    2.22    2.44
  -1   7   3    4.23    1.01
  -1   7   3    8.04    2.79
  -1   7   3    2.76    0.55
   1  -7  -3    1.65    0.55
   1  -7  -3    3.32    2.54
   1  -7  -3    0.98    0.76
  -1  -7   3    4.56    0.86
   1  -7  -3    2.10    0.84
  -1  -7   3    7.03    1.58
  -1   7   2   15.48    1.62
  -1   7   2   16.33    1.09
   1   7  -2   16.59    1.21
  -1   7   2   22.69    4.35
   1   7  -2   16.02    2.41
  -1   7   2    8.22    3.25
  -1   7   2   16.62    1.31
  -1   7   2   14.09    2.24
   1   7  -2   13.08    3.15
   1   7  -2   11.13    3.48
   1  -7  -2   13.86    2.03
  -1  -7   2   17.10    1.30
  -1  -7   2   15.71    3.79
   1  -7  -2   18.19    4.08
  -1  -7   2   15.99    1.82
  -1  -7   2   19.67    3.89
   1  -7  -2   14.40    1.20
   1  -7  -2   16.83    1.98
  -1  -7   2   11.88    1.85
  -1  -7   2   15.61    1.22
   1  -7  -2   15.68    1.27
   1  -7  -2   10.03    3.18
  -1   7   1   -0.02    0.20
   1   7  -1    0.39    1.81
  -1   7   1   -0.12    0.43
  -1   7   1    0.08    2.19
   1   7  -1    0.44    0.31
   1   7  -1    0.00    0.20
   1   7  -1   -0.24    1.94
   1   7  -1   -0.88    0.59
  -1   7   1    0.13    0.66
   1   7  -1    0.04    0.41
  -1   7   1    0.26    0.24
  -1   7   1    0.85    1.90
   1  -7  -1   -0.21    0.50
  -1  -7   1    0.01    0.62
   1  -7  -1    0.57    0.32
  -1  -7   1    0.41    0.36
  -1  -7   1   -0.41    0.51
  -1  -7   1   -0.19    0.23
  -1  -7   1   -1.92    1.99
   1  -7  -1    2.07    1.71
  -1  -7   1    0.75    2.33
   1  -7  -1   -0.21    0.62
   1  -7  -1    0.08    0.24
   1  -7  -1   -0.14    2.01
  -1   7   0   12.86    1.02
   1   7   0   12.46    0.99
   1   7   0   11.93    3.52
  -1   7   0   10.35    3.35
   1   7   0   14.07    1.92
   1   7   0   12.81    3.31
  -1   7   0   11.75    2.02
   1   7   0   11.14    1.05
   1   7   0    8.29    1.64
  -1   7   0    9.99    1.49
  -1   7   0   11.29    1.07
  -1   7   0   11.62    3.17
   1  -7   0   11.74    3.20
   1  -7   0   11.61    1.09
   1  -7   0   10.50    1.81
  -1  -7   0   10.26    1.09
  -1  -7   0   14.01    2.02
  -1  -7   0    8.41    3.24
   1  -7   0   13.46    1.89
   1  -7   0   10.06    0.89
   1  -7   0   11.49    2.72
  -1  -7   0   13.48    1.13
  -1  -7   0   10.81    3.34
  -1  -7   0   14.91    1.73
   1   7   1    3.83    0.99
  -1   7  -1    4.51    1.32
   1   7   1    3.42    1.21
  -1   7  -1    3.73    0.93
  -1   7  -1    3.64    2.48
   1   7   1    1.68    1.91
  -1   7  -1    3.17    0.65
   1   7   1    3.04    0.64
   1   7   1    1.19    2.27
  -1   7  -1    4.04    0.68
  -1   7  -1    2.48    2.09
   1   7   1    3.35    0.63
   1  -7   1    2.90    1.01
   1  -7   1    3.34    0.66
  -1  -7  -1    5.35    2.78
  -1  -7  -1    3.57    0.76
   1  -7   1    3.26    2.55
  -1  -7  -1    3.39    1.03
  -1  -7  -1    2.46    1.01
   1  -7   1    1.36    1.67
   1  -7   1    2.54    0.57
  -1  -7  -1    3.84    0.71
  -1  -7  -1    0.99    2.31
   1  -7   1    4.23    1.14
  -1   7  -2    2.63    2.35
   1   7   2    2.07    2.28
  -1   7  -2    2.60    1.01
   1   7   2    4.54    2.59
   1   7   2    3.84    0.70
   1   7   2    3.07    1.12
  -1   7  -2    2.51    2.30
   1   7   2    3.32    0.58
  -1   7  -2    5.12    0.85
   1   7   2    1.96    0.69
  -1  -7  -2    3.55    1.06
  -1  -7  -2    2.96    1.03
  -1  -7  -2    3.41    0.68
  -1  -7  -2    4.06    0.75
   1  -7   2    4.26    1.97
   1  -7   2    4.26    1.05
   1  -7   2    4.26    0.66
  -1  -7  -2    4.91    2.61
  -1  -7  -2    7.06    2.74
   1  -7   2    3.42    0.67
   1   7   3   10.29    0.84
  -1   7  -3    6.08    3.21
   1   7   3    9.65    3.30
   1   7   3    8.36    0.95
   1   7   3    7.53    1.67
  -1   7  -3    9.94    1.83
   1   7   3    6.77    3.12
   1   7   3    7.69    1.25
   1  -7   3   10.81    2.60
  -1  -7  -3    9.60    3.37
  -1  -7  -3    9.83    1.82
   1  -7   3    8.01    0.80
  -1  -7  -3   10.25    1.01
  -1  -7  -3    8.44    1.58
   1  -7   3    7.48    1.58
   1  -7   3    9.41    0.99
  -1  -7  -3    8.40    1.21
  -1  -7  -3    2.74    2.68
   1   7   4    2.90    2.35
  -1   7  -4    2.66    4.43
  -1   7  -4    0.09    1.06
   1   7   4   -0.33    0.75
   1   7   4    0.33    0.42
   1   7   4    0.32    0.30
   1   7   4    0.16    0.19
   1   7   4    0.23    2.40
   1  -7   4   -2.61    1.67
  -1  -7  -4   -1.56    2.20
  -1  -7  -4    1.14    2.56
   1  -7   4   -0.81    0.57
   1  -7   4   -0.20    0.24
   1  -7   4   -0.22    0.26
  -1  -7  -4    0.14    0.33
  -1  -7  -4    0.50    0.29
  -1  -7  -4    1.42    0.70
  -1  -7  -4   -0.46    0.67
  -1   7  -5    4.38    3.35
  -1   7  -5    2.84    1.12
   1   7   5    1.09    0.57
   1   7   5    5.44    2.89
   1   7   5    2.69    0.65
   1   7   5    2.60    0.52
   1   7   5    0.96    1.97
   1   7   5    2.82    1.07
  -1  -7  -5    3.86    1.20
   1  -7   5    0.55    0.77
   1  -7   5    3.22    0.66
   1  -7   5    1.20    1.91
  -1  -7  -5    2.11    0.62
  -1  -7  -5    1.22    0.82
  -1  -7  -5    1.17    1.42
  -1  -7  -5   -0.29    2.45
   1  -7   5    2.33    0.66
  -1  -7  -5    3.26    2.15
   1   7   6    1.58    1.01
   1   7   6    4.23    2.48
   1   7   6    1.58    0.52
  -1   7  -6    5.99    3.43
   1   7   6    1.67    0.57
   1   7   6    1.01    0.30
   1   7   6    3.57    2.88
  -1   7  -6    1.32    1.01
   1  -7   6    0.60    0.41
  -1  -7  -6    1.56    0.92
   1  -7   6    1.74    1.01
  -1  -7  -6    0.23    0.75
   1  -7   6    3.33    2.33
  -1  -7  -6    1.29    0.52
  -1  -7  -6   -1.90    2.60
  -1  -7  -6    1.18    0.50
  -1  -7  -6   -3.15    2.64
   1  -7   6    1.41    0.49
  -1   7  -7    0.09    3.40
  -1   7  -7    0.45    1.20
   1  -7   7    0.99    0.42
   1  -7   7    0.64    0.88
  -1  -7  -7    0.48    0.76
   1  -7   7   -0.17    0.34
   1  -7   7    0.31    1.91
  -1  -7  -7    0.45    0.38
  -1   8   2    3.66    1.04
   1   8  -2    5.37    1.96
  -1   8   2    3.67    0.66
  -1   8   2    2.03    0.58
  -1   8   2    1.54    3.11
  -1   8   2    5.88    3.54
  -1   8   2    3.62    1.42
   1   8  -2    2.37    3.55
  -1  -8   2    2.47    0.94
  -1  -8   2    4.95    1.83
   1  -8  -2    2.87    3.23
   1  -8  -2    2.53    0.76
   1  -8  -2    2.72    1.23
   1  -8  -2    2.27    1.35
  -1   8   1   -0.14    0.30
   1   8  -1    0.86    3.00
  -1   8   1   -0.14    0.96
   1   8  -1    0.33    0.90
  -1   8   1    0.91    3.11
  -1   8   1   -0.72    2.60
  -1  -8   1   -5.12    3.78
   1  -8  -1   -0.16    0.92
   1  -8  -1   -0.17    0.32
   1  -8  -1   -2.11    3.17
   1  -8  -1    0.49    0.77
  -1  -8   1    0.07    0.72
  -1  -8   1    0.55    0.38
   1   8   0   -0.31    3.06
   1   8   0   -0.36    2.52
   1   8   0   -0.78    0.88
   1   8   0    0.62    0.82
  -1   8   0   -4.54    2.72
  -1   8   0    1.04    2.63
   1   8   0    0.02    0.34
  -1   8   0   -0.47    0.99
  -1   8   0    0.59    0.37
   1   8   0    0.44    0.34
  -1  -8   0    5.91    3.13
  -1  -8   0   -2.73    2.42
   1  -8   0    0.19    0.38
  -1  -8   0    1.15    0.50
  -1  -8   0   -0.38    0.79
  -1  -8   0    1.32    0.86
  -1  -8   0    1.22    0.46
   1  -8   0    1.34    0.92
   1   8   1    4.18    0.78
  -1   8  -1   -0.44    3.25
   1   8   1    5.41    3.22
   1   8   1    5.91    3.24
   1   8   1    4.31    0.69
   1   8   1    5.05    1.23
  -1   8  -1    1.85    1.33
   1   8   1    6.73    1.75
  -1   8  -1    1.29    3.74
  -1   8  -1    3.86    0.98
  -1  -8  -1    3.28    3.38
   1  -8   1    6.20    1.57
  -1  -8  -1    3.50    1.24
  -1  -8  -1    4.96    0.87
   1  -8   1    5.22    0.94
  -1  -8  -1    8.61    1.65
  -1  -8  -1    4.39    0.96
  -1  -8  -1    5.30    3.10
  -1   8  -2    0.48    3.92
  -1   8  -2    2.44    1.34
   1   8   2    5.02    1.63
   1   8   2    5.31    0.96
   1   8   2    5.67    3.80
   1   8   2   -2.38    2.80
   1   8   2    3.24    0.62
   1   8   2    2.79    1.05
  -1  -8  -2    4.00    0.86
   1  -8   2    5.74    1.63
  -1  -8  -2    4.64    0.96
  -1  -8  -2    2.69    1.30
  -1  -8  -2    6.20    1.52
  -1  -8  -2    5.70    3.45
  -1  -8  -2    4.80    3.39
   1  -8   2    3.72    0.85
   2   0 -14   -0.67    0.95
  -2   0  14    1.01    0.86
  -2   0  14    0.89    0.48
   2   0 -14   -0.01    0.41
   2   0 -14    1.59    0.34
  -2   0  13    2.23    2.54
   2   0 -13    0.24    0.31
  -2   0  13   -0.03    0.31
   2   0 -13    1.74    2.31
   2   0 -13    0.14    0.28
  -2   0  13   -0.20    0.38
   2   0 -13    0.91    0.73
   2   0 -13   -0.09    0.52
  -2   0  13   -1.14    0.60
   2   0 -13    0.22    0.30
  -2   0  12   -0.04    0.47
  -2   0  12    0.17    0.27
  -2   0  12    2.57    2.17
   2   0 -12    0.27    0.25
   2   0 -12   -0.11    0.21
   2   0 -12   -0.41    0.55
   2   0 -12    0.10    0.13
   2   0 -12   -0.01    0.57
  -2   0  12   -0.06    0.21
   2   0 -12    1.73    1.99
   2   0 -12   -0.45    0.27
   2   0 -12   -0.07    0.29
   2   0 -11   -2.14    1.19
   2   0 -11    0.79    0.59
   2   0 -11    0.00    0.20
  -2   0  11    2.68    1.63
  -2   0  11   -0.10    0.21
   2   0 -11    0.02    0.13
   2   0 -11   -0.45    0.22
  -2   0  11    0.17    0.22
  -2   0  11    0.76    0.49
  -2   0  11    0.19    0.42
   2   0 -11    0.48    0.29
  -2   0  11    0.90    1.33
   2   0 -11    0.67    0.64
   2   0 -11    0.26    0.26
   2   0 -10   59.75    2.17
  -2   0  10   61.24    5.02
   2   0 -10   55.88    4.69
   2   0 -10   57.09    3.09
   2   0 -10   57.33    3.05
  -2   0  10   57.98    2.55
  -2   0  10   57.50    2.06
   2   0 -10   55.55    2.15
   2   0 -10   57.42    1.59
   2   0 -10   55.83    2.11
  -2   0  10   58.95    2.24
  -2   0  10   57.76    2.92
   2   0 -10   59.31    2.19
  -2   0  10   57.24    4.23
  -2   0   9    0.19    0.93
   2   0  -9   -0.26    0.15
   2   0  -9   -0.31    0.28
   2   0  -9    0.03    0.17
   2   0  -9   -0.08    0.07
   2   0  -9   -1.31    0.85
   2   0  -9   -0.36    0.33
   2   0  -9    0.73    1.08
  -2   0   9   -0.02    0.35
  -2   0   9   -0.12    0.13
  -2   0   9   -0.06    0.17
   2   0  -9   -0.22    0.15
  -2   0   9   -0.45    0.88
  -2   0   9   -0.12    0.26
   2   0  -9   -0.25    0.31
   2   0  -9   -0.20    0.13
  -2   0   8   28.35    1.74
   2   0  -8   28.99    1.37
   2   0  -8   25.65    3.25
   2   0  -8   27.13    1.23
  -2   0   8   25.83    2.97
  -2   0   8   27.31    1.31
   2   0  -8   30.63    1.93
   2   0  -8   28.42    0.82
   2   0  -8   28.41    1.00
  -2   0   8   30.32    1.63
  -2   0   8   27.38    1.24
   2   0  -8   29.21    1.90
   2   0  -8   25.10    2.57
  -2   0   8   28.89    2.68
  -2   0   8   26.91    1.78
   2   0  -8   29.14    1.31
   2   0  -8   25.35    1.22
   2   0  -8   27.55    1.55
   2   0  -8   29.43    1.39
   2   0  -8   28.99    1.33
   2   0  -8   24.92    1.78
  -2   0   8   26.79    1.22
   2   0  -8   28.57    2.33
   2   0  -8   27.03    2.06
  -2   0   8   25.55    1.75
  -2   0   7    0.12    0.15
   2   0  -7    0.01    0.06
   2   0  -7   -0.14    0.17
   2   0  -7    0.14    0.13
   2   0  -7    0.29    0.16
  -2   0   7   -0.09    0.06
  -2   0   7   -0.25    0.12
   2   0  -7   -0.06    0.06
   2   0  -7   -0.18    0.10
   2   0  -7    0.02    0.21
   2   0  -7   -0.07    0.13
  -2   0   7    0.15    0.23
   2   0  -7   -0.35    0.13
  -2   0   7   -0.10    0.06
   2   0  -7   -0.41    0.71
   2   0  -7    0.10    0.13
   2   0  -7    0.02    0.07
   2   0  -7    0.20    0.24
  -2   0   7    0.08    0.26
   2   0  -7   -0.69    0.61
  -2   0   7    0.03    0.10
   2   0  -7   -0.27    0.68
   2   0  -7   -0.08    0.49
   2   0  -7   -0.58    0.50
  -2   0   7    0.13    0.12
   2   0  -7   -0.22    0.42
   2   0  -7   -0.11    0.11
   2   0  -7    0.09    0.14
  -2   0   7   -0.07    0.10
  -2   0   7    0.10    0.19
  -2   0   7    0.89    0.86
  -2   0   7   -0.23    0.69
  -2   0   7   -0.15    0.44
   2   0  -7   -0.05    0.23
   2   0  -7    0.07    0.06
  -2   0   7   -0.11    0.07
  -2   0   7   -0.10    0.20
   2   0  -7    0.67    0.35
  -2   0   7    0.84    0.65
  -2   0   7   -0.13    0.17
  -2   0   7    0.13    0.28
   2   0  -7   -0.35    0.13
   2   0  -6   16.76    0.96
   2   0  -6   17.66    1.22
   2   0  -6   17.50    1.85
  -2   0   6   16.08    1.45
   2   0  -6   17.13    0.85
  -2   0   6   14.06    1.09
   2   0  -6   17.53    0.80
  -2   0   6   18.61    0.86
  -2   0   6   18.76    1.35
  -2   0   6   16.69    0.69
   2   0  -6   17.04    0.87
   2   0  -6   17.54    1.10
  -2   0   6   18.28    2.53
   2   0  -6   18.45    1.35
   2   0  -6   17.93    0.71
  -2   0   6   16.28    1.17
   2   0  -6   17.08    0.56
   2   0  -6   17.28    2.39
   2   0  -6   16.98    0.86
   2   0  -6   17.86    0.86
  -2   0   6   17.27    0.84
   2   0  -6   17.56    0.85
  -2   0   6   17.30    0.89
  -2   0   6   16.70    1.00
  -2   0   6   17.79    1.84
   2   0  -6   16.52    0.85
   2   0  -6   17.25    1.27
  -2   0   6   15.95    0.95
  -2   0   6   15.92    0.81
  -2   0   6   17.24    0.57
   2   0  -6   18.03    0.89
   2   0  -6   15.95    2.20
   2   0  -6   15.06    1.24
   2   0  -6   16.74    1.22
   2   0  -6   15.97    1.12
   2   0  -6   19.51    1.49
   2   0  -6   17.12    0.80
  -2   0   6   15.44    1.14
   2   0  -6   17.28    0.60
  -2   0   6   16.09    1.04
  -2   0   6   16.88    0.84
  -2   0   6   17.80    0.71
  -2   0   5   -0.23    0.32
   2   0  -5   -0.20    0.50
   2   0  -5   -0.20    0.13
   2   0  -5    0.03    0.10
   2   0  -5   -0.07    0.07
   2   0  -5    0.02    0.10
  -2   0   5    0.04    0.09
  -2   0   5    0.06    0.13
   2   0  -5   -0.07    0.04
  -2   0   5    0.08    0.47
   2   0  -5   -0.11    0.08
  -2   0   5   -0.01    0.38
  -2   0   5   -0.48    0.26
  -2   0   5   -0.03    0.05
   2   0  -5   -0.06    0.10
   2   0  -5   -0.16    0.45
  -2   0   5    0.15    0.17
  -2   0   5   -0.12    0.07
  -2   0   5   -0.09    0.15
  -2   0   5   -0.07    0.06
   2   0  -5   -0.11    0.16
  -2   0   5   -0.05    0.06
   2   0  -5    0.29    0.14
   2   0  -5   -0.46    0.38
   2   0  -5    0.06    0.10
   2   0  -5   -0.21    0.28
   2   0  -5    0.06    0.05
   2   0  -5    0.06    0.12
   2   0  -5    0.71    0.32
   2   0  -5   -0.02    0.19
   2   0  -5   -0.07    0.20
  -2   0   5    0.00    0.08
  -2   0   5   -0.08    0.10
  -2   0   5    0.01    0.18
  -2   0   5   -0.31    0.14
   2   0  -5    0.05    0.07
  -2   0   5   -0.03    0.06
  -2   0   4  155.17    2.57
   2   0  -4  154.64    2.55
   2   0  -4  148.42    3.75
   2   0  -4  157.68    2.80
   2   0  -4  148.20    3.56
   2   0  -4  154.37    4.89
   2   0  -4  154.82    2.48
  -2   0   4  151.80    4.81
   2   0  -4  156.34    3.52
  -2   0   4  154.62    2.70
  -2   0   4  155.80    3.53
   2   0  -4  148.43    3.25
  -2   0   4  151.90    3.76
  -2   0   4  160.28    5.13
   2   0  -4  153.21    2.52
   2   0  -4  153.16    2.36
  -2   0   4  149.24    3.41
   2   0  -4  149.04    2.67
   2   0  -4  151.97    2.74
   2   0  -4  153.89    4.92
  -2   0   4  152.85    2.48
  -2   0   4  151.31    3.32
   2   0  -4  154.94    3.05
   2   0  -4  156.99    3.13
  -2   0   4  149.57    2.72
   2   0  -4  152.94    3.48
   2   0  -4  151.02    2.72
  -2   0   4  154.10    2.36
  -2   0   4  152.83    2.80
  -2   0   4  156.32    3.32
   2   0  -4  155.86    4.80
  -2   0   4  152.78    3.13
  -2   0   4  154.31    3.41
   2   0  -4  149.36    3.35
   2   0  -4  149.10    2.73
  -2   0   3   -0.05    0.12
   2   0  -3   -0.24    0.09
   2   0  -3   -0.16    0.29
  -2   0   3    0.14    0.10
   2   0  -3    0.00    0.10
  -2   0   3   -0.12    0.09
   2   0  -3    0.16    0.17
   2   0  -3    0.04    0.07
  -2   0   3   -0.06    0.07
  -2   0   3   -0.19    0.26
  -2   0   3   -0.12    0.07
  -2   0   3    0.30    0.18
   2   0  -3    0.10    0.13
   2   0  -3    0.36    0.17
   2   0  -3    0.17    0.21
   2   0  -3    0.01    0.06
  -2   0   3    0.01    0.06
   2   0  -3    0.07    0.06
  -2   0   3   -0.14    0.14
  -2   0   3   -0.15    0.22
  -2   0   3   -0.10    0.06
   2   0  -3    0.18    0.33
   2   0  -3   -0.06    0.05
  -2   0   3   -0.05    0.06
  -2   0   3   -0.01    0.05
  -2   0   3    0.56    0.35
  -2   0   3   -0.27    0.32
   2   0  -3   -0.04    0.05
   2   0  -3   -0.56    0.25
  -2   0   3   -0.12    0.05
   2   0  -3    0.04    0.06
   2   0  -3   -0.01    0.08
   2   0  -3    0.10    0.10
  -2   0   3    0.08    0.08
  -2   0   3    0.03    0.11
   2   0  -3   -0.07    0.07
   2   0  -3   -0.01    0.08
   2   0  -3   -0.01    0.08
  -2   0   3    0.14    0.12
  -2   0   2  109.63    1.78
   2   0  -2  110.44    1.66
   2   0  -2  111.30    3.40
  -2   0   2  106.42    1.82
   2   0  -2  108.54    2.07
   2   0  -2  112.05    1.96
  -2   0   2  112.10    1.94
   2   0  -2  107.41    1.83
  -2   0   2  111.30    3.40
   2   0  -2  108.87    3.21
   2   0  -2  111.01    1.78
  -2   0   2  107.96    1.88
  -2   0   2  110.91    1.70
   2   0  -2  107.53    2.22
  -2   0   2  107.19    2.24
  -2   0   2  109.61    1.82
  -2   0   2  109.49    3.10
   2   0  -2  109.33    2.34
   2   0  -2  103.37    1.78
   2   0  -2  109.16    1.82
   2   0  -2  110.84    2.50
   2   0  -2  108.28    1.87
   2   0  -2  108.13    2.27
   2   0  -2  107.20    1.83
  -2   0   2  111.26    2.31
  -2   0   2  111.79    2.27
  -2   0   2  111.91    2.47
  -2   0   2  109.05    2.15
  -2   0   2  107.38    1.82
   2   0  -2  112.28    1.90
   2   0  -2  103.03    2.21
  -2   0   2  111.24    3.00
  -2   0   2  109.24    1.83
  -2   0   2  110.45    2.34
  -2   0   2  109.12    2.31
   2   0  -2  111.29    2.33
   2   0  -2  109.21    3.01
   2   0  -2  114.07    3.19
  -2   0   1   -0.16    0.09
   2   0  -1    0.06    0.10
   2   0  -1    0.09    0.06
   2   0  -1    0.03    0.06
   2   0  -1    0.03    0.07
   2   0  -1    0.08    0.09
   2   0  -1   -0.29    0.18
   2   0  -1    0.08    0.10
   2   0  -1    0.05    0.09
  -2   0   1    0.01    0.17
   2   0  -1    0.34    0.20
  -2   0   1   -0.08    0.16
  -2   0   1    0.02    0.08
  -2   0   1    0.01    0.05
   2   0  -1   -0.05    0.05
  -2   0   1    0.02    0.08
  -2   0   1   -0.02    0.05
  -2   0   1   -0.01    0.06
   2   0  -1   -0.04    0.08
  -2   0   1   -0.01    0.04
  -2   0   1    0.05    0.13
  -2   0   1   -0.04    0.04
  -2   0   1    0.00    0.05
   2   0  -1    0.02    0.07
  -2   0   1   -0.04    0.07
  -2   0   1    0.07    0.07
  -2   0   1    0.06    0.18
   2   0  -1    0.08    0.07
  -2   0   1    0.21    0.18
  -2   0   1    0.05    0.07
   2   0  -1    0.07    0.06
  -2   0   1   -0.02    0.06
   2   0  -1   -0.11    0.15
  -2   0   1   -0.06    0.09
   2   0  -1    0.04    0.05
   2   0  -1   -0.01    0.07
  -2   0   1    0.01    0.05
   2   0  -1   -0.11    0.17
  -2   0   0  151.38    3.83
   2   0   0  145.12    2.67
  -2   0   0  142.63    2.29
   2   0   0  147.02    2.06
   2   0   0  142.90    2.25
  -2   0   0  151.23    2.08
   2   0   0  144.84    1.92
  -2   0   0  151.56    2.50
  -2   0   0  142.38    2.17
   2   0   0  144.11    2.59
   2   0   0  145.85    2.22
   2   0   0  149.67    3.38
  -2   0   0  146.81    2.61
  -2   0   0  144.82    2.57
  -2   0   0  147.11    2.58
  -2   0   0  150.67    2.27
  -2   0   0  150.01    1.93
  -2   0   0  153.27    2.12
   2   0   0  149.12    2.27
   2   0   0  147.00    2.71
   2   0   0  149.08    2.62
   2   0   0  155.25    3.83
  -2   0   0  141.45    3.32
  -2   0   0  148.86    3.54
  -2   0   0  151.43    3.07
   2   0   0  148.65    3.87
  -2   0   0  142.26    2.70
  -2   0   0  150.30    2.27
   2   0   0  147.99    3.56
   2   0   0  150.90    2.51
   2   0   0  150.68    2.11
   2   0   0  146.13    2.59
   2   0   0  147.92    2.71
   2   0   0  146.35    2.30
  -2   0   0  147.78    2.21
   2   0   0  150.60    3.09
  -2   0   0  146.56    2.71
  -2   0   0  144.53    3.85
   2   0   0  143.49    2.20
  -2   0   0  143.34    2.66
  -2   0  -1    0.02    0.04
  -2   0  -1    0.16    0.33
  -2   0  -1    0.08    0.12
   2   0   1    0.05    0.06
  -2   0  -1    0.02    0.16
   2   0   1   -0.07    0.05
   2   0   1   -0.01    0.20
  -2   0  -1   -0.22    0.15
   2   0   1    0.91    0.47
   2   0   1    0.25    0.20
  -2   0  -1    0.00    0.22
   2   0   1    0.16    0.16
   2   0   1   -0.07    0.10
  -2   0  -1    0.27    0.16
   2   0   1    0.05    0.06
  -2   0  -1   -0.31    0.21
   2   0   1    0.02    0.05
  -2   0  -1   -0.02    0.07
  -2   0  -1   -0.01    0.04
   2   0   1    0.03    0.04
  -2   0  -1    0.00    0.06
  -2   0  -1    0.00    0.11
  -2   0  -1   -0.04    0.05
  -2   0  -1    0.02    0.07
  -2   0  -1   -0.02    0.05
   2   0   1   -0.04    0.05
  -2   0  -1    0.03    0.08
  -2   0  -1   -0.10    0.07
   2   0   1    0.02    0.06
   2   0   1    0.04    0.08
   2   0   1    0.06    0.13
   2   0   1   -0.01    0.07
  -2   0  -1   -0.30    0.12
   2   0   1    0.07    0.17
  -2   0  -2  380.30    7.53
   2   0   2  374.10    5.25
  -2   0  -2  388.00    6.38
  -2   0  -2  381.68    5.33
  -2   0  -2  376.64    4.86
   2   0   2  379.39    5.34
  -2   0  -2  372.92    6.34
   2   0   2  373.12    5.24
  -2   0  -2  371.84    5.26
  -2   0  -2  383.36    8.69
  -2   0  -2  383.49    5.14
   2   0   2  382.01    5.38
   2   0   2  357.48    4.94
   2   0   2  379.50    5.50
   2   0   2  373.76    5.05
   2   0   2  384.04    6.16
   2   0   2  382.80    5.43
  -2   0  -2  373.11    5.15
   2   0   2  377.35    7.51
  -2   0  -2  366.22    5.10
  -2   0  -2  377.65    5.18
   2   0   2  371.18    6.80
  -2   0  -2  393.64    5.47
   2   0   2  366.20    5.29
  -2   0  -2  369.75    6.29
  -2   0  -2  372.97    5.47
  -2   0  -2  378.29    6.82
   2   0   2  369.95    4.97
  -2   0  -2  378.22    5.02
   2   0   2  379.50    5.94
  -2   0  -2  377.73    6.20
  -2   0  -2  384.28    5.41
  -2   0  -2  374.04    4.86
   2   0   2  382.27    6.41
  -2   0  -3   -0.31    0.35
  -2   0  -3   -0.01    0.10
  -2   0  -3    0.01    0.08
   2   0   3    0.06    0.05
  -2   0  -3    0.07    0.15
   2   0   3    0.03    0.11
  -2   0  -3    0.04    0.07
  -2   0  -3   -0.02    0.07
  -2   0  -3    0.29    0.26
  -2   0  -3    0.09    0.19
   2   0   3   -0.08    0.04
  -2   0  -3   -0.04    0.05
   2   0   3    0.03    0.08
  -2   0  -3    0.00    0.14
  -2   0  -3   -0.04    0.07
   2   0   3    0.16    0.17
  -2   0  -3    0.10    0.08
  -2   0  -3   -0.07    0.07
  -2   0  -3    0.03    0.05
   2   0   3    0.07    0.08
   2   0   3   -0.08    0.07
   2   0   3    0.02    0.07
   2   0   3    0.00    0.09
  -2   0  -3   -0.28    0.24
   2   0   3    0.00    0.16
  -2   0  -3   -0.01    0.14
  -2   0  -3   -0.06    0.42
   2   0   3    0.65    0.51
  -2   0  -3   -0.12    0.12
  -2   0  -3    0.15    0.10
   2   0   3   -0.07    0.33
   2   0   3    0.15    0.32
  -2   0  -3   -0.06    0.14
   2   0   3   -0.05    0.05
  -2   0  -3   -0.02    0.09
   2   0   3   -0.03    0.05
  -2   0  -3    0.24    0.28
   2   0   3   -0.07    0.05
   2   0   3    0.12    0.15
   2   0   3   -0.15    0.07
  -2   0  -4   74.50    1.54
  -2   0  -4   75.43    1.35
  -2   0  -4   72.75    1.57
   2   0   4   72.52    4.00
   2   0   4   72.31    1.80
   2   0   4   74.05    2.28
  -2   0  -4   75.84    2.44
   2   0   4   74.55    1.64
  -2   0  -4   73.98    2.28
   2   0   4   72.03    2.44
   2   0   4   73.52    1.46
   2   0   4   71.97    1.79
  -2   0  -4   75.00    3.14
  -2   0  -4   73.64    1.77
  -2   0  -4   74.43    1.65
  -2   0  -4   75.37    2.46
   2   0   4   73.59    1.90
   2   0   4   76.17    1.71
   2   0   4   73.22    1.26
   2   0   4   75.76    1.74
  -2   0  -4   73.84    2.46
   2   0   4   71.57    1.57
  -2   0  -4   74.48    2.34
  -2   0  -4   72.74    1.45
  -2   0  -4   76.50    2.52
   2   0   4   72.97    2.45
  -2   0  -4   75.62    3.66
  -2   0  -4   74.61    1.36
   2   0   4   69.16    2.42
   2   0   4   73.67    2.41
   2   0   4   76.57    3.27
  -2   0  -4   75.30    1.68
  -2   0  -4   71.58    2.60
  -2   0  -4   74.65    1.82
   2   0   4   75.15    1.79
   2   0   4   74.79    1.65
   2   0   4   71.59    1.40
  -2   0  -4   73.08    1.79
   2   0   4   71.17    3.08
  -2   0  -4   73.67    1.70
  -2   0  -4   73.11    3.12
  -2   0  -4   75.32    1.63
  -2   0  -4   76.53    4.08
  -2   0  -4   73.78    1.91
   2   0   4   75.24    1.60
   2   0   4   75.67    1.34
  -2   0  -4   74.78    1.68
  -2   0  -4   75.39    2.99
   2   0   5    0.02    0.10
  -2   0  -5    0.60    0.40
   2   0   5    0.03    0.05
  -2   0  -5    0.03    0.06
  -2   0  -5   -0.07    0.14
   2   0   5   -0.02    0.20
  -2   0  -5   -0.03    0.11
  -2   0  -5   -0.07    0.07
  -2   0  -5    0.42    0.24
   2   0   5   -0.03    0.06
  -2   0  -5    0.06    0.08
  -2   0  -5   -0.06    0.11
   2   0   5    0.04    0.17
  -2   0  -5    1.01    0.75
   2   0   5    0.07    0.13
  -2   0  -5   -0.32    0.34
   2   0   5   -0.13    0.10
  -2   0  -5   -0.51    0.29
  -2   0  -5    0.02    0.05
  -2   0  -5   -0.04    0.18
  -2   0  -5   -0.15    0.08
   2   0   5   -0.03    0.10
  -2   0  -5   -0.22    0.47
  -2   0  -5    0.00    0.05
  -2   0  -5   -0.07    0.09
  -2   0  -5   -0.04    0.10
   2   0   5   -0.08    0.05
   2   0   5    0.28    0.19
   2   0   5   -0.26    0.71
   2   0   5    0.27    0.13
   2   0   5    0.35    0.51
  -2   0  -5    0.06    0.10
  -2   0  -5    0.15    0.21
  -2   0  -5    0.79    0.46
   2   0   5    0.57    0.34
  -2   0  -5   -0.05    0.23
  -2   0  -5   -0.08    0.06
  -2   0  -5   -0.31    0.15
   2   0   5    0.04    0.10
  -2   0  -5    0.11    0.07
   2   0   5    0.02    0.09
  -2   0  -5    0.26    0.13
   2   0   5   -0.22    0.19
  -2   0  -5   -0.15    0.50
   2   0   5    0.12    0.09
   2   0   5   -0.09    0.39
   2   0   5    0.21    0.11
  -2   0  -5   -0.06    0.14
   2   0   6    0.54    0.70
   2   0   6    0.25    0.20
   2   0   6   -0.05    0.38
  -2   0  -6    0.06    0.15
  -2   0  -6    0.14    0.21
   2   0   6   -0.09    0.29
   2   0   6   -0.38    0.22
  -2   0  -6    0.15    0.11
  -2   0  -6    0.45    0.30
   2   0   6   -0.01    0.58
  -2   0  -6    0.05    0.11
   2   0   6    0.00    0.11
  -2   0  -6    0.18    0.57
  -2   0  -6    0.16    0.69
   2   0   6    0.13    0.92
  -2   0  -6    0.20    0.11
   2   0   6   -0.07    0.14
  -2   0  -6   -0.30    0.14
  -2   0  -6   -0.31    0.42
  -2   0  -6    0.41    0.21
   2   0   6    0.37    0.17
  -2   0  -6    0.01    0.30
  -2   0  -6    0.01    0.12
  -2   0  -6   -0.56    0.44
  -2   0  -6    0.08    0.08
  -2   0  -6    0.03    0.14
   2   0   6    0.05    0.10
   2   0   6    0.21    0.13
  -2   0  -6    0.30    0.12
  -2   0  -6    0.02    0.20
  -2   0  -6    0.05    0.23
   2   0   6    0.10    0.10
  -2   0  -6    0.00    0.10
  -2   0  -6    0.04    0.52
   2   0   6    0.13    0.14
  -2   0  -6    0.08    0.13
  -2   0  -6    0.15    0.08
   2   0   6    0.16    0.17
  -2   0  -6    0.69    0.61
   2   0   6    0.19    0.08
  -2   0  -7   -0.33    0.14
  -2   0  -7    0.56    0.20
  -2   0  -7   -0.07    0.05
  -2   0  -7    0.52    0.65
   2   0   7    0.01    0.13
  -2   0  -7   -0.29    0.23
  -2   0  -7   -0.05    0.94
  -2   0  -7    0.03    0.22
  -2   0  -7    0.01    0.09
   2   0   7    0.15    0.15
   2   0   7   -0.01    0.26
  -2   0  -7   -0.50    0.50
   2   0   7   -0.16    0.09
   2   0   7   -0.37    0.17
   2   0   7    0.28    0.18
   2   0   7   -0.23    0.08
   2   0   7    0.03    0.15
   2   0   7    0.04    0.22
  -2   0  -7    0.69    0.33
   2   0   7   -1.00    1.17
  -2   0  -7   -0.04    0.10
  -2   0  -7    0.30    0.13
  -2   0  -7    0.84    0.62
  -2   0  -7   -0.57    0.27
   2   0   7   -0.64    0.28
   2   0   7   -0.97    0.60
  -2   0  -7    0.11    0.06
  -2   0  -7   -0.24    0.25
  -2   0  -7   -0.12    0.06
  -2   0  -7   -0.12    0.11
   2   0   7    0.62    0.53
  -2   0  -7   -1.36    0.75
  -2   0  -7   -1.00    0.51
   2   0   7    0.04    0.07
  -2   0  -7    0.24    0.16
  -2   0  -7   -0.07    0.18
  -2   0  -7   -0.02    0.77
   2   0   7    0.04    0.08
  -2   0  -7   -0.30    0.12
  -2   0  -7   -0.18    0.14
   2   0   7    0.11    0.17
  -2   0  -7    0.48    0.31
  -2   0  -8    2.75    1.14
  -2   0  -8    2.48    0.66
  -2   0  -8    2.47    0.38
   2   0   8    3.94    0.32
   2   0   8    4.10    1.92
   2   0   8    2.98    0.52
   2   0   8    3.66    0.57
   2   0   8    3.69    1.35
  -2   0  -8    6.28    1.97
  -2   0  -8    3.72    1.57
  -2   0  -8    3.94    0.88
  -2   0  -8    3.39    0.58
   2   0   8    3.08    0.77
   2   0   8    3.79    0.59
  -2   0  -8    3.34    0.62
  -2   0  -8    3.34    0.28
  -2   0  -8    1.95    0.95
   2   0   8    3.32    0.97
   2   0   8    2.77    0.62
  -2   0  -8    2.96    0.25
  -2   0  -8    3.15    0.73
  -2   0  -8    2.88    0.48
   2   0   8    2.34    0.32
   2   0   8    3.65    0.42
   2   0   8    5.19    0.56
   2   0   8    3.22    0.56
  -2   0  -8    1.99    0.52
  -2   0  -8    2.90    0.34
  -2   0  -8    2.66    0.76
   2   0   8    2.25    0.69
   2   0   9    0.05    0.21
   2   0   9   -1.34    1.02
   2   0   9   -0.01    0.10
   2   0   9   -0.19    0.13
  -2   0  -9    0.08    0.09
   2   0   9    0.29    0.30
  -2   0  -9   -1.02    1.09
  -2   0  -9   -0.11    0.15
  -2   0  -9    0.05    0.08
  -2   0  -9   -0.46    0.33
   2   0   9   -0.09    0.31
   2   0   9    0.26    0.16
  -2   0  -9   -0.55    0.30
   2   0   9   -0.06    0.13
  -2   0  -9    0.20    0.45
  -2   0  -9    0.03    0.20
   2   0  10   29.91    1.53
  -2   0 -10   28.53    4.42
  -2   0 -10   29.52    1.50
  -2   0 -10   34.74    2.34
  -2   0 -10   29.59    1.61
   2   0  10   30.10    1.36
  -2   0 -10   29.86    1.51
   2   0  10   31.39    1.57
  -2   0 -10   29.96    2.21
   2   0  10   32.28    2.01
   2   0  10   25.87    2.02
  -2   0 -10   31.44    2.41
   2   0  10   36.68    3.79
  -2   0 -10   29.38    4.02
   2   0  11    0.26    0.56
  -2   0 -11   -0.31    0.51
  -2   0 -11    0.29    0.33
  -2   0 -11   -0.07    0.22
   2   0  11   -0.08    1.55
  -2   0 -11    0.23    0.61
   2   0  11   -0.71    0.45
  -2   0 -11   -0.30    1.58
   2   0  11    0.33    0.29
  -2   0 -11    2.23    2.01
  -2   0 -11   -0.02    0.47
   2   0  11   -0.42    0.17
  -2   0 -11   -0.02    0.24
   2   0  11    0.20    0.25
  -2   0 -12    0.71    0.35
  -2   0 -12    0.50    0.59
  -2   0 -12    0.99    0.64
   2   0  12   -0.01    0.26
  -2   0 -12    0.52    0.34
  -2   0 -12   -0.26    1.71
   2   0  12    1.76    1.98
   2   0  12   -1.01    0.53
   2   0  12    0.64    0.41
  -2   0 -12    0.24    0.30
   2   0  13   -0.11    0.38
  -2   0 -13   -1.42    0.66
  -2   0 -13   -0.43    0.28
  -2   0 -13    0.23    0.34
  -2   0 -13   -0.32    0.28
   2   0  13   -1.52    2.15
  -2   0 -13   -0.60    0.72
  -2   0 -13   -2.17    2.11
   2   1 -13   12.55    3.64
   2   1 -13    7.58    1.08
   2   1 -13    6.50    0.62
   2   1 -13    6.36    1.05
   2   1 -13    7.62    1.09
   2   1 -13    7.38    1.49
   2   1 -13    7.51    1.59
   2   1 -13    6.00    0.94
  -2   1  13    6.62    2.99
  -2   1  13    6.32    1.04
  -2  -1  13    4.95    3.02
   2  -1 -13    5.10    2.90
   2  -1 -13    6.60    0.99
  -2  -1  13    8.69    1.00
   2  -1 -13    6.24    1.40
   2  -1 -13    7.78    2.69
   2  -1 -13    5.18    1.42
   2   1 -12   17.41    1.29
  -2   1  12   13.44    3.49
  -2   1  12   16.12    1.20
   2   1 -12   14.21    2.04
   2   1 -12   18.47    1.36
   2   1 -12   16.39    1.36
   2   1 -12   15.17    1.24
  -2   1  12   17.39    1.90
   2   1 -12   15.03    3.65
   2   1 -12   17.31    0.95
  -2   1  12   15.06    1.26
   2   1 -12   19.66    2.11
  -2  -1  12   18.33    1.33
  -2  -1  12   21.91    4.19
   2  -1 -12   15.86    1.83
  -2  -1  12   16.76    1.19
  -2  -1  12   17.88    1.78
   2  -1 -12   16.54    0.72
   2  -1 -12   17.79    1.29
   2  -1 -12   20.96    4.03
   2  -1 -12   16.85    1.27
   2  -1 -12   15.59    2.07
   2  -1 -12   19.02    1.32
   2  -1 -12   15.65    1.23
   2   1 -11   47.31    2.21
  -2   1  11   42.68    4.24
   2   1 -11   45.42    2.08
  -2   1  11   47.24    2.58
   2   1 -11   40.17    2.75
   2   1 -11   45.35    1.98
   2   1 -11   46.06    3.01
   2   1 -11   40.97    4.26
  -2   1  11   45.08    1.91
  -2   1  11   43.14    2.06
  -2   1  11   44.34    2.74
   2   1 -11   42.68    1.53
  -2   1  11   39.00    4.60
   2   1 -11   43.50    1.95
   2  -1 -11   44.56    2.84
   2  -1 -11   43.62    2.67
  -2  -1  11   45.63    1.91
   2  -1 -11   44.63    1.92
  -2  -1  11   41.71    4.48
   2  -1 -11   45.71    1.98
   2  -1 -11   41.52    1.92
  -2  -1  11   42.08    1.96
   2  -1 -11   45.25    1.27
   2  -1 -11   59.10    5.18
   2  -1 -11   44.56    2.87
  -2  -1  11   50.12    2.89
   2   1 -10   15.35    2.25
  -2   1  10   17.94    1.49
   2   1 -10   16.05    1.26
   2   1 -10   16.78    1.65
   2   1 -10   17.21    3.00
   2   1 -10   16.84    0.90
  -2   1  10   16.72    3.24
  -2   1  10   14.98    1.57
   2   1 -10   16.30    1.10
  -2   1  10   17.32    1.22
   2   1 -10   16.28    1.38
   2   1 -10   15.48    1.09
  -2   1  10   19.91    1.18
  -2   1  10   17.33    2.98
  -2  -1  10   17.66    1.09
   2  -1 -10   17.52    0.74
   2  -1 -10   20.21    1.73
   2  -1 -10   17.86    3.25
   2  -1 -10   17.93    1.16
  -2  -1  10   16.75    2.66
  -2  -1  10   17.83    1.18
  -2  -1  10   20.91    3.44
   2  -1 -10   17.48    1.14
   2  -1 -10   15.95    1.07
   2  -1 -10   17.96    1.67
  -2  -1  10   17.72    1.39
   2  -1 -10   15.17    0.97
  -2  -1  10   17.61    1.59
   2   1  -9    6.96    0.98
   2   1  -9    4.05    1.52
   2   1  -9    8.77    0.88
  -2   1   9    7.48    1.24
  -2   1   9    7.59    1.08
   2   1  -9    8.43    1.85
   2   1  -9    7.87    1.34
   2   1  -9    6.18    0.72
  -2   1   9    5.05    0.97
   2   1  -9    7.26    1.30
  -2   1   9    6.81    0.65
  -2   1   9    2.95    1.83
   2   1  -9    7.35    1.00
   2   1  -9    6.66    0.54
  -2   1   9    8.25    1.93
  -2   1   9    8.81    0.74
   2   1  -9    5.05    1.88
   2   1  -9    7.55    0.71
   2   1  -9    8.12    0.73
  -2   1   9    7.75    0.78
  -2  -1   9    6.04    1.62
   2  -1  -9    7.73    0.72
   2  -1  -9    7.63    1.24
   2  -1  -9    7.30    0.45
   2  -1  -9    7.89    0.70
   2  -1  -9    8.87    2.15
   2  -1  -9    5.55    1.00
  -2  -1   9    7.81    0.73
   2  -1  -9    7.97    0.73
  -2  -1   9    6.79    0.94
  -2  -1   9    6.70    1.16
   2  -1  -9    6.08    0.61
   2  -1  -9    7.51    0.67
  -2  -1   9    9.36    2.38
  -2  -1   9    7.40    0.66
   2  -1  -9    7.51    1.20
   2   1  -8    7.96    0.69
  -2   1   8    8.36    0.94
   2   1  -8    6.49    1.65
  -2   1   8   11.47    2.08
   2   1  -8    8.43    1.24
  -2   1   8    8.42    0.81
   2   1  -8   10.26    2.04
   2   1  -8    8.74    0.77
   2   1  -8    7.56    0.86
   2   1  -8    7.58    1.59
  -2   1   8    8.48    0.70
  -2   1   8    7.36    1.17
  -2   1   8    8.80    2.10
   2   1  -8    7.86    0.68
  -2   1   8    9.25    1.30
   2   1  -8    9.48    0.91
  -2   1   8    9.21    0.58
   2   1  -8    8.29    0.59
   2   1  -8    8.57    0.88
   2   1  -8    9.24    1.36
  -2   1   8    8.45    0.75
  -2   1   8    7.39    0.55
  -2   1   8    9.18    1.67
   2  -1  -8    9.13    0.72
   2  -1  -8    5.69    1.41
   2  -1  -8    7.90    0.72
   2  -1  -8    8.28    0.67
  -2  -1   8   10.36    0.94
   2  -1  -8    6.07    1.86
   2  -1  -8    7.50    0.67
   2  -1  -8    8.70    1.59
   2  -1  -8    9.12    0.49
   2  -1  -8    9.38    1.44
  -2  -1   8    8.72    1.01
  -2  -1   8    6.02    2.01
  -2  -1   8    6.24    1.13
   2  -1  -8    9.37    1.06
   2  -1  -8    9.45    0.74
   2  -1  -8    8.40    1.15
  -2  -1   8    8.56    0.72
  -2  -1   8    7.57    1.81
   2  -1  -8   10.48    1.02
   2  -1  -8    8.31    0.68
  -2  -1   8    8.99    0.70
   2  -1  -8    7.81    0.52
  -2  -1   8    7.05    1.51
   2  -1  -8    7.82    1.19
   2   1  -7   20.68    1.52
  -2   1   7   22.76    2.32
  -2   1   7   20.51    0.75
  -2   1   7   20.65    1.03
   2   1  -7   20.50    0.89
   2   1  -7   19.55    2.09
  -2   1   7   20.29    0.98
  -2   1   7   20.47    1.95
   2   1  -7   21.62    2.21
   2   1  -7   18.52    2.58
   2   1  -7   21.83    1.28
   2   1  -7   18.88    1.35
  -2   1   7   19.93    1.43
   2   1  -7   21.32    1.05
   2   1  -7   20.71    1.21
   2   1  -7   19.90    1.55
  -2   1   7   19.41    0.91
  -2   1   7   19.79    2.84
  -2   1   7   21.54    0.85
   2   1  -7   19.63    0.98
   2   1  -7   20.80    0.83
  -2   1   7   19.87    1.09
  -2   1   7   22.48    1.41
   2   1  -7   21.31    2.33
  -2   1   7   20.98    0.77
   2   1  -7   20.63    0.98
   2   1  -7   22.61    1.15
   2   1  -7   19.71    0.78
  -2   1   7   21.26    1.02
   2   1  -7   19.96    1.21
   2   1  -7   20.18    1.00
   2   1  -7   19.30    0.96
  -2   1   7   19.38    1.38
   2   1  -7   19.88    1.46
   2   1  -7   20.56    1.25
   2   1  -7   21.04    1.17
  -2   1   7   21.77    1.12
  -2   1   7   20.22    1.34
  -2  -1   7   18.90    1.19
   2  -1  -7   19.92    0.97
   2  -1  -7   20.31    1.48
  -2  -1   7   20.00    0.99
   2  -1  -7   22.72    1.64
   2  -1  -7   19.36    1.36
   2  -1  -7   18.67    1.36
   2  -1  -7   21.60    1.04
   2  -1  -7   20.21    1.89
   2  -1  -7   19.94    0.73
  -2  -1   7   22.47    1.08
   2  -1  -7   19.99    2.37
  -2  -1   7   23.58    2.44
   2  -1  -7   20.20    1.71
   2  -1  -7   20.14    0.96
   2  -1  -7   21.49    0.96
  -2  -1   7   19.99    0.97
   2  -1  -7   21.45    1.05
  -2  -1   7   20.06    1.42
   2  -1  -7   21.38    0.95
   2  -1  -7   21.56    1.37
   2  -1  -7   20.88    1.05
   2  -1  -7   17.11    2.48
  -2  -1   7   22.35    2.49
  -2  -1   7   20.56    0.92
   2  -1  -7   20.33    1.02
  -2  -1   7   20.82    1.27
   2  -1  -7   23.94    2.71
  -2  -1   7   20.47    1.46
  -2  -1   7   20.12    2.35
  -2  -1   7   20.33    1.06
  -2  -1   7   20.31    1.43
   2  -1  -7   20.75    1.36
   2  -1  -7   23.55    1.05
   2  -1  -7   20.44    0.96
   2  -1  -7   21.74    1.42
  -2  -1   7   20.70    1.53
   2  -1  -7   19.57    0.80
  -2   1   6   18.79    1.77
  -2   1   6   18.50    0.81
   2   1  -6   18.58    2.07
   2   1  -6   19.44    1.31
   2   1  -6   20.74    0.94
  -2   1   6   20.59    0.91
  -2   1   6   19.45    0.99
  -2   1   6   20.59    1.02
  -2   1   6   19.60    2.05
   2   1  -6   16.51    1.84
  -2   1   6   22.10    1.38
   2   1  -6   20.92    0.95
  -2   1   6   19.00    0.69
  -2   1   6   19.07    1.23
  -2   1   6   18.88    1.17
   2   1  -6   18.49    0.74
   2   1  -6   20.55    0.85
   2   1  -6   19.04    1.09
   2   1  -6   20.09    1.39
   2   1  -6   20.70    1.95
  -2   1   6   20.61    0.93
   2   1  -6   18.60    0.87
   2   1  -6   20.64    1.19
   2   1  -6   17.90    0.96
  -2   1   6   19.76    0.79
   2   1  -6   19.46    1.15
  -2   1   6   15.41    2.31
  -2   1   6   19.59    1.29
   2   1  -6   19.07    2.07
   2   1  -6   20.83    1.45
   2   1  -6   19.36    1.12
   2   1  -6   19.61    0.93
  -2  -1   6   18.13    1.36
   2  -1  -6   18.26    1.19
  -2  -1   6   20.31    2.11
  -2  -1   6   20.58    1.16
   2  -1  -6   18.81    0.84
   2  -1  -6   19.91    0.70
  -2  -1   6   19.11    1.20
   2  -1  -6   18.10    1.37
   2  -1  -6   19.27    0.93
   2  -1  -6   18.64    0.76
  -2  -1   6   17.80    1.25
  -2  -1   6   18.72    0.88
  -2  -1   6   20.21    0.94
   2  -1  -6   18.61    0.84
  -2  -1   6   19.48    0.97
  -2  -1   6   20.44    1.96
  -2  -1   6   20.62    1.91
   2  -1  -6   20.20    1.30
  -2  -1   6   20.15    1.19
   2  -1  -6   17.02    1.97
  -2  -1   6   18.60    0.83
  -2  -1   6   17.84    0.88
   2  -1  -6   21.25    2.19
   2  -1  -6   18.24    1.18
  -2  -1   6   19.17    1.09
   2  -1  -6   17.94    0.80
   2  -1  -6   17.63    1.40
   2  -1  -6   20.97    1.37
  -2  -1   6   19.32    1.29
  -2  -1   6   18.61    0.80
   2  -1  -6   18.97    1.77
   2  -1  -6   19.05    0.91
   2  -1  -6   20.50    0.98
   2   1  -5   61.99    1.58
  -2   1   5   63.49    2.22
   2   1  -5   62.85    1.63
  -2   1   5   62.74    1.47
   2   1  -5   63.67    1.78
  -2   1   5   60.71    1.32
   2   1  -5   60.73    3.04
  -2   1   5   63.13    1.61
   2   1  -5   61.84    2.19
  -2   1   5   64.86    1.85
   2   1  -5   63.89    2.46
  -2   1   5   64.82    1.52
   2   1  -5   60.16    1.58
   2   1  -5   64.13    2.34
   2   1  -5   65.74    2.12
   2   1  -5   66.46    1.69
  -2   1   5   60.47    3.28
   2   1  -5   61.01    3.19
  -2   1   5   59.64    2.21
  -2   1   5   64.15    1.77
  -2   1   5   62.77    2.17
   2   1  -5   61.03    2.21
  -2   1   5   62.37    1.35
  -2   1   5   68.64    3.54
  -2   1   5   63.57    1.98
  -2   1   5   61.39    1.63
   2   1  -5   62.33    1.54
   2   1  -5   64.92    2.02
   2   1  -5   61.78    1.46
   2   1  -5   61.46    1.97
   2   1  -5   61.09    1.93
   2   1  -5   60.67    3.13
  -2   1   5   63.74    3.09
  -2   1   5   59.55    1.60
   2  -1  -5   61.41    3.44
   2  -1  -5   61.13    1.44
  -2  -1   5   59.85    1.49
   2  -1  -5   64.20    1.69
   2  -1  -5   62.24    1.34
   2  -1  -5   58.19    2.12
   2  -1  -5   65.52    3.05
   2  -1  -5   61.60    2.25
   2  -1  -5   63.00    1.51
   2  -1  -5   62.01    1.34
   2  -1  -5   61.93    1.47
  -2  -1   5   63.00    1.62
  -2  -1   5   60.52    2.05
   2  -1  -5   63.37    1.47
  -2  -1   5   60.71    2.08
  -2  -1   5   61.14    3.31
   2  -1  -5   60.74    1.62
   2  -1  -5   58.79    1.56
   2  -1  -5   61.48    1.66
  -2  -1   5   63.00    1.62
  -2  -1   5   59.29    1.70
  -2  -1   5   61.63    1.99
  -2  -1   5   57.75    2.15
   2  -1  -5   64.39    2.20
   2  -1  -5   64.04    3.48
  -2  -1   5   63.10    1.56
  -2  -1   5   62.07    1.63
  -2  -1   5   58.49    3.06
   2  -1  -5   59.21    2.08
   2  -1  -5   67.16    3.47
   2  -1  -5   59.75    2.25
   2  -1  -5   64.03    1.78
  -2  -1   5   62.53    2.21
  -2  -1   5   60.06    2.33
   2  -1  -5   60.04    1.99
  -2   1   4   65.00    2.01
   2   1  -4   61.84    2.04
  -2   1   4   62.70    1.46
   2   1  -4   63.06    1.78
  -2   1   4   62.05    1.76
   2   1  -4   61.40    2.10
   2   1  -4   61.63    1.90
   2   1  -4   65.85    2.00
   2   1  -4   66.27    1.52
   2   1  -4   66.22    2.03
  -2   1   4   61.54    3.10
   2   1  -4   63.04    1.51
  -2   1   4   63.02    1.54
   2   1  -4   64.12    2.29
  -2   1   4   65.03    1.35
  -2   1   4   64.72    1.32
  -2   1   4   65.21    2.07
   2   1  -4   63.15    1.55
   2   1  -4   61.03    2.89
  -2   1   4   60.82    2.89
   2   1  -4   66.19    1.47
  -2   1   4   61.61    2.08
  -2   1   4   65.58    1.39
  -2   1   4   64.15    1.71
   2   1  -4   61.97    1.46
   2   1  -4   64.53    1.69
   2   1  -4   65.52    1.89
   2   1  -4   66.15    2.95
  -2   1   4   69.65    3.31
  -2   1   4   63.00    1.34
   2   1  -4   61.75    2.96
  -2   1   4   64.31    2.07
  -2   1   4   64.28    1.79
  -2   1   4   62.80    1.50
   2  -1  -4   64.20    2.04
   2  -1  -4   63.10    1.37
  -2  -1   4   57.60    2.72
  -2  -1   4   65.42    1.48
  -2  -1   4   63.96    1.51
   2  -1  -4   64.08    1.74
   2  -1  -4   63.66    3.28
  -2  -1   4   63.46    1.52
   2  -1  -4   62.80    2.90
   2  -1  -4   61.53    2.11
   2  -1  -4   64.48    1.81
  -2  -1   4   64.78    1.92
   2  -1  -4   64.73    1.36
  -2  -1   4   64.77    1.53
   2  -1  -4   61.72    2.03
  -2  -1   4   65.00    1.79
  -2  -1   4   60.32    1.81
  -2  -1   4   64.49    2.01
  -2  -1   4   63.51    1.65
   2  -1  -4   64.81    1.65
   2  -1  -4   61.72    1.44
  -2  -1   4   65.92    2.31
   2  -1  -4   64.87    1.25
   2  -1  -4   66.26    1.71
   2  -1  -4   66.69    1.37
   2  -1  -4   61.99    1.51
   2  -1  -4   62.36    1.56
  -2  -1   4   64.30    2.08
   2  -1  -4   64.27    1.56
  -2  -1   4   64.58    1.54
   2  -1  -4   64.39    1.62
  -2  -1   4   66.37    3.02
   2  -1  -4   65.86    3.05
   2  -1  -4   69.77    3.38
   2  -1  -4   65.84    1.59
  -2  -1   4   62.36    3.01
  -2  -1   4   65.02    2.02
  -2  -1   4   64.75    2.09
   2  -1  -4   61.78    2.15
   2  -1  -4   65.87    2.00
  -2   1   3   28.53    1.24
   2   1  -3   27.26    1.24
  -2   1   3   29.30    0.88
   2   1  -3   28.61    0.98
  -2   1   3   28.38    1.92
   2   1  -3   29.12    1.91
   2   1  -3   28.91    0.89
   2   1  -3   27.84    1.67
   2   1  -3   29.06    1.15
   2   1  -3   28.58    0.88
  -2   1   3   28.33    0.87
  -2   1   3   29.41    0.78
  -2   1   3   29.42    1.18
   2   1  -3   28.25    0.80
   2   1  -3   27.07    1.19
   2   1  -3   27.53    0.87
   2   1  -3   28.92    0.65
  -2   1   3   28.77    1.22
  -2   1   3   29.73    1.24
  -2   1   3   26.24    1.81
   2   1  -3   29.15    1.22
  -2   1   3   28.58    0.90
  -2   1   3   29.03    0.76
  -2   1   3   28.47    0.71
   2   1  -3   26.66    1.16
   2   1  -3   28.37    1.17
  -2   1   3   27.94    0.85
   2   1  -3   28.13    1.35
   2   1  -3   29.14    1.85
  -2   1   3   29.59    1.07
   2   1  -3   29.66    0.87
   2   1  -3   28.73    1.32
  -2   1   3   28.15    0.95
  -2   1   3   28.83    1.11
  -2   1   3   30.35    1.98
  -2   1   3   28.20    0.79
  -2  -1   3   28.02    1.15
  -2  -1   3   28.73    1.36
   2  -1  -3   28.45    0.97
   2  -1  -3   28.34    1.06
  -2  -1   3   28.59    1.22
   2  -1  -3   27.23    1.22
   2  -1  -3   28.75    1.08
   2  -1  -3   27.43    1.20
  -2  -1   3   27.73    0.84
  -2  -1   3   27.78    0.85
   2  -1  -3   28.56    0.77
  -2  -1   3   27.97    0.88
   2  -1  -3   27.53    1.19
  -2  -1   3   28.71    1.21
   2  -1  -3   28.54    0.89
  -2  -1   3   24.96    1.73
   2  -1  -3   27.63    0.93
  -2  -1   3   28.42    1.32
   2  -1  -3   27.91    0.86
  -2  -1   3   27.77    0.85
  -2  -1   3   28.11    0.83
   2  -1  -3   27.60    0.75
  -2  -1   3   27.52    1.73
   2  -1  -3   28.63    1.97
   2  -1  -3   27.67    1.19
  -2  -1   3   26.33    1.79
   2  -1  -3   28.11    2.01
  -2  -1   3   28.31    0.64
   2  -1  -3   28.64    0.91
   2  -1  -3   28.81    0.89
   2  -1  -3   26.63    1.89
  -2  -1   3   27.68    1.12
   2  -1  -3   26.51    1.80
  -2  -1   3   28.77    1.21
   2  -1  -3   26.99    1.24
  -2  -1   3   28.06    1.21
   2  -1  -3   27.29    0.85
   2  -1  -3   28.94    0.80
   2  -1  -3   28.81    0.73
  -2   1   2   51.66    2.39
   2   1  -2   52.58    1.58
   2   1  -2   51.79    1.98
  -2   1   2   52.48    1.14
   2   1  -2   53.08    1.20
  -2   1   2   52.57    1.16
   2   1  -2   52.76    1.58
   2   1  -2   51.00    1.03
   2   1  -2   51.16    1.53
  -2   1   2   52.30    2.41
  -2   1   2   52.13    1.16
   2   1  -2   50.36    1.15
   2   1  -2   50.58    1.28
  -2   1   2   53.49    1.58
   2   1  -2   51.97    1.74
   2   1  -2   53.27    1.62
   2   1  -2   51.01    1.02
   2   1  -2   51.62    2.37
  -2   1   2   51.88    0.91
  -2   1   2   52.17    1.20
  -2   1   2   52.50    1.22
   2   1  -2   52.07    1.93
  -2   1   2   51.97    2.41
  -2   1   2   54.14    1.59
  -2   1   2   53.51    1.57
   2   1  -2   51.24    1.14
  -2  -1   2   50.38    1.13
  -2  -1   2   51.74    1.98
  -2  -1   2   52.27    1.05
  -2  -1   2   50.02    1.95
   2  -1  -2   52.80    1.17
  -2  -1   2   51.68    1.72
  -2  -1   2   53.91    1.90
  -2  -1   2   51.40    2.39
   2  -1  -2   50.49    1.53
  -2  -1   2   51.01    1.19
  -2  -1   2   50.95    1.27
   2  -1  -2   50.94    2.39
   2  -1  -2   52.16    1.83
  -2  -1   2   52.34    2.38
   2  -1  -2   52.62    1.22
   2  -1  -2   53.33    1.15
  -2  -1   2   51.05    1.15
   2  -1  -2   50.76    2.44
  -2  -1   2   52.92    1.53
   2  -1  -2   51.86    1.12
  -2  -1   2   51.25    1.59
  -2  -1   2   53.48    1.56
  -2  -1   2   52.48    1.04
   2  -1  -2   47.07    1.25
   2  -1  -2   51.74    1.59
   2  -1  -2   51.99    1.58
   2  -1  -2   52.12    1.52
  -2  -1   2   51.78    1.13
   2  -1  -2   54.01    1.52
   2  -1  -2   48.21    0.99
  -2  -1   2   49.42    1.55
   2  -1  -2   52.28    1.22
  -2  -1   2   52.04    1.55
  -2  -1   2   54.71    1.56
  -2  -1   2   51.25    1.00
   2  -1  -2   52.94    2.46
   2  -1  -2   53.36    1.35
   2  -1  -2   51.87    1.16
   2   1  -1   60.51    1.65
  -2   1   1   62.15    1.20
  -2   1   1   62.10    1.53
   2   1  -1   61.61    1.23
  -2   1   1   60.79    2.57
   2   1  -1   59.80    0.97
  -2   1   1   61.72    0.98
  -2   1   1   63.40    2.34
   2   1  -1   61.54    1.79
  -2   1   1   62.96    1.72
   2   1  -1   61.40    1.69
  -2   1   1   61.31    1.23
  -2   1   1   62.50    1.27
  -2   1   1   61.01    1.31
  -2   1   1   63.47    1.27
  -2   1   1   61.48    1.58
  -2   1   1   60.31    1.62
  -2   1   1   61.50    2.34
  -2   1   1   62.35    1.63
   2   1  -1   62.02    2.60
   2   1  -1   59.30    1.16
   2   1  -1   61.34    1.60
  -2   1   1   61.59    1.19
   2   1  -1   60.51    1.23
   2   1  -1   60.71    1.38
   2   1  -1   59.75    1.51
  -2   1   1   60.34    1.55
  -2   1   1   61.41    1.20
   2   1  -1   61.63    1.35
   2   1  -1   60.31    2.35
  -2   1   1   60.54    1.55
  -2   1   1   61.66    1.28
  -2   1   1   61.03    2.47
   2   1  -1   56.10    1.77
   2   1  -1   62.85    1.56
   2   1  -1   61.01    1.18
   2   1  -1   61.02    2.56
   2   1  -1   58.25    1.60
   2  -1  -1   62.89    2.52
   2  -1  -1   58.78    1.26
   2  -1  -1   61.80    1.19
   2  -1  -1   63.76    1.56
   2  -1  -1   60.13    1.30
   2  -1  -1   58.01    1.62
   2  -1  -1   61.99    1.19
  -2  -1   1   60.97    1.52
  -2  -1   1   59.03    2.19
   2  -1  -1   61.37    1.29
  -2  -1   1   59.78    1.77
   2  -1  -1   60.79    1.50
  -2  -1   1   63.55    1.19
  -2  -1   1   60.89    2.36
  -2  -1   1   60.61    1.19
  -2  -1   1   61.25    1.22
  -2  -1   1   63.93    1.57
  -2  -1   1   62.05    1.07
  -2  -1   1   61.32    1.62
   2  -1  -1   62.88    2.38
  -2  -1   1   60.98    1.87
  -2  -1   1   62.10    1.26
   2  -1  -1   62.30    1.56
  -2  -1   1   60.27    1.70
  -2  -1   1   60.66    1.62
  -2  -1   1   60.72    2.52
  -2  -1   1   60.96    2.61
  -2  -1   1   59.66    1.64
   2  -1  -1   60.65    2.55
  -2  -1   1   59.99    1.17
   2  -1  -1   60.44    2.23
  -2  -1   1   61.07    1.23
   2  -1  -1   60.05    1.21
  -2  -1   1   58.32    1.32
   2  -1  -1   62.80    0.99
   2  -1  -1   59.92    1.26
   2  -1  -1   60.37    1.20
   2  -1  -1   64.20    1.62
   2  -1  -1   62.28    1.61
  -2   1   0   65.01    1.27
   2   1   0   69.21    1.53
   2   1   0   66.20    1.83
  -2   1   0   66.39    1.17
  -2   1   0   66.37    1.46
   2   1   0   65.41    1.18
   2   1   0   66.16    1.38
   2   1   0   65.77    1.17
   2   1   0   65.71    2.65
  -2   1   0   68.56    1.21
   2   1   0   67.38    1.38
  -2   1   0   68.24    1.69
  -2   1   0   67.75    1.48
  -2   1   0   67.38    2.66
  -2   1   0   66.45    1.37
   2   1   0   66.71    1.59
  -2   1   0   67.08    1.55
  -2   1   0   68.18    2.75
  -2   1   0   65.74    1.35
   2   1   0   67.58    1.52
   2   1   0   67.25    1.23
  -2   1   0   70.28    2.18
   2   1   0   68.73    2.79
   2   1   0   62.91    1.72
  -2   1   0   68.17    1.83
   2   1   0   67.08    2.66
  -2   1   0   66.80    1.79
  -2   1   0   66.52    1.33
   2   1   0   66.02    1.81
  -2   1   0   66.78    1.36
  -2   1   0   66.41    1.16
  -2   1   0   66.08    1.44
  -2   1   0   65.89    1.75
  -2   1   0   68.07    2.55
  -2  -1   0   65.93    1.37
   2  -1   0   66.92    1.33
  -2  -1   0   67.95    1.19
  -2  -1   0   68.71    2.55
  -2  -1   0   65.29    2.82
  -2  -1   0   64.67    1.50
  -2  -1   0   66.47    1.33
  -2  -1   0   66.05    1.53
   2  -1   0   64.59    1.76
   2  -1   0   68.84    1.68
  -2  -1   0   65.37    2.63
  -2  -1   0   68.29    1.76
   2  -1   0   66.18    1.38
   2  -1   0   62.21    2.66
   2  -1   0   71.06    2.19
   2  -1   0   69.56    2.69
   2  -1   0   66.10    1.45
  -2  -1   0   65.78    1.37
   2  -1   0   67.30    1.56
   2  -1   0   68.10    1.29
   2  -1   0   66.95    1.37
  -2  -1   0   66.28    1.20
  -2  -1   0   66.82    1.82
   2  -1   0   68.42    1.80
  -2  -1   0   69.09    1.19
  -2  -1   0   67.11    2.65
   2  -1   0   67.24    1.17
  -2  -1   0   64.72    1.49
  -2  -1   0   66.94    1.25
  -2  -1   0   67.33    1.59
   2  -1   0   68.77    1.22
  -2  -1   0   66.04    1.79
   2  -1   0   66.47    1.46
   2  -1   0   68.56    2.56
   2   1   1  458.50    6.79
   2   1   1  495.67    6.81
   2   1   1  489.56    6.81
  -2   1  -1  485.86    7.48
  -2   1  -1  488.47    7.23
   2   1   1  499.29    7.59
  -2   1  -1  492.98    6.63
  -2   1  -1  492.62    7.80
   2   1   1  497.32    7.01
  -2   1  -1  489.25    7.44
  -2   1  -1  496.14    6.76
   2   1   1  514.15    6.94
   2   1   1  495.68    7.39
  -2   1  -1  504.18    9.06
  -2   1  -1  490.75    7.30
  -2   1  -1  477.50    6.60
   2   1   1  504.07    7.50
  -2   1  -1  479.24    6.90
   2   1   1  488.83    9.54
  -2   1  -1  465.27    6.68
  -2   1  -1  486.99    7.68
   2   1   1  484.05    9.53
  -2   1  -1  498.24    8.96
  -2   1  -1  487.39    6.70
   2   1   1  498.59    9.25
  -2   1  -1  498.73    7.26
  -2   1  -1  491.00    6.61
   2   1   1  496.27    6.98
  -2   1  -1  500.21    9.99
   2   1   1  496.48    9.15
  -2  -1  -1  495.03    6.83
   2  -1   1  481.84    7.46
   2  -1   1  492.28    6.63
   2  -1   1  477.96    7.21
  -2  -1  -1  510.14    7.42
  -2  -1  -1  495.40    9.24
  -2  -1  -1  506.03   10.83
   2  -1   1  492.15    7.68
   2  -1   1  491.83    6.53
  -2  -1  -1  488.30    7.63
   2  -1   1  493.16    6.62
   2  -1   1  492.45    6.78
   2  -1   1  495.19    7.29
   2  -1   1  497.90   10.00
   2  -1   1  497.09    9.03
  -2  -1  -1  494.04    7.00
  -2  -1  -1  488.69    9.47
   2  -1   1  502.38    6.92
  -2  -1  -1  486.65    6.93
  -2  -1  -1  492.11    6.62
   2  -1   1  497.83    8.86
  -2  -1  -1  490.33    9.24
   2  -1   1  491.60    6.63
   2  -1   1  501.58    7.30
  -2  -1  -1  481.77    7.43
  -2  -1  -1  498.13    6.92
   2  -1   1  502.04    7.38
  -2  -1  -1  489.33    6.92
  -2  -1  -1  500.52    6.83
   2  -1   1  508.45    7.61
   2  -1   1  494.92    6.73
  -2   1  -2  772.98   10.63
   2   1   2  747.93   10.92
   2   1   2  785.27   13.29
   2   1   2  770.20   11.48
   2   1   2  773.63   10.62
   2   1   2  787.53   13.23
   2   1   2  756.50   10.27
  -2   1  -2  756.29   10.42
   2   1   2  748.69   11.03
   2   1   2  777.23   13.65
   2   1   2  679.52   10.34
  -2   1  -2  762.53   10.09
   2   1   2  788.52   10.02
  -2   1  -2  799.66   14.64
  -2   1  -2  771.41   10.96
  -2   1  -2  771.19   11.10
  -2   1  -2  752.21   10.94
  -2   1  -2  755.67   10.19
  -2   1  -2  796.54   12.75
  -2   1  -2  758.16   10.93
  -2   1  -2  744.45   11.04
  -2   1  -2  780.88   12.88
  -2   1  -2  773.29   11.50
   2   1   2  765.39   13.74
  -2  -1  -2  775.13   13.20
  -2  -1  -2  793.12   11.41
  -2  -1  -2  781.79   11.48
  -2  -1  -2  789.65   10.53
  -2  -1  -2  771.34   11.09
   2  -1   2  767.41   10.38
   2  -1   2  769.14   14.49
  -2  -1  -2  778.87   14.56
   2  -1   2  749.91   10.14
  -2  -1  -2  780.05   13.86
  -2  -1  -2  772.60   10.41
   2  -1   2  772.15   12.61
   2  -1   2  772.16   12.74
  -2  -1  -2  772.05   10.64
   2  -1   2  778.96   11.13
  -2  -1  -2  763.61   13.59
   2  -1   2  759.08   11.07
  -2  -1  -2  780.82   10.71
   2  -1   2  764.40   11.09
   2  -1   2  741.84   11.05
  -2  -1  -2  778.95    9.99
  -2  -1  -2  756.71   12.52
   2  -1   2  765.11   11.47
  -2  -1  -2  785.28   10.95
  -2  -1  -2  766.02   11.44
  -2  -1  -2  774.68   13.13
   2  -1   2  767.04   10.94
  -2  -1  -2  755.84   11.20
  -2   1  -3  309.10    6.61
  -2   1  -3  304.47    4.30
   2   1   3  314.00    5.21
  -2   1  -3  300.15    4.55
  -2   1  -3  299.27    4.56
   2   1   3  316.38    7.30
  -2   1  -3  302.66    5.31
   2   1   3  306.01    6.40
   2   1   3  298.67    4.31
  -2   1  -3  298.76    5.40
  -2   1  -3  308.47    4.94
  -2   1  -3  297.10    5.61
   2   1   3  303.92    7.16
   2   1   3  309.89    4.66
  -2   1  -3  303.73    4.30
  -2   1  -3  306.37    4.57
   2   1   3  296.58    7.48
  -2   1  -3  298.32    5.17
  -2   1  -3  305.15    4.93
   2   1   3  301.05    4.36
  -2   1  -3  305.23    8.49
  -2   1  -3  294.44    4.34
  -2   1  -3  308.60    4.73
  -2   1  -3  302.27    7.03
  -2   1  -3  309.59    5.68
  -2   1  -3  307.07    5.92
   2   1   3  305.85    4.60
  -2   1  -3  298.07    4.41
   2   1   3  306.29    7.70
   2   1   3  302.26    4.69
   2   1   3  306.09    5.54
   2   1   3  299.35    4.43
   2   1   3  290.87    5.22
   2   1   3  310.99    5.60
  -2   1  -3  297.97    4.71
   2   1   3  304.74    4.96
   2  -1   3  288.20    6.46
  -2  -1  -3  308.73    4.34
  -2  -1  -3  296.63    4.62
   2  -1   3  303.86    4.29
   2  -1   3  300.81    5.85
   2  -1   3  308.33    7.05
   2  -1   3  307.02    5.42
   2  -1   3  305.14    5.40
  -2  -1  -3  302.79    5.82
  -2  -1  -3  307.49    4.68
  -2  -1  -3  300.78    4.33
   2  -1   3  300.05    4.71
  -2  -1  -3  311.58    6.40
  -2  -1  -3  310.52    6.72
  -2  -1  -3  284.37    5.50
  -2  -1  -3  290.99    7.62
   2  -1   3  305.69    4.52
   2  -1   3  303.24    5.70
   2  -1   3  301.32    4.57
  -2  -1  -3  309.63    5.56
  -2  -1  -3  304.98    7.24
  -2  -1  -3  312.12    7.65
  -2  -1  -3  300.77    4.60
  -2  -1  -3  298.26    6.24
   2  -1   3  292.48    5.59
  -2  -1  -3  301.06    5.03
  -2  -1  -3  314.49    7.38
   2  -1   3  300.29    4.56
   2  -1   3  299.22    4.70
  -2  -1  -3  303.21    5.29
   2  -1   3  310.60    4.91
  -2  -1  -3  304.17    4.99
  -2  -1  -3  297.12    5.14
   2  -1   3  302.90    8.50
  -2  -1  -3  295.12    4.32
  -2  -1  -3  304.57    4.44
  -2  -1  -3  289.86    8.26
  -2  -1  -3  305.32    4.90
  -2  -1  -3  301.14    4.29
   2  -1   3  297.19    4.36
  -2   1  -4  107.33    2.22
  -2   1  -4  112.46    3.66
  -2   1  -4  112.95    2.42
  -2   1  -4  109.56    2.22
  -2   1  -4  108.29    2.16
  -2   1  -4  111.20    2.03
  -2   1  -4  108.69    1.98
  -2   1  -4  108.92    2.11
  -2   1  -4  111.83    1.98
  -2   1  -4  109.25    3.27
   2   1   4  110.55    3.93
   2   1   4  108.16    2.18
  -2   1  -4  109.38    2.58
  -2   1  -4  106.89    2.37
  -2   1  -4  112.29    2.42
  -2   1  -4  108.82    2.95
   2   1   4  114.00    2.64
  -2   1  -4  118.10    5.30
  -2   1  -4  109.21    3.17
   2   1   4  108.34    3.01
   2   1   4  112.26    2.60
   2   1   4  111.02    2.82
   2   1   4  112.04    2.14
   2   1   4  110.39    4.18
  -2   1  -4  109.66    2.75
   2   1   4  109.70    4.41
   2   1   4  108.54    2.02
   2   1   4  107.67    2.98
   2   1   4  111.68    3.84
  -2   1  -4  113.46    1.91
  -2   1  -4  106.68    4.11
   2   1   4  107.47    4.54
  -2   1  -4  112.30    3.17
   2   1   4  106.94    2.25
   2   1   4  110.39    2.16
  -2   1  -4  106.74    2.54
  -2   1  -4  108.28    2.65
   2   1   4  108.77    2.29
  -2  -1  -4  114.84    2.89
  -2  -1  -4  111.60    2.29
  -2  -1  -4  105.69    3.77
  -2  -1  -4  107.56    2.09
  -2  -1  -4  111.19    4.63
   2  -1   4  103.38    2.34
   2  -1   4  110.53    3.16
  -2  -1  -4  109.86    2.01
   2  -1   4  110.89    2.12
  -2  -1  -4  110.38    4.44
   2  -1   4  111.66    2.57
  -2  -1  -4  109.26    3.22
   2  -1   4  113.67    4.22
  -2  -1  -4  107.55    3.02
   2  -1   4  107.69    5.13
  -2  -1  -4  108.66    2.13
   2  -1   4  110.48    2.56
   2  -1   4  110.69    1.98
   2  -1   4  110.41    2.23
   2  -1   4  108.39    2.95
  -2  -1  -4  115.97    4.34
   2  -1   4  110.69    2.86
  -2  -1  -4  109.79    2.08
  -2  -1  -4  111.54    3.03
  -2  -1  -4  110.46    2.59
   2  -1   4  106.61    3.61
   2  -1   4  109.97    2.83
  -2  -1  -4  111.33    5.13
   2  -1   4  110.98    2.00
   2  -1   4  109.06    2.20
  -2  -1  -4  105.33    2.74
  -2  -1  -4  111.61    2.16
  -2  -1  -4  108.30    2.20
  -2  -1  -4  109.32    4.24
  -2  -1  -4  115.09    2.07
   2  -1   4  108.08    3.24
  -2  -1  -4  109.22    2.29
  -2  -1  -4  111.64    3.02
  -2  -1  -4  113.61    3.86
  -2  -1  -4  110.89    2.58
   2  -1   4  109.41    2.25
  -2  -1  -4  108.63    2.79
  -2  -1  -4  108.34    2.30
   2  -1   4  110.11    2.00
  -2  -1  -4  104.80    3.83
  -2  -1  -4  112.38    2.69
  -2   1  -5    7.45    1.14
   2   1   5    5.34    0.80
   2   1   5    4.01    0.92
   2   1   5    5.81    0.83
  -2   1  -5    6.59    0.61
  -2   1  -5    6.40    0.43
  -2   1  -5    5.77    0.47
  -2   1  -5    6.29    0.34
  -2   1  -5    6.25    0.91
   2   1   5    5.96    1.21
   2   1   5    6.57    0.48
  -2   1  -5    5.57    0.35
  -2   1  -5    6.39    0.62
  -2   1  -5    7.43    1.35
  -2   1  -5    5.27    0.50
  -2   1  -5    6.30    0.53
   2   1   5    6.46    0.60
  -2   1  -5    6.34    0.35
   2   1   5    5.81    1.39
   2   1   5    6.71    0.72
   2   1   5    6.30    0.52
  -2   1  -5    6.58    0.73
  -2   1  -5    6.08    0.56
  -2   1  -5    5.96    0.62
  -2   1  -5    6.91    1.02
   2   1   5    5.78    0.45
   2   1   5    6.09    0.63
  -2   1  -5    5.47    0.50
  -2   1  -5    6.22    0.50
  -2   1  -5    5.84    0.41
   2   1   5    5.76    0.41
  -2   1  -5    4.07    1.20
  -2   1  -5    6.06    0.47
   2   1   5    5.69    1.25
  -2   1  -5    5.96    0.32
  -2   1  -5    6.07    0.87
  -2   1  -5    5.07    0.82
  -2   1  -5    5.60    0.43
  -2   1  -5    6.19    0.50
  -2  -1  -5    7.99    1.36
   2  -1   5    6.23    0.49
  -2  -1  -5    5.46    0.43
  -2  -1  -5    6.47    0.49
  -2  -1  -5    6.41    0.51
  -2  -1  -5    6.88    0.75
  -2  -1  -5    4.99    0.72
  -2  -1  -5    6.57    0.59
  -2  -1  -5    5.75    0.48
   2  -1   5    5.73    0.48
  -2  -1  -5    5.98    0.46
   2  -1   5    5.95    0.59
   2  -1   5    5.34    0.41
   2  -1   5    5.40    0.50
  -2  -1  -5    6.35    1.59
  -2  -1  -5    6.22    1.15
   2  -1   5    4.15    0.74
  -2  -1  -5    6.35    0.77
  -2  -1  -5    6.24    0.64
  -2  -1  -5    6.29    0.43
  -2  -1  -5    4.62    1.14
  -2  -1  -5    7.34    1.55
  -2  -1  -5    6.17    0.66
  -2  -1  -5    7.63    0.81
   2  -1   5    6.52    1.31
  -2  -1  -5    6.52    1.41
  -2  -1  -5    5.41    0.38
  -2  -1  -5    7.83    1.02
   2  -1   5    3.46    1.06
  -2  -1  -5    5.22    0.43
   2  -1   5    6.20    0.43
   2  -1   5    6.08    0.39
  -2  -1  -5    6.32    0.46
   2  -1   5    5.62    0.56
   2  -1   5    5.62    0.62
  -2  -1  -5    5.96    0.43
  -2  -1  -5    5.12    1.18
   2  -1   5    6.69    0.81
  -2  -1  -5    7.63    1.39
  -2  -1  -5    6.79    0.62
   2  -1   5    6.17    0.41
   2  -1   5    6.41    0.73
  -2  -1  -5    6.63    0.71
   2  -1   5    8.81    1.87
  -2   1  -6    3.33    0.59
  -2   1  -6    4.17    1.33
   2   1   6    3.52    0.48
  -2   1  -6    2.97    0.70
  -2   1  -6    3.62    0.61
   2   1   6    2.75    0.88
  -2   1  -6    3.42    0.35
  -2   1  -6    3.35    0.39
  -2   1  -6    3.14    1.26
   2   1   6    3.66    0.75
   2   1   6    2.97    0.55
  -2   1  -6    3.42    0.73
  -2   1  -6    2.77    0.60
  -2   1  -6    3.39    0.26
  -2   1  -6    3.89    0.52
  -2   1  -6    3.57    0.77
  -2   1  -6    3.06    0.65
   2   1   6    3.14    0.48
   2   1   6    3.24    0.34
   2   1   6    3.96    0.40
   2   1   6    2.62    0.56
  -2   1  -6    3.51    0.29
  -2   1  -6    3.39    0.34
  -2   1  -6    2.60    0.39
  -2   1  -6    3.30    0.36
  -2   1  -6    3.11    0.45
  -2   1  -6    4.08    0.58
  -2   1  -6    3.61    0.53
  -2   1  -6    4.11    0.36
  -2   1  -6    3.78    0.86
  -2   1  -6    3.93    0.62
  -2   1  -6    3.31    0.33
   2   1   6    3.19    0.55
  -2   1  -6    2.44    0.57
  -2   1  -6    3.67    0.32
   2   1   6    2.35    0.95
  -2   1  -6    2.66    0.77
  -2   1  -6    3.63    0.60
  -2   1  -6    3.45    0.24
  -2   1  -6    3.98    0.32
  -2  -1  -6    2.81    1.17
  -2  -1  -6    3.66    0.42
  -2  -1  -6    3.20    0.37
  -2  -1  -6    3.96    1.15
   2  -1   6    3.55    0.35
   2  -1   6    3.42    0.34
  -2  -1  -6    3.50    0.37
   2  -1   6    3.11    0.64
   2  -1   6    4.35    0.69
   2  -1   6    3.33    0.31
  -2  -1  -6    3.76    0.75
   2  -1   6    5.05    1.23
   2  -1   6    3.28    0.47
  -2  -1  -6    1.24    0.81
   2  -1   6    3.78    0.61
  -2  -1  -6    3.28    0.68
  -2  -1  -6    4.45    0.77
  -2  -1  -6    2.83    0.65
  -2  -1  -6    3.91    0.43
  -2  -1  -6    2.78    0.42
  -2  -1  -6    2.89    0.55
  -2  -1  -6    2.92    0.55
   2  -1   6    2.82    0.44
  -2  -1  -6    3.92    0.68
   2  -1   6    3.98    0.73
   2  -1   6    4.43    0.73
   2  -1   6    3.85    0.42
  -2  -1  -6    2.88    0.99
  -2  -1  -6    3.10    0.32
  -2  -1  -6    3.29    1.17
  -2  -1  -6    3.53    0.39
  -2  -1  -6    3.43    0.44
  -2  -1  -6    2.70    0.94
  -2  -1  -6    3.42    1.12
   2  -1   6    2.72    0.66
  -2  -1  -6    2.93    0.52
  -2  -1  -6    3.21    0.35
  -2  -1  -6    3.62    0.72
   2  -1   6    2.92    0.82
   2  -1   6    3.22    0.33
   2  -1   6    4.19    0.62
   2  -1   6    4.00    1.48
   2  -1   6    4.02    0.32
  -2  -1  -6    3.36    0.46
  -2   1  -7   -0.01    0.07
   2   1   7    0.41    0.75
   2   1   7    0.05    0.11
   2   1   7    0.23    0.16
  -2   1  -7   -0.15    0.50
   2   1   7    0.11    0.14
  -2   1  -7    0.09    0.12
   2   1   7   -0.03    0.29
  -2   1  -7    0.24    0.93
   2   1   7   -0.18    0.20
  -2   1  -7    0.18    0.43
  -2   1  -7    0.14    0.31
  -2   1  -7    1.10    1.01
  -2   1  -7   -0.72    0.48
  -2   1  -7   -0.08    0.07
   2   1   7   -0.16    0.08
  -2   1  -7   -0.02    0.10
  -2   1  -7    0.27    0.20
  -2   1  -7   -0.01    0.26
  -2   1  -7    0.06    0.14
  -2   1  -7    0.06    0.15
   2   1   7    0.01    0.61
  -2   1  -7    0.38    0.16
  -2   1  -7   -0.17    0.08
   2   1   7   -0.18    0.15
   2   1   7    0.14    0.29
  -2   1  -7   -0.04    0.06
  -2   1  -7   -0.19    0.19
  -2   1  -7    0.63    0.49
  -2   1  -7    0.14    0.29
  -2   1  -7   -0.02    0.11
  -2  -1  -7    0.07    0.25
  -2  -1  -7   -0.02    0.13
   2  -1   7    0.13    0.14
   2  -1   7   -0.20    0.40
  -2  -1  -7    0.79    0.76
   2  -1   7    0.04    0.12
  -2  -1  -7    0.02    0.10
   2  -1   7    0.14    0.20
  -2  -1  -7    0.01    0.13
   2  -1   7   -0.03    0.13
   2  -1   7   -0.04    0.18
   2  -1   7    0.20    0.25
   2  -1   7   -2.08    1.17
   2  -1   7    0.08    0.14
  -2  -1  -7    0.31    0.33
  -2  -1  -7   -0.03    0.09
  -2  -1  -7    0.08    0.13
  -2  -1  -7   -0.87    0.79
  -2  -1  -7   -0.50    0.58
   2  -1   7    0.14    0.10
   2  -1   7    0.82    0.70
   2  -1   7   -0.02    0.16
  -2  -1  -7    0.01    0.25
  -2  -1  -7    0.29    0.24
  -2  -1  -7    0.07    0.24
  -2  -1  -7    0.20    0.75
  -2  -1  -7    0.28    0.21
  -2  -1  -7    0.16    0.16
  -2  -1  -7    0.43    0.72
  -2  -1  -7   -0.35    0.20
   2  -1   7   -0.74    0.61
  -2  -1  -7    0.02    0.11
  -2  -1  -7   -0.25    0.19
   2  -1   7    0.18    0.11
  -2  -1  -7    0.43    0.83
  -2  -1  -7   -0.17    0.09
  -2  -1  -7    0.04    0.10
  -2  -1  -7    0.17    0.12
  -2  -1  -7    0.18    0.33
  -2  -1  -7    0.17    0.71
   2  -1   7    0.01    0.08
   2  -1   7    0.18    0.42
  -2  -1  -7    0.01    0.22
  -2   1  -8    2.54    0.70
  -2   1  -8    2.35    0.61
  -2   1  -8    4.59    1.65
   2   1   8    3.02    0.73
  -2   1  -8    2.10    0.33
  -2   1  -8    2.06    0.63
  -2   1  -8    2.98    0.56
   2   1   8    2.05    0.57
   2   1   8    3.56    1.13
  -2   1  -8    2.84    0.62
  -2   1  -8    1.79    0.35
   2   1   8    1.74    0.35
  -2   1  -8    2.52    0.30
  -2   1  -8    3.01    0.41
   2   1   8    2.60    0.45
  -2   1  -8    2.85    0.95
  -2   1  -8    2.61    0.51
   2   1   8    3.46    1.44
  -2   1  -8    2.24    0.46
   2   1   8    2.81    0.54
   2   1   8    1.92    0.42
  -2   1  -8    3.01    0.82
   2  -1   8    2.22    0.44
   2  -1   8    2.38    1.80
  -2  -1  -8    2.33    0.40
  -2  -1  -8    2.42    0.42
  -2  -1  -8    2.01    0.54
  -2  -1  -8    1.71    0.47
  -2  -1  -8    1.64    0.57
   2  -1   8    2.28    0.58
   2  -1   8    1.56    0.71
  -2  -1  -8    1.66    1.00
  -2  -1  -8    1.59    0.31
   2  -1   8    2.86    0.44
  -2  -1  -8    1.38    0.30
   2  -1   8    2.41    0.49
   2  -1   8    2.05    0.38
  -2  -1  -8    1.56    0.52
  -2  -1  -8    2.47    0.68
  -2  -1  -8    2.37    0.44
  -2  -1  -8    3.85    1.47
  -2  -1  -8    2.61    0.62
  -2  -1  -8    0.39    0.99
  -2  -1  -8    2.40    0.43
  -2  -1  -8    2.43    0.50
  -2  -1  -8    1.90    1.06
  -2  -1  -8    0.22    1.26
  -2  -1  -8    2.20    0.61
  -2  -1  -8    2.75    1.18
  -2  -1  -8    1.60    0.60
   2  -1   8    2.14    0.57
   2  -1   8    2.66    0.71
  -2  -1  -8    3.88    1.34
   2  -1   8    3.11    1.41
  -2   1  -9   -1.59    1.23
   2   1   9    0.82    0.29
  -2   1  -9    0.68    0.49
   2   1   9    1.24    0.23
   2   1   9    0.26    0.97
   2   1   9    0.39    1.23
   2   1   9    1.36    0.57
  -2   1  -9    0.70    0.32
   2   1   9    1.30    0.56
  -2   1  -9    0.73    0.40
   2   1   9    0.93    0.32
  -2   1  -9    0.67    0.22
   2   1   9    0.37    0.36
   2   1   9    1.22    0.34
  -2   1  -9   -0.34    0.36
   2  -1   9    1.45    0.38
  -2  -1  -9    0.55    0.37
  -2  -1  -9   -0.37    1.48
  -2  -1  -9    1.53    0.41
  -2  -1  -9    0.66    0.44
  -2  -1  -9    0.12    0.47
   2  -1   9    1.64    0.56
  -2  -1  -9    0.61    0.29
  -2  -1  -9    0.95    0.57
  -2  -1  -9    1.15    1.18
   2  -1   9    0.70    0.26
  -2  -1  -9    1.06    0.28
  -2  -1  -9    0.51    1.00
  -2  -1  -9    0.93    0.58
  -2  -1  -9    2.12    1.16
  -2  -1  -9    1.48    0.41
  -2  -1  -9    0.97    0.30
   2  -1   9    1.41    1.19
  -2   1 -10    0.29    0.54
  -2   1 -10    0.15    0.14
   2   1  10    1.46    1.43
  -2   1 -10    0.34    0.27
  -2   1 -10   -0.56    1.51
   2   1  10    0.17    0.21
  -2   1 -10    0.30    0.29
   2   1  10    0.17    0.22
  -2   1 -10    0.22    0.26
   2   1  10    0.32    0.23
   2   1  10    0.28    0.42
   2   1  10   -0.31    0.45
  -2   1 -10   -0.07    0.52
  -2   1 -10    0.00    0.43
  -2  -1 -10   -0.06    0.12
   2  -1  10    0.52    0.29
   2  -1  10   -0.20    0.46
  -2  -1 -10   -0.49    0.42
  -2  -1 -10    0.29    0.34
   2  -1  10   -0.15    0.42
   2  -1  10   -0.16    0.18
   2  -1  10    2.54    1.57
  -2  -1 -10    0.75    1.21
  -2  -1 -10   -0.11    0.20
  -2  -1 -10    0.18    0.21
   2  -1  10    0.02    0.23
  -2  -1 -10   -0.55    0.33
  -2  -1 -10   -0.25    0.21
  -2  -1 -10   -0.68    1.65
  -2  -1 -10   -0.93    0.50
   2   1  11    0.38    0.32
  -2   1 -11    0.55    0.34
   2   1  11    1.55    0.61
  -2   1 -11    0.47    0.17
   2   1  11    1.04    0.36
   2   1  11    0.49    1.56
  -2   1 -11   -0.35    0.21
  -2   1 -11   -0.08    0.61
  -2   1 -11    0.67    0.35
  -2   1 -11    1.38    0.76
  -2  -1 -11    0.21    0.27
   2  -1  11    0.74    0.62
  -2  -1 -11    1.13    0.63
  -2  -1 -11    0.13    1.70
  -2  -1 -11    0.18    0.49
   2  -1  11    0.95    0.34
  -2  -1 -11    0.07    0.35
  -2  -1 -11    0.04    0.59
  -2  -1 -11   -0.09    0.19
   2  -1  11    0.35    0.26
   2  -1  11    1.63    0.69
  -2  -1 -11    0.40    0.31
   2  -1  11    2.66    1.75
   2  -1  11    0.46    0.32
  -2   1 -12   -0.33    0.22
   2   1  12   -0.50    0.28
  -2   1 -12    0.22    0.69
  -2   1 -12   -0.14    0.21
   2   1  12   -0.33    0.22
   2   1  12   -2.74    2.07
  -2   1 -12   -0.15    0.27
  -2   1 -12    0.00    0.14
  -2   1 -12   -0.62    0.46
   2   1  12   -0.43    0.63
  -2   1 -12    0.09    0.32
  -2   1 -12   -1.85    2.06
  -2  -1 -12    0.00    0.28
  -2  -1 -12    0.11    0.64
  -2  -1 -12   -0.05    0.28
  -2  -1 -12    0.06    0.26
   2  -1  12    0.32    0.70
  -2  -1 -12   -1.02    2.08
  -2  -1 -12   -0.17    0.58
  -2  -1 -12    0.05    0.28
   2  -1  12   -1.14    1.98
   2  -1  12   -0.24    0.29
   2  -1  12   -0.13    0.27
  -2  -1 -12    0.06    0.64
   2   1  13    0.52    0.38
  -2   1 -13    0.07    0.15
  -2   1 -13    0.85    2.49
   2   1  13    0.85    2.53
  -2   1 -13    0.40    0.74
  -2   1 -13   -0.01    0.29
  -2   1 -13   -0.10    0.37
  -2   1 -13    0.09    0.28
  -2   1 -13    0.94    0.86
  -2  -1 -13    0.04    0.40
  -2  -1 -13    0.12    0.80
   2  -1  13    0.00    2.48
  -2  -1 -13    3.14    2.51
  -2  -1 -13    0.52    0.79
   2  -1  13   -0.16    0.34
  -2  -1 -13    0.28    0.33
  -2  -1 -13   -0.17    0.30
  -2   2  13    4.96    1.42
   2   2 -13    2.22    2.41
   2   2 -13    3.19    0.88
   2   2 -13    4.03    0.80
   2   2 -13    3.32    0.59
   2   2 -13    4.51    1.41
   2   2 -13    4.05    0.90
   2   2 -13    4.68    0.87
  -2   2  13    5.08    0.93
   2   2 -13    5.25    1.48
  -2  -2  13    3.36    2.68
  -2  -2  13    5.05    0.91
   2  -2 -13    4.62    1.37
   2  -2 -13    1.67    2.67
  -2  -2  13    4.79    1.23
   2  -2 -13    5.12    0.92
  -2  -2  13    3.44    0.71
   2  -2 -13    4.00    0.76
  -2   2  12   20.60    2.02
   2   2 -12   15.67    3.43
   2   2 -12   15.67    2.31
   2   2 -12   20.18    2.12
  -2   2  12   19.77    1.33
   2   2 -12   16.67    1.28
   2   2 -12   18.28    1.56
  -2   2  12   19.30    3.73
  -2   2  12   19.96    1.91
   2   2 -12   19.41    1.50
   2   2 -12   19.14    1.38
   2   2 -12   19.76    1.13
   2  -2 -12   18.59    1.33
   2  -2 -12   13.13    1.91
   2  -2 -12   22.96    4.39
  -2  -2  12   17.24    1.89
   2  -2 -12   18.24    1.96
   2  -2 -12   19.33    1.35
  -2  -2  12   22.00    1.37
  -2  -2  12   19.93    3.98
   2  -2 -12   19.38    1.31
  -2  -2  12   19.86    1.41
   2   2 -11    0.74    0.67
   2   2 -11    2.22    1.70
  -2   2  11    0.14    0.27
   2   2 -11    0.43    0.28
   2   2 -11    0.53    0.55
   2   2 -11    0.34    0.23
  -2   2  11   -0.66    1.55
   2   2 -11    0.54    0.34
  -2   2  11   -0.28    0.50
  -2   2  11   -0.27    0.51
   2   2 -11   -0.24    0.32
   2   2 -11    0.79    0.39
   2  -2 -11    0.73    1.78
  -2  -2  11    0.45    0.31
   2  -2 -11    0.82    0.61
   2  -2 -11    0.85    0.35
  -2  -2  11   -0.40    0.48
   2  -2 -11    0.70    0.31
  -2  -2  11    3.78    2.12
   2  -2 -11    0.16    0.28
  -2  -2  11    0.20    0.24
   2  -2 -11    0.74    0.60
   2   2 -10    6.44    0.87
   2   2 -10    5.48    1.26
   2   2 -10    3.58    1.05
   2   2 -10    7.09    1.17
   2   2 -10    6.81    0.97
   2   2 -10    7.58    2.01
  -2   2  10    7.24    0.73
  -2   2  10    4.42    1.00
   2   2 -10    7.12    0.74
   2   2 -10    6.05    0.59
   2  -2 -10    6.36    1.24
  -2  -2  10    6.28    0.68
  -2  -2  10    5.53    0.80
   2  -2 -10    8.58    1.52
   2  -2 -10    5.98    0.85
   2  -2 -10    3.86    2.06
  -2  -2  10    6.09    1.13
   2  -2 -10    4.70    0.70
   2  -2 -10    7.22    0.75
   2  -2 -10    6.36    0.66
   2  -2 -10    7.58    1.21
  -2  -2  10    2.06    1.51
   2   2  -9    3.14    0.81
   2   2  -9    2.59    0.94
   2   2  -9    0.87    1.21
  -2   2   9    0.67    1.12
   2   2  -9    3.21    0.78
   2   2  -9    2.34    0.60
  -2   2   9    1.31    0.75
  -2   2   9    2.20    1.28
  -2   2   9    1.69    0.61
  -2   2   9    2.10    0.54
   2   2  -9    1.70    0.58
   2   2  -9    2.19    0.45
  -2   2   9    1.72    0.37
   2   2  -9    2.23    0.44
   2  -2  -9    1.99    0.29
   2  -2  -9    2.25    0.58
  -2  -2   9    2.47    1.20
  -2  -2   9    1.83    1.43
   2  -2  -9    3.16    0.97
  -2  -2   9    1.89    0.74
  -2  -2   9    3.40    0.70
  -2  -2   9    2.80    0.61
   2  -2  -9    2.02    0.44
   2  -2  -9    1.92    0.52
   2  -2  -9    1.84    0.68
   2  -2  -9    2.21    0.40
   2  -2  -9    4.16    1.93
   2  -2  -9    2.45    0.62
  -2  -2   9    1.93    0.49
   2   2  -8    2.24    1.25
  -2   2   8    0.59    1.09
  -2   2   8    2.97    0.75
   2   2  -8    2.04    0.38
  -2   2   8    3.68    1.33
   2   2  -8    2.76    0.83
   2   2  -8    1.76    0.39
   2   2  -8    1.92    0.46
   2   2  -8    1.75    1.23
  -2   2   8    1.86    0.37
  -2   2   8    1.76    0.61
   2   2  -8    2.35    0.59
  -2   2   8    2.94    0.52
   2   2  -8    0.77    0.44
   2   2  -8    2.10    0.52
   2   2  -8    1.70    0.55
   2  -2  -8   -0.03    1.18
   2  -2  -8    2.29    0.25
  -2  -2   8    0.95    0.55
   2  -2  -8    1.78    0.39
   2  -2  -8    1.17    0.49
   2  -2  -8    1.80    0.68
   2  -2  -8    1.88    0.42
  -2  -2   8    1.37    1.43
   2  -2  -8    1.83    0.42
   2  -2  -8    1.85    0.60
   2  -2  -8    2.02    0.65
   2  -2  -8    1.37    0.35
  -2  -2   8    2.74    0.71
  -2  -2   8    2.02    1.15
   2  -2  -8    0.87    0.56
  -2  -2   8    2.16    0.44
  -2  -2   8    1.35    0.46
   2  -2  -8    1.82    0.39
   2  -2  -8    2.95    1.45
  -2  -2   8    1.99    1.02
  -2  -2   8    1.84    0.42
   2  -2  -8    1.33    0.30
  -2   2   7   -0.01    0.21
  -2   2   7    0.58    0.32
  -2   2   7    0.17    0.12
  -2   2   7    0.16    0.30
   2   2  -7    0.60    0.35
   2   2  -7   -0.28    0.13
   2   2  -7   -0.96    0.72
  -2   2   7    0.37    0.38
  -2   2   7   -0.66    0.60
   2   2  -7    0.08    0.11
   2   2  -7    0.24    0.29
   2   2  -7   -0.05    0.11
   2   2  -7    0.31    0.29
  -2   2   7    0.10    0.23
   2   2  -7    0.16    0.14
   2   2  -7    0.02    0.37
   2   2  -7   -0.48    0.18
   2   2  -7   -0.05    0.28
  -2   2   7    0.03    0.14
  -2   2   7    0.11    0.13
   2   2  -7   -0.01    0.11
   2   2  -7   -0.04    0.27
  -2   2   7    0.27    0.14
  -2   2   7    0.61    0.80
  -2   2   7    0.13    0.15
   2   2  -7   -0.53    0.80
  -2   2   7   -0.25    0.29
  -2   2   7    0.09    0.83
   2   2  -7   -0.31    0.10
   2   2  -7   -2.02    0.87
   2  -2  -7   -0.56    0.65
   2  -2  -7   -0.09    0.16
  -2  -2   7   -0.01    0.12
  -2  -2   7    0.64    0.38
   2  -2  -7    0.22    0.18
   2  -2  -7   -0.55    0.69
   2  -2  -7    0.36    0.24
   2  -2  -7    0.03    0.73
  -2  -2   7    0.36    1.01
  -2  -2   7    0.15    0.15
  -2  -2   7    0.17    0.28
   2  -2  -7    0.21    0.16
   2  -2  -7    0.45    0.87
  -2  -2   7    0.45    0.31
   2  -2  -7   -0.08    0.10
   2  -2  -7    0.17    0.28
   2  -2  -7   -0.04    0.10
   2  -2  -7   -0.23    0.28
   2  -2  -7   -0.07    0.10
   2  -2  -7    0.56    0.88
  -2  -2   7   -0.12    0.13
  -2  -2   7    0.06    0.12
   2  -2  -7    0.92    0.39
   2  -2  -7    0.25    0.12
  -2  -2   7    0.02    0.37
   2  -2  -7    0.02    0.22
   2  -2  -7    0.20    0.15
   2  -2  -7    0.20    0.25
  -2  -2   7   -1.04    0.83
   2  -2  -7   -0.46    0.18
   2   2  -6    5.71    0.85
  -2   2   6    7.78    0.67
  -2   2   6    6.30    1.47
  -2   2   6    6.56    0.95
   2   2  -6    6.70    0.64
   2   2  -6    6.55    0.81
  -2   2   6    6.41    0.90
   2   2  -6    5.88    0.48
   2   2  -6    6.02    0.91
  -2   2   6    6.81    0.44
   2   2  -6    6.27    0.57
  -2   2   6    8.20    0.92
  -2   2   6    7.39    0.59
  -2   2   6    5.56    1.05
   2   2  -6    5.96    0.53
   2   2  -6    6.33    0.74
   2   2  -6    5.93    0.69
   2   2  -6    6.49    0.54
  -2   2   6    8.47    1.72
  -2   2   6    6.04    0.54
   2   2  -6    7.78    0.87
  -2   2   6    7.64    0.45
   2   2  -6    4.99    1.32
   2   2  -6    5.94    1.01
  -2   2   6    6.21    0.56
  -2   2   6    7.13    0.58
  -2   2   6    6.64    0.39
   2   2  -6    6.20    0.54
   2   2  -6    6.82    1.57
   2   2  -6    6.66    0.76
  -2   2   6    6.28    0.63
  -2   2   6    6.07    0.49
   2   2  -6    8.25    1.77
   2   2  -6    6.73    0.53
   2  -2  -6    6.50    1.26
   2  -2  -6    6.48    0.95
  -2  -2   6    6.61    0.54
   2  -2  -6    6.55    0.41
   2  -2  -6    6.23    1.47
  -2  -2   6    6.78    0.55
  -2  -2   6    6.81    1.65
   2  -2  -6    6.07    0.70
  -2  -2   6    6.77    1.49
   2  -2  -6    6.53    0.64
  -2  -2   6    6.18    0.54
   2  -2  -6    7.56    1.63
   2  -2  -6    6.99    1.62
   2  -2  -6    5.99    0.49
  -2  -2   6    6.79    0.53
   2  -2  -6    6.56    0.52
  -2  -2   6    7.57    0.84
   2  -2  -6    6.53    0.56
   2  -2  -6    7.36    0.86
   2  -2  -6    7.16    0.61
  -2  -2   6    7.16    0.56
   2  -2  -6    6.99    0.45
   2  -2  -6    6.08    0.56
  -2  -2   6    8.05    0.86
   2  -2  -6    6.88    0.63
  -2  -2   6    6.30    0.89
   2  -2  -6    5.96    0.51
   2  -2  -6    5.73    0.96
  -2  -2   6    6.32    1.03
  -2  -2   6    4.85    0.52
   2  -2  -6    7.00    0.58
  -2  -2   6    4.79    0.72
  -2  -2   6    6.12    0.67
   2  -2  -6    7.37    0.83
  -2  -2   6    5.17    0.82
   2  -2  -6    4.28    1.27
  -2  -2   6    6.85    1.36
   2  -2  -6    6.27    0.43
   2  -2  -6    6.94    0.66
   2  -2  -6    6.62    0.54
  -2   2   5    0.82    0.70
  -2   2   5    1.62    0.22
   2   2  -5    1.46    0.27
   2   2  -5    2.41    0.98
  -2   2   5    1.27    0.34
   2   2  -5    1.46    0.39
  -2   2   5    1.34    0.28
   2   2  -5    2.60    0.66
  -2   2   5    1.15    0.29
  -2   2   5    2.08    0.28
   2   2  -5    1.56    0.45
   2   2  -5    3.62    1.00
   2   2  -5    2.05    0.41
   2   2  -5    1.15    0.36
  -2   2   5    1.34    0.82
  -2   2   5    1.23    0.26
   2   2  -5    2.37    0.87
   2   2  -5    1.82    0.44
   2   2  -5    1.41    0.27
   2   2  -5    1.72    0.32
  -2   2   5    1.74    0.48
  -2   2   5    1.94    0.85
  -2   2   5    2.51    0.73
  -2   2   5    1.24    0.28
  -2   2   5    1.49    0.28
  -2   2   5    1.84    0.21
   2   2  -5    1.16    0.39
   2   2  -5    2.50    0.56
   2   2  -5    1.56    0.28
   2   2  -5    1.33    0.28
   2   2  -5    1.90    0.38
  -2   2   5    1.70    0.43
  -2   2   5    1.86    0.37
  -2   2   5    2.23    0.39
  -2   2   5    1.99    0.51
   2   2  -5    2.01    0.58
   2  -2  -5    1.41    0.86
   2  -2  -5    1.67    0.35
   2  -2  -5    1.07    0.79
   2  -2  -5    1.85    0.34
  -2  -2   5    1.50    0.30
   2  -2  -5    2.29    0.41
  -2  -2   5    1.66    0.44
  -2  -2   5    1.19    0.40
   2  -2  -5    1.51    0.49
  -2  -2   5    3.29    1.03
  -2  -2   5    1.91    0.32
  -2  -2   5    1.95    0.50
   2  -2  -5    1.77    0.20
  -2  -2   5    2.05    0.52
   2  -2  -5    1.77    0.26
  -2  -2   5    2.12    0.67
  -2  -2   5    2.36    0.37
  -2  -2   5    1.59    0.73
   2  -2  -5    2.24    0.95
  -2  -2   5    1.34    0.32
  -2  -2   5    0.75    0.39
   2  -2  -5    1.04    0.38
  -2  -2   5    2.34    0.36
   2  -2  -5    1.73    0.37
  -2  -2   5    1.34    0.39
   2  -2  -5    2.12    0.22
   2  -2  -5    1.68    0.31
   2  -2  -5    2.28    0.92
  -2  -2   5    1.72    0.35
   2  -2  -5    2.32    0.73
  -2  -2   5    1.39    0.36
   2  -2  -5    1.09    0.36
  -2  -2   5    2.01    0.52
   2  -2  -5    1.94    0.37
   2  -2  -5    1.40    0.30
   2  -2  -5    1.65    0.31
   2  -2  -5    2.09    0.36
   2  -2  -5    1.81    0.35
  -2  -2   5    2.06    0.82
   2  -2  -5    1.61    0.47
   2   2  -4   11.90    0.90
  -2   2   4   10.89    0.83
  -2   2   4   11.69    0.72
  -2   2   4   12.79    0.61
   2   2  -4   13.00    0.77
   2   2  -4   10.91    0.59
  -2   2   4   11.69    0.58
   2   2  -4   12.11    0.95
   2   2  -4   11.80    0.66
   2   2  -4   12.01    0.65
   2   2  -4   11.08    0.56
   2   2  -4   13.53    2.08
  -2   2   4   11.78    0.98
  -2   2   4   11.44    0.41
  -2   2   4   12.12    0.93
  -2   2   4   11.35    1.26
   2   2  -4   11.52    0.61
  -2   2   4   12.39    0.99
   2   2  -4   11.08    0.58
  -2   2   4   10.90    0.51
  -2   2   4   11.86    1.90
  -2   2   4   12.13    0.67
  -2   2   4   11.04    0.65
   2   2  -4   12.38    1.39
   2   2  -4   10.54    0.83
  -2   2   4   13.76    2.09
  -2   2   4   11.78    0.74
   2   2  -4   12.79    0.97
   2   2  -4   13.05    1.02
  -2   2   4   10.86    1.65
  -2   2   4   11.41    0.73
   2   2  -4   11.28    0.84
   2   2  -4   10.47    1.62
  -2   2   4   12.41    0.69
   2   2  -4   11.82    1.05
  -2  -2   4   12.04    0.64
   2  -2  -4   11.22    0.87
   2  -2  -4   12.75    0.46
  -2  -2   4   11.91    0.97
  -2  -2   4   11.85    0.73
  -2  -2   4   11.43    0.83
   2  -2  -4   12.16    0.42
  -2  -2   4   10.68    1.52
   2  -2  -4   13.03    0.61
   2  -2  -4   11.39    0.65
   2  -2  -4   11.79    0.43
   2  -2  -4   13.99    0.69
   2  -2  -4   12.46    0.58
  -2  -2   4   11.88    0.42
   2  -2  -4   11.55    0.98
  -2  -2   4   11.98    0.60
   2  -2  -4   15.70    1.47
   2  -2  -4   10.66    1.79
   2  -2  -4   11.18    0.65
   2  -2  -4   13.78    0.81
   2  -2  -4   12.32    1.89
  -2  -2   4   12.32    0.44
   2  -2  -4   11.81    0.68
   2  -2  -4   11.87    0.70
  -2  -2   4   12.67    0.90
  -2  -2   4   11.88    0.94
  -2  -2   4   12.23    1.74
  -2  -2   4   12.19    1.06
  -2  -2   4   11.76    1.00
   2  -2  -4   12.29    0.62
   2  -2  -4   11.75    0.93
  -2  -2   4   12.40    0.68
   2  -2  -4   12.46    0.93
   2  -2  -4    9.06    1.56
   2  -2  -4   11.82    0.64
  -2  -2   4   12.01    0.60
  -2  -2   4   12.34    0.96
  -2  -2   4   10.69    1.80
   2  -2  -4   12.25    0.81
   2  -2  -4   11.78    1.88
   2  -2  -4   11.88    0.60
  -2  -2   4   13.19    0.68
  -2  -2   4   10.61    0.96
  -2  -2   4   12.54    0.95
  -2   2   3    1.49    0.24
  -2   2   3    1.70    0.31
   2   2  -3    1.17    0.53
  -2   2   3    1.30    0.23
   2   2  -3    1.66    0.38
   2   2  -3    1.44    0.20
  -2   2   3    1.18    0.32
  -2   2   3    1.22    0.30
   2   2  -3    1.18    0.42
   2   2  -3    1.97    0.46
  -2   2   3    2.03    0.74
  -2   2   3    1.25    0.55
  -2   2   3    1.22    0.23
   2   2  -3    1.08    0.37
  -2   2   3    0.86    0.18
   2   2  -3    1.30    0.32
   2   2  -3    1.22    0.25
   2   2  -3    1.21    0.21
  -2   2   3    0.89    0.32
   2   2  -3    1.91    0.49
   2   2  -3    1.53    0.72
  -2   2   3    2.52    0.89
  -2   2   3    1.30    0.27
   2   2  -3    1.23    0.27
  -2   2   3    0.91    0.70
  -2   2   3    0.77    0.28
   2   2  -3    1.52    0.27
   2   2  -3    1.66    0.41
   2   2  -3    1.73    0.53
   2   2  -3    1.33    0.74
   2   2  -3    0.88    0.20
  -2   2   3    1.49    0.28
  -2   2   3    1.26    0.35
[truncated: 1,220,553 more chars]
